# Supplementary material for: Diagnosis and mitigation of the systemic impact of genome reduction in Escherichia coli DGF-298
Source: mBio. 2024 Aug 29;15(10):e00873-24. doi: 10.1128/mbio.00873-24 (PMC11481515; doi:10.1128/mbio.00873-24)
Supplement: Table S1 — DGF removed genes. [file mbio.00873-24-s0004.xlsx]

## Sheet: Table Of Content
Data presented in this table	Description
Genes Deleted in DGF-298	List of all gene deleted or altered in the DGF-298 strain
Genes Deleted in Original Model	Genes deleted in the iAC1061 model
Shadow_Prices_Original_Model	Shadow prices in the original model, before aldA reintegration
Genes in iAC1061	Genes present in the iAC1061 model

## Sheet: Genes Deleted in DGF-298
Gene	Status
insL	Deletion
hokC	Deletion
insB	Deletion
insA	Deletion
araD	Deletion
araA	Deletion
araB	Deletion
araC	Deletion
yabI	Deletion
thiQ	Deletion
thiP	Deletion
tbpA	Deletion
sgrR	Deletion
sgrS	Deletion
setA	Deletion
fhuA	Deletion
fhuC	Deletion
fhuD	Deletion
yafJ	Deletion
yafK	Deletion
yafQ	Deletion
dinJ	Deletion
yafL	Deletion
yafM	Deletion
fhiA	Deletion
mbhA	Deletion
dinB	Deletion
yafN	Deletion
yafO	Deletion
yafP	Deletion
ykfJ	Deletion
ykfI	Deletion
yafW	Deletion
ykfH	Deletion
ykfG	Deletion
yafX	Deletion
ykfF	Deletion
ykfB	Deletion
yafY	Deletion
yafZ	Deletion
ykfA	Deletion
perR	Deletion
insN	Deletion
insI	Deletion
insO	Deletion
ykfC	Deletion
insH	Deletion
mmuP	Deletion
mmuM	Deletion
afuC	Deletion
afuB	Deletion
insB	Deletion
insA	Deletion
ykgN	Deletion
yagB	Deletion
yagA	Deletion
yagE	Deletion
yagF	Deletion
yagG	Deletion
yagH	Deletion
yagI	Deletion
argF	Deletion
insB	Deletion
insA	Deletion
yagJ	Deletion
yagK	Deletion
yagL	Deletion
yagM	Deletion
yagN	Deletion
intF	Deletion
yagP	Deletion
yagQ	Deletion
yagR	Deletion
yagS	Deletion
yagT	Deletion
yagU	Deletion
ykgJ	Deletion
yagV	Deletion
yagW	Deletion
yagX	Deletion
yagY	Deletion
yagZ	Deletion
ykgK	Deletion
ykgL	Deletion
ykgM	Deletion
eaeH	Deletion
insE	Deletion
insF	Deletion
ykgA	Deletion
ykgB	Deletion
ykgI	Deletion
ykgC	Deletion
ykgD	Deletion
ykgE	Deletion
ykgF	Deletion
ykgG	Deletion
ykgH	Deletion
betA	Deletion
betB	Deletion
betI	Deletion
betT	Deletion
yahA	Deletion
yahB	Deletion
yahC	Deletion
yahD	Deletion
yahE	Deletion
yahF	Deletion
yahG	Deletion
yahH	Deletion
yahI	Deletion
yahJ	Deletion
yahK	Deletion
yahL	Deletion
yahM	Deletion
yahN	Deletion
yahO	Deletion
prpR	Deletion
prpB	Deletion
prpC	Deletion
prpD	Deletion
prpE	Deletion
codB	Deletion
codA	Deletion
cynR	Deletion
cynT	Deletion
cynS	Deletion
cynX	Deletion
lacA	Deletion
lacY	Deletion
lacZ	Deletion
lacI	Deletion
mhpR	Deletion
mhpA	Deletion
mhpB	Deletion
mhpC	Deletion
mhpD	Deletion
mhpF	Deletion
mhpE	Deletion
mhpT	Deletion
yaiL	Deletion
frmB	Deletion
frmA	Deletion
frmR	Deletion
yaiO	Deletion
yaiX	Deletion
insC	Deletion
insD	Deletion
yaiF	Deletion
yaiP	Deletion
yaiS	Deletion
tauA	Deletion
tauB	Deletion
tauC	Deletion
tauD	Deletion
yaiT	Deletion
insF	Deletion
insE	Deletion
yaiU	Deletion
yaiV	Deletion
ampH	Deletion
sbmA	Deletion
yaiW	Deletion
yaiY	Deletion
yaiZ	Deletion
ddlA	Deletion
yaiB	Deletion
phoA	Deletion
psiF	Deletion
yaiC	Deletion
tesA	Deletion
ybbA	Deletion
ybbP	Deletion
rhsD	Deletion
ybbC	Deletion
ylbH	Deletion
ybbD	Deletion
ylbG	Deletion
ybbB	Deletion
ybbS	Deletion
allA	Deletion
allR	Deletion
ybbV	Deletion
ybbW	Deletion
allB	Deletion
ybbY	Deletion
glxK	Deletion
ylbA	Deletion
allC	Deletion
allD	Deletion
fdrA	Deletion
ylbE	Deletion
ylbF	Deletion
ybcF	Deletion
ybcC	Deletion
ybcD	Deletion
insE	Deletion
insF	Deletion
renD	Deletion
emrE	Deletion
ybcK	Deletion
ybcL	Deletion
ybcM	Deletion
ybcN	Deletion
ninE	Deletion
ybcO	Deletion
rusA	Deletion
ylcG	Deletion
ybcQ	Deletion
insH	Deletion
nmpC	Deletion
essD	Deletion
ybcS	Deletion
rzpD	Deletion
rzoD	Deletion
borD	Deletion
ybcV	Deletion
ybcW	Deletion
nohB	Deletion
tfaD	Deletion
ybcY	Deletion
ylcE	Deletion
appY	Deletion
ompT	Deletion
envY	Deletion
ybcH	Deletion
nfrA	Deletion
nfrB	Deletion
cusS	Deletion
cusR	Deletion
cusC	Deletion
cusF	Deletion
cusB	Deletion
cusA	Deletion
pheP	Deletion
ybdG	Deletion
nfnB	Deletion
ybdF	Deletion
ybdJ	Deletion
ybdK	Deletion
hokE	Deletion
insL	Deletion
uspG	Deletion
ybdR	Deletion
rnk	Deletion
rna	Deletion
citT	Deletion
citG	Deletion
citX	Deletion
citF	Deletion
citE	Deletion
citD	Deletion
citC	Deletion
citA	Deletion
citB	Deletion
dcuC	Deletion
insH	Deletion
dcuC	Deletion
crcA	Deletion
cspE	Deletion
crcB	Deletion
ybeH	Deletion
ybeL	Deletion
ybeQ	Deletion
ybeR	Deletion
djlB	Deletion
ybeT	Deletion
ybeU	Deletion
djlC	Deletion
hscC	Deletion
rihA	Deletion
gltL	Deletion
gltK	Deletion
gltJ	Deletion
gltI	Deletion
insH	Deletion
kdpF	Deletion
ybfA	Deletion
rhsC	Deletion
ybfB	Deletion
ybfO	Deletion
ybfC	Deletion
ybfQ	Deletion
ybfL	Deletion
ybfD	Deletion
ybgA	Deletion
abrB	Deletion
ybgO	Deletion
ybgP	Deletion
ybgQ	Deletion
ybgD	Deletion
ybiA	Deletion
dinG	Deletion
ybiB	Deletion
ybiC	Deletion
ybiJ	Deletion
ybiI	Deletion
ybiX	Deletion
fiu	Deletion
ybiM	Deletion
ybiN	Deletion
ybiO	Deletion
glnQ	Deletion
glnP	Deletion
glnH	Deletion
yliA	Deletion
yliB	Deletion
yliC	Deletion
yliD	Deletion
yliE	Deletion
yliF	Deletion
yliG	Deletion
yliH	Deletion
yliI	Deletion
yliJ	Deletion
dacC	Deletion
deoR	Deletion
ybjG	Deletion
ybjC	Deletion
nfsA	Deletion
rimK	Deletion
ybjN	Deletion
potF	Deletion
potG	Deletion
potH	Deletion
potI	Deletion
ybjO	Deletion
rumB	Deletion
artJ	Deletion
artM	Deletion
artQ	Deletion
artI	Deletion
artP	Deletion
ybjP	Deletion
ybjQ	Deletion
ybjR	Deletion
ybjS	Deletion
ybjT	Deletion
ltaE	Deletion
ymcD	Deletion
insA	Deletion
insB	Deletion
cspH	Deletion
cspG	Deletion
ymcE	Deletion
gnsA	Deletion
yccM	Deletion
torS	Deletion
torT	Deletion
torR	Deletion
torC	Deletion
torA	Deletion
torD	Deletion
cbpM	Deletion
cbpA	Deletion
yccE	Deletion
agp	Deletion
yccJ	Deletion
wrbA	Deletion
ymdF	Deletion
ycdG	Deletion
ycdH	Deletion
ycdI	Deletion
rarA	Deletion
ycdK	Deletion
ycdL	Deletion
ycdM	Deletion
ycdC	Deletion
putA	Deletion
putP	Deletion
ycdN	Deletion
ycdO	Deletion
ycdB	Deletion
phoH	Deletion
ycdP	Deletion
ycdQ	Deletion
ycdR	Deletion
ycdS	Deletion
ycdT	Deletion
insF	Deletion
insE	Deletion
ymdE	Deletion
ycdU	Deletion
ycdW	Deletion
ycdX	Deletion
ycdY	Deletion
ycdZ	Deletion
csgG	Deletion
csgF	Deletion
csgE	Deletion
csgD	Deletion
csgB	Deletion
csgA	Deletion
csgC	Deletion
insD	Deletion
insC	Deletion
ymdA	Deletion
ymdB	Deletion
ymdC	Deletion
mdoC	Deletion
mdoG	Deletion
mdoH	Deletion
yceK	Deletion
msyB	Deletion
mdtG	Deletion
flgN	Deletion
flgM	Deletion
flgA	Deletion
flgB	Deletion
flgC	Deletion
flgD	Deletion
flgE	Deletion
flgF	Deletion
flgG	Deletion
flgH	Deletion
flgI	Deletion
flgJ	Deletion
flgK	Deletion
flgL	Deletion
ymfD	Deletion
ymfE	Deletion
lit	Deletion
intE	Deletion
ymfG	Deletion
ymfH	Deletion
ymfI	Deletion
ymfJ	Deletion
ymfK	Deletion
ymfT	Deletion
ymfL	Deletion
ymfM	Deletion
ymfN	Deletion
ymfR	Deletion
ymfO	Deletion
ymfP	Deletion
ymfQ	Deletion
ycfK	Deletion
ymfS	Deletion
tfaE	Deletion
stfE	Deletion
pin	Deletion
mcrA	Deletion
icdC	Deletion
elbA	Deletion
ycgX	Deletion
ycgE	Deletion
ycgF	Deletion
ycgZ	Deletion
ymgA	Deletion
ymgB	Deletion
ymgC	Deletion
ycgG	Deletion
ymgF	Deletion
ycgH	Deletion
ymgD	Deletion
ymgG	Deletion
ymgH	Deletion
ycgI	Deletion
rdlA	Deletion
ldrB	Deletion
ychG	Deletion
adhE	Deletion
ychE	Deletion
insC	Deletion
insD	Deletion
oppA	Deletion
oppB	Deletion
oppC	Deletion
oppD	Deletion
oppF	Deletion
yciU	Deletion
puuP	Deletion
puuA	Deletion
puuD	Deletion
puuR	Deletion
puuC	Deletion
puuB	Deletion
puuE	Deletion
ynaI	Deletion
insH	Deletion
ynaJ	Deletion
uspE	Deletion
fnr	Deletion
ogt	Deletion
abgT	Deletion
abgB	Deletion
abgA	Deletion
abgR	Deletion
isrA	Deletion
ydaL	Deletion
ydaM	Deletion
ydaN	Deletion
dbpA	Deletion
ydaO	Deletion
intR	Deletion
ydaQ	Deletion
ydaC	Deletion
lar	Deletion
recT	Deletion
recE	Deletion
racC	Deletion
ydaE	Deletion
kil	Deletion
sieB	Deletion
ydaF	Deletion
ydaG	Deletion
racR	Deletion
ydaS	Deletion
ydaT	Deletion
ydaU	Deletion
ydaV	Deletion
ydaW	Deletion
rzpR	Deletion
rzoR	Deletion
trkG	Deletion
ynaK	Deletion
ydaY	Deletion
ynaA	Deletion
lomR'	Deletion
insH	Deletion
'lomR	Deletion
stfR	Deletion
tfaR	Deletion
pinR	Deletion
ynaE	Deletion
uspF	Deletion
ompN	Deletion
micC	Deletion
ydbK	Deletion
ydbJ	Deletion
hslJ	Deletion
ldhA	Deletion
ydbH	Deletion
ynbE	Deletion
ydbL	Deletion
feaR	Deletion
feaB	Deletion
tynA	Deletion
maoC	Deletion
paaA	Deletion
paaB	Deletion
paaC	Deletion
paaD	Deletion
paaE	Deletion
paaF	Deletion
paaG	Deletion
paaH	Deletion
paaI	Deletion
paaJ	Deletion
paaK	Deletion
paaX	Deletion
paaY	Deletion
ydbA'	Deletion
insD	Deletion
insC	Deletion
insI	Deletion
'ydbA	Deletion
ydbC	Deletion
ydbD	Deletion
ynbA	Deletion
ynbB	Deletion
ynbC	Deletion
ynbD	Deletion
azoR	Deletion
hrpA	Deletion
ydcF	Deletion
aldA	Deletion
gapC	Deletion
cybB	Deletion
ydcA	Deletion
hokB	Deletion
mokB	Deletion
sokB	Deletion
trg	Deletion
ydcI	Deletion
ydcJ	Deletion
mdoD	Deletion
ydcH	Deletion
rimL	Deletion
ydcK	Deletion
tehA	Deletion
tehB	Deletion
ydcL	Deletion
yncK	Deletion
ydcM	Deletion
ydcO	Deletion
ydcN	Deletion
ydcP	Deletion
yncJ	Deletion
yncN	Deletion
ydcQ	Deletion
ydcR	Deletion
ydcS	Deletion
ydcT	Deletion
ydcU	Deletion
ydcV	Deletion
ydcW	Deletion
ydcX	Deletion
ydcY	Deletion
ydcZ	Deletion
yncD	Deletion
yncE	Deletion
ansP	Deletion
yncG	Deletion
yncH	Deletion
rhsE	Deletion
ydcD	Deletion
yncI	Deletion
yncM	Deletion
ydcC	Deletion
ydcE	Deletion
yddH	Deletion
nhoA	Deletion
yddE	Deletion
narV	Deletion
narW	Deletion
narY	Deletion
ydeN	Deletion
ydeO	Deletion
ydeP	Deletion
ydeQ	Deletion
ydeR	Deletion
ydeS	Deletion
ydeT	Deletion
yneL	Deletion
hipA	Deletion
hipB	Deletion
ydeU	Deletion
ydeK	Deletion
lsrF	Deletion
lsrG	Deletion
tam	Deletion
yneE	Deletion
uxaB	Deletion
yneF	Deletion
yneG	Deletion
yneH	Deletion
yneI	Deletion
yneJ	Deletion
yneK	Deletion
ydeA	Deletion
marC	Deletion
marR	Deletion
marA	Deletion
marB	Deletion
eamA	Deletion
ydeE	Deletion
ydfH	Deletion
ydfZ	Deletion
ydfI	Deletion
ydfJ	Deletion
ydfK	Deletion
pinQ	Deletion
tfaQ	Deletion
stfQ	Deletion
nohA	Deletion
ynfO	Deletion
ydfO	Deletion
gnsB	Deletion
ynfN	Deletion
ydfR	Deletion
essQ	Deletion
cspB	Deletion
cspF	Deletion
ydfT	Deletion
ydfU	Deletion
rem	Deletion
hokD	Deletion
relE	Deletion
relB	Deletion
ydfV	Deletion
flxA	Deletion
ydfW	Deletion
ydfX	Deletion
ydfD	Deletion
ydfE	Deletion
insD	Deletion
intQ	Deletion
ynfP	Deletion
rspB	Deletion
rspA	Deletion
ynfA	Deletion
ynfB	Deletion
pncA	Deletion
ydjE	Deletion
ydjF	Deletion
ydjG	Deletion
ydjH	Deletion
ydjI	Deletion
ydjJ	Deletion
ydjK	Deletion
ydjL	Deletion
yeaC	Deletion
yeaA	Deletion
yeaK	Deletion
yoaI	Deletion
yeaL	Deletion
yeaM	Deletion
yeaN	Deletion
yeaO	Deletion
yoaF	Deletion
yeaP	Deletion
yeaQ	Deletion
yoaG	Deletion
yeaR	Deletion
yeaS	Deletion
yeaT	Deletion
yeaU	Deletion
yeaV	Deletion
yeaW	Deletion
yeaX	Deletion
vsr	Deletion
dcm	Deletion
yedJ	Deletion
yedR	Deletion
yedS	Deletion
hchA	Deletion
yedV	Deletion
yedW	Deletion
yedX	Deletion
yedY	Deletion
yedZ	Deletion
insH	Deletion
yoeA	Deletion
insD	Deletion
insC	Deletion
yoeE	Deletion
yeeP	Deletion
isrC	Deletion
flu	Deletion
yeeR	Deletion
yeeS	Deletion
yeeT	Deletion
yeeU	Deletion
yeeV	Deletion
yeeW	Deletion
yoeF	Deletion
wbbL	Deletion
insH	Deletion
wbbL	Deletion
wbbK	Deletion
wbbJ	Deletion
wbbI	Deletion
wbbH	Deletion
glf	Deletion
rfbX	Deletion
rfbC	Deletion
rfbA	Deletion
rfbD	Deletion
rfbB	Deletion
yegE	Deletion
alkA	Deletion
yegD	Deletion
yegI	Deletion
yegJ	Deletion
yegK	Deletion
yegL	Deletion
ryeC	Deletion
ryeD	Deletion
mdtA	Deletion
mdtB	Deletion
mdtC	Deletion
mdtD	Deletion
baeS	Deletion
baeR	Deletion
yegP	Deletion
yegQ	Deletion
ryeE	Deletion
ogrK	Deletion
yegZ	Deletion
yegR	Deletion
yegS	Deletion
gatR	Deletion
insE	Deletion
insF	Deletion
gatR	Deletion
gatD	Deletion
gatC	Deletion
gatB	Deletion
gatA	Deletion
insH	Deletion
gatA	Deletion
gatZ	Deletion
gatY	Deletion
fbaB	Deletion
yegT	Deletion
yegU	Deletion
yegV	Deletion
yegW	Deletion
yegX	Deletion
molR'	Deletion
'molR	Deletion
yehI	Deletion
yehK	Deletion
yehL	Deletion
yehM	Deletion
yehP	Deletion
yehQ	Deletion
yehR	Deletion
yehS	Deletion
yehT	Deletion
yehU	Deletion
mlrA	Deletion
yohO	Deletion
yehW	Deletion
yehX	Deletion
yehY	Deletion
yehZ	Deletion
bglX	Deletion
dld	Deletion
pbpG	Deletion
yohC	Deletion
yeiI	Deletion
yeiJ	Deletion
rihB	Deletion
yeiL	Deletion
yeiM	Deletion
yeiN	Deletion
yeiC	Deletion
yejO	Deletion
insH	Deletion
insD	Deletion
insC	Deletion
yfaD	Deletion
ypaA	Deletion
yfaU	Deletion
yfaV	Deletion
yfaW	Deletion
yfaX	Deletion
yfaY	Deletion
yfaZ	Deletion
yfaO	Deletion
ais	Deletion
yfbE	Deletion
yfbF	Deletion
yfbG	Deletion
yfbH	Deletion
arnT	Deletion
yfbW	Deletion
yfbJ	Deletion
pmrD	Deletion
menE	Deletion
menC	Deletion
menB	Deletion
yfbB	Deletion
menD	Deletion
elaB	Deletion
elaA	Deletion
elaC	Deletion
elaD	Deletion
yfbK	Deletion
yfbL	Deletion
yfbM	Deletion
yfbN	Deletion
yfbO	Deletion
yfbP	Deletion
insB	Deletion
insA	Deletion
yfcC	Deletion
yfcD	Deletion
yfcE	Deletion
yfcF	Deletion
yfcG	Deletion
folX	Deletion
yfcH	Deletion
yfcI	Deletion
hisP	Deletion
hisM	Deletion
hisQ	Deletion
hisJ	Deletion
argT	Deletion
intS	Deletion
yfdG	Deletion
yfdH	Deletion
yfdI	Deletion
tfaS	Deletion
yfdK	Deletion
yfdL	Deletion
yfdM	Deletion
yfdN	Deletion
yfdO	Deletion
yfdP	Deletion
yfdQ	Deletion
yfdR	Deletion
yfdS	Deletion
yfdT	Deletion
yfdV	Deletion
oxc	Deletion
frc	Deletion
yfdX	Deletion
ypdI	Deletion
yfdY	Deletion
ddg	Deletion
yfdZ	Deletion
ypdA	Deletion
ypdB	Deletion
ypdC	Deletion
ypdD	Deletion
ypdE	Deletion
ypdF	Deletion
ypdG	Deletion
ypdH	Deletion
insL	Deletion
yfeA	Deletion
hyfA	Deletion
hyfB	Deletion
hyfC	Deletion
hyfD	Deletion
hyfE	Deletion
hyfF	Deletion
hyfG	Deletion
hyfH	Deletion
hyfI	Deletion
hyfJ	Deletion
hyfR	Deletion
focB	Deletion
intA	Deletion
yfjH	Deletion
alpA	Deletion
yfjI	Deletion
yfjJ	Deletion
yfjK	Deletion
yfjL	Deletion
yfjM	Deletion
yfjN	Deletion
yfjO	Deletion
yfjP	Deletion
yfjQ	Deletion
yfjR	Deletion
ypjK	Deletion
yfjS	Deletion
yfjT	Deletion
yfjU	Deletion
ypjL	Deletion
yfjV	Deletion
ypjM	Deletion
yfjW	Deletion
yfjX	Deletion
yfjY	Deletion
ypjJ	Deletion
yfjZ	Deletion
ypjF	Deletion
ypjA	Deletion
pinH	Deletion
ypjB	Deletion
ypjC	Deletion
ileY	Deletion
ygaQ	Deletion
ygaR	Deletion
yqaC	Deletion
yqaD	Deletion
ygaT	Deletion
csiR	Deletion
ygaU	Deletion
yqaE	Deletion
ygaV	Deletion
ygaP	Deletion
stpA	Deletion
ygaW	Deletion
ygaC	Deletion
ygaM	Deletion
nrdH	Deletion
nrdI	Deletion
srlA	Deletion
srlE	Deletion
srlB	Deletion
srlD	Deletion
gutM	Deletion
srlR	Deletion
ascG	Deletion
ascF	Deletion
ascB	Deletion
hycI	Deletion
hycH	Deletion
hycG	Deletion
hycF	Deletion
hycE	Deletion
hycD	Deletion
hycC	Deletion
hycB	Deletion
hycA	Deletion
hypA	Deletion
hypB	Deletion
hypC	Deletion
hypD	Deletion
hypE	Deletion
fhlA	Deletion
ygbA	Deletion
yqcA	Deletion
yqcB	Deletion
yqcC	Deletion
csrB	Deletion
syd	Deletion
yqcD	Deletion
ygdH	Deletion
sdaC	Deletion
sdaB	Deletion
exo	Deletion
fucO	Deletion
fucA	Deletion
fucP	Deletion
fucI	Deletion
fucK	Deletion
fucU	Deletion
fucR	Deletion
ygdE	Deletion
ygdD	Deletion
gcvA	Deletion
gcvB	Deletion
ygdI	Deletion
csdA	Deletion
ygdK	Deletion
yqeG	Deletion
yqeH	Deletion
yqeI	Deletion
yqeJ	Deletion
yqeK	Deletion
ygeF	Deletion
ygeG	Deletion
ygeH	Deletion
ygeI	Deletion
pbl	Deletion
ygeK	Deletion
ygeL	Deletion
ygeM	Deletion
ygeN	Deletion
ygeO	Deletion
insD	Deletion
insC	Deletion
ygeP	Deletion
ygeQ	Deletion
glyU	Deletion
ygeR	Deletion
xdhA	Deletion
xdhB	Deletion
xdhC	Deletion
ygeV	Deletion
ygeW	Deletion
ygeX	Deletion
ygeY	Deletion
hyuA	Deletion
yqeA	Deletion
yqeB	Deletion
yqeC	Deletion
ygfJ	Deletion
ygfK	Deletion
ssnA	Deletion
ygfM	Deletion
xdhD	Deletion
ygfO	Deletion
guaD	Deletion
ygfQ	Deletion
ygfS	Deletion
ygfT	Deletion
ygfU	Deletion
idi	Deletion
yqfE	Deletion
argP	Deletion
yliK	Deletion
argK	Deletion
ygfG	Deletion
ygfH	Deletion
ygfI	Deletion
yggE	Deletion
argO	Deletion
mscS	Deletion
cmtB	Deletion
yghD	Deletion
yghE	Deletion
yghF	Deletion
yghG	Deletion
pppA	Deletion
yghJ	Deletion
yghK	Deletion
glcB	Deletion
glcG	Deletion
glcF	Deletion
glcE	Deletion
glcD	Deletion
glcC	Deletion
yghO	Deletion
insH	Deletion
yghQ	Deletion
yghR	Deletion
yghS	Deletion
yghT	Deletion
ygiS	Deletion
ygiT	Deletion
ygiU	Deletion
ygiV	Deletion
ygiW	Deletion
qseB	Deletion
qseC	Deletion
ygiZ	Deletion
mdaB	Deletion
ygiN	Deletion
ygiL	Deletion
insC	Deletion
insD	Deletion
yqiG	Deletion
ygjI	Deletion
ygjJ	Deletion
ygjK	Deletion
fadH	Deletion
ygjM	Deletion
ygjN	Deletion
ygjO	Deletion
ygjP	Deletion
ygjQ	Deletion
ygjR	Deletion
sraF	Deletion
alx	Deletion
sstT	Deletion
ygjV	Deletion
tdcF	Deletion
tdcE	Deletion
insH	Deletion
tdcD	Deletion
tdcC	Deletion
tdcB	Deletion
tdcA	Deletion
tdcR	Deletion
yhaB	Deletion
yhaC	Deletion
yhcA	Deletion
yhcD	Deletion
yhcE'	Deletion
insH	Deletion
'yhcE	Deletion
yhcF	Deletion
yhcG	Deletion
yhcH	Deletion
nanK	Deletion
nanE	Deletion
yhdJ	Deletion
yhdU	Deletion
envR	Deletion
acrE	Deletion
acrF	Deletion
yhdV	Deletion
yhdW	Deletion
yhdX	Deletion
yijP	Deletion
yijO	Deletion
frwD	Deletion
pflC	Deletion
pflD	Deletion
frwB	Deletion
frwC	Deletion
rhaT	Deletion
rhaR	Deletion
rhaS	Deletion
rhaB	Deletion
rhaA	Deletion
rhaD	Deletion
yiiL	Deletion
frvA	Deletion
frvB	Deletion
frvX	Deletion
frvR	Deletion
yiiG	Deletion
yiiF	Deletion
yiiE	Deletion
yiiD	Deletion
dtd	Deletion
rbn	Deletion
yihX	Deletion
yihW	Deletion
yihV	Deletion
yihU	Deletion
yihT	Deletion
yihS	Deletion
yihR	Deletion
yihQ	Deletion
yihP	Deletion
yihO	Deletion
ompL	Deletion
yihN	Deletion
yihM	Deletion
yihL	Deletion
rbsR	Deletion
rbsK	Deletion
rbsB	Deletion
rbsC	Deletion
rbsA	Deletion
rbsD	Deletion
trkD	Deletion
yieN	Deletion
yieM	Deletion
asnA	Deletion
bglG	Deletion
bglF	Deletion
bglB	Deletion
bglH	Deletion
yieL	Deletion
yieK	Deletion
cbrC	Deletion
yieI	Deletion
yieH	Deletion
yieG	Deletion
yieF	Deletion
insD	Deletion
insC	Deletion
tnaB	Deletion
insH	Deletion
tnaB'	Deletion
tnaA	Deletion
insH	Deletion
tnaC	Deletion
yidB	Deletion
yidA	Deletion
yidX	Deletion
dgoR	Deletion
dgoK	Deletion
dgoA	Deletion
dgoD	Deletion
dgoT	Deletion
cbrA	Deletion
yidR	Deletion
yidQ	Deletion
yidE	Deletion
yidP	Deletion
glvC	Deletion
glvB	Deletion
glvG	Deletion
ysdC	Deletion
yidL	Deletion
yidK	Deletion
yidJ	Deletion
yidI	Deletion
yidH	Deletion
yidG	Deletion
ade	Deletion
yicO	Deletion
yicN	Deletion
yicM	Deletion
yicS	Deletion
nlpA	Deletion
yicL	Deletion
setC	Deletion
yibG	Deletion
yibJ	Deletion
yibA	Deletion
rhsA	Deletion
yibF	Deletion
selA	Deletion
selB	Deletion
yiaY	Deletion
aldB	Deletion
yiaW	Deletion
yiaV	Deletion
yiaU	Deletion
yiaT	Deletion
sgbE	Deletion
sgbU	Deletion
sgbH	Deletion
lyxK	Deletion
yiaO	Deletion
yiaN	Deletion
yiaM	Deletion
yiaL	Deletion
yiaK	Deletion
yiaJ	Deletion
yiaI	Deletion
avtA	Deletion
malS	Deletion
bax	Deletion
xylR	Deletion
xylH	Deletion
xylG	Deletion
xylF	Deletion
xylA	Deletion
xylB	Deletion
yiaB	Deletion
yiaA	Deletion
yiaH	Deletion
insK	Deletion
insJ	Deletion
hokA	Deletion
cspA	Deletion
yiaG	Deletion
yiaF	Deletion
tiaE	Deletion
yiaD	Deletion
bisC	Deletion
yiaC	Deletion
tag	Deletion
yhjY	Deletion
yhjX	Deletion
eptB	Deletion
proK	Deletion
dppA	Deletion
dppB	Deletion
dppC	Deletion
dppD	Deletion
dppF	Deletion
yhjV	Deletion
rdlD	Deletion
ldrD	Deletion
bcsG	Deletion
bcsF	Deletion
bcsE	Deletion
yhjR	Deletion
yhjQ	Deletion
bcsA	Deletion
bcsB	Deletion
bcsZ	Deletion
bcsC	Deletion
yhjK	Deletion
dctA	Deletion
yhjJ	Deletion
kdgK	Deletion
yhjH	Deletion
yhjG	Deletion
yhjE	Deletion
yhjD	Deletion
yhjC	Deletion
yhjB	Deletion
insH	Deletion
yhiS	Deletion
yhiN	Deletion
yhiM	Deletion
yhiL	Deletion
yhiK	Deletion
yhiJ	Deletion
yhiI	Deletion
rbbA	Deletion
yhhJ	Deletion
yhhI	Deletion
yrhC	Deletion
yhhH	Deletion
rhsB	Deletion
yrhB	Deletion
insB	Deletion
insA	Deletion
yrhA	Deletion
yhhZ	Deletion
yhhY	Deletion
ryhB	Deletion
yhhX	Deletion
yhhW	Deletion
yhfY	Deletion
yhfX	Deletion
yhfW	Deletion
php	Deletion
yhfU	Deletion
yhfT	Deletion
yhfS	Deletion
frlR	Deletion
frlD	Deletion
frlC	Deletion
frlB	Deletion
frlA	Deletion
yhfL	Deletion
chiA	Deletion
bfd	Deletion
bfr	Deletion
gspO	Deletion
gspM	Deletion
gspL	Deletion
gspK	Deletion
gspJ	Deletion
gspI	Deletion
gspH	Deletion
gspG	Deletion
gspF	Deletion
gspE	Deletion
gspD	Deletion
gspC	Deletion
gspA	Deletion
pioO	Deletion
yjbE	Deletion
yjbF	Deletion
yjbG	Deletion
yjbH	Deletion
yjbA	Deletion
xylE	Deletion
malG	Deletion
malF	Deletion
malE	Deletion
malK	Deletion
lamB	Deletion
malM	Deletion
yjbI	Deletion
ryjA	Deletion
yjcD	Deletion
yjcE	Deletion
yjcF	Deletion
actP	Deletion
yjcH	Deletion
acs	Deletion
gltP	Deletion
yjcO	Deletion
fdhF	Deletion
yjcP	Deletion
yjcQ	Deletion
yjcR	Deletion
yjcS	Deletion
insH	Deletion
alsK	Deletion
alsE	Deletion
alsC	Deletion
alsA	Deletion
alsB	Deletion
rpiR	Deletion
rpiB	Deletion
yjdP	Deletion
phnP	Deletion
phnO	Deletion
phnN	Deletion
phnM	Deletion
phnL	Deletion
phnK	Deletion
phnJ	Deletion
phnI	Deletion
phnH	Deletion
phnG	Deletion
phnF	Deletion
phnE	Deletion
phnD	Deletion
phnC	Deletion
phnB	Deletion
phnA	Deletion
yjdA	Deletion
yjcZ	Deletion
proP	Deletion
basS	Deletion
basR	Deletion
eptA	Deletion
adiC	Deletion
adiY	Deletion
adiA	Deletion
melR	Deletion
melA	Deletion
melB	Deletion
yjdF	Deletion
fumB	Deletion
dcuB	Deletion
dcuR	Deletion
dcuS	Deletion
yjdI	Deletion
yjdJ	Deletion
yjdK	Deletion
yjdO	Deletion
lysU	Deletion
yjdL	Deletion
cadA	Deletion
cadB	Deletion
cadC	Deletion
yjfI	Deletion
yjfJ	Deletion
yjfK	Deletion
yjfL	Deletion
yjfM	Deletion
yjfC	Deletion
aidB	Deletion
yjfN	Deletion
yjfO	Deletion
yjfP	Deletion
ulaR	Deletion
ulaG	Deletion
ulaA	Deletion
ulaB	Deletion
ulaC	Deletion
ulaD	Deletion
ulaE	Deletion
ytfM	Deletion
ytfN	Deletion
ytfP	Deletion
yzfA	Deletion
chpS	Deletion
chpB	Deletion
insA	Deletion
insB	Deletion
yjhU	Deletion
yjhF	Deletion
yjhG	Deletion
yjhH	Deletion
yjhI	Deletion
sgcR	Deletion
sgcE	Deletion
sgcA	Deletion
sgcQ	Deletion
sgcC	Deletion
sgcB	Deletion
sgcX	Deletion
yjhP	Deletion
yjhQ	Deletion
yjhX	Deletion
yjhR	Deletion
yjhS	Deletion
yjhT	Deletion
yjhA	Deletion
fimB	Deletion
fimE	Deletion
fimA	Deletion
fimI	Deletion
fimC	Deletion
fimD	Deletion
fimF	Deletion
fimG	Deletion
fimH	Deletion
gntP	Deletion
uxuA	Deletion
uxuB	Deletion
uxuR	Deletion
yjiC	Deletion
yjiD	Deletion
yjiE	Deletion
iadA	Deletion
yjiG	Deletion
yjiH	Deletion
kptA	Deletion
yjiJ	Deletion
yjiK	Deletion
yjiL	Deletion
yjiM	Deletion
yjiN	Deletion
yjiO	Deletion
yjiP	Deletion
yjiQ	Deletion
yjiR	Deletion
yjiS	Deletion
yjiT	Deletion
yjiV	Deletion
mcrC	Deletion
mcrB	Deletion
yjiW	Deletion
hsdS	Deletion
hsdM	Deletion
hsdR	Deletion
mrr	Deletion
yjiA	Deletion
yjiX	Deletion
yjiY	Deletion
tsr	Deletion
yjiZ	Deletion
yjjM	Deletion
yjjN	Deletion
mdoB	Deletion
yjjA	Deletion
mokC	Partial Deletion
ecpD	Extension
fhuB	Partial Deletion
prfH	Partial Deletion
ybbO	Partial Deletion
glxR	Partial Deletion
intD	Partial Deletion
ybeM	Partial Deletion
ymcC	Partial Deletion
narZ	Partial Deletion
yncC	Partial Deletion
ydeH	Frameshift
cspI	Partial Deletion
ydfQ	Partial Deletion
dicC	Partial Deletion
tyrP	Partial Deletion
uvrC	Partial Deletion
yodA	Partial Deletion
yefM	Partial Deletion
ypdJ	Partial Deletion
nrdE	Partial Deletion
gutQ	Partial Deletion
cmtA	Partial Deletion
gltF	Partial Deletion
yhdY	Partial Deletion
ptsA	Partial Deletion
fsaB	Frameshift
hsrA	Partial Deletion
yidF	Partial Deletion
yhfZ	Partial Deletion
soxR	Partial Deletion
ulaF	Partial Deletion
yjhV	Partial Deletion

## Sheet: Genes Deleted in Original Model
Deleted in model
b0996
b0997
b1002
b1004
b1006
b1007
b1008
b1010
b1011
b1012
b1014
b1015
b1019
b1021
b1022
b1025
b2975
b2976
b4467
b4468
b2979
b4031
b4032
b4033
b4034
b4035
b4036
b0493
b0494
b0505
b0509
b0511
b0512
b0514
b0515
b0516
b0517
b0521
b0543
b0572
b0573
b0574
b0575
b0576
b0577
b0578
b3952
b3951
b3907
b3904
b3903
b3902
b3885
b3883
b3882
b3881
b3880
b3878
b3877
b3876
b3875
b2866
b2867
b2868
b2871
b2873
b2877
b2882
b2883
b4464
b2888
b2889
b0260
b0261
b0268
b0269
b0273
b0306
b0307
b0308
b0311
b0312
b0314
b0315
b0325
b0331
b0333
b0334
b0335
b0336
b0337
b0339
b0340
b0341
b0343
b0344
b0347
b0348
b0349
b0350
b0351
b0352
b0353
b0355
b0356
b0365
b0366
b0367
b0368
b0376
b0381
b0383
b3752
b3751
b3750
b3749
b3748
b3747
b3744
b3697
b3693
b4477
b4478
b3691
b3679
b1896
b1897
b4460
b1900
b1901
b1907
b1917
b1918
b1919
b1920
b1927
b1967
b2032
b2033
b2034
b2035
b2036
b2037
b2038
b2039
b2040
b2041
b2668
b2670
b2675
b2702
b2703
b2704
b2705
b2708
b3222
b3223
b2091
b2092
b2093
b2095
b2096
b2097
b2128
b2129
b2130
b2131
b2132
b2133
b2134
b2162
b2164
b2165
b2166
b2933
b2934
b4297
b4298
b4311
b4321
b4322
b4323
b4337
b4352
b4356
b4358
b4513
b4192
b4193
b4194
b4195
b4196
b4197
b4198
b3488
b0805
b0808
b0809
b0810
b0811
b0829
b0830
b0831
b0832
b0837
b0839
b0841
b0854
b0855
b0856
b0857
b0860
b0861
b0862
b0863
b0864
b0867
b0870
b3028
b3029
b0650
b0651
b0652
b0653
b0654
b0655
b2302
b2303
b2306
b2307
b2308
b2309
b2310
b2361
b3336
b3265
b3266
b0150
b0151
b0152
b0153
b0612
b0613
b0614
b0615
b0616
b0617
b0622
b0624
b0061
b0062
b0063
b0066
b0067
b0068
b0070
b3374
b4474
b3371
b3370
b1767
b1768
b1771
b1778
b3665
b3664
b3662
b3089
b1794
b1798
b1800
b1801
b2481
b2482
b2483
b2484
b2485
b2486
b2487
b2488
b2489
b2490
b2492
b2794
b2796
b2797
b2799
b2800
b2801
b2802
b2803
b2810
b2373
b2374
b2378
b2379
b3590
b3589
b3588
b3583
b3582
b3581
b3580
b3579
b3578
b3577
b3575
b3572
b3571
b3568
b3567
b3566
b3565
b3564
b3708
b1241
b1243
b1244
b1245
b1246
b1247
b1033
b1453
b1463
b1465
b1466
b1467
b1468
b1296
b1297
b1298
b1300
b1301
b1302
b3544
b3543
b3542
b3541
b3540
b2245
b2247
b2251
b2253
b2254
b2255
b2256
b2257
b4544
b2258
b2260
b2261
b2262
b2263
b2264
b2715
b2716
b2719
b2720
b2721
b2722
b2723
b2724
b2727
b3722
b3721
b3715
b3714
b3713
b2917
b2918
b2919
b2920
b2923
b2924
b3114
b3115
b3116
b3117
b1517
b1518
b1519
b1521
b1524
b1525
b1528
b1533
b1330
b1336
b1337
b1338
b1341
b1363
b1377
b1378
b1380
b1385
b1386
b1387
b1388
b1389
b1390
b1391
b1392
b1393
b1394
b1395
b1396
b1397
b1398
b1400
b1430
b1440
b1441
b1442
b1443
b1444
b1448
b4064
b4067
b4069
b4077
b4079
b4084
b4085
b4086
b4087
b4088
b4090
b4092
b4093
b4094
b4095
b4096
b4098
b4099
b4100
b4101
b4105
b4106
b4111
b4115
b4117
b4119
b4120
b4122
b4123
b4129
b4130
b4131
b4132
b3551
b3546
b3528
b3526
b3525
b1415	This gene (aldA) has been restored in iAC1061

## Sheet: Shadow_Prices_Original_Model
Metabolite_ID	Shadow_Price
gcald_c	1494.77
sufbcd_2fe2s2_c	5.37228e-13
iscu_4fe4s_c	5.37228e-13
iscu_2fe2s2_c	5.37228e-13
sufbcd_4fe4s_c	5.37228e-13
3fe4s_c	5.37228e-13
4fe4s_c	5.37228e-13
rhcys_c	3.93153e-13
hcys__L_c	3.93153e-13
cyst__L_c	3.93153e-13
23dhbzs_c	2.89112e-13
23dhb_c	2.89112e-13
3hcpalm9eACP_c	2.25416e-13
3ocpalm9eACP_c	2.25416e-13
t3c9palmeACP_c	2.25416e-13
hdeACP_c	2.25416e-13
3hmrsACP_c	2.25416e-13
tpalm2eACP_c	2.25416e-13
tmrs2eACP_c	2.25416e-13
3hpalmACP_c	2.25416e-13
palmACP_c	2.25416e-13
octeACP_c	2.25416e-13
3hoctaACP_c	2.25416e-13
t3c11vaceACP_c	2.25416e-13
t3c7mrseACP_c	2.25416e-13
myrsACP_c	2.25416e-13
3hcmrs7eACP_c	2.25416e-13
3opalmACP_c	2.25416e-13
3omrsACP_c	2.25416e-13
t3c5ddeceACP_c	2.25416e-13
toctd2eACP_c	2.25416e-13
3hcvac11eACP_c	2.25416e-13
3ocmrs7eACP_c	2.25416e-13
ocdcaACP_c	2.25416e-13
3hcddec5eACP_c	2.25416e-13
tdeACP_c	2.25416e-13
cddec5eACP_c	2.25416e-13
3ocvac11eACP_c	2.25416e-13
3ocddec5eACP_c	2.25416e-13
3ooctdACP_c	2.25416e-13
3hddecACP_c	2.25416e-13
tddec2eACP_c	2.25416e-13
ddcaACP_c	2.25416e-13
3oddecACP_c	2.25416e-13
cdec3eACP_c	2.25416e-13
2ombzl_c	2.25416e-13
3hdecACP_c	2.25416e-13
tdec2eACP_c	2.25416e-13
dcaACP_c	2.25416e-13
3odecACP_c	2.25416e-13
malACP_c	2.25416e-13
ahcys_c	2.25416e-13
apoACP_c	2.25416e-13
ACP_c	2.25416e-13
actACP_c	2.25416e-13
ocACP_c	2.25416e-13
3hoctACP_c	2.25416e-13
toct2eACP_c	2.25416e-13
acACP_c	2.25416e-13
thex2eACP_c	2.25416e-13
3ooctACP_c	2.25416e-13
3hhexACP_c	2.25416e-13
hexACP_c	2.25416e-13
but2eACP_c	2.25416e-13
3haACP_c	2.25416e-13
3ohexACP_c	2.25416e-13
butACP_c	2.25416e-13
4adcho_c	1.99263e-13
4abz_c	1.99263e-13
skm5p_c	1.88543e-13
ichor_c	1.88543e-13
3psme_c	1.88543e-13
chor_c	1.88543e-13
pphn_c	1.88543e-13
butso3_e	1.43611e-13
butso3_c	1.43611e-13
butso3_p	1.43611e-13
nac_e	8.676e-14
nac_p	8.676e-14
ni2_c	8.01298e-14
quln_c	2.36744e-14
iasp_c	2.36744e-14
anth_c	2.28377e-14
orot_c	2.28377e-14
kdolipid4_c	1.09513e-27
kdo2lipid4_p	1.09513e-27
kdo2lipid4_c	1.09513e-27
lipidAds_c	1.09513e-27
lipidA_c	1.09513e-27
kdo2lipid4_e	1.09513e-27
clpn161_p	1.07241e-27
clpn180_p	1.05577e-27
clpn181_p	1.05539e-27
clpn160_p	9.6052e-28
clpn141_p	8.90692e-28
clpn140_p	8.90692e-28
apg180_c	7.91842e-28
apg181_c	7.91464e-28
apg160_c	7.91464e-28
apg161_c	7.91464e-28
clpn120_p	7.00035e-28
apg141_c	6.67939e-28
apg140_c	6.67939e-28
u23ga_c	5.47566e-28
lipidX_c	5.47566e-28
ps161_c	5.44895e-28
pe161_c	5.44895e-28
pe161_p	5.44895e-28
cdpdhdec9eg_c	5.44895e-28
pa161_c	5.44554e-28
12dgr161_p	5.44554e-28
pa161_p	5.44554e-28
12dgr161_c	5.44554e-28
cdpdodecg_c	5.28066e-28
pe180_p	5.28066e-28
ps180_c	5.28066e-28
pe180_c	5.28066e-28
pgp180_p	5.28045e-28
pg180_c	5.28045e-28
pgp180_c	5.28045e-28
pg180_p	5.28045e-28
cdpdodec11eg_c	5.27878e-28
pe181_c	5.27878e-28
ps181_c	5.27878e-28
pe181_p	5.27878e-28
pg181_c	5.27856e-28
pgp181_p	5.27856e-28
pgp181_c	5.27856e-28
pg160_p	5.27856e-28
pg160_c	5.27856e-28
pg161_p	5.27856e-28
pgp160_p	5.27856e-28
pg181_p	5.27856e-28
pg161_c	5.27856e-28
pgp161_c	5.27856e-28
pgp160_c	5.27856e-28
pgp161_p	5.27856e-28
12dgr180_p	5.27725e-28
pa180_c	5.27725e-28
pa180_p	5.27725e-28
12dgr180_c	5.27725e-28
pa181_c	5.27537e-28
12dgr181_p	5.27537e-28
pa181_p	5.27537e-28
12dgr181_c	5.27537e-28
apg120_c	4.77282e-28
cdpdtdec7eg_c	4.45527e-28
ps140_c	4.45527e-28
cdpdtdecg_c	4.45527e-28
ps141_c	4.45527e-28
pe140_c	4.45527e-28
pe141_p	4.45527e-28
pe141_c	4.45527e-28
pe140_p	4.45527e-28
pg141_p	4.45506e-28
pg141_c	4.45506e-28
pgp141_c	4.45506e-28
pgp141_p	4.45506e-28
pgp140_p	4.45506e-28
pg140_p	4.45506e-28
pgp140_c	4.45506e-28
pg140_c	4.45506e-28
12dgr140_p	4.45186e-28
12dgr141_p	4.45186e-28
pa141_p	4.45186e-28
pa141_c	4.45186e-28
12dgr140_c	4.45186e-28
pa140_p	4.45186e-28
12dgr141_c	4.45186e-28
pa140_c	4.45186e-28
cdpdhdecg_c	4.33005e-28
ps160_c	4.33005e-28
pe160_p	4.33005e-28
pe160_c	4.33005e-28
12dgr160_p	4.32664e-28
pa160_c	4.32664e-28
12dgr160_c	4.32664e-28
pa160_p	4.32664e-28
ps120_c	3.50199e-28
pe120_p	3.50199e-28
cdpdddecg_c	3.50199e-28
pe120_c	3.50199e-28
pgp120_p	3.50177e-28
pg120_c	3.50177e-28
pg120_p	3.50177e-28
pgp120_c	3.50177e-28
12dgr120_p	3.49858e-28
pa120_c	3.49858e-28
12dgr120_c	3.49858e-28
pa120_p	3.49858e-28
2agpe161_p	2.81286e-28
2agpe161_c	2.81286e-28
u3hga_c	2.76688e-28
u3aga_c	2.76688e-28
2agpe180_p	2.64458e-28
2agpe180_c	2.64458e-28
1agpe180_p	2.64458e-28
1agpg180_p	2.64436e-28
2agpg180_c	2.64436e-28
2agpg180_p	2.64436e-28
2agpe181_p	2.64269e-28
2agpe181_c	2.64269e-28
1agpe181_p	2.64269e-28
1agpg181_p	2.64247e-28
2agpg181_c	2.64247e-28
2agpg160_c	2.64247e-28
2agpg181_p	2.64247e-28
2agpg161_c	2.64247e-28
2agpg160_p	2.64247e-28
1agpg161_p	2.64247e-28
2agpg161_p	2.64247e-28
2odecg3p_p	2.64117e-28
1odecg3p_p	2.64117e-28
2odecg3p_c	2.64117e-28
1odecg3p_c	2.64022e-28
1odec11eg3p_p	2.63928e-28
2odec11eg3p_p	2.63928e-28
2odec11eg3p_c	2.63928e-28
2hdecg3p_p	2.63928e-28
2hdec9eg3p_p	2.63928e-28
1odec11eg3p_c	2.63928e-28
2hdecg3p_c	2.63928e-28
2hdec9eg3p_c	2.63928e-28
ocdca_c	2.63797e-28
ocdcap_c	2.63797e-28
hdcea_p	2.63609e-28
3ohdcoa_c	2.63609e-28
hdcoa_c	2.63609e-28
hdca_c	2.63609e-28
hdcea_c	2.63609e-28
hdca_p	2.63609e-28
hdcea_e	2.63609e-28
hdca_e	2.63609e-28
ocdcea_c	2.63609e-28
pmtcoa_c	2.63609e-28
hdd2coa_c	2.63609e-28
ocdcea_e	2.63609e-28
odecoa_c	2.63609e-28
3hhdcoa_c	2.63609e-28
3ohodcoa_c	2.63609e-28
ocdcea_p	2.63609e-28
3hodcoa_c	2.63609e-28
ocdca_p	2.63609e-28
ocdca_e	2.63609e-28
od2coa_c	2.63609e-28
stcoa_c	2.63609e-28
1hdec9eg3p_c	2.54529e-28
hdceap_c	2.5421e-28
2agpe140_p	2.23094e-28
2agpe141_c	2.23094e-28
2agpe141_p	2.23094e-28
2agpe140_c	2.23094e-28
2agpg140_c	2.23072e-28
2agpg141_c	2.23072e-28
2agpg140_p	2.23072e-28
2agpg141_p	2.23072e-28
2tdecg3p_p	2.22753e-28
2tdec7eg3p_p	2.22753e-28
2tdec7eg3p_c	2.22753e-28
2tdecg3p_c	2.22753e-28
ttdca_c	2.22433e-28
tdcoa_c	2.22433e-28
ttdca_e	2.22433e-28
ttdca_p	2.22433e-28
ttdcea_c	2.22433e-28
ttdcap_c	2.22433e-28
ttdcea_p	2.22433e-28
ttdcea_e	2.22433e-28
tdecoa_c	2.22433e-28
td2coa_c	2.22433e-28
3otdcoa_c	2.22433e-28
3htdcoa_c	2.22433e-28
ddca_p	2.22433e-28
ddca_e	2.22433e-28
ddcacoa_c	2.22433e-28
1tdecg3p_c	1.99776e-28
1tdec7eg3p_c	1.99776e-28
1hdecg3p_c	1.90977e-28
ttdceap_c	1.90657e-28
hdcap_c	1.90657e-28
ocdceap_c	1.90657e-28
2agpe160_p	1.69396e-28
2agpe160_c	1.69396e-28
2agpe120_p	1.27765e-28
2agpe120_c	1.27765e-28
2agpg120_p	1.27744e-28
2agpg120_c	1.27744e-28
1ddecg3p_c	1.27424e-28
2ddecg3p_p	1.27424e-28
2ddecg3p_c	1.27424e-28
ddcap_c	1.27105e-28
ddca_c	1.27105e-28
dca_p	9.24855e-29
dc2coa_c	9.24855e-29
dca_c	9.24855e-29
3hdcoa_c	9.24855e-29
dcacoa_c	9.24855e-29
dca_e	9.24855e-29
3oddcoa_c	9.24855e-29
3hddcoa_c	9.21569e-29
dd2coa_c	9.21569e-29
cu2_e	3.03558e-29
unagamu_c	1.87501e-30
uacmamu_c	1.534e-30
sucarg_c	9.87586e-31
alac__S_c	8.36819e-31
4c2me_c	8.27656e-31
2p4c2me_c	8.27656e-31
hisp_c	6.82012e-31
eig3p_c	6.82012e-31
histd_c	6.82012e-31
imacp_c	6.82012e-31
gln__L_c	6.73263e-31
g3pe_e	6.60362e-31
g3ps_e	6.60362e-31
g3ps_c	6.60362e-31
g3ps_p	6.60362e-31
g3pe_c	6.60362e-31
g3pe_p	6.60362e-31
g3pg_c	6.38712e-31
g3pg_p	6.38712e-31
g3pg_e	6.38712e-31
1pyr5c_c	5.30695e-31
2ippm_c	5.17565e-31
3c2hmp_c	5.17565e-31
3c3hmp_c	5.17565e-31
2mecdp_c	4.8665e-31
metsox_R__L_c	4.75516e-31
metsox_R__L_p	4.75516e-31
metsox_S__L_p	4.75516e-31
tcynt_c	4.75516e-31
metsox_S__L_c	4.75516e-31
dsbcox_p	4.75516e-31
thym_c	4.75516e-31
dsbgox_p	4.75516e-31
thym_e	4.75516e-31
thym_p	4.75516e-31
trdox_c	4.75516e-31
ogmeACP_c	4.45757e-31
gly_p	3.41006e-31
2amsa_c	3.41006e-31
athr__L_c	3.41006e-31
gam6p_e	3.41006e-31
uacmam_c	3.41006e-31
etha_p	3.41006e-31
2aobut_c	3.41006e-31
unaga_c	3.41006e-31
progly_c	3.41006e-31
ser__D_c	3.41006e-31
ser__L_c	3.41006e-31
gly_c	3.41006e-31
etha_c	3.41006e-31
etha_e	3.41006e-31
uacgam_c	3.41006e-31
uaccg_c	3.41006e-31
seramp_c	3.41006e-31
dhgly_c	3.41006e-31
ppbng_c	3.41006e-31
ser__D_p	3.41006e-31
pser__L_c	3.41006e-31
nh4_c	3.41006e-31
ser__D_e	3.41006e-31
tartr__L_e	3.41006e-31
gam_p	3.41006e-31
acser_c	3.41006e-31
3php_c	3.41006e-31
cbm_c	3.41006e-31
gam_e	3.41006e-31
tartr__L_p	3.41006e-31
asn__L_c	3.41006e-31
acgam1p_c	3.41006e-31
gam1p_c	3.41006e-31
gam6p_c	3.41006e-31
oxur_c	3.41006e-31
csn_c	3.41006e-31
cbp_c	3.41006e-31
ckdo_c	3.41006e-31
cdp_c	3.41006e-31
cmp_c	3.41006e-31
gam6p_p	3.41006e-31
ctp_c	3.41006e-31
citr__L_c	3.41006e-31
cmp_p	3.41006e-31
3cmp_e	3.41006e-31
3cmp_p	3.41006e-31
23ccmp_p	3.41006e-31
cytd_c	3.41006e-31
cmp_e	3.41006e-31
23ccmp_e	3.41006e-31
cytd_p	3.41006e-31
cytd_e	3.41006e-31
2ahbut_c	3.36922e-31
glu5p_c	3.32257e-31
akg_e	3.32257e-31
glu__L_c	3.32257e-31
akg_p	3.32257e-31
glu__L_p	3.32257e-31
glu__D_c	3.32257e-31
r2hglut_c	3.32257e-31
akg_c	3.32257e-31
S2hglut_c	3.32257e-31
LalaDglu_p	3.32257e-31
LalaDglu_c	3.32257e-31
LalaLglu_p	3.32257e-31
LalaLglu_c	3.32257e-31
LalaDglu_e	3.32257e-31
LalaLglu_e	3.32257e-31
g3pi_e	3.19356e-31
g3pi_p	3.19356e-31
g3pi_c	3.19356e-31
glyc2p_e	3.19356e-31
glyc3p_c	3.19356e-31
glyc3p_e	3.19356e-31
glyc3p_p	3.19356e-31
g3pc_p	3.19356e-31
glyc2p_p	3.19356e-31
g3pc_e	3.19356e-31
glyc_e	3.19356e-31
glyc_p	3.19356e-31
glyc_c	3.19356e-31
glyc2p_c	3.19356e-31
sucorn_c	3.05573e-31
sucgsa_c	3.05573e-31
cgly_c	2.06497e-31
5aop_c	1.70503e-31
glu1sa_c	1.70503e-31
but_e	1.38702e-31
b2coa_c	1.38702e-31
but_c	1.38702e-31
3hbcoa_c	1.38702e-31
but_p	1.38702e-31
3ohcoa_c	1.38702e-31
btcoa_c	1.38702e-31
gam_c	1.34165e-31
minohp_p	6.92871e-47
minohp_e	6.92871e-47
inost_p	6.92871e-47
kphphhlipa_c	4.36332e-47
tsul_p	0
for_p	0
galt_p	0
fecrm_e	0
ppgpp_c	0
fmn_c	0
trnaglu_c	0
glc__D_p	0
mal__D_e	0
ala__L_p	0
phe__L_p	0
galur_p	0
o2_e	0
agm_c	0
kdo8p_c	0
succ_e	0
ser__L_e	0
csn_e	0
prfp_c	0
mql8_c	0
amob_c	0
5dglcn_c	0
cl_c	0
glyc__R_c	0
mmet_e	0
dms_c	0
g6p_c	0
N1aspmd_c	0
trdrd_c	0
mnl1p_c	0
octapb_c	0
gmp_c	0
s7p_c	0
phe__L_c	0
fad_e	0
fmn_p	0
quin_c	0
sel_p	0
epmeACP_c	0
dtgcl_c	0
23dappa_c	0
mococdp_c	0
doxrbcn_p	0
dopa_p	0
ala__L_c	0
hco3_c	0
alaala_c	0
spmd_p	0
15dap_c	0
1agpe160_p	0
udcpp_p	0
mg2_p	0
pacald_e	0
frdp_c	0
cyan_p	0
pant__R_c	0
glcur_c	0
udpg_p	0
inost_e	0
fe3dhbzs_e	0
sulfac_p	0
2dmmql8_c	0
tcynt_e	0
glyclt_e	0
ch4_p	0
arbt_e	0
5dglcn_p	0
co2_p	0
acac_e	0
2dmmq8_c	0
fmn_e	0
cys__L_e	0
xyl__D_p	0
pppn_c	0
malthx_c	0
maltpt_c	0
acon_T_c	0
3gmp_p	0
maltttr_c	0
bbtcoa_c	0
hacolipa_e	0
gtspmd_c	0
o16aund_c	0
adocbl_p	0
acolipa_p	0
cys__L_p	0
cpgn_un_c	0
arbtn_fe3_p	0
progly_p	0
orn_p	0
asp__L_p	0
pydam_p	0
crn_p	0
1hdecg3p_p	0
btn_p	0
pro__L_p	0
mal__D_p	0
12ppd__S_e	0
ppa_e	0
2mahmp_c	0
mobd_e	0
feoxam_un_p	0
galctn__L_p	0
gal1p_e	0
2fe1s_c	0
flxso_c	0
malcoa_c	0
fru_p	0
xyl__D_e	0
galctn__D_e	0
gal_c	0
phom_c	0
glc__D_e	0
3odcoa_c	0
ppal_c	0
nh4_e	0
chtbs6p_c	0
23camp_p	0
gslnt_c	0
ahdt_c	0
cenchddd_c	0
tyrp_p	0
f6p_c	0
ametam_c	0
hxcoa_c	0
cynt_p	0
3hcinnm_p	0
cysi__L_p	0
ura_p	0
fald_e	0
prlp_c	0
ca2_c	0
db4p_c	0
tre_p	0
dsbaox_p	0
quin_p	0
slnt_e	0
colipap_e	0
acald_p	0
moadcoo_c	0
lipopb_c	0
o2s_p	0
23cump_p	0
tma_c	0
ethso3_c	0
trp__L_p	0
gua_c	0
lcts_p	0
udcpdp_c	0
fruur_e	0
frulys_p	0
12ppd__R_p	0
f6p_p	0
3ophb_c	0
3dhsk_c	0
3amp_p	0
5pg35pg_c	0
urate_p	0
h2o_c	0
gagicolipa_c	0
feenter_p	0
hg2_p	0
ala__D_c	0
glcr_p	0
thm_p	0
btn_c	0
arbtn_fe3_e	0
leu__L_c	0
enter_e	0
cbl1_p	0
mso3_p	0
gbbtn_e	0
3ump_p	0
fe3hox_e	0
crncoa_c	0
glcur_e	0
maltttr_e	0
xylu__L_p	0
gtp_p	0
k_p	0
gdpfuc_c	0
adocbip_c	0
2ddglcn_p	0
35cgmp_c	0
melib_e	0
colipa_c	0
appl_c	0
2dglc_c	0
agm_e	0
lys__L_p	0
dxylnt_c	0
3c4mop_c	0
na1_c	0
fe3dhbzs3_p	0
iscs_c	0
feenter_c	0
cm_e	0
14dhncoa_c	0
urate_e	0
ctbtcoa_c	0
1agpe141_p	0
rdmbzi_c	0
oc2coa_c	0
5aprbu_c	0
acald_c	0
meoh_e	0
ap4a_c	0
q8_c	0
no_e	0
gmp_p	0
dtdp_c	0
pydam_e	0
amp_c	0
frulys_e	0
lac__D_c	0
galctn__D_p	0
rmn_p	0
melib_p	0
2dglc_e	0
icit_c	0
lipoamp_c	0
sel_c	0
so3_e	0
dha_c	0
4hbz_p	0
grxox_c	0
56dura_c	0
4hoxpacd_p	0
for_c	0
maltpt_e	0
udp_c	0
15dap_e	0
no2_c	0
4per_c	0
kdo2lipid4L_c	0
coa_c	0
metsox_S__L_e	0
thr__L_e	0
urate_c	0
asp__L_e	0
fe3_e	0
thmmp_c	0
14glucan_e	0
h2_c	0
3amp_e	0
pi_e	0
no3_c	0
co2_c	0
4ppcys_c	0
phe__L_e	0
suc6p_c	0
alltn_p	0
met__D_p	0
gmhep17bp_c	0
galur_e	0
dtbt_c	0
camp_c	0
selnp_c	0
udpglcur_c	0
galct__D_e	0
udcpp_c	0
36dahx_c	0
2ommbl_c	0
dpcoa_c	0
trp__L_e	0
4ahmmp_c	0
uri_e	0
23dappa_p	0
23camp_e	0
cpgn_un_p	0
12ppd__S_p	0
tungs_e	0
1agpg120_p	0
cl_p	0
eca2und_p	0
23cump_e	0
h2o2_e	0
fe3dcit_p	0
sbt__D_p	0
psclys_p	0
ade_p	0
for_e	0
mnl_e	0
alltn_c	0
xyl__D_c	0
erthrs_c	0
dhps_e	0
ch4_c	0
h2o_e	0
4pasp_c	0
25drapp_c	0
udpacgal_e	0
feoxam_un_e	0
enter_c	0
arbtn_c	0
tungs_c	0
peamn_e	0
gthox_c	0
etoh_p	0
lald__D_c	0
tym_p	0
h2_p	0
acald_e	0
cpgn_p	0
fum_e	0
pi_p	0
cpgn_e	0
ump_p	0
fe3hox_un_e	0
rfamp_p	0
2ddg6p_c	0
acg5p_c	0
rfamp_e	0
ade_c	0
dhcur_c	0
arab__L_c	0
1agpg140_p	0
mincyc_e	0
3hpp_c	0
acetol_c	0
1tdec7eg3p_p	0
5mtr_e	0
so2_c	0
pser__L_e	0
tym_e	0
23cgmp_e	0
pydxn_e	0
galct__D_c	0
gdpddman_c	0
tyrp_e	0
meoh_c	0
2dda7p_c	0
ptrc_c	0
6pgl_c	0
so4_c	0
lac__L_e	0
ribflv_c	0
didp_c	0
2fe2s_c	0
his__L_c	0
ttrcyc_e	0
1agpe140_p	0
12ppd__R_e	0
udpacgal_p	0
udpgal_e	0
gthox_p	0
crn__D_c	0
o2s_e	0
1hdec9eg3p_p	0
dtdpglu_c	0
cm_p	0
cbl1_e	0
ipdp_c	0
glyb_p	0
arg__L_p	0
xylu__L_e	0
Sfglutth_c	0
aps_c	0
mso3_c	0
feoxam_un_c	0
gtp_c	0
so4_p	0
na1_e	0
fc1p_c	0
glcur_p	0
galct__D_p	0
h2mb4p_c	0
cur_c	0
ch4_e	0
cys__D_p	0
thrp_p	0
opmeACP_c	0
man6p_c	0
tagur_c	0
tre6p_c	0
oaa_c	0
cit_c	0
bwco1gdp_c	0
meoh_p	0
3hpp_e	0
no3_e	0
sufbcd_c	0
1agpg141_p	0
udpglcur_p	0
3gmp_e	0
gthox_e	0
cl_e	0
orn_c	0
hmbil_c	0
ara5p_c	0
enter_p	0
cgly_e	0
aso3_p	0
ump_e	0
o16a4colipa_p	0
fecrm_un_p	0
gmhep1p_c	0
seln_c	0
inost_c	0
ap5a_c	0
pnto__R_e	0
ac_p	0
acnam_e	0
pppg9_c	0
glucys_c	0
hqn_c	0
glcn_e	0
kdo_c	0
lac__L_p	0
pydx_e	0
fusa_e	0
pheme_c	0
udpgal_p	0
n2o_p	0
tartr__D_p	0
unagamuf_p	0
psclys_e	0
ethso3_e	0
1tdecg3p_p	0
3ump_e	0
h2o2_p	0
taur_p	0
3sala_c	0
lyx__L_p	0
malthx_e	0
leu__L_p	0
acgal1p_e	0
fe3hox_c	0
hxa_e	0
gfgaragund_c	0
na15dap_c	0
quin_e	0
dsbgrd_p	0
fe3_p	0
urea_e	0
acolipa_e	0
lac__L_c	0
sucr_e	0
ppal_e	0
4mpetz_c	0
acon_C_c	0
glyc__R_p	0
xdp_c	0
pyr_c	0
psuri_e	0
fe3dhbzs3_c	0
lipoate_c	0
ethso3_p	0
3amac_c	0
acgal1p_p	0
ptrc_e	0
sarcs_c	0
2dglc_p	0
malttr_c	0
dmpp_c	0
acglu_c	0
dmso_c	0
hom__L_p	0
cyan_e	0
no_c	0
eca4colipa_e	0
tagdp__D_c	0
glyc__R_e	0
12ppd__S_c	0
sel_e	0
4hthr_c	0
gua_e	0
fe3dcit_c	0
hmgth_c	0
rbflvrd_c	0
iscu_c	0
lipa_cold_c	0
mobd_c	0
tsul_e	0
malthp_c	0
fuc__L_e	0
ala__D_p	0
fecrm_un_e	0
lac__D_p	0
mqn8_c	0
cbasp_c	0
arab__L_p	0
ala_B_e	0
pro__L_c	0
val__L_c	0
no3_p	0
gsn_p	0
crn_c	0
cxsam_c	0
tyr__L_e	0
gicolipa_c	0
h2s_e	0
r15bp_c	0
slnt_p	0
acmalt_c	0
dt5hsu_c	0
mg2_c	0
sulfac_c	0
2doxg6p_c	0
cd2_p	0
crn__D_p	0
acgal_e	0
malt_c	0
icolipa_c	0
udpg_e	0
dmso_e	0
fald_c	0
gbbtn_c	0
met__D_e	0
cd2_e	0
no2_p	0
gmeACP_c	0
hgmeACP_c	0
mpt_c	0
ttrcyc_p	0
glx_c	0
ac_e	0
fruur_c	0
thymd_e	0
altrn_c	0
met__L_c	0
gdptp_c	0
pnto__R_c	0
etoh_c	0
g3p_c	0
psuri_p	0
mercpeth_c	0
urea_c	0
adp_c	0
cellb_p	0
pydx_p	0
4crsol_c	0
hom__L_e	0
his__L_p	0
cellb_e	0
colipap_p	0
pydxn_c	0
4ampm_c	0
s17bp_c	0
phpyr_c	0
gal_p	0
succ_p	0
h_p	0
o2_c	0
ppal_p	0
rbl__D_c	0
tartr__L_c	0
skm_c	0
spmd_e	0
arg__L_e	0
acg5sa_c	0
sbt__D_e	0
lipa_cold_p	0
asp__L_c	0
met__D_c	0
fru_e	0
pyr_e	0
dtmp_p	0
gdpofuc_c	0
val__L_e	0
5mta_c	0
r1p_c	0
glyald_p	0
na1_p	0
ctbt_c	0
pmeACP_c	0
ppt_e	0
3hpppn_e	0
cys__D_e	0
malttr_e	0
idon__L_c	0
unagamuf_c	0
acgal_p	0
aso4_c	0
dhcinnm_c	0
k_e	0
dhna_c	0
etoh_e	0
4r5au_c	0
3oocoa_c	0
acmana_e	0
phthr_c	0
hxa_c	0
amet_c	0
4hbz_c	0
met__L_e	0
3hbzcoa_c	0
sulfac_e	0
mi1p__D_c	0
4abzglu_e	0
fruur_p	0
tyr__L_c	0
cit_p	0
dgslnt_c	0
cynt_e	0
5prdmbz_c	0
5dglcn_e	0
n8aspmd_c	0
ascb__L_e	0
malt_e	0
thymd_p	0
lys__L_c	0
progly_e	0
dsbdox_c	0
sq_e	0
trp__L_c	0
bglycogen_c	0
man1p_c	0
hg2_c	0
mincyc_p	0
e4p_c	0
dhmpt_c	0
glc__D_c	0
lipa_p	0
wco_c	0
cs1_e	0
3hppnl_c	0
23dappa_e	0
galt_e	0
skm_e	0
fe2_e	0
acnam_c	0
micit_c	0
pimACP_c	0
3hpp_p	0
gal_e	0
glcur1p_e	0
so3_p	0
pydam_c	0
fe3hox_un_p	0
udpgal_c	0
6pgc_c	0
gua_p	0
glcn_p	0
ppp9_c	0
bwcogdp_c	0
lipa_cold_e	0
taur_e	0
pro__L_e	0
dhcholn_c	0
dha_e	0
ala__D_e	0
pi_c	0
q8h2_c	0
4mhetz_c	0
skm_p	0
hhlipa_c	0
leu__L_e	0
glcur1p_p	0
cit_e	0
dad_5_c	0
12ppd__R_c	0
gal_bD_e	0
mnl_p	0
thymd_c	0
cbi_p	0
nh4_p	0
gbbtn_p	0
aacald_c	0
acmana_p	0
fecrm_un_c	0
man6p_p	0
hpmeACP_c	0
ac_c	0
fusa_p	0
34hpp_c	0
chtbs_p	0
dkdglcn_c	0
fe2_p	0
ca2_e	0
all__D_e	0
pheme_e	0
idon__L_e	0
gln__L_e	0
r5p_c	0
gmplys_c	0
adocbl_c	0
novbcn_p	0
alaala_e	0
glyald_c	0
tre_e	0
ca2_p	0
metglcur_c	0
g1p_e	0
udcpdp_p	0
ag_e	0
udcpgl_c	0
val__L_p	0
dmbzid_c	0
thmpp_c	0
g3pc_c	0
o16a4colipa_e	0
2pglyc_c	0
actp_c	0
g6p_e	0
ala__L_e	0
dhpppn_c	0
gthrd_c	0
tag6p__D_c	0
no2_e	0
h_c	0
ala_B_c	0
pep_c	0
cpgn_un_e	0
1ddecg3p_p	0
3hbz_c	0
malt_p	0
grdp_c	0
prbamp_c	0
34dhpac_e	0
13dpg_c	0
phphhlipa_c	0
hphhlipa_c	0
arbtn_p	0
pppn_p	0
ptrc_p	0
aso3_c	0
2pg_c	0
adphep_LD_c	0
pydx5p_c	0
gsn_e	0
co2_e	0
6pgg_c	0
prbatp_c	0
dhap_c	0
dms_e	0
cysi__L_c	0
f1p_c	0
dsbard_p	0
arbtn_e	0
lcts_c	0
eca4und_p	0
feenter_e	0
novbcn_e	0
iscu_2fe2s_c	0
adocbl_e	0
man_p	0
dtdp4d6dg_c	0
tyr__L_p	0
preq0_c	0
pydxn_p	0
btn_e	0
galctn__L_e	0
fum_p	0
2ddglcn_c	0
thr__L_c	0
ppt_p	0
mepn_p	0
cd2_c	0
gp4g_c	0
amp_p	0
isetac_p	0
pnto__R_p	0
gmp_e	0
glyb_c	0
g6p_p	0
sucr_p	0
acnam_p	0
ppap_c	0
pyr_p	0
glyclt_c	0
lys__L_e	0
pppi_c	0
15dap_p	0
dhpmp_c	0
ura_e	0
zn2_e	0
f6p_e	0
kdo2lipid4p_c	0
cobalt2_e	0
cbl1_c	0
gal_bD_p	0
gtp_e	0
mththf_p	0
lyx__L_e	0
moadamp_c	0
occoa_c	0
mdhdhf_c	0
tma_e	0
arg__L_c	0
accoa_c	0
5mtr_p	0
lpp_p	0
alpp_p	0
phhlipa_c	0
hlipa_c	0
uri_p	0
fald_p	0
alaala_p	0
cyan_c	0
alltn_e	0
lgt__S_c	0
h2o_p	0
bwco_c	0
metsox_R__L_e	0
all__D_p	0
sufbcd_2fe2s_c	0
mththf_c	0
lipa_c	0
mocogdp_c	0
dhptd_c	0
octa_c	0
adprib_c	0
thrp_e	0
pan4p_c	0
dmlz_c	0
mso3_e	0
peamn_p	0
so2_p	0
tcynt_p	0
pheme_p	0
f_p	0
glcr_e	0
fru_c	0
glyb_e	0
xu5p__D_c	0
2ddglcn_e	0
2dhguln_c	0
iprimv_c	0
3pg_c	0
f_e	0
rmn_e	0
bmoco1gdp_c	0
mepn_e	0
ade_e	0
bmoco_c	0
oxalcoa_c	0
5drib_c	0
ump_c	0
ctbt_p	0
gal1p_p	0
adpglc_c	0
crnDcoa_c	0
oxam_c	0
glcn_c	0
dhor__S_c	0
cobalt2_p	0
utp_c	0
cobalt2_c	0
paps_c	0
n2o_e	0
enlipa_e	0
lipa_e	0
8aonn_c	0
34dhpac_p	0
acac_p	0
4abzglu_p	0
colipa_e	0
tmao_e	0
1agpg160_p	0
colipa_p	0
mmet_p	0
aso3_e	0
adn_c	0
4mop_c	0
gdp_c	0
gdp_p	0
dmso_p	0
dtmp_c	0
gdp_e	0
octa_e	0
cbi_c	0
mthgxl_c	0
fdp_c	0
mchtbs6p_c	0
gdpmann_c	0
tre_c	0
dann_c	0
2me4p_c	0
gal1p_c	0
pdx5p_c	0
cgly_p	0
4hoxpacd_e	0
grxrd_c	0
lald__L_c	0
arab__L_e	0
galur_c	0
amp_e	0
ru5p__D_c	0
cys__D_c	0
so2_e	0
dxylnt_p	0
dha_p	0
doxrbcn_e	0
gggagicolipa_c	0
isetac_c	0
cpmp_c	0
cpppg3_c	0
arbt_p	0
pacald_c	0
fecrm_c	0
adocbi_c	0
ile__L_p	0
acac_c	0
4ppan_c	0
gly_e	0
chol_e	0
ura_c	0
man6pglyc_c	0
23cgmp_p	0
tsul_c	0
tmao_c	0
gsn_c	0
3hcinnm_e	0
hxan_p	0
13ppd_c	0
pppn_e	0
acmanap_c	0
crn__D_e	0
man_c	0
acser_p	0
feoxam_e	0
halipa_e	0
oxa_c	0
1agpe120_p	0
eca3und_p	0
acglc__D_c	0
lipoate_p	0
3hpppn_p	0
chol_p	0
cysi__L_e	0
glcr_c	0
suchms_c	0
agm_p	0
urea_p	0
idon__L_p	0
ascb__L_p	0
manglyc_e	0
fad_p	0
no_p	0
acser_e	0
dxylnt_e	0
nalme_c	0
adphep_DD_c	0
hxan_e	0
his__L_e	0
25dkglcn_c	0
cechddd_c	0
5dh4dglc_c	0
3hocoa_c	0
uppg3_c	0
2omhmbl_c	0
ile__L_e	0
thcur_c	0
pap_c	0
enlipa_p	0
tartr__D_e	0
udpg_c	0
gmhep7p_c	0
23dhbzs3_c	0
k_c	0
glyald_e	0
cdigmp_c	0
orot_p	0
dhptdp_c	0
mththf_e	0
mg2_e	0
bmocogdp_c	0
dsbcrd_p	0
thm_e	0
2oph_c	0
fe2_c	0
dtmp_e	0
crn_e	0
tungs_p	0
cbi_e	0
ala_B_p	0
o2_p	0
uri_c	0
cholate_c	0
3hhcoa_c	0
ppi_c	0
ppa_c	0
glu__L_e	0
athtp_c	0
orn_e	0
hemeO_c	0
so4_e	0
aacoa_c	0
3dhq_c	0
ile__L_c	0
glu5sa_c	0
spmd_c	0
acorn_c	0
g1p_c	0
metglcur_p	0
glyclt_p	0
lipoate_e	0
arbtn_fe3_c	0
adn_e	0
tma_p	0
cinnm_c	0
hx2coa_c	0
egmeACP_c	0
arbt6p_c	0
thm_c	0
cph4_c	0
glycogen_c	0
pydx_c	0
dhnpt_c	0
h2s_p	0
glutrna_c	0
fe3dcit_e	0
thmnp_c	0
pyam5p_c	0
g1p_p	0
met__L_p	0
fe3hox_un_c	0
lac__D_e	0
malt6p_c	0
mobd_p	0
octdp_c	0
man6p_e	0
h2_e	0
slnt_c	0
ggagicolipa_c	0
chtbs_e	0
dopa_e	0
ppa_p	0
octa_p	0
asn__L_e	0
1agpe161_p	0
thr__L_p	0
pser__L_p	0
gln__L_p	0
orot5p_c	0
isetac_e	0
fe3dhbzs_p	0
cpgn_c	0
metglcur_e	0
csn_p	0
h_e	0
ser__L_p	0
dttp_c	0
feoxam_c	0
2mcacn_c	0
fuc__L_p	0
tmao_p	0
atp_c	0
lcts_e	0
dms_p	0
orot_e	0
manglyc_p	0
cs1_p	0
asn__L_p	0
acmana_c	0
pacald_p	0
adn_p	0
man_e	0
hxa_p	0
agdpcbi_c	0
eca4colipa_p	0
o16a4und_p	0
dxyl5p_c	0
n2o_c	0
5mtr_c	0
hg2_e	0
sufse_c	0
udpglcur_e	0
aact_c	-3.78593e-47
r5p_e	-3.95402e-47
rib__D_e	-3.95402e-47
r5p_p	-3.95402e-47
rib__D_p	-3.95402e-47
rib__D_c	-3.95402e-47
4abutn_c	-4.17529e-47
dtdprmn_c	-4.36332e-47
23dhmp_c	-5.42781e-47
3mop_c	-5.42781e-47
3mob_c	-5.66812e-47
23dhmb_c	-5.66812e-47
2dhp_c	-5.66812e-47
ohpb_c	-6.18365e-47
mal__L_e	-7.26259e-47
mal__L_p	-7.26259e-47
sucglu_c	-8.74936e-33
anhm_c	-1.34165e-31
acgam_c	-1.34165e-31
acgam1p_p	-1.34165e-31
acmum6p_c	-1.34165e-31
acgam6p_c	-1.34165e-31
acgam_p	-1.34165e-31
acmum_e	-1.34165e-31
acmum_p	-1.34165e-31
uacgam_e	-1.34165e-31
acgam1p_e	-1.34165e-31
uacgam_p	-1.34165e-31
acgam_e	-1.34165e-31
sufsesh_c	-1.3451e-31
cys__L_c	-1.3451e-31
iscssh_c	-1.3451e-31
mercppyr_c	-1.3451e-31
dcmp_c	-1.3451e-31
dctp_c	-1.3451e-31
dcyt_p	-1.3451e-31
dcdp_c	-1.3451e-31
dcyt_e	-1.3451e-31
dcyt_c	-1.3451e-31
dcmp_e	-1.3451e-31
dcmp_p	-1.3451e-31
o2s_c	-1.70503e-31
fe3_c	-1.70503e-31
btal_c	-1.83008e-31
gthrd_e	-2.37758e-31
gthrd_p	-2.37758e-31
flxr_c	-2.43325e-31
LalaDgluMdap_e	-2.59463e-31
LalaDgluMdapDala_e	-2.59463e-31
LalaDgluMdapDala_c	-2.59463e-31
LalaDgluMdapDala_p	-2.59463e-31
LalaDgluMdap_c	-2.59463e-31
LalaDgluMdap_p	-2.59463e-31
anhgm_c	-2.6833e-31
anhgm_e	-2.6833e-31
anhgm_p	-2.6833e-31
uamag_c	-2.77079e-31
chol_c	-3.19356e-31
hpyr_c	-3.38084e-31
2h3oppan_c	-3.38084e-31
succoa_c	-3.41006e-31
3ig3p_c	-3.41006e-31
2cpr5p_c	-3.41006e-31
pran_c	-3.41006e-31
ins_e	-3.41006e-31
indole_e	-3.41006e-31
ins_p	-3.41006e-31
xmp_p	-3.41006e-31
succ_c	-3.41006e-31
imp_p	-3.41006e-31
indole_p	-3.41006e-31
indole_c	-3.41006e-31
argsuc_c	-3.41006e-31
ins_c	-3.41006e-31
hxan_c	-3.41006e-31
xtsn_c	-3.41006e-31
5apru_c	-3.41006e-31
h2o2_c	-3.41006e-31
xan_c	-3.41006e-31
dcamp_c	-3.41006e-31
imp_c	-3.41006e-31
fum_c	-3.41006e-31
fprica_c	-3.41006e-31
imp_e	-3.41006e-31
xtsn_p	-3.41006e-31
idp_c	-3.41006e-31
xan_p	-3.41006e-31
xtsn_e	-3.41006e-31
23dhba_c	-3.41006e-31
xmp_e	-3.41006e-31
mal__L_c	-3.41006e-31
Nmtrp_c	-3.41006e-31
msa_c	-3.41006e-31
xan_e	-3.41006e-31
itp_c	-3.41006e-31
cdg_c	-3.41006e-31
xmp_c	-3.41006e-31
ppcoa_c	-3.41006e-31
prpncoa_c	-3.41006e-31
xtp_c	-3.41006e-31
aicar_c	-3.41006e-31
2obut_c	-3.41006e-31
anhm3p_c	-3.93628e-31
anhm4p_c	-3.93628e-31
moadcosh_c	-4.57364e-31
2dr5p_c	-4.75516e-31
dad_2_e	-4.75516e-31
dad_2_p	-4.75516e-31
dgmp_p	-4.75516e-31
dsbdrd_c	-4.75516e-31
h2s_c	-4.75516e-31
2dr1p_c	-4.75516e-31
dgmp_c	-4.75516e-31
dutp_c	-4.75516e-31
dudp_c	-4.75516e-31
damp_p	-4.75516e-31
dgsn_e	-4.75516e-31
dad_2_c	-4.75516e-31
damp_e	-4.75516e-31
dgsn_c	-4.75516e-31
dgsn_p	-4.75516e-31
dgdp_c	-4.75516e-31
dgtp_c	-4.75516e-31
so3_c	-4.75516e-31
duri_c	-4.75516e-31
dgmp_e	-4.75516e-31
dump_e	-4.75516e-31
dump_p	-4.75516e-31
duri_e	-4.75516e-31
dump_c	-4.75516e-31
duri_p	-4.75516e-31
dadp_c	-4.8665e-31
datp_c	-4.8665e-31
damp_c	-4.8665e-31
anhgm4p_c	-5.27794e-31
anhgm3p_c	-5.27794e-31
anhgm3p_p	-5.27794e-31
anhgm4p_p	-5.27794e-31
uaagmda_c	-5.27794e-31
aspsa_c	-5.9172e-31
23dhdp_c	-5.9172e-31
thdp_c	-5.9172e-31
26dap_LL_c	-5.9172e-31
26dap__M_c	-5.9172e-31
26dap__M_p	-5.9172e-31
26dap__M_e	-5.9172e-31
uama_c	-6.09336e-31
uamr_c	-6.09336e-31
fpram_c	-6.82012e-31
air_c	-6.82012e-31
25aics_c	-6.82012e-31
5aizc_c	-6.82012e-31
5caiz_c	-6.82012e-31
4abut_p	-7.63564e-31
4abut_c	-7.63564e-31
4abut_e	-7.63564e-31
sucsal_c	-7.63564e-31
dimp_e	-8.16522e-31
ditp_c	-8.16522e-31
din_p	-8.16522e-31
dimp_p	-8.16522e-31
din_c	-8.16522e-31
dimp_c	-8.16522e-31
din_e	-8.16522e-31
uagmda_c	-8.688e-31
ugmd_c	-8.688e-31
ugmda_c	-8.688e-31
um4p_c	-8.688e-31
sl2a6o_c	-9.32727e-31
sl26da_c	-9.32727e-31
fgam_c	-1.02302e-30
gar_c	-1.02302e-30
murein4px4p_p	-1.05559e-30
murein4p4p_p	-1.05559e-30
murein3p3p_p	-1.05559e-30
murein5p5p_p	-1.05559e-30
murein5p4p_p	-1.05559e-30
murein5px4p_p	-1.05559e-30
murein5p3p_p	-1.05559e-30
murein5px3p_p	-1.05559e-30
murein3px3p_p	-1.05559e-30
murein4p3p_p	-1.05559e-30
murein3px4p_p	-1.05559e-30
hom__L_c	-1.26411e-30
pram_c	-1.36402e-30
murein5px4px4p_p	-1.58338e-30
murein4px4p4p_p	-1.58338e-30
murein5p5p5p_p	-1.58338e-30
murein4px4px4p_p	-1.58338e-30
dtdp4addg_c	-1.87501e-30
dtdp4aaddg_c	-1.87501e-30
moco_c	-6.19279e-29
fad_c	-9.65125e-29
fadh2_c	-9.65125e-29
23ddhb_c	-8.69288e-16
nac_c	-2.00583e-15
nadp_c	-2.724e-15
nadph_c	-2.724e-15
nadhx__R_c	-2.724e-15
nadhx__S_c	-2.724e-15
nad_c	-2.724e-15
nadh_c	-2.724e-15
nadphx__S_c	-2.724e-15
nadphx__R_c	-2.724e-15
nmn_p	-2.724e-15
nmn_c	-2.724e-15
ncam_c	-2.724e-15
nmn_e	-2.724e-15
zn2_p	-6.246e-15
zn2_c	-1.56209e-14
dscl_c	-1.95203e-14
prpp_c	-2.28377e-14
mn2_e	-2.40748e-14
mn2_p	-2.40748e-14
mn2_c	-2.40748e-14
2ohph_c	-5.37836e-14
nicrnt_c	-6.09041e-14
dnad_c	-9.51607e-14
fmnh2_c	-1.43611e-13
malcoame_c	-2.25416e-13
ni2_p	-2.64086e-13
2omph_c	-2.792e-13
ni2_e	-4.32443e-13
cpe160_c	-4.50833e-13
cpe180_c	-4.50833e-13
cpg160_c	-4.50833e-13
cpg180_c	-4.50833e-13
cu2_c	-4.5725e-13
cu2_p	-4.5725e-13
cu_p	-4.5725e-13
mptamp_c	-4.5725e-13
cu_c	-4.5725e-13
scl_c	-5.17667e-13
cu_e	-5.74977e-13
sheme_c	-1.44795e-09
dhf_c	-1494.77
thf_c	-1494.77
dhpt_c	-1494.77
10fthf_c	-1494.77
mlthf_c	-1494.77
methf_c	-1494.77
5fthf_c	-1494.77
6hmhptpp_c	-1494.77
6hmhpt_c	-1494.77
5mthf_c	-1494.77

## Sheet: Genes in iAC1061
Genes in iAC1061
b2551
b3368
b2436
b0008
b3500
b2465
b0945
b3126
b3916
b1095
b1054
b1855
b1260
b0109
b1094
b2836
b2472
b2935
b1261
b3426
b2242
b2243
b2241
b4054
b3770
b3281
b1692
b0243
b1590
b1613
b0414
b0894
b1588
b1587
b0896
b1589
b0895
b3041
b0025
b3553
b0678
b0844
b0446
b1478
b0638
b3812
b1662
b3399
b0421
b3804
b0469
b3997
b4382
b3187
b3225
b0126
b4269
b3942
b4006
b1732
b2508
b3846
b0586
b2341
b3794
b2400
b3003
b3993
b3011
b2066
b2901
b0238
b0125
b0474
b2411
b2518
b1062
b3416
b3996
b1281
b4390
b0639
b0720
b1136
b0049
b2103
b2418
b3831
b3784
b4481
b3052
b2502
b4384
b4226
b3073
b2744
b3403
b1278
b3008
b1479
b1190
b3614
b3057
b4053
b3519
b2290
b0910
b1134
b3642
b0415
b3648
b2221
b3771
b3926
b2293
b2222
b4383
b0928
b1694
b2930
b2579
b4232
b3789
b3925
b3788
b3430
b1854
b0902
b1676
b0903
b3197
b4152
b3972
b0071
b4153
b4154
b0072
b4151
b0077
b0871
b0078
b3671
b2297
b3670
b0908
b1263
b2458
b1264
b2599
b1849
b2296
b2600
b2329
b3633
b1262
b2779
b0174
b2925
b0524
b0963
b0182
b1702
b4025
b0915
b2926
b2781
b1850
b0099
s0001
b0767
b3386
b3617
b0160
b0073
b2464
b2026
b0523
b1131
b0030
b0200
b2024
b0222
b3607
b2407
b0038
b2421
b2235
b2414
b4214
b3781
b0036
b3844
b2762
b2582
b2234
b4024
b2784
b0002
b2827
b3940
b2431
b3433
b1238
b3639
b2838
b1232
b0475
b4040
b3974
b0103
b1851
b1693
b4146
b2942
b2104
b1215
b1993
b1109
b3198
b1992
b1747
b0417
b1744
b0046
b3124
b3236
b0583
b1612
b1611
b2988
b0732
b1098
b1638
b0888
b2428
b0907
b1210
b0688
b1317
b3429
b0522
b3428
b1779
b3417
b2690
b2388
b2029
b2168
b0428
b0120
b2687
b2937
b2463
b3960
b0033
b0032
b3172
b0242
b0074
b3958
b1091
b0121
b3908
b0154
b0918
b1656
b0159
b1106
b3091
b0403
b0207
b1759
b3012
b3092
b3176
b3730
b3189
b3962
b0905
b0937
b3967
b3248
b3786
b2763
b0386
b2764
b2323
b2521
b2232
b2563
b3475
b3425
b2053
b2507
b0593
b0142
b3634
b1982
b2143
b0394
b0778
b0173
b1812
b2065
b3360
b3843
b0477
b2478
b1096
b4039
b3729
b2662
b1200
b2688
b2415
b0485
b1199
b2416
b4139
b2312
b1198
b0104
b0171
b1740
b3366
b3365
b1814
b4471
b2498
b2780
b4254
b3616
b2500
b0087
b3449
b0090
b3774
b2316
b3255
b0185
b3946
b2210
b1746
b3256
b0052
b0825
b2564
b3619
b2615
b0369
b4267
b4005
b2265
b2557
b2440
b3957
b2441
b0596
b0595
b2049
b1623
b3806
b2533
b4177
b4374
b4161
b0675
b0677
b2291
b0828
b1651
b2173
b0766
b0674
b3826
b4173
b4244
b4245
b1852
b0029
b0758
b0134
b0420
b1092
b3809
b2028
b0031
b2788
b0003
b1208
b2787
b1748
b2746
b3791
b3787
b1415
b3359
b0004
b4013
b1493
b2601
b3517
b2048
b0754
b1704
b2700
b4015
b2750
b2904
b0116
b2905
b1622
b1584
b2903
b3939
b3790
b2661
b4014
b0759
b0241
b0929
b3034
b4239
b2215
b3956
b3397
b0411
b0957
b3600
b0822
b1319
b2540
b3608
b2538
b2539
b1701
b2542
b1805
b2541
b1646
b2738
b2206
b2203
b2204
b1236
b2205
b2052
b2202
b1636
b0179
b0980
b0085
b0091
b1277
b0088
b2752
b2751
b1226
b1224
b0726
b0727
b1227
b3945
b0131
b1225
b0086
b1602
b3137
b1603
b3132
b0096
b0181
b1873
b3385
b2019
b2020
b1872
b2022
b0507
b3061
b1207
b2342
b3062
b3845
b4388
b3709
b0010
b4138
b0621
b4071
b2417
b4073
b2429
b4072
b2422
b4070
b2425
b0763
b3917
b2153
b0764
b0935
b2423
b0765
b2424
b0110
b3063
b1711
b1709
b2913
b0158
b2223
b4219
b1832
b1101
b0679
b2393
b1818
b1817
b2964
b1819
b3224
b3849
b0932
b3290
b4381
b2523
b1291
b0590
b0588
b4260
b0237
b0592
b0589
b1250
b2841
b2587
b2239
b4169
b2435
b2817
b2406
b1654
b3460
b3610
b3456
b3455
b2676
b3454
b0849
b3457
b4240
b1064
b3161
b0112
b3805
b0123
b1192
b1270
b4055
b0480
b2180
b2179
b2789
b3127
b2177
b2943
b2663
b2178
b1329
b0433
b4367
b1197
b2747
b4515
b3213
b0733
b1761
b3212
b3915
b0978
b0186
b0734
b0752
b0979
b1189
b3739
b1858
b1859
b1857
b3731
b3736
b3732
b3453
b3738
b3733
b1981
b3450
b2392
b3737
b3451
b3735
b3452
b3734
b2536
b0452
b0212
b3779
b3654
b3650
b2344
b4213
b1059
b1991
b3502
b1727
b2051
b4265
b2927
b2023
b2025
b3640
b0124
b0425
b3772
b4242
b0931
b1764
b0974
b3479
b2150
b3477
b3476
b2149
b3480
b3478
b2997
b0973
b2148
b2995
b1640
b2994
b0048
b0972
b2996
b1606
b0696
b3390
b0698
b0697
b4287
b0388
b4289
b3458
b1745
b4288
b0114
b4290
b1252
b3603
b0115
b3128
b3006
b3005
b1102
b0774
b2315
b1605
b3666
b0040
b2818
b0731
b1489
b3032
b0197
b0199
b0198
b0092
b3409
b1738
b2169
b2167
b1736
b3599
b0584
b1737
b2224
b1216
b3909
b1186
b0842
b0019
b0451
b4291
b3350
b0751
b1223
b0047
b3367
b1119
b0728
b3829
b1469
b0729
b3726
b4019
b0886
b3728
b3727
b0757
b3725
b0887
b0133
b2476
b3258
b2679
b3125
b3389
b2501
b2677
b2678
b2366
b3941
b2574
b0402
b1723
b3177
b0755
b3612
b1123
b0529
b3919
b2914
b0750
b2320
b1126
b1107
b1539
b3605
b3823
b1124
b0904
b1125
b0813
b3631
b3870
b0914
b2947
b2957
b0933
b1865
b0934
b0936
b2954
b3621
b1781
b2027
b3001
b2938
b3620
b3622
b3624
b0459
b3629
b0585
b3628
b3627
b1326
b3850
b1325
b3630
b4230
b0591
b3632
b3035
b4227
b3625
b4231
b0692
b4485
b2014
b1680
b3867
b3824
b1308
b1492
b2197
b2198
b3653
b2578
b2201
b2200
b2199
b3927
b3959
b4394
b2499
b3785
b2170
b3825
b3793
b2835
b2552
b0756
b3821
b3432
b0484
b2146
b2147
b3469
b3503
b3626
b3623
b3792
b2965
b2711
b0693
b2710
b0954
b1288
b2175
b0175
b0089
b3918
b3396
b2519
b1912
b2240
b1069
b2585
b0875
b1093
b1661
b3208
b0149
b0635
b2094
b2497
b3093
b0084
b1488
b0925
b3415
b4476
b1621
b1678
b2154
b2021
b1487
b0166
b2893
b1486
b1483
b0604
b1484
b3930
b1485
b3437
b3994
b4268
b1710
b2480
b2174
b0429
b0432
b0826
b0789
b0781
b0783
b0431
b0430
b1249
b4041
b0657
b0180
b0630
b1677
b0628
b2413
b0418
b4386
b0508
b3018
b4042
b4160
b2155
b0723
b0722
b0724
b0721
b0681
b1473
b0594
b1276
b1600
b0118
b3447
b1599
b0632
b2660
b1990
b1113
b4167
b2010
b0819
b2430
b2813
b3182
b0211
b1097
b3070
b3833
b1193
b2701
b1617
b1695
b2907
b1601
b1511
b2371
b2989
b1619
b3943
b3253
b1733
b4266
b3493
b2987
b0401
b4141
b1592
b2842
b4020
b1985
b1516
b1513
b1514
b1515
b3240
b3241
b1449
b3656
b3966
b1813
b1103
b2047
b4104
b0662
b2906
b2683
b2682
b1821
b1616
b0465
b3291
b4159
b0597
b1870
b1206
b4392
b2963
b2558
b1655
b2328
b1856
b1185
b3860
b4136
b0606
b0605
b0221
b2285
b2286
b2288
b2283
b2279
b2278
b2276
b2284
b2282
b2281
b2277
b2287
b2280
b4208
b0007
b0874
b0037
b1734
b2467
b0404
b3816
b3040
b4233
b3196
b2843
b2156
b3431
b0155
b0684
b2895
b0777
b0641
b3201
b3200
b4261
b4262
b3199
b0054
b1490
b1535
b2503
b1285
b0009
b0784
b2530
b2470
b0463
b0462
b1090
b3059
b2529
b1683
b1684
b1682
b1681
b0827
b3856
b3857
b3058
b1634
b3496
b0709
b2528
b1679
b0775
b1009
b0444
b2765
b0968
b1686
b3991
b3992
b0423
b3990
b4407
b0785
b3893
b1474
b3894
b1475
b3892
b1476
b0776
b3412
b2515
b4238
b4237
b3924
b4209
b2912

## Sheet: FBA constraints 
Modelized medium	MOPS		Modelized medium	EZ-Rich
Import reaction	Constraint (Lower limit)		Import reaction	Constraint (Lower limit)
EX_glc__D_e	-10		EX_glc__D_e	-10
EX_co2_e	-1000		EX_co2_e	-1000
EX_o2_e	-1000		EX_o2_e	-1000
EX_h_e	-1000		EX_h_e	-1000
EX_h2o_e	-1000		EX_h2o_e	-1000
EX_nh4_e	-1000		EX_nh4_e	-1000
EX_pi_e	-1000		EX_pi_e	-1000
EX_cl_e	-1000		EX_cl_e	-1000
EX_na1_e	-1000		EX_na1_e	-1000
EX_k_e	-1000		EX_k_e	-1000
EX_so4_e	-1000		EX_so4_e	-1000
EX_mg2_e	-1000		EX_mg2_e	-1000
EX_fe2_e	-1000		EX_fe2_e	-1000
EX_mn2_e	-1000		EX_mn2_e	-1000
EX_zn2_e	-1000		EX_zn2_e	-1000
EX_ca2_e	-1000		EX_ca2_e	-1000
EX_ni2_e	-1000		EX_ni2_e	-1000
EX_cu2_e	-1000		EX_cu2_e	-1000
EX_cobalt2_e	-1000		EX_cobalt2_e	-1000
EX_mobd_e	-1000		EX_mobd_e	-1000
			EX_ade_e	-0.5
			EX_csn_e	-0.5
			EX_ura_e	-0.5
			EX_gua_e	-0.5
			EX_ala__L_e	-0.5
			EX_arg__L_e	-0.5
			EX_asn__L_e	-0.5
			EX_asp__L_e	-0.5
			EX_cys__L_e	-0.5
			EX_glu__L_e	-0.5
			EX_gln__L_e	-0.5
			EX_gly_e	-0.5
			EX_his__L_e	-0.5
			EX_ile__L_e	-0.5
			EX_leu__L_e	-0.5
			EX_lys__L_e	-0.5
			EX_met__L_e	-0.5
			EX_phe__L_e	-0.5
			EX_pro__L_e	-0.5
			EX_ser__L_e	-0.5
			EX_thr__L_e	-0.5
			EX_trp__L_e	-0.5
			EX_tyr__L_e	-0.5
			EX_val__L_e	-0.5
			EX_thm_e	-0.5
			EX_pnto__R_e	-0.5
