# Supplementary material for: Diagnosis and mitigation of the systemic impact of genome reduction in Escherichia coli DGF-298
Source: mBio. 2024 Aug 29;15(10):e00873-24. doi: 10.1128/mbio.00873-24 (PMC11481515; doi:10.1128/mbio.00873-24)
Supplement: Table S2 — Model predictability test. [file mbio.00873-24-s0005.xlsx]

## Sheet: Table Of Content
Data presented in this table	Description
Model-TnSeq-comp	Essentiality prediciton fron the iAC1061 model and comparision with transposon mutagenesis data obtained in DGF-298

## Sheet: Model-TnSeq-comp
Gene	TnSeq Essentiality; 0 = Non-Essential; 1 = Essential	bNumber	Model predicted growth rate (iAC1061)	Category (iAC1061)	Model predicted growth rate (iML1515)	Category (iML1515)
luxS	0	b2687	-3.4434e-14	E	-3.59228e-16	E
purD	0	b4005	-2.51732e-15	E	1.66143	NE		TnSeq Essentiality (0 = Non-Essential; 1 = Essential)	Category (iAC1061)	Category (iML1515)	Count
cysD	0	b2752	-1.77197e-15	E	1.66143	NE		0	E	E	13
cysH	0	b2762	-1.77197e-15	E	1.66143	NE		0	E	NE	17
yrbG	0	b3196	-6.19635e-16	E	-3.76684e-16	E		0	NE	NE	726
purL	0	b2557	-3.54077e-16	E	1.66143	NE		1	E	E	107
thiD	0	b2103	-1.77039e-16	E	1.66143	NE		1	E	NE	15
pfs	0	b0159	0	E	-3.35926e-16	E		1	NE	NE	152
thiI	0	b0423	0	E	1.66143	NE
acpP	0	b1094	0	E	4.39464e-16	E		Accuracy iAC1061	0.823301
purM	0	b2499	0	E	1.66143	NE		Accuracy iML1515	0.825243
zupT	0	b3040	0	E	-3.13903e-16	E
ygiE	0	b3040	0	E	0	E			0.840659
ribB	0	b3041	0	E	0	E
thiE	0	b3993	0	E	1.66143	NE
thiF	0	b3992	0	E	1.66143	NE
thiS	0	b4407	0	E	1.66143	NE
thiG	0	b3991	0	E	1.66143	NE
thiH	0	b3990	0	E	1.66143	NE
coaA	0	b3974	0	E	3.68146e-13	E
lldP	0	b3603	0	E	1.66143	NE
cysG	0	b3368	5.4036e-17	E	8.16148e-16	E
pabA	0	b3360	8.23549e-17	E	-3.91913e-16	E
metF	0	b3941	1.52454e-16	E	0	E
purF	0	b2312	3.90479e-16	E	1.66143	NE
hemD	0	b3804	5.31116e-16	E	-1.29805e-15	E
thiC	0	b3994	1.37578e-15	E	1.66143	NE
cysN	0	b2751	4.31414e-15	E	1.66143	NE
cysQ	0	b4214	9.04346e-15	E	1.66143	NE
pabB	0	b1812	1.43401e-14	E	6.27806e-17	E
yfbQ	0	b2290	0.859337	NE	1.66143	NE
leuC	0	b0072	1.1098	NE	1.1098	NE
leuB	0	b0073	1.1098	NE	1.66143	NE
leuA	0	b0074	1.1098	NE	1.1098	NE
leuD	0	b0071	1.1098	NE	1.1098	NE
ilvC	0	b3774	1.14457	NE	1.14457	NE
ilvD	0	b3771	1.14457	NE	1.14457	NE
ilvE	0	b3770	1.18158	NE	1.66143	NE
nuoM	0	b2277	1.32196	NE	1.4436	NE
nuoL	0	b2278	1.32196	NE	1.4436	NE
nuoK	0	b2279	1.32196	NE	1.4436	NE
nuoJ	0	b2280	1.32196	NE	1.4436	NE
nuoI	0	b2281	1.32196	NE	1.4436	NE
nuoH	0	b2282	1.32196	NE	1.4436	NE
nuoG	0	b2283	1.32196	NE	1.4436	NE
nuoF	0	b2284	1.32196	NE	1.4436	NE
nuoE	0	b2285	1.32196	NE	1.4436	NE
nuoC	0	b2286	1.32196	NE	1.4436	NE
nuoB	0	b2287	1.32196	NE	1.4436	NE
nuoN	0	b2276	1.32196	NE	1.4436	NE
cyoC	0	b0430	1.3592	NE	1.45923	NE
cyoB	0	b0431	1.3592	NE	1.45923	NE
cyoA	0	b0432	1.3592	NE	1.45923	NE
cyoD	0	b0429	1.3592	NE	1.45923	NE
aroP	0	b0112	1.45082	NE	1.66087	NE
sdhA	0	b0723	1.45516	NE	1.56141	NE
sdhD	0	b0722	1.45516	NE	1.56141	NE
gltA	0	b0720	1.46957	NE	1.56749	NE
ansB	0	b2957	1.49036	NE	1.66131	NE
yicE	0	b3654	1.49537	NE	1.66143	NE
ydgI	0	b1605	1.49621	NE	1.65965	NE
sucC	0	b0728	1.50456	NE	1.60439	NE
potE	0	b0692	1.50793	NE	1.65965	NE
pyrB	0	b4245	1.51151	NE	1.66143	NE
carA	0	b0032	1.51151	NE	1.66143	NE
carB	0	b0033	1.51151	NE	1.66143	NE
pyrE	0	b3642	1.51151	NE	1.66143	NE
mdh	0	b3236	1.52012	NE	1.6202	NE
livM	0	b3456	1.52276	NE	1.66143	NE
livG	0	b3455	1.52276	NE	1.66143	NE
livF	0	b3454	1.52276	NE	1.66143	NE
livH	0	b3457	1.52276	NE	1.66143	NE
livJ	0	b3460	1.52276	NE	1.66143	NE
uraA	0	b2497	1.52548	NE	1.66143	NE
tsx	0	b0411	1.54167	NE	1.63067	NE
aas	0	b2836	1.54759	NE	1.64876	NE
ydiO	0	b1695	1.54759	NE	1.64876	NE
tesB	0	b0452	1.54759	NE	1.64876	NE
fadE	0	b0221	1.54759	NE	1.64876	NE
serA	0	b2913	1.54973	NE	1.65972	NE
serB	0	b4388	1.54973	NE	1.65972	NE
brnQ	0	b0401	1.55437	NE	1.65617	NE
fadB	0	b3846	1.5551	NE	1.65671	NE
astD	0	b1746	1.55591	NE	1.66141	NE
astA	0	b1747	1.55591	NE	1.66141	NE
astB	0	b1745	1.55591	NE	1.66141	NE
astC	0	b1748	1.55591	NE	1.66141	NE
astE	0	b1744	1.55591	NE	1.66141	NE
rpe	0	b3386	1.55702	NE	1.65874	NE
gsk	0	b0477	1.55711	NE	1.65952	NE
ychM	0	b1206	1.55718	NE	1.66072	NE
udp	0	b3831	1.55737	NE	1.65904	NE
udk	0	b2066	1.55737	NE	1.65904	NE
proY	0	b0402	1.55833	NE	1.66143	NE
xapA	0	b2407	1.55891	NE	1.66143	NE
surE	0	b2744	1.55891	NE	1.66143	NE
glpF	0	b3927	1.55896	NE	1.66084	NE
cysZ	0	b2413	1.55902	NE	1.66142	NE
tdh	0	b3616	1.55906	NE	1.66143	NE
kbl	0	b3617	1.55906	NE	1.66143	NE
focA	0	b0904	1.55917	NE	1.66143	NE
purU	0	b1232	1.55919	NE	1.6609	NE
tdk	0	b1238	1.55937	NE	1.66122	NE
panF	0	b3258	1.55937	NE	1.66123	NE
hemF	0	b2436	1.55948	NE	1.66134	NE
ytfE	0	b4209	1.55953	NE	1.66135	NE
clcA	0	b0155	1.55956	NE	1.66142	NE
corA	0	b3816	1.55956	NE	1.66142	NE
purN	0	b2500	1.55956	NE	1.66143	NE
epd	0	b2927	1.55956	NE	1.66143	NE
yfhD	0	b2558	1.55956	NE	1.66143	NE
malZ	0	b0403	1.55956	NE	1.66143	NE
mtgA	0	b3208	1.55956	NE	1.66143	NE
gpt	0	b0238	1.55956	NE	1.66143	NE
phoE	0	b0241	1.55956	NE	1.66143	NE
aroL	0	b0388	1.55956	NE	1.66143	NE
mak	0	b0394	1.55956	NE	1.66143	NE
yajB	0	b0404	1.55956	NE	1.66143	NE
mtlD	0	b3600	1.55956	NE	1.66143	NE
gph	0	b3385	1.55956	NE	1.66143	NE
thiM	0	b2104	1.55956	NE	1.66143	NE
aaeB	0	b3240	1.55956	NE	1.66143	NE
ilvA	0	b3772	1.55956	NE	1.66143	NE
mngB	0	b0732	1.55956	NE	1.66143	NE
ybgT	0	b4515	1.55956	NE	1.66143	NE
pnuC	0	b0751	1.55956	NE	1.66143	NE
zitB	0	b0752	1.55956	NE	1.66143	NE
aroG	0	b0754	1.55956	NE	1.66143	NE
galM	0	b0756	1.55956	NE	1.66143	NE
galK	0	b0757	1.55956	NE	1.66143	NE
galT	0	b0758	1.55956	NE	1.66143	NE
galE	0	b0759	1.55956	NE	1.66143	NE
modA	0	b0763	1.55956	NE	1.66143	NE
modB	0	b0764	1.55956	NE	1.66143	NE
modC	0	b0765	1.55956	NE	1.66143	NE
ybhA	0	b0766	1.55956	NE	1.66143	NE
moaA	0	b0781	1.55956	NE	1.66143	NE
moaC	0	b0783	1.55956	NE	1.66143	NE
moaD	0	b0784	1.55956	NE	1.66143	NE
moaE	0	b0785	1.55956	NE	1.66143	NE
ybhO	0	b0789	1.55956	NE	1.66143	NE
rhtA	0	b0813	1.55956	NE	1.66143	NE
ybiS	0	b0819	1.55956	NE	1.66143	NE
ybiV	0	b0822	1.55956	NE	1.66143	NE
fsaA	0	b0825	1.55956	NE	1.66143	NE
moeB	0	b0826	1.55956	NE	1.66143	NE
moeA	0	b0827	1.55956	NE	1.66143	NE
iaaA	0	b0828	1.55956	NE	1.66143	NE
cmr	0	b0842	1.55956	NE	1.66143	NE
ybjI	0	b0844	1.55956	NE	1.66143	NE
grxA	0	b0849	1.55956	NE	1.66143	NE
poxB	0	b0871	1.55956	NE	1.66143	NE
ybjE	0	b0874	1.55956	NE	1.66143	NE
aqpZ	0	b0875	1.55956	NE	1.66143	NE
dmsA	0	b0894	1.55956	NE	1.66143	NE
dmsB	0	b0895	1.55956	NE	1.66143	NE
dmsC	0	b0896	1.55956	NE	1.66143	NE
pflA	0	b0902	1.55956	NE	1.66143	NE
pflB	0	b0903	1.55956	NE	1.66143	NE
ydeV	0	b1511	1.55956	NE	1.66136	NE
ego	0	b1513	1.55956	NE	1.66143	NE
lsrC	0	b1514	1.55956	NE	1.66143	NE
lsrD	0	b1515	1.55956	NE	1.66143	NE
lsrB	0	b1516	1.55956	NE	1.66143	NE
ydfG	0	b1539	1.55956	NE	1.66143	NE
speG	0	b1584	1.55956	NE	1.66143	NE
ynfE	0	b1587	1.55956	NE	1.66143	NE
ynfF	0	b1588	1.55956	NE	1.66143	NE
ynfG	0	b1589	1.55956	NE	1.66143	NE
ynfH	0	b1590	1.55956	NE	1.66143	NE
clcB	0	b1592	1.55956	NE	1.66143	NE
mdtI	0	b1599	1.55956	NE	1.66143	NE
mdtJ	0	b1600	1.55956	NE	1.66143	NE
ydgG	0	b1601	1.55956	NE	1.66143	NE
pntB	0	b1602	1.55956	NE	1.66143	NE
pntA	0	b1603	1.55956	NE	1.66143	NE
fumC	0	b1611	1.55956	NE	1.66143	NE
fumA	0	b1612	1.55956	NE	1.66143	NE
manA	0	b1613	1.55956	NE	1.66143	NE
uidB	0	b1616	1.55956	NE	1.66143	NE
uidA	0	b1617	1.55956	NE	1.66143	NE
hdhA	0	b1619	1.55956	NE	1.66143	NE
malX	0	b1621	1.55956	NE	1.66143	NE
malY	0	b1622	1.55956	NE	1.66143	NE
ydgR	0	b1634	1.55956	NE	1.66143	NE
pdxY	0	b1636	1.55956	NE	1.66143	NE
ydhH	0	b1640	1.55956	NE	1.66143	NE
sodC	0	b1646	1.55956	NE	1.66143	NE
gloA	0	b1651	1.55956	NE	1.66143	NE
ydhD	0	b1654	1.55956	NE	1.66143	NE
ydhO	0	b1655	1.55956	NE	1.66143	NE
sodB	0	b1656	1.55956	NE	1.66143	NE
cfa	0	b1661	1.55956	NE	1.66143	NE
pykF	0	b1676	1.55956	NE	1.66143	NE
lpp	0	b1677	1.55956	NE	1.66143	NE
ynhG	0	b1678	1.55956	NE	1.66143	NE
sufE	0	b1679	1.55956	NE	1.66143	NE
sufS	0	b1680	1.55956	NE	1.66143	NE
sufC	0	b1682	1.55956	NE	1.66143	NE
sufB	0	b1683	1.55956	NE	1.66143	NE
sufA	0	b1684	1.55956	NE	1.66143	NE
ydiI	0	b1686	1.55956	NE	1.66143	NE
ydiB	0	b1692	1.55956	NE	1.66143	NE
ydiF	0	b1694	1.55956	NE	1.66143	NE
purH	0	b4006	1.55956	NE	1.66143	NE
fadA	0	b3845	1.55956	NE	1.66143	NE
rfaQ	0	b3632	1.55956	NE	1.66143	NE
yfbR	0	b2291	1.55956	NE	1.66143	NE
pepD	0	b0237	1.55956	NE	1.66143	NE
ilvB	0	b3671	1.55956	NE	1.66143	NE
kdpC	0	b0696	1.55956	NE	1.66143	NE
kdpB	0	b0697	1.55956	NE	1.66143	NE
kdpA	0	b0698	1.55956	NE	1.66143	NE
ybgH	0	b0709	1.55956	NE	1.66143	NE
yebA	0	b1856	1.55956	NE	1.66143	NE
nudB	0	b1865	1.55956	NE	1.66143	NE
torZ	0	b1872	1.55956	NE	1.66143	NE
torY	0	b1873	1.55956	NE	1.66143	NE
shiA	0	b1981	1.55956	NE	1.66143	NE
amn	0	b1982	1.55956	NE	1.66143	NE
yeeO	0	b1985	1.55956	NE	1.66143	NE
erfK	0	b1990	1.55956	NE	1.66143	NE
cobT	0	b1991	1.55956	NE	1.66143	NE
cobS	0	b1992	1.55956	NE	1.66143	NE
cobU	0	b1993	1.55956	NE	1.66143	NE
dacD	0	b2010	1.55956	NE	1.66143	NE
yeeF	0	b2014	1.55956	NE	1.66143	NE
hisG	0	b2019	1.55956	NE	1.66143	NE
hisD	0	b2020	1.55956	NE	1.66143	NE
hisC	0	b2021	1.55956	NE	1.66143	NE
hisB	0	b2022	1.55956	NE	1.66143	NE
hisH	0	b2023	1.55956	NE	1.66143	NE
hisA	0	b2024	1.55956	NE	1.66143	NE
hisF	0	b2025	1.55956	NE	1.66143	NE
hisI	0	b2026	1.55956	NE	1.66143	NE
cld	0	b2027	1.55956	NE	1.66143	NE
ugd	0	b2028	1.55956	NE	1.66143	NE
wcaJ	0	b2047	1.55956	NE	1.66143	NE
cpsG	0	b2048	1.55956	NE	1.66143	NE
cpsB	0	b2049	1.55956	NE	1.66143	NE
nudD	0	b2051	1.55956	NE	1.66143	NE
fcl	0	b2052	1.55956	NE	1.66143	NE
gmd	0	b2053	1.55956	NE	1.66143	NE
eutC	0	b2440	1.55956	NE	1.66143	NE
upp	0	b2498	1.55956	NE	1.66143	NE
ppx	0	b2502	1.55956	NE	1.66143	NE
metB	0	b3939	1.55956	NE	1.66143	NE
menA	0	b3930	1.55956	NE	1.66143	NE
glpX	0	b3925	1.55956	NE	1.66143	NE
cdh	0	b3918	1.55956	NE	1.66143	NE
sbp	0	b3917	1.55956	NE	1.66143	NE
fieF	0	b3915	1.55956	NE	1.66143	NE
kdgT	0	b3909	1.55956	NE	1.66143	NE
sodA	0	b3908	1.55956	NE	1.66143	NE
fdoG	0	b3894	1.55956	NE	1.66143	NE
fdoH	0	b3893	1.55956	NE	1.66143	NE
fdoI	0	b3892	1.55956	NE	1.66143	NE
dsbA	0	b3860	1.55956	NE	1.66143	NE
mobA	0	b3857	1.55956	NE	1.66143	NE
mobB	0	b3856	1.55956	NE	1.66143	NE
yigL	0	b3826	1.55956	NE	1.66143	NE
pldB	0	b3825	1.55956	NE	1.66143	NE
rhtB	0	b3824	1.55956	NE	1.66143	NE
rhtC	0	b3823	1.55956	NE	1.66143	NE
pldA	0	b3821	1.55956	NE	1.66143	NE
cyaA	0	b3806	1.55956	NE	1.66143	NE
kefB	0	b3350	1.55956	NE	1.66143	NE
mscL	0	b3291	1.55956	NE	1.66143	NE
metA	0	b4013	1.55956	NE	1.66143	NE
aceB	0	b4014	1.55956	NE	1.66143	NE
aceA	0	b4015	1.55956	NE	1.66143	NE
metH	0	b4019	1.55956	NE	1.66143	NE
yjbB	0	b4020	1.55956	NE	1.66143	NE
lysC	0	b4024	1.55956	NE	1.66143	NE
ubiC	0	b4039	1.55956	NE	1.66143	NE
dgkA	0	b4042	1.55956	NE	1.66143	NE
alr	0	b4053	1.55956	NE	1.66143	NE
tyrB	0	b4054	1.55956	NE	1.66143	NE
aphA	0	b4055	1.55956	NE	1.66143	NE
nrfA	0	b4070	1.55956	NE	1.66143	NE
nrfB	0	b4071	1.55956	NE	1.66143	NE
nrfC	0	b4072	1.55956	NE	1.66143	NE
nrfD	0	b4073	1.55956	NE	1.66143	NE
dipZ	0	b4136	1.55956	NE	1.66143	NE
dcuA	0	b4138	1.55956	NE	1.66143	NE
aspA	0	b4139	1.55956	NE	1.66143	NE
yjeH	0	b4141	1.55956	NE	1.66143	NE
frdD	0	b4151	1.55956	NE	1.66143	NE
frdC	0	b4152	1.55956	NE	1.66143	NE
frdB	0	b4153	1.55956	NE	1.66143	NE
frdA	0	b4154	1.55956	NE	1.66143	NE
yjeP	0	b4159	1.55956	NE	1.66143	NE
yjeF	0	b4167	1.55956	NE	1.66143	NE
amiB	0	b4169	1.55956	NE	1.66143	NE
hflX	0	b4173	1.55956	NE	1.66143	NE
purA	0	b4177	1.55956	NE	1.66143	NE
mazG	0	b2781	1.55956	NE	1.66143	NE
relA	0	b2784	1.55956	NE	1.66143	NE
gudD	0	b2787	1.55956	NE	1.66143	NE
gudX	0	b2788	1.55956	NE	1.66143	NE
gudP	0	b2789	1.55956	NE	1.66143	NE
mltA	0	b2813	1.55956	NE	1.66143	NE
amiC	0	b2817	1.55956	NE	1.66143	NE
argA	0	b2818	1.55956	NE	1.66143	NE
ygeD	0	b2835	1.55956	NE	1.66143	NE
nirC	0	b3367	1.55956	NE	1.66143	NE
yaaJ	0	b0007	1.55956	NE	1.66143	NE
dgt	0	b0160	1.55956	NE	1.66143	NE
yceG	0	b1097	1.55956	NE	1.66143	NE
fhuE	0	b1102	1.55956	NE	1.66143	NE
hinT	0	b1103	1.55956	NE	1.66143	NE
ycfN	0	b1106	1.55956	NE	1.66129	NE
nagZ	0	b1107	1.55956	NE	1.66143	NE
ndh	0	b1109	1.55956	NE	1.66143	NE
ycfS	0	b1113	1.55956	NE	1.66143	NE
ycfX	0	b1119	1.55956	NE	1.66143	NE
potD	0	b1123	1.55956	NE	1.66143	NE
potC	0	b1124	1.55956	NE	1.66143	NE
potB	0	b1125	1.55956	NE	1.66143	NE
potA	0	b1126	1.55956	NE	1.66143	NE
ymfB	0	b1134	1.55956	NE	1.66143	NE
dsbB	0	b1185	1.55956	NE	1.66143	NE
nhaB	0	b1186	1.55956	NE	1.66143	NE
dadA	0	b1189	1.55956	NE	1.66143	NE
dadX	0	b1190	1.55956	NE	1.66143	NE
ldcA	0	b1192	1.55956	NE	1.66143	NE
emtA	0	b1193	1.55956	NE	1.66143	NE
treA	0	b1197	1.55956	NE	1.66143	NE
dhaH	0	b1198	1.55956	NE	1.66143	NE
dhaL	0	b1199	1.55956	NE	1.66143	NE
dhaK	0	b1200	1.55956	NE	1.66143	NE
narK	0	b1223	1.55956	NE	1.66143	NE
narG	0	b1224	1.55956	NE	1.66143	NE
narH	0	b1225	1.55956	NE	1.66143	NE
narJ	0	b1226	1.55956	NE	1.66143	NE
narI	0	b1227	1.55956	NE	1.66143	NE
kch	0	b1250	1.55956	NE	1.66143	NE
tonB	0	b1252	1.55956	NE	1.66143	NE
trpA	0	b1260	1.55956	NE	1.66143	NE
trpB	0	b1261	1.55956	NE	1.66143	NE
trpC	0	b1262	1.55956	NE	1.66143	NE
trpD	0	b1263	1.55956	NE	1.66143	NE
trpE	0	b1264	1.55956	NE	1.66143	NE
btuR	0	b1270	1.55956	NE	1.66143	NE
acnA	0	b1276	1.55956	NE	1.66143	NE
pgpB	0	b1278	1.55956	NE	1.66143	NE
gmr	0	b1285	1.55956	NE	1.66143	NE
pspE	0	b1308	1.55956	NE	1.66143	NE
ycjU	0	b1317	1.55956	NE	1.66143	NE
ompG	0	b1319	1.55956	NE	1.66143	NE
ycjG	0	b1325	1.55956	NE	1.66143	NE
mpaA	0	b1326	1.55956	NE	1.66143	NE
mppA	0	b1329	1.55956	NE	1.66143	NE
yncB	0	b1449	1.55956	NE	1.66143	NE
narU	0	b1469	1.55956	NE	1.66143	NE
yddG	0	b1473	1.55956	NE	1.66143	NE
fdnG	0	b1474	1.55956	NE	1.66143	NE
fdnH	0	b1475	1.55956	NE	1.66143	NE
fdnI	0	b1476	1.55956	NE	1.66143	NE
adhP	0	b1478	1.55956	NE	1.66143	NE
sfcA	0	b1479	1.55956	NE	1.66143	NE
nupG	0	b2964	1.55956	NE	1.66143	NE
speC	0	b2965	1.55956	NE	1.66143	NE
pitB	0	b2987	1.55956	NE	1.66143	NE
gss	0	b2988	1.55956	NE	1.66143	NE
yghU	0	b2989	1.55956	NE	1.66143	NE
hybC	0	b2994	1.55956	NE	1.66143	NE
hybB	0	b2995	1.55956	NE	1.66143	NE
hybA	0	b2996	1.55956	NE	1.66143	NE
hybO	0	b2997	1.55956	NE	1.66143	NE
yghZ	0	b3001	1.55956	NE	1.66143	NE
yghA	0	b3003	1.55956	NE	1.66143	NE
exbD	0	b3005	1.55956	NE	1.66143	NE
exbB	0	b3006	1.55956	NE	1.66143	NE
metC	0	b3008	1.55956	NE	1.66143	NE
yqhD	0	b3011	1.55956	NE	1.66143	NE
dkgA	0	b3012	1.55956	NE	1.66143	NE
cpdA	0	b3032	1.55956	NE	1.66143	NE
nudF	0	b3034	1.55956	NE	1.66143	NE
tolC	0	b3035	1.55956	NE	1.64363	NE
argI	0	b4254	1.55956	NE	1.66143	NE
panE	0	b0425	1.55956	NE	1.66143	NE
yeaB	0	b1813	1.55956	NE	1.66143	NE
yfcX	0	b2341	1.55956	NE	1.66143	NE
yfcY	0	b2342	1.55956	NE	1.66143	NE
fadL	0	b2344	1.55956	NE	1.66143	NE
yfdE	0	b2371	1.55956	NE	1.66143	NE
glk	0	b2388	1.55956	NE	1.66143	NE
mntH	0	b2392	1.55956	NE	1.66143	NE
nupC	0	b2393	1.55956	NE	1.66143	NE
xapB	0	b2406	1.55956	NE	1.66143	NE
wzzE	0	b3785	1.55956	NE	1.66143	NE
rfe	0	b3784	1.55956	NE	1.66143	NE
trxA	0	b3781	1.55956	NE	1.66143	NE
gpmI	0	b3612	1.55956	NE	1.66143	NE
grxC	0	b3610	1.55956	NE	1.66143	NE
lldD	0	b3605	1.55956	NE	1.66143	NE
yjjX	0	b4394	1.55956	NE	1.66143	NE
cls	0	b1249	1.55956	NE	1.66143	NE
ddpF	0	b1483	1.55956	NE	1.66143	NE
ddpD	0	b1484	1.55956	NE	1.66143	NE
ddpC	0	b1485	1.55956	NE	1.66143	NE
ddpB	0	b1486	1.55956	NE	1.66143	NE
ddpA	0	b1487	1.55956	NE	1.66143	NE
ddpX	0	b1488	1.55956	NE	1.66143	NE
dos	0	b1489	1.55956	NE	1.66143	NE
yddV	0	b1490	1.55956	NE	1.66143	NE
gadC	0	b1492	1.55956	NE	1.66143	NE
ydiD	0	b1701	1.55956	NE	1.66143	NE
manX	0	b1817	1.55956	NE	1.66143	NE
manY	0	b1818	1.55956	NE	1.66143	NE
manZ	0	b1819	1.55956	NE	1.66143	NE
yebN	0	b1821	1.55956	NE	1.66143	NE
yebR	0	b1832	1.55956	NE	1.66143	NE
purT	0	b1849	1.55956	NE	1.66143	NE
eda	0	b1850	1.55956	NE	1.66143	NE
mepA	0	b2328	1.55956	NE	1.66143	NE
yfgF	0	b2503	1.55956	NE	1.66143	NE
pbpC	0	b2519	1.55956	NE	1.66143	NE
sseA	0	b2521	1.55956	NE	1.66143	NE
pepB	0	b2523	1.55956	NE	1.66143	NE
hcaT	0	b2536	1.55956	NE	1.66143	NE
hcaE	0	b2538	1.55956	NE	1.66143	NE
hcaF	0	b2539	1.55956	NE	1.66143	NE
hcaC	0	b2540	1.55956	NE	1.66143	NE
hcaD	0	b2542	1.55956	NE	1.66143	NE
hmp	0	b2552	1.55956	NE	1.66143	NE
yfiK	0	b2578	1.55956	NE	1.66143	NE
yfiD	0	b2579	1.55956	NE	1.66143	NE
trxC	0	b2582	1.55956	NE	1.66143	NE
kgtP	0	b2587	1.55956	NE	1.66143	NE
pheA	0	b2599	1.55956	NE	1.66143	NE
aroF	0	b2601	1.55956	NE	1.66143	NE
ygaF	0	b2660	1.55956	NE	1.66143	NE
gabD	0	b2661	1.55956	NE	1.66143	NE
gabT	0	b2662	1.55956	NE	1.66143	NE
gabP	0	b2663	1.55956	NE	1.66143	NE
nrdF	0	b2676	1.55956	NE	1.66143	NE
proX	0	b2679	1.55956	NE	1.66143	NE
ygaZ	0	b2682	1.55956	NE	1.66143	NE
ygaH	0	b2683	1.55956	NE	1.66143	NE
mltB	0	b2701	1.55956	NE	1.66143	NE
norV	0	b2710	1.55956	NE	1.66143	NE
norW	0	b2711	1.55956	NE	1.66143	NE
ygbL	0	b2738	1.55956	NE	1.66143	NE
kduD	0	b2842	1.55956	NE	1.66143	NE
kduI	0	b2843	1.55956	NE	1.66143	NE
dsbC	0	b2893	1.55956	NE	1.66143	NE
fldB	0	b2895	1.55956	NE	1.66143	NE
bglA	0	b2901	1.55956	NE	1.66143	NE
gcvP	0	b2903	1.55956	NE	1.66143	NE
gcvH	0	b2904	1.55956	NE	1.66143	NE
gcvT	0	b2905	1.55956	NE	1.66143	NE
visC	0	b2906	1.55956	NE	1.66143	NE
ygfA	0	b2912	1.55956	NE	1.66143	NE
sthA	0	b3962	1.55956	NE	1.66143	NE
metE	0	b3829	1.55956	NE	1.66143	NE
nudC	0	b3996	1.55956	NE	1.66143	NE
glpK	0	b3926	1.55956	NE	1.66143	NE
yibQ	0	b3614	1.55956	NE	1.66143	NE
ytfQ	0	b4227	1.55956	NE	1.66143	NE
ytfR	0	b4485	1.55956	NE	1.66143	NE
ytfT	0	b4230	1.55956	NE	1.66143	NE
yjfF	0	b4231	1.55956	NE	1.66143	NE
fbp	0	b4232	1.55956	NE	1.66143	NE
mpl	0	b4233	1.55956	NE	1.66143	NE
nrdG	0	b4237	1.55956	NE	1.66143	NE
nrdD	0	b4238	1.55956	NE	1.66143	NE
cdd	0	b2143	1.55956	NE	1.66143	NE
yeiT	0	b2146	1.55956	NE	1.66143	NE
yeiA	0	b2147	1.55956	NE	1.66143	NE
mglC	0	b2148	1.55956	NE	1.66143	NE
mglA	0	b2149	1.55956	NE	1.66143	NE
mglB	0	b2150	1.55956	NE	1.66143	NE
yeiG	0	b2154	1.55956	NE	1.66143	NE
cirA	0	b2155	1.55956	NE	1.66143	NE
fruA	0	b2167	1.55956	NE	1.66143	NE
fruB	0	b2169	1.55956	NE	1.66143	NE
setB	0	b2170	1.55956	NE	1.66143	NE
yeiR	0	b2173	1.55956	NE	1.66143	NE
yeiU	0	b2174	1.55956	NE	1.66143	NE
yejA	0	b2177	1.55956	NE	1.66143	NE
yejB	0	b2178	1.55956	NE	1.66143	NE
yejE	0	b2179	1.55956	NE	1.66143	NE
yejF	0	b2180	1.55956	NE	1.66143	NE
ccmE	0	b2197	1.55956	NE	1.66143	NE
ccmD	0	b2198	1.55956	NE	1.66143	NE
ccmC	0	b2199	1.55956	NE	1.66143	NE
ccmB	0	b2200	1.55956	NE	1.66143	NE
ccmA	0	b2201	1.55956	NE	1.66143	NE
napC	0	b2202	1.55956	NE	1.66143	NE
napB	0	b2203	1.55956	NE	1.66143	NE
napH	0	b2204	1.55956	NE	1.66143	NE
napG	0	b2205	1.55956	NE	1.66143	NE
napA	0	b2206	1.55956	NE	1.66143	NE
mqo	0	b2210	1.55956	NE	1.66143	NE
ompC	0	b2215	1.55956	NE	1.66143	NE
atoD	0	b2221	1.55956	NE	1.66143	NE
atoA	0	b2222	1.55956	NE	1.66143	NE
atoE	0	b2223	1.55956	NE	1.66143	NE
atoB	0	b2224	1.55956	NE	1.66143	NE
glpQ	0	b2239	1.55956	NE	1.66143	NE
glpT	0	b2240	1.55956	NE	1.66143	NE
glpA	0	b2241	1.55956	NE	1.66143	NE
glpB	0	b2242	1.55956	NE	1.66143	NE
glpC	0	b2243	1.55956	NE	1.66143	NE
menF	0	b2265	1.55956	NE	1.66143	NE
yfbT	0	b2293	1.55956	NE	1.66143	NE
pdxK	0	b2418	1.55956	NE	1.66143	NE
cysM	0	b2421	1.55956	NE	1.66143	NE
cysA	0	b2422	1.55956	NE	1.66143	NE
cysW	0	b2423	1.55956	NE	1.66143	NE
cysU	0	b2424	1.55956	NE	1.66143	NE
cysP	0	b2425	1.55956	NE	1.66143	NE
yfeU	0	b2428	1.55956	NE	1.66143	NE
murP	0	b2429	1.55956	NE	1.66143	NE
yfeW	0	b2430	1.55956	NE	1.66143	NE
yfeX	0	b2431	1.55956	NE	1.66143	NE
amiA	0	b2435	1.55956	NE	1.66143	NE
eutB	0	b2441	1.55956	NE	1.66143	NE
eutI	0	b2458	1.55956	NE	1.66143	NE
maeB	0	b2463	1.55956	NE	1.66143	NE
tktB	0	b2465	1.55956	NE	1.66143	NE
yffH	0	b2467	1.55956	NE	1.66143	NE
acrD	0	b2470	1.55956	NE	1.66143	NE
bcp	0	b2480	1.55956	NE	1.66143	NE
yqaB	0	b2690	1.55956	NE	1.66143	NE
mltC	0	b2963	1.55956	NE	1.66143	NE
bacA	0	b3057	1.55956	NE	1.66143	NE
ygiH	0	b3059	1.55956	NE	1.66143	NE
aaeA	0	b3241	1.55956	NE	1.66143	NE
yhdE	0	b3248	1.55956	NE	1.66143	NE
yhdH	0	b3253	1.55956	NE	1.66143	NE
rfaG	0	b3631	1.55956	NE	1.66143	NE
rfaP	0	b3630	1.55956	NE	1.66143	NE
rfaS	0	b3629	1.55956	NE	1.66143	NE
rfaB	0	b3628	1.55956	NE	1.66143	NE
rfaI	0	b3627	1.55956	NE	1.66143	NE
rfaJ	0	b3626	1.55956	NE	1.66143	NE
rfaY	0	b3625	1.55956	NE	1.66143	NE
rfaZ	0	b3624	1.55956	NE	1.66143	NE
rfaK	0	b3623	1.55956	NE	1.66143	NE
rfaL	0	b3622	1.55956	NE	1.66143	NE
livK	0	b3458	1.55956	NE	1.66143	NE
ugpB	0	b3453	1.55956	NE	1.66143	NE
ugpA	0	b3452	1.55956	NE	1.66143	NE
ugpE	0	b3451	1.55956	NE	1.66143	NE
ugpC	0	b3450	1.55956	NE	1.66143	NE
ugpQ	0	b3449	1.55956	NE	1.66143	NE
ggt	0	b3447	1.55956	NE	1.66143	NE
gntK	0	b3437	1.55956	NE	1.66143	NE
gntU	0	b4476	1.55956	NE	1.66143	NE
glgB	0	b3432	1.55956	NE	1.66143	NE
glgX	0	b3431	1.55956	NE	1.66143	NE
glgC	0	b3430	1.55956	NE	1.66143	NE
glgA	0	b3429	1.55956	NE	1.66143	NE
glgP	0	b3428	1.55956	NE	1.66143	NE
glpD	0	b3426	1.55956	NE	1.66143	NE
glpE	0	b3425	1.55956	NE	1.66143	NE
malP	0	b3417	1.55956	NE	1.66143	NE
malQ	0	b3416	1.55956	NE	1.66143	NE
gntT	0	b3415	1.55956	NE	1.66143	NE
feoB	0	b3409	1.55956	NE	1.66143	NE
pck	0	b3403	1.55956	NE	1.66143	NE
yrfG	0	b3399	1.55956	NE	1.66143	NE
nudE	0	b3397	1.55956	NE	1.66143	NE
mrcA	0	b3396	1.55956	NE	1.66143	NE
talB	0	b0008	1.55956	NE	1.66143	NE
mog	0	b0009	1.55956	NE	1.66143	NE
yaaH	0	b0010	1.55956	NE	1.66143	NE
nhaA	0	b0019	1.55956	NE	1.66143	NE
rihC	0	b0030	1.55956	NE	1.66143	NE
caiD	0	b0036	1.55956	NE	1.66143	NE
caiC	0	b0037	1.55956	NE	1.66143	NE
caiB	0	b0038	1.55956	NE	1.66143	NE
caiT	0	b0040	1.55956	NE	1.66143	NE
kefF	0	b0046	1.55956	NE	1.66143	NE
kefC	0	b0047	1.55956	NE	1.66143	NE
apaH	0	b0049	1.55956	NE	1.66143	NE
ilvI	0	b0077	1.55956	NE	1.66143	NE
galU	0	b1236	1.55956	NE	1.66143	NE
cueO	0	b0123	1.55956	NE	1.66143	NE
btuF	0	b0158	1.55956	NE	1.66143	NE
ybaX	0	b0444	1.55956	NE	1.66143	NE
cof	0	b0446	1.55956	NE	1.66143	NE
amtB	0	b0451	1.55956	NE	1.66143	NE
araE	0	b2841	1.55956	NE	1.66143	NE
ttdA	0	b3061	1.55956	NE	1.66143	NE
ttdB	0	b3062	1.55956	NE	1.66143	NE
ygjE	0	b3063	1.55956	NE	1.66143	NE
yqjH	0	b3070	1.55956	NE	1.66143	NE
ygjG	0	b3073	1.55956	NE	1.66143	NE
uxaA	0	b3091	1.55956	NE	1.66143	NE
uxaC	0	b3092	1.55956	NE	1.66143	NE
exuT	0	b3093	1.55956	NE	1.66143	NE
tdcG	0	b4471	1.55956	NE	1.66143	NE
garK	0	b3124	1.55956	NE	1.66143	NE
garR	0	b3125	1.55956	NE	1.66143	NE
garL	0	b3126	1.55956	NE	1.66143	NE
garP	0	b3127	1.55956	NE	1.66143	NE
garD	0	b3128	1.55956	NE	1.66143	NE
kbaZ	0	b3132	1.55956	NE	1.66143	NE
kbaY	0	b3137	1.55956	NE	1.66143	NE
mtr	0	b3161	1.55956	NE	1.66143	NE
argG	0	b3172	1.55956	NE	1.66143	NE
dacB	0	b3182	1.55956	NE	1.66143	NE
ilvN	0	b3670	1.55956	NE	1.66143	NE
uhpT	0	b3666	1.55956	NE	1.66143	NE
yicI	0	b3656	1.55956	NE	1.66143	NE
maa	0	b0459	1.55956	NE	1.66143	NE
edd	0	b1851	1.55956	NE	1.66143	NE
pykA	0	b1854	1.55956	NE	1.66143	NE
yigB	0	b3812	1.55956	NE	1.66143	NE
cyoE	0	b0428	1.55956	NE	1.66143	NE
copA	0	b0484	1.55956	NE	1.66143	NE
ybaS	0	b0485	1.55956	NE	1.66143	NE
gcl	0	b0507	1.55956	NE	1.66128	NE
hyi	0	b0508	1.55956	NE	1.66143	NE
purK	0	b0522	1.55956	NE	1.66143	NE
purE	0	b0523	1.55956	NE	1.66143	NE
entD	0	b0583	1.55956	NE	1.66143	NE
entF	0	b0586	1.55956	NE	1.66143	NE
ybdA	0	b0591	1.55956	NE	1.66143	NE
entC	0	b0593	1.55956	NE	1.66143	NE
entE	0	b0594	1.55956	NE	1.66143	NE
entB	0	b0595	1.55956	NE	1.66143	NE
entA	0	b0596	1.55956	NE	1.66143	NE
ybdB	0	b0597	1.55956	NE	1.66143	NE
dsbG	0	b0604	1.55956	NE	1.66143	NE
ahpC	0	b0605	1.55956	NE	1.66143	NE
ahpF	0	b0606	1.55956	NE	1.66143	NE
cobC	0	b0638	1.55956	NE	1.66143	NE
nagD	0	b0675	1.55956	NE	1.66143	NE
nagA	0	b0677	1.55956	NE	1.66143	NE
nagB	0	b0678	1.55956	NE	1.66143	NE
nagE	0	b0679	1.55956	NE	1.66143	NE
ybfM	0	b0681	1.55956	NE	1.66143	NE
mngA	0	b0731	1.55956	NE	1.66143	NE
yggF	0	b2930	1.55956	NE	1.66143	NE
galP	0	b2943	1.55956	NE	1.66143	NE
yggV	0	b2954	1.55956	NE	1.66143	NE
nirD	0	b3366	1.55956	NE	1.66143	NE
nirB	0	b3365	1.55956	NE	1.66143	NE
nadR	0	b4390	1.55956	NE	1.66143	NE
acrA	0	b0463	1.55956	NE	1.66143	NE
kefA	0	b0465	1.55956	NE	1.66143	NE
argD	0	b3359	1.55956	NE	1.66143	NE
ilvH	0	b0078	1.55956	NE	1.66143	NE
mutT	0	b0099	1.55956	NE	1.66143	NE
guaC	0	b0104	1.55956	NE	1.66143	NE
ampD	0	b0110	1.55956	NE	1.66143	NE
gcd	0	b0124	1.55956	NE	1.66143	NE
panD	0	b0131	1.55956	NE	1.66143	NE
panC	0	b0133	1.55956	NE	1.66143	NE
panB	0	b0134	1.55956	NE	1.66143	NE
pabC	0	b1096	1.55956	NE	1.66143	NE
pps	0	b1702	1.55956	NE	1.66143	NE
aroH	0	b1704	1.55956	NE	1.66143	NE
btuD	0	b1709	1.55956	NE	1.66143	NE
btuE	0	b1710	1.55956	NE	1.66143	NE
btuC	0	b1711	1.55956	NE	1.66143	NE
pfkB	0	b1723	1.55956	NE	1.66143	NE
yniC	0	b1727	1.55956	NE	1.66143	NE
katE	0	b1732	1.55956	NE	1.66143	NE
chbG	0	b1733	1.55956	NE	1.66143	NE
chbF	0	b1734	1.55956	NE	1.66143	NE
chbA	0	b1736	1.55956	NE	1.66143	NE
chbC	0	b1737	1.55956	NE	1.66143	NE
chbB	0	b1738	1.55956	NE	1.66143	NE
gdhA	0	b1761	1.55956	NE	1.66143	NE
selD	0	b1764	1.55956	NE	1.66143	NE
yeaE	0	b1781	1.55956	NE	1.66143	NE
fadD	0	b1805	1.55956	NE	1.66143	NE
cysK	0	b2414	1.55956	NE	1.66143	NE
mtlA	0	b3599	1.55956	NE	1.66143	NE
treF	0	b3519	1.55956	NE	1.66143	NE
arsC	0	b3503	1.55956	NE	1.66143	NE
arsB	0	b3502	1.55956	NE	1.66143	NE
gor	0	b3500	1.55956	NE	1.66143	NE
yhiP	0	b3496	1.55956	NE	1.66143	NE
pitA	0	b3493	1.55956	NE	1.66143	NE
nikE	0	b3480	1.55956	NE	1.66143	NE
nikD	0	b3479	1.55956	NE	1.66143	NE
nikC	0	b3478	1.55956	NE	1.66143	NE
nikB	0	b3477	1.55956	NE	1.66143	NE
nikA	0	b3476	1.55956	NE	1.66143	NE
acpT	0	b3475	1.55956	NE	1.66143	NE
zntA	0	b3469	1.55956	NE	1.66143	NE
speF	0	b0693	1.55956	NE	1.66143	NE
gltB	0	b3212	1.55956	NE	1.66143	NE
gltD	0	b3213	1.55956	NE	1.66143	NE
nanT	0	b3224	1.55956	NE	1.66143	NE
nanA	0	b3225	1.55956	NE	1.66143	NE
rffM	0	b3794	1.55956	NE	1.66143	NE
ycaO	0	b0905	1.55956	NE	1.66143	NE
nudG	0	b1759	1.55956	NE	1.66143	NE
metL	0	b3940	1.55956	NE	1.66143	NE
gltS	0	b3653	1.55956	NE	1.66143	NE
msrA	0	b4219	1.55956	NE	1.66143	NE
ampG	0	b0433	1.55956	NE	1.66143	NE
btuB	0	b3966	1.55956	NE	1.66143	NE
treC	0	b4239	1.55956	NE	1.66143	NE
treB	0	b4240	1.55956	NE	1.66143	NE
mgtA	0	b4242	1.55956	NE	1.66143	NE
pyrI	0	b4244	1.55956	NE	1.66143	NE
pepA	0	b4260	1.55956	NE	1.66143	NE
idnT	0	b4265	1.55956	NE	1.66143	NE
idnO	0	b4266	1.55956	NE	1.66143	NE
idnD	0	b4267	1.55956	NE	1.66143	NE
idnK	0	b4268	1.55956	NE	1.66143	NE
yjgB	0	b4269	1.55956	NE	1.66143	NE
fecE	0	b4287	1.55956	NE	1.66143	NE
fecD	0	b4288	1.55956	NE	1.66143	NE
fecC	0	b4289	1.55956	NE	1.66143	NE
fecB	0	b4290	1.55956	NE	1.66143	NE
fecA	0	b4291	1.55956	NE	1.66143	NE
fhuF	0	b4367	1.55956	NE	1.66143	NE
yjjG	0	b4374	1.55956	NE	1.66143	NE
deoC	0	b4381	1.55956	NE	1.66143	NE
deoA	0	b4382	1.55956	NE	1.66143	NE
ldcC	0	b0186	1.55956	NE	1.66143	NE
dkgB	0	b0207	1.55956	NE	1.66143	NE
mltD	0	b0211	1.55956	NE	1.66143	NE
gloB	0	b0212	1.55956	NE	1.66143	NE
ushA	0	b0480	1.55956	NE	1.66143	NE
chaA	0	b1216	1.55956	NE	1.66143	NE
folM	0	b1606	1.55956	NE	1.66143	NE
argH	0	b3960	1.55956	NE	1.66143	NE
argB	0	b3959	1.55956	NE	1.66143	NE
argC	0	b3958	1.55956	NE	1.66143	NE
argE	0	b3957	1.55956	NE	1.66143	NE
gldA	0	b3945	1.55956	NE	1.66143	NE
yijE	0	b3943	1.55956	NE	1.66143	NE
katG	0	b3942	1.55956	NE	1.66143	NE
ygcM	0	b2765	1.55956	NE	1.66143	NE
ycbB	0	b0925	1.55956	NE	1.66143	NE
ompF	0	b0929	1.55956	NE	1.66143	NE
pncB	0	b0931	1.55956	NE	1.66143	NE
pepN	0	b0932	1.55956	NE	1.66143	NE
ssuB	0	b0933	1.55956	NE	1.66143	NE
ssuC	0	b0934	1.55956	NE	1.66143	NE
ssuD	0	b0935	1.55956	NE	1.66143	NE
ssuA	0	b0936	1.55956	NE	1.66143	NE
ssuE	0	b0937	1.55956	NE	1.66143	NE
pyrD	0	b0945	1.55956	NE	1.66143	NE
ompA	0	b0957	1.55956	NE	1.66143	NE
yccX	0	b0968	1.55956	NE	1.66143	NE
hyaA	0	b0972	1.55956	NE	1.66143	NE
hyaB	0	b0973	1.55956	NE	1.66143	NE
hyaC	0	b0974	1.55956	NE	1.66143	NE
appC	0	b0978	1.55956	NE	1.66143	NE
appB	0	b0979	1.55956	NE	1.66143	NE
appA	0	b0980	1.55956	NE	1.66143	NE
solA	0	b1059	1.55956	NE	1.66143	NE
grxB	0	b1064	1.55956	NE	1.66143	NE
cpdB	0	b4213	1.55956	NE	1.66143	NE
yaaX	0	b0005	Not modeled	NA	Not modeled	NA
yaaA	0	b0006	Not modeled	NA	Not modeled	NA
yaaW	0	b0011	Not modeled	NA	Not modeled	NA
htgA	0	b0012	Not modeled	NA	Not modeled	NA
yaaI	0	b0013	Not modeled	NA	Not modeled	NA
mokC'	0	FALSE	Not modeled	NA	Not modeled	NA
nhaR	0	b0020	Not modeled	NA	Not modeled	NA
yaaY	0	b0024	Not modeled	NA	Not modeled	NA
caiF	0	b0034	Not modeled	NA	Not modeled	NA
caiE	0	b0035	Not modeled	NA	Not modeled	NA
caiA	0	b0039	Not modeled	NA	Not modeled	NA
fixA	0	b0041	Not modeled	NA	Not modeled	NA
fixB	0	b0042	Not modeled	NA	Not modeled	NA
fixC	0	b0043	Not modeled	NA	Not modeled	NA
fixX	0	b0044	Not modeled	NA	Not modeled	NA
yaaU	0	b0045	Not modeled	NA	Not modeled	NA
apaG	0	b0050	Not modeled	NA	Not modeled	NA
djlA	0	b0055	Not modeled	NA	Not modeled	NA
yabP	0	b0056	Not modeled	NA	Not modeled	NA
yabQ	0	b0057	Not modeled	NA	Not modeled	NA
rluA	0	b0058	Not modeled	NA	Not modeled	NA
hepA	0	b0059	Not modeled	NA	Not modeled	NA
polB	0	b0060	Not modeled	NA	Not modeled	NA
leuL	0	b0075	Not modeled	NA	Not modeled	NA
leuO	0	b0076	Not modeled	NA	Not modeled	NA
fruR	0	b0080	Not modeled	NA	Not modeled	NA
ftsL	0	b0083	Not modeled	NA	Not modeled	NA
yacF	0	b0102	Not modeled	NA	Not modeled	NA
hofC	0	b0106	Not modeled	NA	Not modeled	NA
hofB	0	b0107	Not modeled	NA	Not modeled	NA
ppdD	0	b0108	Not modeled	NA	Not modeled	NA
ampE	0	b0111	Not modeled	NA	Not modeled	NA
yacH	0	b0117	Not modeled	NA	Not modeled	NA
yacL	0	b0119	Not modeled	NA	Not modeled	NA
yacC	0	b0122	Not modeled	NA	Not modeled	NA
yadG	0	b0127	Not modeled	NA	Not modeled	NA
yadH	0	b0128	Not modeled	NA	Not modeled	NA
yadI	0	b0129	Not modeled	NA	Not modeled	NA
yadE	0	b0130	Not modeled	NA	Not modeled	NA
yadD	0	b0132	Not modeled	NA	Not modeled	NA
yadC	0	b0135	Not modeled	NA	Not modeled	NA
yadK	0	b0136	Not modeled	NA	Not modeled	NA
yadL	0	b0137	Not modeled	NA	Not modeled	NA
yadM	0	b0138	Not modeled	NA	Not modeled	NA
htrE	0	b0139	Not modeled	NA	Not modeled	NA
ecpD	0	ecpD_b0140_b0290	Not modeled	NA	Not modeled	NA
yadN	0	b0141	Not modeled	NA	Not modeled	NA
yadB	0	b0144	Not modeled	NA	Not modeled	NA
sfsA	0	b0146	Not modeled	NA	Not modeled	NA
ligT	0	b0147	Not modeled	NA	Not modeled	NA
hrpB	0	b0148	Not modeled	NA	Not modeled	NA
yadR	0	b0156	Not modeled	NA	Not modeled	NA
yadS	0	b0157	Not modeled	NA	Not modeled	NA
degP	0	b0161	Not modeled	NA	Not modeled	NA
cdaR	0	b0162	Not modeled	NA	Not modeled	NA
yaeH	0	b0163	Not modeled	NA	Not modeled	NA
yaeI	0	b0164	Not modeled	NA	Not modeled	NA
yaeR	0	b0187	Not modeled	NA	Not modeled	NA
rof	0	b0189	Not modeled	NA	Not modeled	NA
yaeP	0	b4406	Not modeled	NA	Not modeled	NA
yaeQ	0	b0190	Not modeled	NA	Not modeled	NA
yaeJ	0	b0191	Not modeled	NA	Not modeled	NA
nlpE	0	b0192	Not modeled	NA	Not modeled	NA
yaeF	0	b0193	Not modeled	NA	Not modeled	NA
yaeB	0	b0195	Not modeled	NA	Not modeled	NA
rcsF	0	b0196	Not modeled	NA	Not modeled	NA
yafC	0	b0208	Not modeled	NA	Not modeled	NA
yafD	0	b0209	Not modeled	NA	Not modeled	NA
yafE	0	b0210	Not modeled	NA	Not modeled	NA
yafS	0	b0213	Not modeled	NA	Not modeled	NA
yafT	0	b0217	Not modeled	NA	Not modeled	NA
yafU	0	b0218	Not modeled	NA	Not modeled	NA
yafF	0	b4503	Not modeled	NA	Not modeled	NA
yafV	0	b0219	Not modeled	NA	Not modeled	NA
ivy	0	b0220	Not modeled	NA	Not modeled	NA
'prfH	0	FALSE	Not modeled	NA	Not modeled	NA
frsA	0	b0239	Not modeled	NA	Not modeled	NA
crl	0	b0240	Not modeled	NA	Not modeled	NA
ykiB	0	b0370	Not modeled	NA	Not modeled	NA
yaiI	0	b0387	Not modeled	NA	Not modeled	NA
yaiA	0	b0389	Not modeled	NA	Not modeled	NA
aroM	0	b0390	Not modeled	NA	Not modeled	NA
yaiE	0	b0391	Not modeled	NA	Not modeled	NA
ykiA	0	b0392	Not modeled	NA	Not modeled	NA
rdgC	0	b0393	Not modeled	NA	Not modeled	NA
araJ	0	b0396	Not modeled	NA	Not modeled	NA
sbcC	0	b0397	Not modeled	NA	Not modeled	NA
sbcD	0	b0398	Not modeled	NA	Not modeled	NA
phoB	0	b0399	Not modeled	NA	Not modeled	NA
phoR	0	b0400	Not modeled	NA	Not modeled	NA
queA	0	b0405	Not modeled	NA	Not modeled	NA
tgt	0	b0406	Not modeled	NA	Not modeled	NA
yajD	0	b0410	Not modeled	NA	Not modeled	NA
yajI	0	b0412	Not modeled	NA	Not modeled	NA
yajO	0	b0419	Not modeled	NA	Not modeled	NA
yajL	0	b0424	Not modeled	NA	Not modeled	NA
yajQ	0	b0426	Not modeled	NA	Not modeled	NA
yajR	0	b0427	Not modeled	NA	Not modeled	NA
yajG	0	b0434	Not modeled	NA	Not modeled	NA
bolA	0	b0435	Not modeled	NA	Not modeled	NA
tig	0	b0436	Not modeled	NA	Not modeled	NA
hupB	0	b0440	Not modeled	NA	Not modeled	NA
ppiD	0	b0441	Not modeled	NA	Not modeled	NA
ybaV	0	b0442	Not modeled	NA	Not modeled	NA
ybaW	0	b0443	Not modeled	NA	Not modeled	NA
ybaE	0	ybaE_b0414_b0445	Not modeled	NA	Not modeled	NA
ybaO	0	b0447	Not modeled	NA	Not modeled	NA
mdlA	0	b0448	Not modeled	NA	Not modeled	NA
mdlB	0	b0449	Not modeled	NA	Not modeled	NA
glnK	0	b0450	Not modeled	NA	Not modeled	NA
ybaY	0	b0453	Not modeled	NA	Not modeled	NA
ybaZ	0	b0454	Not modeled	NA	Not modeled	NA
ybaA	0	b0456	Not modeled	NA	Not modeled	NA
ylaB	0	b0457	Not modeled	NA	Not modeled	NA
ylaC	0	b0458	Not modeled	NA	Not modeled	NA
hha	0	b0460	Not modeled	NA	Not modeled	NA
ybaJ	0	b0461	Not modeled	NA	Not modeled	NA
acrB	0	acrB_b0462_b3699	Not modeled	NA	Not modeled	NA
acrR	0	b0464	Not modeled	NA	Not modeled	NA
ybaM	0	b0466	Not modeled	NA	Not modeled	NA
priC	0	b0467	Not modeled	NA	Not modeled	NA
ybaN	0	b0468	Not modeled	NA	Not modeled	NA
ybaB	0	b0471	Not modeled	NA	Not modeled	NA
recR	0	b0472	Not modeled	NA	Not modeled	NA
htpG	0	b0473	Not modeled	NA	Not modeled	NA
aes	0	b0476	Not modeled	NA	Not modeled	NA
ybaL	0	b0478	Not modeled	NA	Not modeled	NA
fsr	0	b0479	Not modeled	NA	Not modeled	NA
ybaK	0	b0481	Not modeled	NA	Not modeled	NA
ybaP	0	b0482	Not modeled	NA	Not modeled	NA
ybaQ	0	b0483	Not modeled	NA	Not modeled	NA
ybaT	0	b0486	Not modeled	NA	Not modeled	NA
cueR	0	b0487	Not modeled	NA	Not modeled	NA
ybbJ	0	b0488	Not modeled	NA	Not modeled	NA
ybbK	0	b0489	Not modeled	NA	Not modeled	NA
ybbL	0	b0490	Not modeled	NA	Not modeled	NA
ybbM	0	b0491	Not modeled	NA	Not modeled	NA
ybbN	0	b0492	Not modeled	NA	Not modeled	NA
'ybbO	0	FALSE	Not modeled	NA	Not modeled	NA
ybcI	0	b0527	Not modeled	NA	Not modeled	NA
ybcJ	0	b0528	Not modeled	NA	Not modeled	NA
sfmA	0	b0530	Not modeled	NA	Not modeled	NA
sfmC	0	b0531	Not modeled	NA	Not modeled	NA
sfmD	0	b0532	Not modeled	NA	Not modeled	NA
sfmH	0	b0533	Not modeled	NA	Not modeled	NA
sfmF	0	b0534	Not modeled	NA	Not modeled	NA
fimZ	0	b0535	Not modeled	NA	Not modeled	NA
'intD	0	FALSE	Not modeled	NA	Not modeled	NA
ybdZ	0	b4511	Not modeled	NA	Not modeled	NA
fepE	0	b0587	Not modeled	NA	Not modeled	NA
cstA	0	b0598	Not modeled	NA	Not modeled	NA
ybdH	0	b0599	Not modeled	NA	Not modeled	NA
ybdL	0	b0600	Not modeled	NA	Not modeled	NA
ybdM	0	b0601	Not modeled	NA	Not modeled	NA
ybdN	0	b0602	Not modeled	NA	Not modeled	NA
ybdO	0	b0603	Not modeled	NA	Not modeled	NA
tatE	0	b0627	Not modeled	NA	Not modeled	NA
ybeF	0	b0629	Not modeled	NA	Not modeled	NA
rlpA	0	b0633	Not modeled	NA	Not modeled	NA
ybeX	0	b0658	Not modeled	NA	Not modeled	NA
miaB	0	b0661	Not modeled	NA	Not modeled	NA
nagC	0	b0676	Not modeled	NA	Not modeled	NA
ybfN	0	b0682	Not modeled	NA	Not modeled	NA
ybfE	0	b0685	Not modeled	NA	Not modeled	NA
ybfF	0	b0686	Not modeled	NA	Not modeled	NA
ybfP	0	b0689	Not modeled	NA	Not modeled	NA
ybfG	0	b0691	Not modeled	NA	Not modeled	NA
ybfH	0	b0691	Not modeled	NA	Not modeled	NA
kdpE	0	b0694	Not modeled	NA	Not modeled	NA
kdpD	0	b0695	Not modeled	NA	Not modeled	NA
'phr	0	FALSE	Not modeled	NA	Not modeled	NA
ybgI	0	b0710	Not modeled	NA	Not modeled	NA
ybgJ	0	b0711	Not modeled	NA	Not modeled	NA
ybgK	0	b0712	Not modeled	NA	Not modeled	NA
ybgL	0	b0713	Not modeled	NA	Not modeled	NA
nei	0	b0714	Not modeled	NA	Not modeled	NA
mngR	0	b0730	Not modeled	NA	Not modeled	NA
ybgE	0	b0735	Not modeled	NA	Not modeled	NA
pal	0	b0741	Not modeled	NA	Not modeled	NA
ybgF	0	b0742	Not modeled	NA	Not modeled	NA
ybgS	0	b0753	Not modeled	NA	Not modeled	NA
modF	0	b0760	Not modeled	NA	Not modeled	NA
modE	0	b0761	Not modeled	NA	Not modeled	NA
ybhT	0	b0762	Not modeled	NA	Not modeled	NA
ybhD	0	b0768	Not modeled	NA	Not modeled	NA
ybhH	0	b0769	Not modeled	NA	Not modeled	NA
ybhI	0	b0770	Not modeled	NA	Not modeled	NA
ybhJ	0	b0771	Not modeled	NA	Not modeled	NA
ybhC	0	b0772	Not modeled	NA	Not modeled	NA
ybhB	0	b0773	Not modeled	NA	Not modeled	NA
uvrB	0	b0779	Not modeled	NA	Not modeled	NA
ybhK	0	b0780	Not modeled	NA	Not modeled	NA
moaB	0	b0782	Not modeled	NA	Not modeled	NA
ybhL	0	b0786	Not modeled	NA	Not modeled	NA
ybhM	0	b0787	Not modeled	NA	Not modeled	NA
ybhN	0	b0788	Not modeled	NA	Not modeled	NA
ybhP	0	b0790	Not modeled	NA	Not modeled	NA
ybhQ	0	b0791	Not modeled	NA	Not modeled	NA
ybhR	0	b0792	Not modeled	NA	Not modeled	NA
ybhS	0	b0793	Not modeled	NA	Not modeled	NA
ybhF	0	b0794	Not modeled	NA	Not modeled	NA
ybhG	0	b0795	Not modeled	NA	Not modeled	NA
ybiH	0	b0796	Not modeled	NA	Not modeled	NA
rhlE	0	b0797	Not modeled	NA	Not modeled	NA
ompX	0	b0814	Not modeled	NA	Not modeled	NA
ybiP	0	b0815	Not modeled	NA	Not modeled	NA
mntR	0	b0817	Not modeled	NA	Not modeled	NA
ybiR	0	b0818	Not modeled	NA	Not modeled	NA
ybiT	0	b0820	Not modeled	NA	Not modeled	NA
ybiU	0	b0821	Not modeled	NA	Not modeled	NA
ybiW	0	b0823	Not modeled	NA	Not modeled	NA
ybiY	0	b0824	Not modeled	NA	Not modeled	NA
ybjH	0	b0843	Not modeled	NA	Not modeled	NA
ybjJ	0	b0845	Not modeled	NA	Not modeled	NA
ybjK	0	b0846	Not modeled	NA	Not modeled	NA
ybjL	0	b0847	Not modeled	NA	Not modeled	NA
ybjM	0	b0848	Not modeled	NA	Not modeled	NA
hcr	0	b0872	Not modeled	NA	Not modeled	NA
hcp	0	b0873	Not modeled	NA	Not modeled	NA
ybjD	0	b0876	Not modeled	NA	Not modeled	NA
ybjX	0	b0877	Not modeled	NA	Not modeled	NA
macA	0	b0878	Not modeled	NA	Not modeled	NA
macB	0	b0879	Not modeled	NA	Not modeled	NA
cspD	0	b0880	Not modeled	NA	Not modeled	NA
clpS	0	b0881	Not modeled	NA	Not modeled	NA
clpA	0	b0882	Not modeled	NA	Not modeled	NA
aat	0	b0885	Not modeled	NA	Not modeled	NA
lrp	0	b0889	Not modeled	NA	Not modeled	NA
ycaJ	0	b0892	Not modeled	NA	Not modeled	NA
ycaC	0	b0897	Not modeled	NA	Not modeled	NA
ycaD	0	b0898	Not modeled	NA	Not modeled	NA
ycaM	0	b0899	Not modeled	NA	Not modeled	NA
ycaN	0	b0900	Not modeled	NA	Not modeled	NA
ycaK	0	b0901	Not modeled	NA	Not modeled	NA
ycaP	0	b0906	Not modeled	NA	Not modeled	NA
ycaL	0	b0909	Not modeled	NA	Not modeled	NA
ycaI	0	b0913	Not modeled	NA	Not modeled	NA
ycaQ	0	b0916	Not modeled	NA	Not modeled	NA
ycbJ	0	b0919	Not modeled	NA	Not modeled	NA
ycbC	0	b0920	Not modeled	NA	Not modeled	NA
smtA	0	b0921	Not modeled	NA	Not modeled	NA
ycbL	0	b0927	Not modeled	NA	Not modeled	NA
ycbQ	0	b0938	Not modeled	NA	Not modeled	NA
ycbR	0	b0939	Not modeled	NA	Not modeled	NA
ycbS	0	b0940	Not modeled	NA	Not modeled	NA
ycbT	0	b0941	Not modeled	NA	Not modeled	NA
ycbU	0	b0942	Not modeled	NA	Not modeled	NA
ycbV	0	b0943	Not modeled	NA	Not modeled	NA
ycbF	0	b0944	Not modeled	NA	Not modeled	NA
ycbW	0	b0946	Not modeled	NA	Not modeled	NA
ycbX	0	b0947	Not modeled	NA	Not modeled	NA
uup	0	b0949	Not modeled	NA	Not modeled	NA
pqiA	0	b0950	Not modeled	NA	Not modeled	NA
pqiB	0	b0951	Not modeled	NA	Not modeled	NA
ymbA	0	b0952	Not modeled	NA	Not modeled	NA
rmf	0	b0953	Not modeled	NA	Not modeled	NA
ycbZ	0	b0955	Not modeled	NA	Not modeled	NA
ycbG	0	b0956	Not modeled	NA	Not modeled	NA
sulA	0	b0958	Not modeled	NA	Not modeled	NA
yccR	0	b0959	Not modeled	NA	Not modeled	NA
yccS	0	b0960	Not modeled	NA	Not modeled	NA
yccF	0	b0961	Not modeled	NA	Not modeled	NA
helD	0	b0962	Not modeled	NA	Not modeled	NA
mgsA	0	mgsA_b0892_b0963	Not modeled	NA	Not modeled	NA
yccT	0	b0964	Not modeled	NA	Not modeled	NA
yccU	0	b0965	Not modeled	NA	Not modeled	NA
yccV	0	b0966	Not modeled	NA	Not modeled	NA
yccW	0	b0967	Not modeled	NA	Not modeled	NA
yccA	0	b0970	Not modeled	NA	Not modeled	NA
hyaD	0	b0975	Not modeled	NA	Not modeled	NA
hyaE	0	b0976	Not modeled	NA	Not modeled	NA
hyaF	0	b0977	Not modeled	NA	Not modeled	NA
yccC	0	b0981	Not modeled	NA	Not modeled	NA
etp	0	b0982	Not modeled	NA	Not modeled	NA
yccZ	0	b0983	Not modeled	NA	Not modeled	NA
ymcA	0	b0984	Not modeled	NA	Not modeled	NA
ymcB	0	b0985	Not modeled	NA	Not modeled	NA
'ymcC	0	FALSE	Not modeled	NA	Not modeled	NA
yceI	0	b1056	Not modeled	NA	Not modeled	NA
yceJ	0	b1057	Not modeled	NA	Not modeled	NA
yceO	0	b1058	Not modeled	NA	Not modeled	NA
yceP	0	b1060	Not modeled	NA	Not modeled	NA
dinI	0	b1061	Not modeled	NA	Not modeled	NA
yceB	0	b1063	Not modeled	NA	Not modeled	NA
mdtH	0	b1065	Not modeled	NA	Not modeled	NA
rimJ	0	b1066	Not modeled	NA	Not modeled	NA
yceH	0	b1067	Not modeled	NA	Not modeled	NA
mviM	0	b1068	Not modeled	NA	Not modeled	NA
rluC	0	b1086	Not modeled	NA	Not modeled	NA
yceF	0	b1087	Not modeled	NA	Not modeled	NA
ycfH	0	b1100	Not modeled	NA	Not modeled	NA
ycfL	0	b1104	Not modeled	NA	Not modeled	NA
ycfP	0	b1108	Not modeled	NA	Not modeled	NA
ycfJ	0	b1110	Not modeled	NA	Not modeled	NA
ycfQ	0	b1111	Not modeled	NA	Not modeled	NA
ycfR	0	b1112	Not modeled	NA	Not modeled	NA
mfd	0	b1114	Not modeled	NA	Not modeled	NA
ycfT	0	b1115	Not modeled	NA	Not modeled	NA
cobB	0	b1120	Not modeled	NA	Not modeled	NA
ycfZ	0	b1121	Not modeled	NA	Not modeled	NA
ymfA	0	b1122	Not modeled	NA	Not modeled	NA
pepT	0	b1127	Not modeled	NA	Not modeled	NA
ycfD	0	b1128	Not modeled	NA	Not modeled	NA
hflD	0	b1132	Not modeled	NA	Not modeled	NA
ymfC	0	b1135	Not modeled	NA	Not modeled	NA
minD	0	b1175	Not modeled	NA	Not modeled	NA
minC	0	b1176	Not modeled	NA	Not modeled	NA
ycgJ	0	b1177	Not modeled	NA	Not modeled	NA
ycgK	0	b1178	Not modeled	NA	Not modeled	NA
ycgL	0	b1179	Not modeled	NA	Not modeled	NA
ycgM	0	b1180	Not modeled	NA	Not modeled	NA
ycgN	0	b1181	Not modeled	NA	Not modeled	NA
hlyE	0	b1182	Not modeled	NA	Not modeled	NA
umuD	0	b1183	Not modeled	NA	Not modeled	NA
umuC	0	b1184	Not modeled	NA	Not modeled	NA
fadR	0	b1187	Not modeled	NA	Not modeled	NA
ycgB	0	b1188	Not modeled	NA	Not modeled	NA
cvrA	0	b1191	Not modeled	NA	Not modeled	NA
ycgR	0	b1194	Not modeled	NA	Not modeled	NA
ymgE	0	b1195	Not modeled	NA	Not modeled	NA
ycgY	0	b1196	Not modeled	NA	Not modeled	NA
dhaR	0	b1201	Not modeled	NA	Not modeled	NA
ycgV	0	b1202	Not modeled	NA	Not modeled	NA
ychH	0	b1205	Not modeled	NA	Not modeled	NA
ychQ	0	b1213	Not modeled	NA	Not modeled	NA
chaB	0	b1217	Not modeled	NA	Not modeled	NA
chaC	0	b1218	Not modeled	NA	Not modeled	NA
ychN	0	b1219	Not modeled	NA	Not modeled	NA
ychP	0	b1220	Not modeled	NA	Not modeled	NA
narL	0	b1221	Not modeled	NA	Not modeled	NA
narX	0	b1222	Not modeled	NA	Not modeled	NA
ychJ	0	b1233	Not modeled	NA	Not modeled	NA
rssA	0	b1234	Not modeled	NA	Not modeled	NA
yciI	0	b1251	Not modeled	NA	Not modeled	NA
yciA	0	b1253	Not modeled	NA	Not modeled	NA
yciB	0	b1254	Not modeled	NA	Not modeled	NA
yciC	0	b1255	Not modeled	NA	Not modeled	NA
ompW	0	b1256	Not modeled	NA	Not modeled	NA
yciE	0	b1257	Not modeled	NA	Not modeled	NA
yciF	0	b1258	Not modeled	NA	Not modeled	NA
yciG	0	b1259	Not modeled	NA	Not modeled	NA
yciV	0	b1266	Not modeled	NA	Not modeled	NA
yciO	0	b1267	Not modeled	NA	Not modeled	NA
yciQ	0	b1268	Not modeled	NA	Not modeled	NA
yciK	0	b1271	Not modeled	NA	Not modeled	NA
sohB	0	b1272	Not modeled	NA	Not modeled	NA
yciN	0	b1273	Not modeled	NA	Not modeled	NA
yciX	0	b4523	Not modeled	NA	Not modeled	NA
yciH	0	b1282	Not modeled	NA	Not modeled	NA
osmB	0	b1283	Not modeled	NA	Not modeled	NA
yciT	0	b1284	Not modeled	NA	Not modeled	NA
rnb	0	b1286	Not modeled	NA	Not modeled	NA
yciW	0	b1287	Not modeled	NA	Not modeled	NA
ycjD	0	b1289	Not modeled	NA	Not modeled	NA
ymjA	0	b1295	Not modeled	NA	Not modeled	NA
pspF	0	b1303	Not modeled	NA	Not modeled	NA
pspA	0	b1304	Not modeled	NA	Not modeled	NA
pspB	0	b1305	Not modeled	NA	Not modeled	NA
pspC	0	b1306	Not modeled	NA	Not modeled	NA
pspD	0	b1307	Not modeled	NA	Not modeled	NA
ycjM	0	b1309	Not modeled	NA	Not modeled	NA
ycjN	0	b1310	Not modeled	NA	Not modeled	NA
ycjO	0	b1311	Not modeled	NA	Not modeled	NA
ycjP	0	b1312	Not modeled	NA	Not modeled	NA
ycjQ	0	b1313	Not modeled	NA	Not modeled	NA
ycjR	0	b1314	Not modeled	NA	Not modeled	NA
ycjS	0	b1315	Not modeled	NA	Not modeled	NA
ycjT	0	b1316	Not modeled	NA	Not modeled	NA
ycjV	0	b1318	Not modeled	NA	Not modeled	NA
ymjB	0	b4524	Not modeled	NA	Not modeled	NA
ycjW	0	b1320	Not modeled	NA	Not modeled	NA
ycjX	0	b1321	Not modeled	NA	Not modeled	NA
ycjF	0	b1322	Not modeled	NA	Not modeled	NA
tyrR	0	b1323	Not modeled	NA	Not modeled	NA
tpx	0	tpx_b1324_b0605	Not modeled	NA	Not modeled	NA
ymjC	0	b4525	Not modeled	NA	Not modeled	NA
ycjY	0	b1327	Not modeled	NA	Not modeled	NA
ycjZ	0	b1328	Not modeled	NA	Not modeled	NA
yncA'	0	FALSE	Not modeled	NA	Not modeled	NA
yncC'	0	FALSE	Not modeled	NA	Not modeled	NA
narZ'	0	FALSE	Not modeled	NA	Not modeled	NA
yddJ	0	b1470	Not modeled	NA	Not modeled	NA
yddK	0	b1471	Not modeled	NA	Not modeled	NA
yddL	0	b1472	Not modeled	NA	Not modeled	NA
yddM	0	b1477	Not modeled	NA	Not modeled	NA
sra	0	b1480	Not modeled	NA	Not modeled	NA
bdm	0	b1481	Not modeled	NA	Not modeled	NA
osmC	0	b1482	Not modeled	NA	Not modeled	NA
yddW	0	b1491	Not modeled	NA	Not modeled	NA
pqqL	0	b1494	Not modeled	NA	Not modeled	NA
yddB	0	b1495	Not modeled	NA	Not modeled	NA
yddA	0	b1496	Not modeled	NA	Not modeled	NA
ydeM	0	b1497	Not modeled	NA	Not modeled	NA
ydeW	0	b1512	Not modeled	NA	Not modeled	NA
ydeH'	0	FALSE	Not modeled	NA	Not modeled	NA
ydeI	0	b1536	Not modeled	NA	Not modeled	NA
ydeJ	0	b1537	Not modeled	NA	Not modeled	NA
dcp	0	b1538	Not modeled	NA	Not modeled	NA
cspI'	0	FALSE	Not modeled	NA	Not modeled	NA
ydfP	0	b1553	Not modeled	NA	Not modeled	NA
'ydfQ	0	FALSE	Not modeled	NA	Not modeled	NA
dicC'	0	FALSE	Not modeled	NA	Not modeled	NA
ydfA	0	b1571	Not modeled	NA	Not modeled	NA
ydfB	0	b1572	Not modeled	NA	Not modeled	NA
ydfC	0	b1573	Not modeled	NA	Not modeled	NA
dicB	0	b1575	Not modeled	NA	Not modeled	NA
ynfC	0	b1585	Not modeled	NA	Not modeled	NA
ynfD	0	b1586	Not modeled	NA	Not modeled	NA
dmsD	0	b1591	Not modeled	NA	Not modeled	NA
ynfK	0	b1593	Not modeled	NA	Not modeled	NA
dgsA	0	b1594	Not modeled	NA	Not modeled	NA
ynfL	0	b1595	Not modeled	NA	Not modeled	NA
ynfM	0	b1596	Not modeled	NA	Not modeled	NA
asr	0	b1597	Not modeled	NA	Not modeled	NA
ydgD	0	b1598	Not modeled	NA	Not modeled	NA
ydgH	0	b1604	Not modeled	NA	Not modeled	NA
ydgC	0	b1607	Not modeled	NA	Not modeled	NA
rstA	0	b1608	Not modeled	NA	Not modeled	NA
rstB	0	b1609	Not modeled	NA	Not modeled	NA
tus	0	b1610	Not modeled	NA	Not modeled	NA
ydgA	0	b1614	Not modeled	NA	Not modeled	NA
uidC	0	b1615	Not modeled	NA	Not modeled	NA
uidR	0	b1618	Not modeled	NA	Not modeled	NA
malI	0	b1620	Not modeled	NA	Not modeled	NA
ydgJ	0	b1624	Not modeled	NA	Not modeled	NA
blr	0	b4409	Not modeled	NA	Not modeled	NA
ydgT	0	b1625	Not modeled	NA	Not modeled	NA
ydgK	0	b1626	Not modeled	NA	Not modeled	NA
nth	0	b1633	Not modeled	NA	Not modeled	NA
gst	0	b1635	Not modeled	NA	Not modeled	NA
ydhA	0	b1639	Not modeled	NA	Not modeled	NA
ydhI	0	b1643	Not modeled	NA	Not modeled	NA
ydhJ	0	b1644	Not modeled	NA	Not modeled	NA
ydhK	0	b1645	Not modeled	NA	Not modeled	NA
ydhF	0	b1647	Not modeled	NA	Not modeled	NA
ydhL	0	b1648	Not modeled	NA	Not modeled	NA
ydhM	0	b1649	Not modeled	NA	Not modeled	NA
nemA	0	b1650	Not modeled	NA	Not modeled	NA
lhr	0	b1653	Not modeled	NA	Not modeled	NA
ydhP	0	b1657	Not modeled	NA	Not modeled	NA
purR	0	b1658	Not modeled	NA	Not modeled	NA
ydhB	0	b1659	Not modeled	NA	Not modeled	NA
ydhC	0	b1660	Not modeled	NA	Not modeled	NA
mdtK	0	b1663	Not modeled	NA	Not modeled	NA
ydhQ	0	b1664	Not modeled	NA	Not modeled	NA
ydhR	0	b1667	Not modeled	NA	Not modeled	NA
ydhS	0	b1668	Not modeled	NA	Not modeled	NA
ydhT	0	b1669	Not modeled	NA	Not modeled	NA
ydhU	0	b1670	Not modeled	NA	Not modeled	NA
ydhX	0	b1671	Not modeled	NA	Not modeled	NA
ydhW	0	b1672	Not modeled	NA	Not modeled	NA
ydhV	0	b1673	Not modeled	NA	Not modeled	NA
ydhY	0	b1674	Not modeled	NA	Not modeled	NA
ydhZ	0	b1675	Not modeled	NA	Not modeled	NA
sufD	0	sufD_b1681_b2864	Not modeled	NA	Not modeled	NA
ydiH	0	b1685	Not modeled	NA	Not modeled	NA
ydiJ	0	b1687	Not modeled	NA	Not modeled	NA
ydiK	0	b1688	Not modeled	NA	Not modeled	NA
ydiL	0	b1689	Not modeled	NA	Not modeled	NA
ydiM	0	b1690	Not modeled	NA	Not modeled	NA
ydiN	0	b1691	Not modeled	NA	Not modeled	NA
ydiP	0	b1696	Not modeled	NA	Not modeled	NA
ydiQ	0	b1697	Not modeled	NA	Not modeled	NA
ydiR	0	b1698	Not modeled	NA	Not modeled	NA
ydiS	0	b1699	Not modeled	NA	Not modeled	NA
ydiT	0	b1700	Not modeled	NA	Not modeled	NA
ydiA	0	b1703	Not modeled	NA	Not modeled	NA
ydiE	0	b1705	Not modeled	NA	Not modeled	NA
ydiU	0	b1706	Not modeled	NA	Not modeled	NA
ydiV	0	b1707	Not modeled	NA	Not modeled	NA
nlpC	0	b1708	Not modeled	NA	Not modeled	NA
rplT	0	b1716	Not modeled	NA	Not modeled	NA
arpB	0	b4494	Not modeled	NA	Not modeled	NA
yniD	0	b4535	Not modeled	NA	Not modeled	NA
ydiY	0	b1722	Not modeled	NA	Not modeled	NA
ydiZ	0	b1724	Not modeled	NA	Not modeled	NA
yniA	0	b1725	Not modeled	NA	Not modeled	NA
yniB	0	b1726	Not modeled	NA	Not modeled	NA
ydjM	0	b1728	Not modeled	NA	Not modeled	NA
ydjN	0	b1729	Not modeled	NA	Not modeled	NA
ydjO	0	b1730	Not modeled	NA	Not modeled	NA
cedA	0	b1731	Not modeled	NA	Not modeled	NA
chbR	0	b1735	Not modeled	NA	Not modeled	NA
osmE	0	b1739	Not modeled	NA	Not modeled	NA
ydjQ	0	b1741	Not modeled	NA	Not modeled	NA
ydjR	0	b1742	Not modeled	NA	Not modeled	NA
spy	0	b1743	Not modeled	NA	Not modeled	NA
xthA	0	b1749	Not modeled	NA	Not modeled	NA
ydjX	0	b1750	Not modeled	NA	Not modeled	NA
ydjY	0	b1751	Not modeled	NA	Not modeled	NA
ydjZ	0	b1752	Not modeled	NA	Not modeled	NA
ynjA	0	b1753	Not modeled	NA	Not modeled	NA
ynjB	0	b1754	Not modeled	NA	Not modeled	NA
ynjC	0	b1755	Not modeled	NA	Not modeled	NA
ynjD	0	b1756	Not modeled	NA	Not modeled	NA
ynjE	0	b1757	Not modeled	NA	Not modeled	NA
ynjF	0	b1758	Not modeled	NA	Not modeled	NA
ynjH	0	b1760	Not modeled	NA	Not modeled	NA
ynjI	0	b1762	Not modeled	NA	Not modeled	NA
topB	0	b1763	Not modeled	NA	Not modeled	NA
ydjA	0	b1765	Not modeled	NA	Not modeled	NA
sppA	0	b1766	Not modeled	NA	Not modeled	NA
ansA'	0	FALSE	Not modeled	NA	Not modeled	NA
yeaD	0	b1780	Not modeled	NA	Not modeled	NA
mipA	0	b1782	Not modeled	NA	Not modeled	NA
yeaG	0	b1783	Not modeled	NA	Not modeled	NA
yeaH	0	b1784	Not modeled	NA	Not modeled	NA
yeaI	0	b1785	Not modeled	NA	Not modeled	NA
yeaJ	0	b1786	Not modeled	NA	Not modeled	NA
rnd'	0	FALSE	Not modeled	NA	Not modeled	NA
yeaY	0	b1806	Not modeled	NA	Not modeled	NA
yoaA	0	b1808	Not modeled	NA	Not modeled	NA
yoaB	0	b1809	Not modeled	NA	Not modeled	NA
yoaC	0	b1810	Not modeled	NA	Not modeled	NA
yoaH	0	b1811	Not modeled	NA	Not modeled	NA
yoaD	0	b1815	Not modeled	NA	Not modeled	NA
yoaE	0	b1816	Not modeled	NA	Not modeled	NA
yobD	0	b1820	Not modeled	NA	Not modeled	NA
rrmA	0	b1822	Not modeled	NA	Not modeled	NA
yebO	0	b1825	Not modeled	NA	Not modeled	NA
yobG	0	b1826	Not modeled	NA	Not modeled	NA
yobH	0	b4536	Not modeled	NA	Not modeled	NA
kdgR	0	b1827	Not modeled	NA	Not modeled	NA
yebQ	0	b1828	Not modeled	NA	Not modeled	NA
htpX	0	b1829	Not modeled	NA	Not modeled	NA
prc	0	b1830	Not modeled	NA	Not modeled	NA
yebS	0	b1833	Not modeled	NA	Not modeled	NA
yebT	0	b1834	Not modeled	NA	Not modeled	NA
yebU	0	b1835	Not modeled	NA	Not modeled	NA
yebV	0	b1836	Not modeled	NA	Not modeled	NA
yebW	0	b1837	Not modeled	NA	Not modeled	NA
pphA	0	b1838	Not modeled	NA	Not modeled	NA
yebY	0	b1839	Not modeled	NA	Not modeled	NA
yebZ	0	b1840	Not modeled	NA	Not modeled	NA
yobA	0	b1841	Not modeled	NA	Not modeled	NA
holE	0	b1842	Not modeled	NA	Not modeled	NA
yobB	0	b1843	Not modeled	NA	Not modeled	NA
exoX	0	b1844	Not modeled	NA	Not modeled	NA
ptrB	0	b1845	Not modeled	NA	Not modeled	NA
yebE	0	b1846	Not modeled	NA	Not modeled	NA
yebF	0	b1847	Not modeled	NA	Not modeled	NA
yebG	0	b1848	Not modeled	NA	Not modeled	NA
yebK	0	b1853	Not modeled	NA	Not modeled	NA
yebB	0	b1862	Not modeled	NA	Not modeled	NA
yecD	0	b1867	Not modeled	NA	Not modeled	NA
yecE	0	b1868	Not modeled	NA	Not modeled	NA
yecN	0	b1869	Not modeled	NA	Not modeled	NA
yecP	0	b1871	Not modeled	NA	Not modeled	NA
cutC	0	b1874	Not modeled	NA	Not modeled	NA
yecM	0	b1875	Not modeled	NA	Not modeled	NA
'tyrP	0	FALSE	Not modeled	NA	Not modeled	NA
yecA	0	b1908	Not modeled	NA	Not modeled	NA
'uvrC	0	FALSE	Not modeled	NA	Not modeled	NA
yedP	0	b1955	Not modeled	NA	Not modeled	NA
yedQ	0	b1956	Not modeled	NA	Not modeled	NA
yodC	0	b1957	Not modeled	NA	Not modeled	NA
yedI	0	b1958	Not modeled	NA	Not modeled	NA
yedA'	0	FALSE	Not modeled	NA	Not modeled	NA
'yodA	0	FALSE	Not modeled	NA	Not modeled	NA
yodB	0	b1974	Not modeled	NA	Not modeled	NA
yeeI	0	b1976	Not modeled	NA	Not modeled	NA
yeeJ	0	b1978	Not modeled	NA	Not modeled	NA
yeeL	0	b4497	Not modeled	NA	Not modeled	NA
yeeN	0	b1983	Not modeled	NA	Not modeled	NA
cbl	0	b1987	Not modeled	NA	Not modeled	NA
nac	0	b1988	Not modeled	NA	Not modeled	NA
yeeX	0	b2007	Not modeled	NA	Not modeled	NA
yeeA	0	b2008	Not modeled	NA	Not modeled	NA
sbmC	0	b2009	Not modeled	NA	Not modeled	NA
sbcB	0	b2011	Not modeled	NA	Not modeled	NA
yeeD	0	b2012	Not modeled	NA	Not modeled	NA
yeeE	0	b2013	Not modeled	NA	Not modeled	NA
yeeY	0	b2015	Not modeled	NA	Not modeled	NA
yeeZ	0	b2016	Not modeled	NA	Not modeled	NA
yefM'	0	FALSE	Not modeled	NA	Not modeled	NA
hisL	0	b2018	Not modeled	NA	Not modeled	NA
galF	0	b2042	Not modeled	NA	Not modeled	NA
wcaM	0	b2043	Not modeled	NA	Not modeled	NA
wcaL	0	b2044	Not modeled	NA	Not modeled	NA
wcaK	0	b2045	Not modeled	NA	Not modeled	NA
wzxC	0	b2046	Not modeled	NA	Not modeled	NA
wcaI	0	b2050	Not modeled	NA	Not modeled	NA
wcaF	0	b2054	Not modeled	NA	Not modeled	NA
wcaE	0	b2055	Not modeled	NA	Not modeled	NA
wcaD	0	b2056	Not modeled	NA	Not modeled	NA
wcaC	0	b2057	Not modeled	NA	Not modeled	NA
wcaB	0	b2058	Not modeled	NA	Not modeled	NA
wcaA	0	b2059	Not modeled	NA	Not modeled	NA
wzc	0	b2060	Not modeled	NA	Not modeled	NA
wzb	0	b2061	Not modeled	NA	Not modeled	NA
wza	0	b2062	Not modeled	NA	Not modeled	NA
yegH	0	b2063	Not modeled	NA	Not modeled	NA
asmA	0	b2064	Not modeled	NA	Not modeled	NA
yohL	0	b2105	Not modeled	NA	Not modeled	NA
yohM	0	b2106	Not modeled	NA	Not modeled	NA
yohN	0	b2107	Not modeled	NA	Not modeled	NA
yehA	0	b2108	Not modeled	NA	Not modeled	NA
yehB	0	b2109	Not modeled	NA	Not modeled	NA
yehC	0	b2110	Not modeled	NA	Not modeled	NA
yehD	0	b2111	Not modeled	NA	Not modeled	NA
yehE	0	b2112	Not modeled	NA	Not modeled	NA
mrp	0	b2113	Not modeled	NA	Not modeled	NA
yohD	0	b2136	Not modeled	NA	Not modeled	NA
yohF	0	b2137	Not modeled	NA	Not modeled	NA
yohG	0	b2139	Not modeled	NA	Not modeled	NA
yohH	0	b2139	Not modeled	NA	Not modeled	NA
dusC	0	b2140	Not modeled	NA	Not modeled	NA
yohJ	0	b2141	Not modeled	NA	Not modeled	NA
yohK	0	b2142	Not modeled	NA	Not modeled	NA
sanA	0	b2144	Not modeled	NA	Not modeled	NA
yeiS	0	b2145	Not modeled	NA	Not modeled	NA
galS	0	b2151	Not modeled	NA	Not modeled	NA
yeiB	0	b2152	Not modeled	NA	Not modeled	NA
yeiE	0	b2157	Not modeled	NA	Not modeled	NA
yeiH	0	b2158	Not modeled	NA	Not modeled	NA
nfo	0	b2159	Not modeled	NA	Not modeled	NA
yeiW	0	b4502	Not modeled	NA	Not modeled	NA
yeiP	0	b2171	Not modeled	NA	Not modeled	NA
yeiQ	0	b2172	Not modeled	NA	Not modeled	NA
rtn	0	b2176	Not modeled	NA	Not modeled	NA
yejG	0	b2181	Not modeled	NA	Not modeled	NA
bcr	0	b2182	Not modeled	NA	Not modeled	NA
rsuA	0	b2183	Not modeled	NA	Not modeled	NA
yejH	0	b2184	Not modeled	NA	Not modeled	NA
yejK	0	b2186	Not modeled	NA	Not modeled	NA
yejM	0	b2188	Not modeled	NA	Not modeled	NA
narP	0	b2193	Not modeled	NA	Not modeled	NA
ccmH	0	b2194	Not modeled	NA	Not modeled	NA
ccmG	0	b2195	Not modeled	NA	Not modeled	NA
ccmF	0	b2196	Not modeled	NA	Not modeled	NA
napD	0	b2207	Not modeled	NA	Not modeled	NA
napF	0	b2208	Not modeled	NA	Not modeled	NA
eco	0	b2209	Not modeled	NA	Not modeled	NA
yojI	0	b2211	Not modeled	NA	Not modeled	NA
alkB	0	b2212	Not modeled	NA	Not modeled	NA
ada	0	b2213	Not modeled	NA	Not modeled	NA
rcsD	0	b2216	Not modeled	NA	Not modeled	NA
rcsB	0	b2217	Not modeled	NA	Not modeled	NA
rcsC	0	b2218	Not modeled	NA	Not modeled	NA
atoS	0	b2219	Not modeled	NA	Not modeled	NA
atoC	0	b2220	Not modeled	NA	Not modeled	NA
yfaP	0	b2225	Not modeled	NA	Not modeled	NA
yfaQ	0	b2226	Not modeled	NA	Not modeled	NA
yfaS	0	b4500	Not modeled	NA	Not modeled	NA
yfaT	0	b2229	Not modeled	NA	Not modeled	NA
yfaA	0	b2230	Not modeled	NA	Not modeled	NA
yfaL	0	b2233	Not modeled	NA	Not modeled	NA
yfaE	0	b2236	Not modeled	NA	Not modeled	NA
inaA	0	b2237	Not modeled	NA	Not modeled	NA
yfaH	0	b2238	Not modeled	NA	Not modeled	NA
nuoA	0	nuoA_b2277_b2288	Not modeled	NA	Not modeled	NA
lrhA	0	b2289	Not modeled	NA	Not modeled	NA
yfbS	0	b2292	Not modeled	NA	Not modeled	NA
yfbU	0	b2294	Not modeled	NA	Not modeled	NA
yfbV	0	b2295	Not modeled	NA	Not modeled	NA
cvpA	0	b2313	Not modeled	NA	Not modeled	NA
dedD	0	b2314	Not modeled	NA	Not modeled	NA
dedA	0	b2317	Not modeled	NA	Not modeled	NA
flk	0	b2321	Not modeled	NA	Not modeled	NA
yfcJ	0	b2322	Not modeled	NA	Not modeled	NA
trmC	0	b2324	Not modeled	NA	Not modeled	NA
yfcL	0	b2325	Not modeled	NA	Not modeled	NA
yfcM	0	b2326	Not modeled	NA	Not modeled	NA
yfcA	0	b2327	Not modeled	NA	Not modeled	NA
yfcN	0	b2331	Not modeled	NA	Not modeled	NA
yfcO	0	b2332	Not modeled	NA	Not modeled	NA
yfcP	0	b2333	Not modeled	NA	Not modeled	NA
yfcQ	0	b2334	Not modeled	NA	Not modeled	NA
yfcR	0	b2335	Not modeled	NA	Not modeled	NA
yfcS	0	b2336	Not modeled	NA	Not modeled	NA
yfcT	0	b4661	Not modeled	NA	Not modeled	NA
yfcU	0	b4661	Not modeled	NA	Not modeled	NA
yfcV	0	b2339	Not modeled	NA	Not modeled	NA
yfcZ	0	b2343	Not modeled	NA	Not modeled	NA
yfdF	0	b2345	Not modeled	NA	Not modeled	NA
vacJ	0	b2346	Not modeled	NA	Not modeled	NA
yfdC	0	b2347	Not modeled	NA	Not modeled	NA
'ypdJ	0	FALSE	Not modeled	NA	Not modeled	NA
torI	0	b4501	Not modeled	NA	Not modeled	NA
dsdC	0	dsdC_b2364_b2365	Not modeled	NA	Not modeled	NA
dsdX	0	b2365	Not modeled	NA	Not modeled	NA
emrY'	0	FALSE	Not modeled	NA	Not modeled	NA
emrK	0	b2368	Not modeled	NA	Not modeled	NA
evgA	0	b2369	Not modeled	NA	Not modeled	NA
evgS	0	b2370	Not modeled	NA	Not modeled	NA
yfeO	0	b2389	Not modeled	NA	Not modeled	NA
ypeC	0	b2390	Not modeled	NA	Not modeled	NA
yfeC	0	b2398	Not modeled	NA	Not modeled	NA
yfeD	0	b2399	Not modeled	NA	Not modeled	NA
xapR	0	b2405	Not modeled	NA	Not modeled	NA
yfeN	0	b2408	Not modeled	NA	Not modeled	NA
yfeR	0	b2409	Not modeled	NA	Not modeled	NA
yfeH	0	b2410	Not modeled	NA	Not modeled	NA
ypeB	0	b4546	Not modeled	NA	Not modeled	NA
yfeK	0	b2419	Not modeled	NA	Not modeled	NA
yfeS	0	b2420	Not modeled	NA	Not modeled	NA
ucpA	0	b2426	Not modeled	NA	Not modeled	NA
yfeT	0	b2427	Not modeled	NA	Not modeled	NA
yfeY	0	b2432	Not modeled	NA	Not modeled	NA
yfeZ	0	b2433	Not modeled	NA	Not modeled	NA
ypeA	0	b2434	Not modeled	NA	Not modeled	NA
yfeG	0	b2437	Not modeled	NA	Not modeled	NA
yffI	0	b2438	Not modeled	NA	Not modeled	NA
eutL	0	b2439	Not modeled	NA	Not modeled	NA
eutA	0	b2451	Not modeled	NA	Not modeled	NA
eutH	0	b2452	Not modeled	NA	Not modeled	NA
eutG	0	b2453	Not modeled	NA	Not modeled	NA
eutJ	0	b2454	Not modeled	NA	Not modeled	NA
eutE	0	b2455	Not modeled	NA	Not modeled	NA
cchB	0	b2456	Not modeled	NA	Not modeled	NA
cchA	0	b2457	Not modeled	NA	Not modeled	NA
eutT	0	b2459	Not modeled	NA	Not modeled	NA
eutQ	0	b2460	Not modeled	NA	Not modeled	NA
eutP	0	b2461	Not modeled	NA	Not modeled	NA
ypfE	0	b2462	Not modeled	NA	Not modeled	NA
talA	0	talA_b2464_b3853	Not modeled	NA	Not modeled	NA
ypfG	0	b2466	Not modeled	NA	Not modeled	NA
aegA	0	b2468	Not modeled	NA	Not modeled	NA
narQ	0	b2469	Not modeled	NA	Not modeled	NA
yffB	0	b2471	Not modeled	NA	Not modeled	NA
ypfN	0	b4547	Not modeled	NA	Not modeled	NA
ypfH	0	b2473	Not modeled	NA	Not modeled	NA
ypfI	0	b2474	Not modeled	NA	Not modeled	NA
ypfJ	0	b2475	Not modeled	NA	Not modeled	NA
purC	0	purC_b2312_b2476	Not modeled	NA	Not modeled	NA
nlpB	0	b2477	Not modeled	NA	Not modeled	NA
gcvR	0	b2479	Not modeled	NA	Not modeled	NA
yfgO	0	b2493	Not modeled	NA	Not modeled	NA
yfgC	0	b2494	Not modeled	NA	Not modeled	NA
yfgD	0	b2495	Not modeled	NA	Not modeled	NA
hda	0	b2496	Not modeled	NA	Not modeled	NA
yfgG	0	b2504	Not modeled	NA	Not modeled	NA
yfgH	0	b2505	Not modeled	NA	Not modeled	NA
yfgI	0	b2506	Not modeled	NA	Not modeled	NA
xseA	0	b2509	Not modeled	NA	Not modeled	NA
yfgJ	0	b2510	Not modeled	NA	Not modeled	NA
yfgB	0	b2517	Not modeled	NA	Not modeled	NA
yfhM	0	b2520	Not modeled	NA	Not modeled	NA
sseB	0	b2522	Not modeled	NA	Not modeled	NA
yfhJ	0	b2524	Not modeled	NA	Not modeled	NA
yfhQ	0	b2532	Not modeled	NA	Not modeled	NA
yfhR	0	b2534	Not modeled	NA	Not modeled	NA
csiE	0	b2535	Not modeled	NA	Not modeled	NA
hcaR	0	b2537	Not modeled	NA	Not modeled	NA
hcaB	0	hcaB_b2539_b2541	Not modeled	NA	Not modeled	NA
yphA	0	b2543	Not modeled	NA	Not modeled	NA
yphB	0	b2544	Not modeled	NA	Not modeled	NA
yphC	0	b2545	Not modeled	NA	Not modeled	NA
yphD	0	b2546	Not modeled	NA	Not modeled	NA
yphE	0	b2547	Not modeled	NA	Not modeled	NA
yphF	0	b2548	Not modeled	NA	Not modeled	NA
yphG	0	b2549	Not modeled	NA	Not modeled	NA
yphH	0	b2550	Not modeled	NA	Not modeled	NA
glnB	0	b2553	Not modeled	NA	Not modeled	NA
yfhA	0	b2554	Not modeled	NA	Not modeled	NA
yfhG	0	b2555	Not modeled	NA	Not modeled	NA
yfhK	0	b2556	Not modeled	NA	Not modeled	NA
yfhB	0	b2560	Not modeled	NA	Not modeled	NA
yfhH	0	b2561	Not modeled	NA	Not modeled	NA
yfhL	0	b2562	Not modeled	NA	Not modeled	NA
recO	0	b2565	Not modeled	NA	Not modeled	NA
yfiC	0	b2575	Not modeled	NA	Not modeled	NA
srmB	0	b2576	Not modeled	NA	Not modeled	NA
yfiE	0	b2577	Not modeled	NA	Not modeled	NA
ung	0	b2580	Not modeled	NA	Not modeled	NA
yfiF	0	b2581	Not modeled	NA	Not modeled	NA
yfiP	0	b2583	Not modeled	NA	Not modeled	NA
yfiQ	0	b2584	Not modeled	NA	Not modeled	NA
yfiM	0	b2586	Not modeled	NA	Not modeled	NA
clpB	0	b2592	Not modeled	NA	Not modeled	NA
yfiH	0	b2593	Not modeled	NA	Not modeled	NA
yfiA	0	b2597	Not modeled	NA	Not modeled	NA
yfiL	0	b2602	Not modeled	NA	Not modeled	NA
yfiR	0	b2603	Not modeled	NA	Not modeled	NA
yfiN	0	b2604	Not modeled	NA	Not modeled	NA
yfiB	0	b2605	Not modeled	NA	Not modeled	NA
ypjD	0	b2611	Not modeled	NA	Not modeled	NA
yfjD	0	b4461	Not modeled	NA	Not modeled	NA
recN	0	b2616	Not modeled	NA	Not modeled	NA
smpA	0	b2617	Not modeled	NA	Not modeled	NA
'nrdE	0	FALSE	Not modeled	NA	Not modeled	NA
proV	0	proV_b3545_b2677	Not modeled	NA	Not modeled	NA
proW	0	proW_b2678_b2189	Not modeled	NA	Not modeled	NA
ygaX	0	b2681	Not modeled	NA	Not modeled	NA
ygaY	0	b2681	Not modeled	NA	Not modeled	NA
mprA	0	b2684	Not modeled	NA	Not modeled	NA
emrA	0	b2685	Not modeled	NA	Not modeled	NA
emrB	0	b2686	Not modeled	NA	Not modeled	NA
yqaA	0	b2689	Not modeled	NA	Not modeled	NA
recX	0	b2698	Not modeled	NA	Not modeled	NA
ygaD	0	ygaD_b2700_b2676	Not modeled	NA	Not modeled	NA
norR	0	b2709	Not modeled	NA	Not modeled	NA
hypF	0	b2712	Not modeled	NA	Not modeled	NA
hydN	0	b2713	Not modeled	NA	Not modeled	NA
mutS	0	b2733	Not modeled	NA	Not modeled	NA
pphB	0	b2734	Not modeled	NA	Not modeled	NA
ygbI	0	b2735	Not modeled	NA	Not modeled	NA
ygbJ	0	b2736	Not modeled	NA	Not modeled	NA
ygbK	0	b2737	Not modeled	NA	Not modeled	NA
ygbM	0	b2739	Not modeled	NA	Not modeled	NA
ygbN	0	b2740	Not modeled	NA	Not modeled	NA
rpoS	0	b2741	Not modeled	NA	Not modeled	NA
nlpD	0	b2742	Not modeled	NA	Not modeled	NA
pcm	0	b2743	Not modeled	NA	Not modeled	NA
truD	0	b2745	Not modeled	NA	Not modeled	NA
ygbE	0	b2749	Not modeled	NA	Not modeled	NA
iap	0	b2753	Not modeled	NA	Not modeled	NA
ygbF	0	b2754	Not modeled	NA	Not modeled	NA
ygbT	0	b2755	Not modeled	NA	Not modeled	NA
ygcH	0	b2756	Not modeled	NA	Not modeled	NA
ygcI	0	b2757	Not modeled	NA	Not modeled	NA
ygcJ	0	b2758	Not modeled	NA	Not modeled	NA
ygcK	0	b2759	Not modeled	NA	Not modeled	NA
ygcL	0	b2760	Not modeled	NA	Not modeled	NA
ygcB	0	b2761	Not modeled	NA	Not modeled	NA
ygcN	0	b2766	Not modeled	NA	Not modeled	NA
ygcO	0	b2767	Not modeled	NA	Not modeled	NA
ygcP	0	b2768	Not modeled	NA	Not modeled	NA
ygcQ	0	b2769	Not modeled	NA	Not modeled	NA
ygcR	0	b2770	Not modeled	NA	Not modeled	NA
ygcS	0	b2771	Not modeled	NA	Not modeled	NA
ygcU	0	b4463	Not modeled	NA	Not modeled	NA
ygcW	0	b2774	Not modeled	NA	Not modeled	NA
yqcE	0	b2775	Not modeled	NA	Not modeled	NA
ygcE	0	b2776	Not modeled	NA	Not modeled	NA
ygcF	0	b2777	Not modeled	NA	Not modeled	NA
ygcG	0	b2778	Not modeled	NA	Not modeled	NA
chpA	0	b2782	Not modeled	NA	Not modeled	NA
chpR	0	b2783	Not modeled	NA	Not modeled	NA
rumA	0	b2785	Not modeled	NA	Not modeled	NA
barA	0	b2786	Not modeled	NA	Not modeled	NA
ygdL	0	b2812	Not modeled	NA	Not modeled	NA
recD	0	b2819	Not modeled	NA	Not modeled	NA
ptr	0	b2821	Not modeled	NA	Not modeled	NA
ppdC	0	b2823	Not modeled	NA	Not modeled	NA
ygdB	0	b2824	Not modeled	NA	Not modeled	NA
ppdB	0	b2825	Not modeled	NA	Not modeled	NA
ppdA	0	b2826	Not modeled	NA	Not modeled	NA
ptsP	0	ptsP_b2829_b1818	Not modeled	NA	Not modeled	NA
mutH	0	b2831	Not modeled	NA	Not modeled	NA
ygdQ	0	b2832	Not modeled	NA	Not modeled	NA
ygdR	0	b2833	Not modeled	NA	Not modeled	NA
tas	0	b2834	Not modeled	NA	Not modeled	NA
galR	0	b2837	Not modeled	NA	Not modeled	NA
lysR	0	b2839	Not modeled	NA	Not modeled	NA
ygeA	0	b2840	Not modeled	NA	Not modeled	NA
yqeF	0	b2844	Not modeled	NA	Not modeled	NA
recJ	0	b2892	Not modeled	NA	Not modeled	NA
ygfX	0	b2896	Not modeled	NA	Not modeled	NA
ygfY	0	b2897	Not modeled	NA	Not modeled	NA
yqfA	0	b2899	Not modeled	NA	Not modeled	NA
yqfB	0	b2900	Not modeled	NA	Not modeled	NA
ygfF	0	b2902	Not modeled	NA	Not modeled	NA
zapA	0	b2910	Not modeled	NA	Not modeled	NA
yggC	0	b2928	Not modeled	NA	Not modeled	NA
yggD	0	b2929	Not modeled	NA	Not modeled	NA
yggP	0	b4465	Not modeled	NA	Not modeled	NA
'cmtA	0	FALSE	Not modeled	NA	Not modeled	NA
yggG	0	b2936	Not modeled	NA	Not modeled	NA
yqgD	0	b2941	Not modeled	NA	Not modeled	NA
sprT	0	b2944	Not modeled	NA	Not modeled	NA
endA	0	b2945	Not modeled	NA	Not modeled	NA
yggJ	0	b2946	Not modeled	NA	Not modeled	NA
yggR	0	b2950	Not modeled	NA	Not modeled	NA
yggS	0	b2951	Not modeled	NA	Not modeled	NA
yggT	0	b2952	Not modeled	NA	Not modeled	NA
yggU	0	b2953	Not modeled	NA	Not modeled	NA
yggM	0	b2956	Not modeled	NA	Not modeled	NA
yggN	0	b2958	Not modeled	NA	Not modeled	NA
yggL	0	b2959	Not modeled	NA	Not modeled	NA
yggH	0	b2960	Not modeled	NA	Not modeled	NA
mutY	0	b2961	Not modeled	NA	Not modeled	NA
yggX	0	b2962	Not modeled	NA	Not modeled	NA
yqgA	0	b2966	Not modeled	NA	Not modeled	NA
hybG	0	b2990	Not modeled	NA	Not modeled	NA
hybF	0	b2991	Not modeled	NA	Not modeled	NA
hybE	0	b2992	Not modeled	NA	Not modeled	NA
hybD	0	b2993	Not modeled	NA	Not modeled	NA
yghW	0	b2998	Not modeled	NA	Not modeled	NA
yghX	0	b4658	Not modeled	NA	Not modeled	NA
yghY	0	b4658	Not modeled	NA	Not modeled	NA
yqhA	0	b3002	Not modeled	NA	Not modeled	NA
yghB	0	b3009	Not modeled	NA	Not modeled	NA
yqhC	0	b3010	Not modeled	NA	Not modeled	NA
yqhG	0	b3013	Not modeled	NA	Not modeled	NA
yqhH	0	b3014	Not modeled	NA	Not modeled	NA
ygiQ	0	b4469	Not modeled	NA	Not modeled	NA
sufI	0	b3017	Not modeled	NA	Not modeled	NA
yqiA	0	b3031	Not modeled	NA	Not modeled	NA
yqiB	0	b3033	Not modeled	NA	Not modeled	NA
ygiB	0	b3037	Not modeled	NA	Not modeled	NA
yqiC	0	b3042	Not modeled	NA	Not modeled	NA
yqiH'	0	FALSE	Not modeled	NA	Not modeled	NA
yqiI	0	b3048	Not modeled	NA	Not modeled	NA
glgS	0	b3049	Not modeled	NA	Not modeled	NA
yqiJ	0	b3050	Not modeled	NA	Not modeled	NA
yqiK	0	b3051	Not modeled	NA	Not modeled	NA
glnE	0	b3053	Not modeled	NA	Not modeled	NA
ygiF	0	b3054	Not modeled	NA	Not modeled	NA
htrG	0	b3055	Not modeled	NA	Not modeled	NA
ygiP	0	b3060	Not modeled	NA	Not modeled	NA
ygjF	0	b3068	Not modeled	NA	Not modeled	NA
aer	0	b3072	Not modeled	NA	Not modeled	NA
ygjH	0	b3074	Not modeled	NA	Not modeled	NA
ebgR	0	b3075	Not modeled	NA	Not modeled	NA
ebgA	0	b3076	Not modeled	NA	Not modeled	NA
ebgC	0	b3077	Not modeled	NA	Not modeled	NA
exuR	0	b3094	Not modeled	NA	Not modeled	NA
yqjA	0	b3095	Not modeled	NA	Not modeled	NA
yqjB	0	b3096	Not modeled	NA	Not modeled	NA
yqjC	0	b3097	Not modeled	NA	Not modeled	NA
yqjD	0	b3098	Not modeled	NA	Not modeled	NA
yqjE	0	b3099	Not modeled	NA	Not modeled	NA
yqjK	0	b3100	Not modeled	NA	Not modeled	NA
yqjF	0	b3101	Not modeled	NA	Not modeled	NA
yqjG	0	b3102	Not modeled	NA	Not modeled	NA
yhaH	0	b3103	Not modeled	NA	Not modeled	NA
yhaI	0	b3104	Not modeled	NA	Not modeled	NA
yhaJ	0	b3105	Not modeled	NA	Not modeled	NA
yhaK	0	b3106	Not modeled	NA	Not modeled	NA
yhaL	0	b3107	Not modeled	NA	Not modeled	NA
yhaM	0	b4470	Not modeled	NA	Not modeled	NA
yhaO	0	b3110	Not modeled	NA	Not modeled	NA
sohA	0	b3129	Not modeled	NA	Not modeled	NA
yhaV	0	b3130	Not modeled	NA	Not modeled	NA
agaR	0	b3131	Not modeled	NA	Not modeled	NA
agaV	0	b3133	Not modeled	NA	Not modeled	NA
agaW	0	b3134	Not modeled	NA	Not modeled	NA
agaA	0	b3135	Not modeled	NA	Not modeled	NA
agaS	0	b3136	Not modeled	NA	Not modeled	NA
agaB	0	b3138	Not modeled	NA	Not modeled	NA
agaC	0	b3139	Not modeled	NA	Not modeled	NA
agaD	0	b3140	Not modeled	NA	Not modeled	NA
agaI	0	b3141	Not modeled	NA	Not modeled	NA
yraH	0	b3142	Not modeled	NA	Not modeled	NA
yraI	0	b3143	Not modeled	NA	Not modeled	NA
yraJ	0	b3144	Not modeled	NA	Not modeled	NA
yraK	0	b3145	Not modeled	NA	Not modeled	NA
yraL	0	b3146	Not modeled	NA	Not modeled	NA
yraM	0	b3147	Not modeled	NA	Not modeled	NA
yraN	0	b3148	Not modeled	NA	Not modeled	NA
yraP	0	b3150	Not modeled	NA	Not modeled	NA
yraQ	0	b3151	Not modeled	NA	Not modeled	NA
yraR	0	b3152	Not modeled	NA	Not modeled	NA
yhbO	0	b3153	Not modeled	NA	Not modeled	NA
yhbP	0	b3154	Not modeled	NA	Not modeled	NA
yhbQ	0	b3155	Not modeled	NA	Not modeled	NA
yhbS	0	b3156	Not modeled	NA	Not modeled	NA
yhbT	0	b3157	Not modeled	NA	Not modeled	NA
yhbU	0	b3158	Not modeled	NA	Not modeled	NA
yhbV	0	b3159	Not modeled	NA	Not modeled	NA
yhbW	0	b3160	Not modeled	NA	Not modeled	NA
nlpI	0	b3163	Not modeled	NA	Not modeled	NA
truB	0	b3166	Not modeled	NA	Not modeled	NA
yhbX	0	b3173	Not modeled	NA	Not modeled	NA
yhbY	0	b3180	Not modeled	NA	Not modeled	NA
sfsB	0	b3188	Not modeled	NA	Not modeled	NA
yrbB	0	b3191	Not modeled	NA	Not modeled	NA
yrbC	0	b3192	Not modeled	NA	Not modeled	NA
yrbD	0	b3193	Not modeled	NA	Not modeled	NA
yrbE	0	b3194	Not modeled	NA	Not modeled	NA
yrbF	0	b3195	Not modeled	NA	Not modeled	NA
yhbJ	0	b3205	Not modeled	NA	Not modeled	NA
npr	0	b3206	Not modeled	NA	Not modeled	NA
yrbL	0	b3207	Not modeled	NA	Not modeled	NA
elbB	0	b3209	Not modeled	NA	Not modeled	NA
arcB	0	b3210	Not modeled	NA	Not modeled	NA
yhcC	0	b3211	Not modeled	NA	Not modeled	NA
gltF'	0	FALSE	Not modeled	NA	Not modeled	NA
nanR	0	b3226	Not modeled	NA	Not modeled	NA
dcuD	0	b3227	Not modeled	NA	Not modeled	NA
sspB	0	b3228	Not modeled	NA	Not modeled	NA
yhcM	0	b3232	Not modeled	NA	Not modeled	NA
degQ	0	b3234	Not modeled	NA	Not modeled	NA
argR	0	b3237	Not modeled	NA	Not modeled	NA
yhcN	0	b3238	Not modeled	NA	Not modeled	NA
yhcO	0	b3239	Not modeled	NA	Not modeled	NA
aaeX	0	b3242	Not modeled	NA	Not modeled	NA
aaeR	0	b3243	Not modeled	NA	Not modeled	NA
tldD	0	b3244	Not modeled	NA	Not modeled	NA
yhdA	0	b3252	Not modeled	NA	Not modeled	NA
yhdT	0	b3257	Not modeled	NA	Not modeled	NA
prmA	0	b3259	Not modeled	NA	Not modeled	NA
'yhdY	0	FALSE	Not modeled	NA	Not modeled	NA
yhdZ	0	b3271	Not modeled	NA	Not modeled	NA
zraR	0	b4004	Not modeled	NA	Not modeled	NA
zraS	0	b4003	Not modeled	NA	Not modeled	NA
zraP	0	b4002	Not modeled	NA	Not modeled	NA
yjaH	0	b4001	Not modeled	NA	Not modeled	NA
yjaG	0	b3999	Not modeled	NA	Not modeled	NA
nfi	0	b3998	Not modeled	NA	Not modeled	NA
rsd	0	b3995	Not modeled	NA	Not modeled	NA
htrC	0	b3989	Not modeled	NA	Not modeled	NA
birA	0	b3973	Not modeled	NA	Not modeled	NA
trmA	0	b3965	Not modeled	NA	Not modeled	NA
yijD	0	b3964	Not modeled	NA	Not modeled	NA
fabR	0	b3963	Not modeled	NA	Not modeled	NA
oxyR	0	b3961	Not modeled	NA	Not modeled	NA
fsaB'	0	FALSE	Not modeled	NA	Not modeled	NA
yijF	0	b3944	Not modeled	NA	Not modeled	NA
yiiX	0	b3937	Not modeled	NA	Not modeled	NA
cytR	0	b3934	Not modeled	NA	Not modeled	NA
ftsN	0	b3933	Not modeled	NA	Not modeled	NA
hslV	0	b3932	Not modeled	NA	Not modeled	NA
hslU	0	b3931	Not modeled	NA	Not modeled	NA
rraA	0	b3929	Not modeled	NA	Not modeled	NA
yiiU	0	b3928	Not modeled	NA	Not modeled	NA
fpr	0	fpr_b2169_b3924	Not modeled	NA	Not modeled	NA
yiiT	0	b3923	Not modeled	NA	Not modeled	NA
yiiS	0	b3922	Not modeled	NA	Not modeled	NA
yiiR	0	b3921	Not modeled	NA	Not modeled	NA
yiiQ	0	b3920	Not modeled	NA	Not modeled	NA
cpxP	0	b4484	Not modeled	NA	Not modeled	NA
cpxR	0	b3912	Not modeled	NA	Not modeled	NA
yiiM	0	b3910	Not modeled	NA	Not modeled	NA
fdhD	0	b3895	Not modeled	NA	Not modeled	NA
fdhE	0	b3891	Not modeled	NA	Not modeled	NA
yihI	0	b3866	Not modeled	NA	Not modeled	NA
polA	0	b3863	Not modeled	NA	Not modeled	NA
yihG	0	b3862	Not modeled	NA	Not modeled	NA
yihF	0	b3861	Not modeled	NA	Not modeled	NA
yihE	0	b3859	Not modeled	NA	Not modeled	NA
yihD	0	b3858	Not modeled	NA	Not modeled	NA
yigZ	0	b3848	Not modeled	NA	Not modeled	NA
pepQ	0	b3847	Not modeled	NA	Not modeled	NA
rfaH	0	b3842	Not modeled	NA	Not modeled	NA
tatD	0	b4483	Not modeled	NA	Not modeled	NA
rmuC	0	b3832	Not modeled	NA	Not modeled	NA
ysgA	0	b3830	Not modeled	NA	Not modeled	NA
metR	0	b3828	Not modeled	NA	Not modeled	NA
yigM	0	b3827	Not modeled	NA	Not modeled	NA
recQ	0	b3822	Not modeled	NA	Not modeled	NA
yigI	0	b3820	Not modeled	NA	Not modeled	NA
rarD	0	b3819	Not modeled	NA	Not modeled	NA
yigG	0	b3818	Not modeled	NA	Not modeled	NA
yigF	0	b3817	Not modeled	NA	Not modeled	NA
yigE	0	b4482	Not modeled	NA	Not modeled	NA
uvrD	0	b3813	Not modeled	NA	Not modeled	NA
yigA	0	b3810	Not modeled	NA	Not modeled	NA
yifL	0	b4558	Not modeled	NA	Not modeled	NA
yzcX	0	b3808	Not modeled	NA	Not modeled	NA
cyaY	0	b3807	Not modeled	NA	Not modeled	NA
hemX	0	b3803	Not modeled	NA	Not modeled	NA
hemY	0	b3802	Not modeled	NA	Not modeled	NA
aslA	0	b3801	Not modeled	NA	Not modeled	NA
aslB	0	b3800	Not modeled	NA	Not modeled	NA
yifK	0	b3795	Not modeled	NA	Not modeled	NA
rhlB	0	b3780	Not modeled	NA	Not modeled	NA
gpp	0	gpp_b0238_b3779	Not modeled	NA	Not modeled	NA
rep	0	b3778	Not modeled	NA	Not modeled	NA
yifN	0	b3777	Not modeled	NA	Not modeled	NA
yifO	0	b3777	Not modeled	NA	Not modeled	NA
ppiC	0	b3775	Not modeled	NA	Not modeled	NA
ilvY	0	b3773	Not modeled	NA	Not modeled	NA
ilvM	0	b3769	Not modeled	NA	Not modeled	NA
ilvG	0	b4488	Not modeled	NA	Not modeled	NA
ilvL	0	b3766	Not modeled	NA	Not modeled	NA
yifB	0	b3765	Not modeled	NA	Not modeled	NA
yieP	0	b3755	Not modeled	NA	Not modeled	NA
hsrA'	0	FALSE	Not modeled	NA	Not modeled	NA
asnC	0	b3743	Not modeled	NA	Not modeled	NA
mioC	0	b3742	Not modeled	NA	Not modeled	NA
gidB	0	b3740	Not modeled	NA	Not modeled	NA
yieE	0	b3712	Not modeled	NA	Not modeled	NA
yidZ	0	b3711	Not modeled	NA	Not modeled	NA
mdtL	0	b3710	Not modeled	NA	Not modeled	NA
yidD	0	b4557	Not modeled	NA	Not modeled	NA
recF	0	b3700	Not modeled	NA	Not modeled	NA
ibpA	0	b3687	Not modeled	NA	Not modeled	NA
ibpB	0	b3686	Not modeled	NA	Not modeled	NA
'yidF	0	FALSE	Not modeled	NA	Not modeled	NA
emrD	0	b3673	Not modeled	NA	Not modeled	NA
ivbL	0	b3672	Not modeled	NA	Not modeled	NA
uhpA	0	b3669	Not modeled	NA	Not modeled	NA
uhpB	0	b3668	Not modeled	NA	Not modeled	NA
uhpC	0	b3667	Not modeled	NA	Not modeled	NA
yicJ	0	b3657	Not modeled	NA	Not modeled	NA
yicH	0	b3655	Not modeled	NA	Not modeled	NA
recG	0	b3652	Not modeled	NA	Not modeled	NA
trmH	0	b3651	Not modeled	NA	Not modeled	NA
ligB	0	b3647	Not modeled	NA	Not modeled	NA
yicG	0	b3646	Not modeled	NA	Not modeled	NA
dinD	0	b3645	Not modeled	NA	Not modeled	NA
yicC	0	b3644	Not modeled	NA	Not modeled	NA
rph'	0	FALSE	Not modeled	NA	Not modeled	NA
ttk	0	b3641	Not modeled	NA	Not modeled	NA
yicR	0	b3638	Not modeled	NA	Not modeled	NA
mutM	0	b3635	Not modeled	NA	Not modeled	NA
htrL	0	b3618	Not modeled	NA	Not modeled	NA
yibD	0	b3615	Not modeled	NA	Not modeled	NA
yibN	0	b3611	Not modeled	NA	Not modeled	NA
yibK	0	b3606	Not modeled	NA	Not modeled	NA
lldR	0	b3604	Not modeled	NA	Not modeled	NA
yibL	0	b3602	Not modeled	NA	Not modeled	NA
yibT	0	b4554	Not modeled	NA	Not modeled	NA
mtlR	0	b3601	Not modeled	NA	Not modeled	NA
yibI	0	b3598	Not modeled	NA	Not modeled	NA
yibH	0	b3597	Not modeled	NA	Not modeled	NA
ysaB	0	b4553	Not modeled	NA	Not modeled	NA
yhjA	0	b3518	Not modeled	NA	Not modeled	NA
gadX	0	b3516	Not modeled	NA	Not modeled	NA
gadW	0	b3515	Not modeled	NA	Not modeled	NA
mdtF	0	b3514	Not modeled	NA	Not modeled	NA
mdtE	0	b3513	Not modeled	NA	Not modeled	NA
gadE	0	b3512	Not modeled	NA	Not modeled	NA
hdeD	0	b3511	Not modeled	NA	Not modeled	NA
hdeA	0	b3510	Not modeled	NA	Not modeled	NA
hdeB	0	b3509	Not modeled	NA	Not modeled	NA
yhiD	0	b3508	Not modeled	NA	Not modeled	NA
yhiF	0	b3507	Not modeled	NA	Not modeled	NA
slp	0	b3506	Not modeled	NA	Not modeled	NA
arsR	0	b3501	Not modeled	NA	Not modeled	NA
yhiR	0	b3499	Not modeled	NA	Not modeled	NA
prlC	0	b3498	Not modeled	NA	Not modeled	NA
yhiQ	0	b3497	Not modeled	NA	Not modeled	NA
uspA	0	b3495	Not modeled	NA	Not modeled	NA
yhiO	0	b3494	Not modeled	NA	Not modeled	NA
nikR	0	b3481	Not modeled	NA	Not modeled	NA
yhhT	0	b3474	Not modeled	NA	Not modeled	NA
yhhS	0	b3473	Not modeled	NA	Not modeled	NA
dcrB	0	b3472	Not modeled	NA	Not modeled	NA
yhhQ	0	b3471	Not modeled	NA	Not modeled	NA
yhhN	0	b3468	Not modeled	NA	Not modeled	NA
yhhM	0	b3467	Not modeled	NA	Not modeled	NA
yhhL	0	b3466	Not modeled	NA	Not modeled	NA
yhhK	0	b3459	Not modeled	NA	Not modeled	NA
yhhA	0	b3448	Not modeled	NA	Not modeled	NA
gntR	0	b3438	Not modeled	NA	Not modeled	NA
yhgN	0	b3434	Not modeled	NA	Not modeled	NA
yzgL	0	b3427	Not modeled	NA	Not modeled	NA
glpG	0	b3424	Not modeled	NA	Not modeled	NA
glpR	0	b3423	Not modeled	NA	Not modeled	NA
rtcR	0	b3422	Not modeled	NA	Not modeled	NA
rtcB	0	b3421	Not modeled	NA	Not modeled	NA
rtcA	0	b4475	Not modeled	NA	Not modeled	NA
malT	0	b3418	Not modeled	NA	Not modeled	NA
gntY	0	b3414	Not modeled	NA	Not modeled	NA
gntX	0	b3413	Not modeled	NA	Not modeled	NA
yhgA	0	b3411	Not modeled	NA	Not modeled	NA
yhgG	0	b3410	Not modeled	NA	Not modeled	NA
feoA	0	b3408	Not modeled	NA	Not modeled	NA
yhgF	0	b3407	Not modeled	NA	Not modeled	NA
greB	0	b3406	Not modeled	NA	Not modeled	NA
ompR	0	b3405	Not modeled	NA	Not modeled	NA
envZ	0	b3404	Not modeled	NA	Not modeled	NA
yhgE	0	b3402	Not modeled	NA	Not modeled	NA
hslO	0	b3401	Not modeled	NA	Not modeled	NA
hslR	0	b3400	Not modeled	NA	Not modeled	NA
yrfD	0	b3395	Not modeled	NA	Not modeled	NA
yrfC	0	b3394	Not modeled	NA	Not modeled	NA
yrfB	0	b3393	Not modeled	NA	Not modeled	NA
yrfA	0	b3392	Not modeled	NA	Not modeled	NA
hofQ	0	b3391	Not modeled	NA	Not modeled	NA
damX	0	b3388	Not modeled	NA	Not modeled	NA
yhfZ'	0	FALSE	Not modeled	NA	Not modeled	NA
tsgA	0	b3364	Not modeled	NA	Not modeled	NA
ppiA	0	b3363	Not modeled	NA	Not modeled	NA
yhfG	0	b3362	Not modeled	NA	Not modeled	NA
fic	0	b3361	Not modeled	NA	Not modeled	NA
yhfK	0	b3358	Not modeled	NA	Not modeled	NA
yhfA	0	b3356	Not modeled	NA	Not modeled	NA
prkB	0	b3355	Not modeled	NA	Not modeled	NA
yheU	0	b3354	Not modeled	NA	Not modeled	NA
yheT	0	b3353	Not modeled	NA	Not modeled	NA
yheS	0	b3352	Not modeled	NA	Not modeled	NA
kefG	0	b3351	Not modeled	NA	Not modeled	NA
yheV	0	b4551	Not modeled	NA	Not modeled	NA
slyD	0	b3349	Not modeled	NA	Not modeled	NA
slyX	0	b3348	Not modeled	NA	Not modeled	NA
fkpA	0	b3347	Not modeled	NA	Not modeled	NA
rplV	0	b3315	Not modeled	NA	Not modeled	NA
yhdN	0	b3293	Not modeled	NA	Not modeled	NA
zntR	0	b3292	Not modeled	NA	Not modeled	NA
yhdL	0	b4550	Not modeled	NA	Not modeled	NA
smf	0	b4473	Not modeled	NA	Not modeled	NA
smg	0	b3284	Not modeled	NA	Not modeled	NA
yrdD	0	b3283	Not modeled	NA	Not modeled	NA
yrdB	0	b3280	Not modeled	NA	Not modeled	NA
yrdA	0	b3279	Not modeled	NA	Not modeled	NA
yjaA	0	b4011	Not modeled	NA	Not modeled	NA
yjaB	0	b4012	Not modeled	NA	Not modeled	NA
aceK	0	b4016	Not modeled	NA	Not modeled	NA
arpA	0	b4017	Not modeled	NA	Not modeled	NA
iclR	0	b4018	Not modeled	NA	Not modeled	NA
pepE	0	b4021	Not modeled	NA	Not modeled	NA
yjbC	0	b4022	Not modeled	NA	Not modeled	NA
yjbD	0	b4023	Not modeled	NA	Not modeled	NA
dinF	0	b4044	Not modeled	NA	Not modeled	NA
yjbJ	0	b4045	Not modeled	NA	Not modeled	NA
zur	0	b4046	Not modeled	NA	Not modeled	NA
yjbL	0	b4047	Not modeled	NA	Not modeled	NA
yjbM	0	b4048	Not modeled	NA	Not modeled	NA
yjbN	0	b4049	Not modeled	NA	Not modeled	NA
yjbO	0	b4050	Not modeled	NA	Not modeled	NA
qor	0	b4051	Not modeled	NA	Not modeled	NA
yjbQ	0	b4056	Not modeled	NA	Not modeled	NA
yjbR	0	b4057	Not modeled	NA	Not modeled	NA
uvrA	0	b4058	Not modeled	NA	Not modeled	NA
yjcB	0	b4060	Not modeled	NA	Not modeled	NA
yjcC	0	b4061	Not modeled	NA	Not modeled	NA
soxS	0	b4062	Not modeled	NA	Not modeled	NA
soxR'	0	FALSE	Not modeled	NA	Not modeled	NA
nrfE	0	b4074	Not modeled	NA	Not modeled	NA
nrfF	0	b4075	Not modeled	NA	Not modeled	NA
nrfG	0	b4076	Not modeled	NA	Not modeled	NA
yjdC	0	b4135	Not modeled	NA	Not modeled	NA
cutA	0	b4137	Not modeled	NA	Not modeled	NA
fxsA	0	b4140	Not modeled	NA	Not modeled	NA
groS	0	b4142	Not modeled	NA	Not modeled	NA
yjeI	0	b4144	Not modeled	NA	Not modeled	NA
yjeJ	0	b4145	Not modeled	NA	Not modeled	NA
ecnA	0	b4410	Not modeled	NA	Not modeled	NA
ecnB	0	b4411	Not modeled	NA	Not modeled	NA
sugE	0	b4148	Not modeled	NA	Not modeled	NA
blc	0	b4149	Not modeled	NA	Not modeled	NA
ampC	0	b4150	Not modeled	NA	Not modeled	NA
yjeM	0	b4156	Not modeled	NA	Not modeled	NA
yjeN	0	b4157	Not modeled	NA	Not modeled	NA
yjeO	0	b4158	Not modeled	NA	Not modeled	NA
yjeS	0	b4166	Not modeled	NA	Not modeled	NA
mutL	0	b4170	Not modeled	NA	Not modeled	NA
hflK	0	b4174	Not modeled	NA	Not modeled	NA
hflC	0	b4175	Not modeled	NA	Not modeled	NA
yjeT	0	b4176	Not modeled	NA	Not modeled	NA
rlmB	0	b4180	Not modeled	NA	Not modeled	NA
'ulaF	0	FALSE	Not modeled	NA	Not modeled	NA
yjfY	0	b4199	Not modeled	NA	Not modeled	NA
yjfZ	0	b4204	Not modeled	NA	Not modeled	NA
ytfA	0	b4205	Not modeled	NA	Not modeled	NA
ytfB	0	b4206	Not modeled	NA	Not modeled	NA
fklB	0	b4207	Not modeled	NA	Not modeled	NA
ytfF	0	b4210	Not modeled	NA	Not modeled	NA
ytfG	0	b4211	Not modeled	NA	Not modeled	NA
ytfH	0	b4212	Not modeled	NA	Not modeled	NA
ytfI	0	b4215	Not modeled	NA	Not modeled	NA
ytfJ	0	b4216	Not modeled	NA	Not modeled	NA
ytfK	0	b4217	Not modeled	NA	Not modeled	NA
ytfL	0	b4218	Not modeled	NA	Not modeled	NA
yjgA	0	b4234	Not modeled	NA	Not modeled	NA
pmbA	0	b4235	Not modeled	NA	Not modeled	NA
cybC	0	b4236	Not modeled	NA	Not modeled	NA
treR	0	b4241	Not modeled	NA	Not modeled	NA
yjgF	0	b4243	Not modeled	NA	Not modeled	NA
[truncated: 679 more rows]
