# Supplementary material for: Diagnosis and mitigation of the systemic impact of genome reduction in Escherichia coli DGF-298
Source: mBio. 2024 Aug 29;15(10):e00873-24. doi: 10.1128/mbio.00873-24 (PMC11481515; doi:10.1128/mbio.00873-24)
Supplement: Table S3 — Growth data. [file mbio.00873-24-s0006.xlsx]

## Sheet: Infos
Data presented in this table	Description
LB	OD600 of the clones evolved from DGF_C and W3110S measured on a plate reader (raw data) in LB medium at 30C, 6 replicates each
LB_Blanked	OD600 of the clones evolved from DGF_C and W3110S measured on a plate reader (blanked data) in LB medium at 30C, 6 replicates each
EZR	OD600 of the clones evolved from DGF_C and W3110S measured on a plate reader (raw data) in EZ_Rich glucose medium at 30C, 6 replicates each
EZR_Blanked	OD600 of the clones evolved from DGF_C and W3110S measured on a plate reader (blanked data) in EZ_Rich glucose medium at 30C, 6 replicates each
MOPS	OD600 of the clones evolved from DGF_C and W3110S measured on a plate reader (raw data) in MOPS minimal glucose medium at 30C, 6 replicates each
MOPS_Blanked	OD600 of the clones evolved from DGF_C and W3110S measured on a plate reader (blanked data) in MOPS minimal glucose at 30C, 6 replicates each
M9	OD600 from DGF_C, DGF-aldA, F1C2, F1C2-aldA and W3110S measured on a plate reader in M9 glucose at 30C, 6 replicates each
M9_Blanked	OD600 from DGF_C, DGF-aldA, F1C2, F1C2-aldA and W3110S measured on a plate reader in M9 glucose at 30C, 6 replicates each
Data_Analysis	Growth rate and OD600 after 12h of all the evolved strain obtained after evolution.

## Sheet: LB
Time (min)	DGF_C_1	DGF_C_2	DGF_C_3	DGF_C_4	DGF_C_5	DGF_C_6	W3110S_1	W3110S_2	W3110S_3	W3110S_4	W3110S_5	W3110S_6	E1C1_1	E1C1_2	E1C1_3	E1C1_4	E1C1_5	E1C1_6	E1C2_1	E1C2_2	E1C2_3	E1C2_4	E1C2_5	E1C2_6	E1C3_1	E1C3_2	E1C3_3	E1C3_4	E1C3_5	E1C3_6	E2C1_1	E2C1_2	E2C1_3	E2C1_4	E2C1_5	E2C1_6	E2C2_1	E2C2_2	E2C2_3	E2C2_4	E2C2_5	E2C2_6	E2C3_1	E2C3_2	E2C3_3	E2C3_4	E2C3_5	E2C3_6	F1C1_1
0	0.0709	0.0696	0.0734	0.0741	0.0739	0.0737	0.0722	0.0717	0.068	0.0697	0.072	0.0673	0.0746	0.0758	0.0752	0.0759	0.0723	0.0764	0.0722	0.0709	0.0716	0.0741	0.073	0.0714	0.0728	0.071	0.0723	0.0741	0.0765	0.0672	0.0763	0.073	0.072	0.075	0.0736	0.067	0.0708	0.0733	0.0749	0.0714	0.069	0.0713	0.0706	0.0718	0.0726	0.0703	0.0749	0.0741	0.0743
1.5	0.0763	0.076	0.0754	0.0769	0.0773	0.0767	0.0754	0.0744	0.0743	0.0736	0.0767	0.0753	0.0784	0.0784	0.0764	0.0798	0.0757	0.079	0.0764	0.0749	0.0747	0.0763	0.0764	0.0749	0.0766	0.074	0.0754	0.0762	0.0792	0.0714	0.0795	0.0751	0.0737	0.0762	0.0739	0.0705	0.0769	0.0761	0.0803	0.0757	0.0757	0.0783	0.0756	0.079	0.0759	0.0782	0.077	0.0787	0.0782
3	0.0774	0.0769	0.0761	0.0777	0.0779	0.0778	0.0766	0.0743	0.0752	0.0753	0.0769	0.0752	0.0784	0.0801	0.0783	0.0795	0.0773	0.0788	0.0774	0.0759	0.0758	0.077	0.0764	0.0773	0.0782	0.0758	0.077	0.0765	0.0801	0.0755	0.0789	0.0764	0.0749	0.0763	0.0747	0.0745	0.0787	0.0776	0.0792	0.0771	0.0773	0.0785	0.0768	0.079	0.0777	0.0789	0.0781	0.0792	0.0778
4.5	0.0778	0.0768	0.0769	0.0777	0.0777	0.0772	0.0761	0.0751	0.0753	0.0752	0.0767	0.0755	0.0789	0.0793	0.0783	0.0787	0.078	0.0786	0.0785	0.077	0.0773	0.0775	0.078	0.0776	0.0785	0.0772	0.0773	0.0766	0.0803	0.0755	0.0792	0.0764	0.0754	0.0765	0.0749	0.0758	0.0781	0.0784	0.079	0.0775	0.0777	0.0782	0.0776	0.0794	0.0787	0.0788	0.0779	0.0792	0.0788
6	0.0778	0.077	0.0771	0.0772	0.0773	0.0774	0.076	0.0756	0.0755	0.0759	0.0778	0.0758	0.0784	0.0797	0.0782	0.0788	0.0778	0.0783	0.0784	0.0773	0.0775	0.078	0.0786	0.0782	0.0785	0.077	0.0771	0.077	0.0797	0.0761	0.0789	0.0764	0.0749	0.0765	0.0748	0.076	0.0778	0.0779	0.0796	0.0772	0.0775	0.078	0.0775	0.0794	0.0787	0.0784	0.0784	0.079	0.0787
7.5	0.0783	0.0772	0.0773	0.0778	0.0779	0.077	0.0765	0.0753	0.0758	0.0754	0.0781	0.0758	0.078	0.0783	0.0784	0.0788	0.0774	0.0787	0.0787	0.0779	0.0781	0.0782	0.0781	0.0789	0.0791	0.0773	0.0771	0.0775	0.0797	0.0759	0.0788	0.076	0.0753	0.0771	0.0754	0.0763	0.0782	0.0786	0.0795	0.078	0.0775	0.0786	0.0777	0.0791	0.0792	0.0791	0.0779	0.0794	0.0783
9	0.0779	0.0769	0.0774	0.078	0.0783	0.077	0.0763	0.0756	0.0755	0.076	0.0773	0.0763	0.0777	0.0781	0.0782	0.0792	0.0775	0.0783	0.0784	0.0776	0.0777	0.0784	0.0783	0.0786	0.0784	0.0769	0.0771	0.0764	0.0807	0.0759	0.0789	0.0757	0.0756	0.0766	0.0751	0.0763	0.0776	0.0785	0.0793	0.0775	0.0774	0.0784	0.0774	0.0791	0.079	0.0788	0.0779	0.0789	0.0785
10.5	0.0779	0.0772	0.0768	0.0776	0.0782	0.0771	0.0765	0.0753	0.0766	0.0759	0.078	0.0763	0.0775	0.0788	0.0787	0.0785	0.0775	0.078	0.0784	0.0779	0.0781	0.0782	0.0788	0.0788	0.078	0.0778	0.0772	0.0769	0.0803	0.0759	0.0795	0.0757	0.0755	0.0763	0.0755	0.0765	0.0778	0.0782	0.0793	0.0773	0.0778	0.0783	0.0778	0.0788	0.0799	0.079	0.0785	0.0792	0.0787
12	0.0784	0.0775	0.0769	0.0776	0.0785	0.0778	0.0771	0.0756	0.0757	0.0758	0.0779	0.0765	0.0778	0.0782	0.078	0.0784	0.0781	0.0782	0.0782	0.0774	0.078	0.0782	0.0783	0.0792	0.0783	0.0778	0.0775	0.0776	0.0809	0.0767	0.0792	0.0761	0.0757	0.0772	0.0756	0.0766	0.0781	0.0788	0.0793	0.078	0.0775	0.0781	0.0779	0.0788	0.0794	0.0789	0.078	0.0796	0.0786
13.5	0.0782	0.0768	0.0777	0.0777	0.0783	0.0782	0.0768	0.0761	0.0762	0.0761	0.078	0.076	0.0777	0.0787	0.0778	0.0787	0.0771	0.078	0.0781	0.0777	0.0781	0.0782	0.0783	0.0787	0.0785	0.078	0.0777	0.0777	0.0803	0.0763	0.0797	0.0766	0.076	0.0772	0.0753	0.0766	0.078	0.0784	0.0794	0.0775	0.0781	0.0789	0.0778	0.079	0.0797	0.0785	0.0781	0.0792	0.0784
15	0.0781	0.0775	0.0773	0.0776	0.0786	0.0776	0.0761	0.0761	0.0756	0.0767	0.078	0.0765	0.0779	0.0787	0.0784	0.079	0.0773	0.0788	0.0781	0.0779	0.0779	0.0778	0.078	0.079	0.0786	0.0778	0.0781	0.0775	0.081	0.0762	0.0791	0.0764	0.0755	0.0768	0.0751	0.0763	0.0786	0.0789	0.0792	0.0777	0.0777	0.0785	0.0775	0.0787	0.0795	0.0786	0.0785	0.0796	0.0789
16.5	0.0785	0.0778	0.0775	0.0779	0.0785	0.0783	0.0769	0.076	0.0766	0.0766	0.0778	0.0763	0.0781	0.0788	0.0783	0.0786	0.0775	0.078	0.0784	0.0776	0.0778	0.0782	0.0787	0.0782	0.0784	0.0777	0.0777	0.0779	0.0804	0.0768	0.0796	0.0767	0.0758	0.0764	0.0748	0.0768	0.0783	0.0789	0.0792	0.0779	0.0776	0.079	0.078	0.0792	0.0795	0.0788	0.0788	0.0795	0.0784
18	0.0785	0.077	0.0777	0.0783	0.0785	0.0776	0.0768	0.0755	0.076	0.0765	0.0775	0.0768	0.0778	0.0794	0.0778	0.0782	0.0776	0.0782	0.0784	0.0781	0.0783	0.0786	0.0789	0.0778	0.0784	0.0775	0.0781	0.0784	0.0812	0.0764	0.0795	0.0765	0.0758	0.0765	0.0757	0.0768	0.0783	0.0789	0.0786	0.0778	0.0777	0.0791	0.0777	0.0786	0.0794	0.079	0.0786	0.0794	0.0786
19.5	0.0793	0.0777	0.0772	0.0779	0.0786	0.0777	0.077	0.0756	0.077	0.0765	0.0781	0.0763	0.0781	0.0793	0.0778	0.079	0.0781	0.079	0.0787	0.078	0.0782	0.0788	0.0784	0.0789	0.0787	0.0776	0.0782	0.078	0.0807	0.0769	0.0803	0.0765	0.0758	0.0772	0.0758	0.0766	0.078	0.0788	0.0789	0.0778	0.0777	0.0785	0.0782	0.0793	0.0794	0.0792	0.0786	0.0796	0.079
21	0.0783	0.0776	0.0774	0.0779	0.0778	0.0776	0.0771	0.0757	0.0766	0.0764	0.0779	0.0767	0.0781	0.0789	0.0776	0.079	0.0782	0.0789	0.0782	0.0785	0.0785	0.0786	0.0784	0.0787	0.0791	0.0785	0.0781	0.0778	0.0805	0.0765	0.0798	0.0762	0.0763	0.0775	0.0759	0.0768	0.0786	0.0791	0.0795	0.0781	0.0785	0.0785	0.0782	0.0786	0.0797	0.079	0.0792	0.0794	0.0797
22.5	0.0787	0.0773	0.0778	0.0791	0.0784	0.0777	0.0771	0.0755	0.0765	0.0769	0.0785	0.0761	0.0781	0.0786	0.078	0.0787	0.0781	0.079	0.0782	0.0784	0.0778	0.0788	0.0784	0.0782	0.079	0.0784	0.078	0.078	0.0809	0.0763	0.0794	0.0765	0.0757	0.0767	0.0758	0.0769	0.0784	0.0792	0.0794	0.0782	0.0783	0.0792	0.0784	0.0788	0.0793	0.0787	0.0784	0.0796	0.0797
24	0.0788	0.0776	0.0781	0.0778	0.0786	0.0778	0.077	0.0759	0.0764	0.0769	0.078	0.0767	0.0782	0.0786	0.0777	0.0785	0.0779	0.0787	0.0792	0.0783	0.0784	0.0783	0.0784	0.0791	0.0788	0.078	0.0784	0.0779	0.0805	0.0762	0.0795	0.0765	0.0759	0.0774	0.0758	0.0762	0.0788	0.0791	0.0792	0.0776	0.0782	0.079	0.0784	0.0784	0.0794	0.0791	0.0787	0.0797	0.0793
25.5	0.0784	0.0781	0.0775	0.0786	0.0789	0.0781	0.0774	0.0761	0.0764	0.0769	0.0781	0.0772	0.0783	0.0793	0.078	0.0787	0.0784	0.0794	0.0789	0.0777	0.0784	0.0787	0.0785	0.0783	0.0794	0.0782	0.0778	0.0783	0.081	0.0763	0.0798	0.0769	0.0757	0.0776	0.0758	0.077	0.0783	0.0795	0.0793	0.078	0.078	0.0791	0.0782	0.0794	0.0799	0.079	0.0795	0.0796	0.0793
27	0.0787	0.0781	0.0784	0.0783	0.0787	0.0781	0.0769	0.0766	0.0762	0.0765	0.0777	0.0766	0.0784	0.0788	0.0781	0.0794	0.0784	0.0791	0.0788	0.078	0.0786	0.0793	0.0783	0.0787	0.0788	0.0784	0.0781	0.0781	0.0804	0.0764	0.0796	0.0764	0.0763	0.0774	0.0764	0.077	0.0786	0.0796	0.079	0.0784	0.0791	0.079	0.0784	0.0793	0.0796	0.0791	0.0794	0.0792	0.0795
28.5	0.0791	0.078	0.0781	0.0783	0.0787	0.078	0.0775	0.0758	0.0762	0.077	0.0786	0.0768	0.0781	0.0782	0.0792	0.0793	0.0783	0.08	0.0794	0.0778	0.0778	0.0785	0.0782	0.0796	0.0791	0.0786	0.0782	0.0785	0.081	0.0756	0.0802	0.0766	0.0765	0.0774	0.076	0.0761	0.079	0.0788	0.0797	0.0785	0.0777	0.079	0.0788	0.0799	0.0798	0.0784	0.0794	0.0801	0.0797
30	0.0785	0.0777	0.0775	0.0783	0.0789	0.0782	0.0774	0.0761	0.0769	0.0764	0.0781	0.0767	0.0781	0.0789	0.0787	0.079	0.0779	0.08	0.0791	0.078	0.0789	0.0789	0.0785	0.0789	0.0795	0.0782	0.0783	0.078	0.0807	0.0755	0.0806	0.077	0.0763	0.0773	0.0758	0.0768	0.0788	0.0794	0.0799	0.0787	0.0789	0.0791	0.0784	0.0798	0.079	0.0794	0.079	0.0802	0.0799
31.5	0.0787	0.0776	0.0777	0.0783	0.0792	0.0784	0.0773	0.0755	0.0767	0.0766	0.0785	0.0776	0.0785	0.0789	0.0787	0.079	0.0782	0.0799	0.0796	0.0785	0.0781	0.0793	0.0786	0.0793	0.0791	0.0785	0.0785	0.0783	0.081	0.0762	0.0804	0.0767	0.0759	0.0774	0.0762	0.0767	0.0788	0.0792	0.0792	0.0784	0.0776	0.0796	0.0786	0.0785	0.0796	0.0794	0.0793	0.0799	0.0796
33	0.0788	0.0779	0.0782	0.0789	0.0792	0.0784	0.0775	0.0757	0.0763	0.0772	0.0783	0.0769	0.0784	0.0791	0.0788	0.0792	0.0781	0.08	0.0802	0.0786	0.0784	0.0788	0.0784	0.0793	0.0796	0.0786	0.0785	0.0776	0.0814	0.0759	0.0808	0.0768	0.0762	0.077	0.0761	0.077	0.0791	0.0796	0.0797	0.0782	0.0788	0.0794	0.0788	0.0794	0.08	0.0789	0.0796	0.0795	0.08
34.5	0.0793	0.0786	0.0781	0.0783	0.0796	0.0794	0.0774	0.0769	0.0764	0.0768	0.0787	0.077	0.0782	0.0794	0.0788	0.0795	0.079	0.0804	0.0797	0.0785	0.0787	0.079	0.0788	0.0794	0.0796	0.0788	0.0786	0.0787	0.0813	0.0757	0.0809	0.0773	0.076	0.0775	0.0764	0.0765	0.0787	0.0796	0.0798	0.0785	0.0785	0.0795	0.0787	0.0791	0.08	0.079	0.0796	0.0803	0.0803
36	0.0799	0.0781	0.0784	0.0788	0.0786	0.0785	0.0779	0.0765	0.077	0.0768	0.0789	0.077	0.0786	0.0799	0.0788	0.079	0.0787	0.0803	0.08	0.0787	0.0784	0.0789	0.079	0.0791	0.0802	0.0788	0.0789	0.0788	0.0815	0.0761	0.0809	0.0772	0.0764	0.0775	0.0763	0.0767	0.0791	0.0797	0.0799	0.0784	0.0785	0.0792	0.0792	0.0799	0.0802	0.0793	0.0794	0.0804	0.0803
37.5	0.0796	0.0779	0.0781	0.0794	0.0788	0.079	0.0774	0.0765	0.0762	0.0767	0.0791	0.0772	0.0785	0.0797	0.0784	0.0789	0.0795	0.0802	0.0801	0.0789	0.0785	0.0793	0.0794	0.0795	0.0797	0.0781	0.0792	0.0782	0.0814	0.0759	0.0808	0.0766	0.0769	0.0771	0.0764	0.0768	0.0797	0.0801	0.0808	0.0787	0.0786	0.0797	0.0795	0.0795	0.0803	0.0787	0.0799	0.0799	0.0809
39	0.0792	0.0783	0.079	0.0791	0.0794	0.0789	0.078	0.0757	0.0764	0.077	0.0784	0.0768	0.0787	0.0797	0.0793	0.0795	0.0792	0.0805	0.0805	0.0786	0.0784	0.0791	0.0789	0.0795	0.0802	0.0791	0.0789	0.0783	0.0816	0.0763	0.0804	0.0771	0.0761	0.0773	0.0764	0.0764	0.0794	0.0802	0.0799	0.0792	0.0783	0.0796	0.0792	0.0792	0.0803	0.0796	0.0799	0.0807	0.0804
40.5	0.0786	0.0784	0.0788	0.0785	0.0797	0.079	0.0778	0.0764	0.0767	0.077	0.0786	0.0777	0.079	0.0802	0.0796	0.0794	0.0791	0.0804	0.0803	0.0792	0.0784	0.0793	0.0797	0.08	0.0802	0.079	0.0787	0.0789	0.0822	0.0762	0.0814	0.0774	0.0762	0.077	0.076	0.0774	0.0796	0.0803	0.0802	0.0785	0.0788	0.0801	0.0795	0.0793	0.0802	0.0796	0.0797	0.0802	0.0807
42	0.0799	0.0787	0.079	0.0793	0.0799	0.0791	0.0774	0.0764	0.077	0.0774	0.0793	0.0775	0.0789	0.08	0.0795	0.0799	0.0789	0.0812	0.0802	0.0793	0.0793	0.0796	0.0798	0.0792	0.0803	0.0798	0.0791	0.0785	0.0818	0.0769	0.0809	0.0773	0.0763	0.077	0.0765	0.0768	0.0796	0.0801	0.0807	0.0791	0.0788	0.0801	0.0797	0.0797	0.0802	0.0793	0.0797	0.0805	0.0812
43.5	0.0802	0.0791	0.0789	0.0796	0.0795	0.0795	0.0783	0.0773	0.0771	0.0767	0.0788	0.0774	0.0799	0.0797	0.0798	0.0793	0.0794	0.0807	0.0808	0.0792	0.0791	0.0795	0.0798	0.0798	0.0809	0.08	0.0794	0.0788	0.0816	0.0767	0.0802	0.0775	0.0768	0.0781	0.0758	0.0775	0.08	0.0806	0.081	0.079	0.0786	0.0806	0.0796	0.0799	0.0808	0.0798	0.0797	0.0814	0.0807
45	0.0795	0.0793	0.0786	0.0795	0.0797	0.0789	0.0782	0.0766	0.0769	0.0775	0.0797	0.0777	0.0791	0.08	0.0798	0.08	0.0797	0.0812	0.0806	0.08	0.0794	0.0796	0.0798	0.0805	0.0807	0.0795	0.0792	0.0794	0.0824	0.0771	0.0814	0.077	0.0771	0.0774	0.0764	0.0776	0.0798	0.0805	0.0802	0.0791	0.0791	0.0804	0.0801	0.0796	0.08	0.0787	0.0806	0.081	0.0809
46.5	0.08	0.0795	0.0799	0.0798	0.0806	0.0798	0.0782	0.0775	0.0771	0.078	0.079	0.0771	0.0795	0.0801	0.0797	0.0798	0.0804	0.0812	0.0812	0.0798	0.079	0.0801	0.0806	0.0806	0.081	0.0792	0.0802	0.0787	0.0824	0.0774	0.0811	0.0771	0.0767	0.0777	0.0768	0.0771	0.0807	0.0803	0.0816	0.0791	0.0793	0.0796	0.0802	0.0803	0.0813	0.0795	0.08	0.0809	0.081
48	0.08	0.0794	0.0797	0.0795	0.0804	0.0798	0.0782	0.0763	0.0769	0.0772	0.0793	0.0776	0.0798	0.0803	0.0806	0.0806	0.08	0.0817	0.0817	0.0797	0.0796	0.0799	0.0798	0.0801	0.081	0.0799	0.0792	0.0792	0.0819	0.0769	0.0809	0.0776	0.0766	0.0783	0.0766	0.0768	0.0804	0.0811	0.0806	0.0796	0.0793	0.081	0.0796	0.0806	0.0811	0.0801	0.0805	0.0813	0.0809
49.5	0.0805	0.08	0.0801	0.0803	0.0807	0.08	0.0785	0.0774	0.0776	0.078	0.0794	0.0775	0.0799	0.0805	0.0801	0.0805	0.0799	0.0811	0.0816	0.0797	0.0798	0.0805	0.0806	0.0804	0.0814	0.0796	0.0798	0.0792	0.0824	0.0769	0.0816	0.0774	0.0775	0.0772	0.0771	0.0771	0.0808	0.0813	0.081	0.0794	0.0797	0.0797	0.0809	0.0806	0.0816	0.0797	0.0811	0.0809	0.0819
51	0.0803	0.0798	0.0798	0.0799	0.0809	0.0797	0.0788	0.0767	0.0775	0.0779	0.0788	0.0775	0.0801	0.081	0.0803	0.0806	0.0802	0.0816	0.0817	0.08	0.0803	0.0807	0.0804	0.0818	0.0815	0.0801	0.0803	0.0796	0.0828	0.0768	0.0815	0.0779	0.077	0.078	0.0769	0.0769	0.0813	0.0812	0.0814	0.0805	0.0792	0.0807	0.0803	0.0804	0.0814	0.0803	0.0808	0.0808	0.0816
52.5	0.0812	0.0801	0.0802	0.0803	0.0807	0.08	0.0788	0.0772	0.0773	0.0777	0.079	0.0783	0.08	0.0804	0.0803	0.081	0.0807	0.0812	0.0818	0.0801	0.0796	0.0807	0.0808	0.0806	0.0809	0.08	0.0799	0.08	0.0833	0.0778	0.0812	0.0771	0.0776	0.0782	0.0772	0.0772	0.0814	0.0809	0.0818	0.0799	0.0799	0.0805	0.0809	0.0806	0.0822	0.0795	0.0813	0.081	0.0825
54	0.0806	0.0793	0.0803	0.0805	0.081	0.0805	0.0783	0.0769	0.0774	0.0781	0.0799	0.0777	0.0804	0.081	0.0808	0.0802	0.0804	0.0814	0.0817	0.0803	0.08	0.0803	0.0802	0.081	0.0821	0.0808	0.0801	0.0804	0.0827	0.0785	0.0817	0.0782	0.0769	0.0782	0.0774	0.0775	0.0813	0.0816	0.0812	0.0796	0.0794	0.081	0.0807	0.0805	0.0814	0.0806	0.0808	0.0819	0.0816
55.5	0.0811	0.0798	0.0805	0.0798	0.0817	0.0806	0.0782	0.0774	0.0782	0.0777	0.0796	0.0773	0.0805	0.081	0.0811	0.0808	0.0807	0.0814	0.0816	0.081	0.0808	0.081	0.0811	0.0816	0.0819	0.0808	0.0805	0.0797	0.0831	0.0783	0.0817	0.0784	0.077	0.0781	0.0768	0.0768	0.0812	0.0813	0.0818	0.0796	0.0798	0.0812	0.0814	0.0819	0.0819	0.0801	0.0813	0.0813	0.0819
57	0.0812	0.0809	0.0804	0.0804	0.0815	0.0801	0.078	0.0776	0.078	0.0778	0.0804	0.0785	0.0801	0.0816	0.0815	0.0813	0.0808	0.0827	0.082	0.0808	0.0806	0.0812	0.081	0.0811	0.0819	0.0814	0.0805	0.0802	0.0827	0.0786	0.0823	0.078	0.0775	0.0784	0.0773	0.0776	0.0816	0.0821	0.0822	0.0804	0.0805	0.0817	0.0808	0.0811	0.0821	0.0811	0.0811	0.0821	0.0822
58.5	0.0819	0.0808	0.0808	0.0814	0.0817	0.0809	0.0785	0.0777	0.0779	0.0788	0.0796	0.0784	0.0808	0.0819	0.0806	0.081	0.0804	0.0816	0.0822	0.0811	0.0815	0.0817	0.0814	0.0815	0.0821	0.0806	0.0808	0.08	0.0834	0.0784	0.0817	0.0784	0.0774	0.0788	0.0774	0.0775	0.0818	0.0822	0.082	0.0805	0.0806	0.0818	0.081	0.0818	0.0824	0.0821	0.0813	0.0821	0.0824
60	0.0819	0.0807	0.0808	0.0807	0.0815	0.081	0.0794	0.0773	0.0777	0.0783	0.0796	0.0781	0.0803	0.0825	0.0817	0.0815	0.0806	0.0831	0.0829	0.0813	0.0811	0.0815	0.0816	0.0816	0.0825	0.0815	0.0813	0.0815	0.0841	0.0779	0.0819	0.0785	0.0774	0.0785	0.0772	0.0779	0.0816	0.0824	0.0818	0.0804	0.0802	0.0817	0.0814	0.0812	0.0826	0.081	0.0819	0.0821	0.0825
61.5	0.0813	0.0804	0.081	0.0813	0.0823	0.081	0.0792	0.0774	0.0783	0.0788	0.08	0.0784	0.0811	0.0813	0.0815	0.0817	0.0809	0.0821	0.083	0.0811	0.0814	0.0819	0.0816	0.0823	0.0831	0.0807	0.081	0.0807	0.0839	0.0782	0.0824	0.0783	0.0782	0.0785	0.0772	0.0776	0.0826	0.0815	0.0829	0.0799	0.0811	0.0811	0.082	0.0817	0.0829	0.0803	0.0818	0.0819	0.0829
63	0.0821	0.0801	0.0809	0.0807	0.0816	0.0813	0.0796	0.0775	0.0783	0.0786	0.0801	0.0782	0.0812	0.0822	0.0816	0.0819	0.0813	0.0835	0.0831	0.0814	0.0811	0.0821	0.0824	0.0825	0.0835	0.082	0.0811	0.0813	0.0838	0.0788	0.0827	0.0785	0.0777	0.0785	0.0775	0.0784	0.0827	0.0826	0.0827	0.081	0.0804	0.0822	0.0816	0.0821	0.0832	0.0811	0.0822	0.0828	0.0824
64.5	0.082	0.0801	0.0813	0.0817	0.082	0.0818	0.0792	0.0782	0.0792	0.0787	0.0805	0.0785	0.0812	0.0826	0.0821	0.082	0.0817	0.0834	0.0833	0.0816	0.082	0.0821	0.082	0.083	0.0829	0.0815	0.081	0.0814	0.0847	0.0787	0.0823	0.0787	0.0774	0.0785	0.0777	0.078	0.0822	0.0826	0.0827	0.0806	0.0805	0.0819	0.0821	0.0823	0.0828	0.0816	0.0821	0.0833	0.0829
66	0.0828	0.0814	0.081	0.0815	0.0816	0.0813	0.08	0.0777	0.078	0.0785	0.0802	0.0786	0.0812	0.0825	0.0817	0.0819	0.0821	0.0831	0.0836	0.0815	0.081	0.0823	0.0817	0.0826	0.0836	0.0823	0.0821	0.0811	0.0843	0.0795	0.0823	0.0779	0.0773	0.0787	0.0783	0.078	0.0828	0.0829	0.0829	0.081	0.0809	0.0823	0.082	0.0828	0.0834	0.0821	0.082	0.0834	0.0829
67.5	0.0827	0.0809	0.0818	0.0821	0.0825	0.0811	0.0798	0.0783	0.0781	0.0787	0.0804	0.0789	0.0815	0.0832	0.0823	0.0827	0.0823	0.0834	0.0838	0.0822	0.0813	0.0828	0.0824	0.0831	0.0838	0.0822	0.0821	0.0813	0.0838	0.0791	0.0828	0.0789	0.0786	0.0788	0.0776	0.0783	0.0828	0.0832	0.0829	0.0808	0.0811	0.0823	0.0824	0.083	0.0828	0.0816	0.0828	0.0833	0.0834
69	0.0828	0.0813	0.0815	0.082	0.0828	0.0818	0.0789	0.0781	0.0788	0.0787	0.0799	0.0789	0.0818	0.0829	0.0822	0.0823	0.0821	0.0834	0.0844	0.0821	0.0825	0.083	0.0818	0.0832	0.0836	0.0826	0.082	0.0815	0.0845	0.0798	0.0829	0.0795	0.0786	0.0793	0.0778	0.078	0.0827	0.083	0.0831	0.0815	0.0809	0.083	0.083	0.0828	0.0841	0.0814	0.0823	0.0836	0.0833
70.5	0.0831	0.0813	0.0813	0.0823	0.0828	0.0824	0.0796	0.0786	0.0787	0.0796	0.0801	0.079	0.0817	0.0834	0.0825	0.0825	0.0826	0.0835	0.0839	0.0839	0.082	0.0823	0.0832	0.0833	0.0841	0.0821	0.0827	0.082	0.0849	0.0803	0.0829	0.0791	0.0784	0.0795	0.0777	0.0788	0.0831	0.0833	0.0835	0.0818	0.081	0.0834	0.0827	0.0834	0.0836	0.0825	0.0821	0.0832	0.0839
72	0.0831	0.0824	0.082	0.0824	0.0833	0.0822	0.0796	0.0784	0.0785	0.0791	0.0807	0.0788	0.0821	0.0831	0.0831	0.0826	0.0824	0.0839	0.0846	0.083	0.0819	0.083	0.0827	0.0835	0.0844	0.0829	0.0826	0.0819	0.0854	0.0804	0.0829	0.0787	0.0782	0.0793	0.0784	0.079	0.0841	0.0837	0.0836	0.0814	0.0816	0.0829	0.0826	0.0835	0.0841	0.0821	0.083	0.0844	0.0838
73.5	0.0824	0.0823	0.0826	0.0822	0.0833	0.0816	0.0797	0.0783	0.0791	0.0794	0.0802	0.0789	0.0822	0.0835	0.0824	0.0831	0.0828	0.0836	0.0847	0.0832	0.0823	0.0838	0.0833	0.0838	0.0844	0.0828	0.0825	0.0821	0.0849	0.0804	0.0827	0.0793	0.0786	0.0794	0.0783	0.0787	0.0841	0.0833	0.0837	0.0828	0.0815	0.0834	0.0836	0.0835	0.084	0.0826	0.0833	0.0844	0.0841
75	0.0834	0.0823	0.082	0.0828	0.0833	0.0826	0.0803	0.0785	0.0794	0.0791	0.0808	0.0791	0.0828	0.0841	0.083	0.0834	0.0825	0.0842	0.0855	0.0835	0.0831	0.0837	0.0834	0.0843	0.085	0.0833	0.0837	0.082	0.0858	0.0812	0.0838	0.0792	0.0785	0.0789	0.0785	0.0789	0.0841	0.0839	0.084	0.0822	0.0822	0.0836	0.0834	0.0839	0.0845	0.0826	0.0832	0.0843	0.0838
76.5	0.0838	0.0825	0.0826	0.0829	0.0834	0.0827	0.0808	0.0785	0.0786	0.079	0.0813	0.0801	0.0825	0.0834	0.0834	0.0833	0.0827	0.0845	0.0856	0.0831	0.0832	0.0838	0.0831	0.0845	0.085	0.0838	0.0836	0.0828	0.0859	0.0804	0.0839	0.0795	0.0789	0.0798	0.0781	0.0793	0.0845	0.0846	0.0842	0.083	0.0825	0.0841	0.0836	0.0841	0.0843	0.0838	0.0834	0.0847	0.0845
78	0.0834	0.0824	0.0829	0.0821	0.0836	0.0832	0.0811	0.0787	0.079	0.0797	0.0808	0.0795	0.0824	0.084	0.0838	0.0837	0.0836	0.0842	0.0858	0.0843	0.0833	0.0837	0.084	0.0846	0.0857	0.0836	0.0833	0.0829	0.0856	0.0819	0.0842	0.0801	0.0791	0.0791	0.0783	0.0795	0.0848	0.0848	0.0843	0.0825	0.082	0.0843	0.0842	0.0843	0.085	0.0834	0.0833	0.0852	0.0845
79.5	0.0835	0.0827	0.0827	0.0833	0.0832	0.0831	0.0803	0.079	0.0792	0.0789	0.081	0.0797	0.0832	0.0848	0.0837	0.0839	0.0837	0.0846	0.0858	0.085	0.0844	0.085	0.0833	0.085	0.0855	0.0842	0.0834	0.0831	0.0856	0.0812	0.0839	0.0796	0.0789	0.0795	0.0785	0.0797	0.085	0.0851	0.0847	0.0824	0.0829	0.0847	0.0844	0.0843	0.0849	0.0835	0.0839	0.0854	0.0849
81	0.0839	0.0828	0.0834	0.0828	0.0836	0.0836	0.0809	0.079	0.0793	0.0793	0.0815	0.0799	0.0834	0.0847	0.0842	0.0841	0.0838	0.0852	0.0858	0.0851	0.0842	0.0846	0.0839	0.085	0.0862	0.0841	0.0842	0.0834	0.0862	0.0822	0.0838	0.0796	0.079	0.0799	0.0786	0.08	0.0856	0.0845	0.085	0.0836	0.0831	0.0849	0.0845	0.0845	0.0857	0.0835	0.0841	0.0853	0.0848
82.5	0.0846	0.0831	0.0831	0.0837	0.0839	0.0835	0.0809	0.0792	0.0793	0.0796	0.0817	0.0797	0.0837	0.0852	0.0847	0.0841	0.0846	0.0851	0.0865	0.0845	0.0839	0.0844	0.0847	0.0854	0.0867	0.0843	0.0844	0.0835	0.0865	0.0818	0.0838	0.08	0.0795	0.0802	0.0789	0.0789	0.0858	0.0854	0.0853	0.0834	0.0838	0.0848	0.085	0.085	0.0858	0.0836	0.0842	0.0855	0.0849
84	0.0848	0.0834	0.0831	0.0836	0.084	0.0836	0.0805	0.079	0.0798	0.0799	0.0814	0.0804	0.0838	0.0854	0.0853	0.0847	0.0847	0.0862	0.087	0.0851	0.0845	0.0858	0.0851	0.0861	0.0868	0.0846	0.0846	0.084	0.0869	0.0829	0.0844	0.0803	0.0795	0.0804	0.0795	0.08	0.0863	0.0854	0.0853	0.0836	0.0828	0.0847	0.0855	0.0852	0.0855	0.0845	0.0846	0.0864	0.0845
85.5	0.0847	0.0829	0.0832	0.0843	0.0839	0.0838	0.0812	0.0795	0.0797	0.0798	0.0813	0.0804	0.0839	0.0857	0.0858	0.0846	0.0856	0.0855	0.0874	0.0854	0.0849	0.0848	0.0851	0.0861	0.0877	0.0858	0.0848	0.0844	0.0872	0.0835	0.0846	0.0807	0.0798	0.0808	0.0788	0.0798	0.0865	0.0863	0.0856	0.084	0.0835	0.0851	0.0856	0.0859	0.0864	0.0845	0.0849	0.0864	0.0852
87	0.0853	0.0843	0.0837	0.0842	0.085	0.0838	0.0818	0.0798	0.0805	0.0811	0.0825	0.0806	0.0846	0.0865	0.0859	0.0856	0.0852	0.0865	0.0882	0.0861	0.0862	0.086	0.0857	0.0871	0.0876	0.0858	0.0858	0.0849	0.0873	0.083	0.0852	0.081	0.0801	0.0809	0.0799	0.0802	0.0872	0.0873	0.0862	0.0845	0.0842	0.086	0.0858	0.0863	0.0871	0.0847	0.0851	0.0867	0.0855
88.5	0.0855	0.0839	0.0847	0.0847	0.0848	0.0842	0.0815	0.0804	0.0799	0.0808	0.0823	0.081	0.0852	0.0867	0.086	0.0864	0.0856	0.0869	0.0883	0.0866	0.0857	0.0867	0.0862	0.0872	0.0884	0.0862	0.0857	0.0851	0.0886	0.0841	0.0852	0.0816	0.0806	0.0812	0.0798	0.0804	0.0877	0.087	0.0864	0.0847	0.0845	0.0868	0.0864	0.0865	0.0873	0.0851	0.0852	0.0869	0.0857
90	0.0865	0.084	0.0845	0.0848	0.086	0.0848	0.0822	0.0806	0.0804	0.0807	0.0824	0.0806	0.0857	0.0868	0.0866	0.0856	0.0864	0.0872	0.0889	0.0867	0.0867	0.0871	0.0867	0.0876	0.0889	0.0868	0.0863	0.0854	0.0883	0.0848	0.0853	0.0816	0.0803	0.0816	0.0801	0.0807	0.0879	0.0877	0.0866	0.0857	0.0851	0.0868	0.0863	0.0865	0.0877	0.0856	0.0859	0.0877	0.0858
91.5	0.086	0.0842	0.0848	0.0851	0.0855	0.085	0.0826	0.0802	0.081	0.0817	0.0821	0.0807	0.0857	0.0867	0.0866	0.0857	0.0867	0.0882	0.0895	0.087	0.0866	0.0867	0.0871	0.088	0.0894	0.0873	0.0873	0.0859	0.089	0.0849	0.086	0.0813	0.0814	0.0811	0.0798	0.0806	0.0884	0.0881	0.0874	0.0855	0.0856	0.0868	0.0873	0.0873	0.0881	0.0859	0.0868	0.0878	0.0861
93	0.0858	0.0849	0.0849	0.0848	0.0852	0.0853	0.0821	0.0809	0.0809	0.0811	0.0828	0.0813	0.0864	0.087	0.0871	0.0868	0.0871	0.0876	0.0898	0.0878	0.0869	0.0879	0.0877	0.0887	0.0899	0.0869	0.0869	0.0864	0.0898	0.0855	0.0861	0.0816	0.0812	0.0818	0.0805	0.0813	0.089	0.0884	0.088	0.085	0.086	0.0882	0.0874	0.0874	0.0886	0.0865	0.0865	0.0887	0.0863
94.5	0.0864	0.085	0.0856	0.0851	0.0858	0.0853	0.0832	0.082	0.0816	0.082	0.0835	0.0816	0.0865	0.0876	0.0878	0.0871	0.0874	0.0882	0.0905	0.0887	0.0886	0.0877	0.0883	0.0881	0.0907	0.0882	0.0877	0.0867	0.0899	0.086	0.0864	0.0826	0.0816	0.0822	0.0809	0.0811	0.0894	0.0896	0.089	0.0866	0.0862	0.0873	0.0874	0.0879	0.0892	0.0865	0.0874	0.0884	0.0867
96	0.0859	0.0852	0.085	0.0854	0.0862	0.0858	0.083	0.0816	0.0818	0.082	0.0831	0.0816	0.0873	0.0885	0.0877	0.0878	0.0876	0.0889	0.0909	0.0881	0.0883	0.0891	0.0886	0.0895	0.091	0.0889	0.0886	0.087	0.0899	0.0861	0.0869	0.0827	0.0815	0.0824	0.0812	0.0819	0.0896	0.0897	0.0885	0.0869	0.0864	0.0884	0.0881	0.0882	0.0886	0.0871	0.0875	0.0888	0.0863
97.5	0.0866	0.0857	0.0856	0.0852	0.0864	0.0857	0.0838	0.0813	0.082	0.0826	0.083	0.082	0.0877	0.0888	0.0884	0.0877	0.0891	0.0894	0.0916	0.0891	0.089	0.089	0.0892	0.0893	0.0913	0.0895	0.089	0.0877	0.0909	0.0865	0.0866	0.0827	0.082	0.0822	0.0817	0.0815	0.0904	0.0899	0.0891	0.0873	0.0876	0.0886	0.0884	0.0882	0.0902	0.087	0.0882	0.0888	0.0866
99	0.0868	0.0855	0.0855	0.0864	0.0869	0.0861	0.0835	0.0823	0.0822	0.0817	0.0841	0.0822	0.0879	0.0895	0.0888	0.0883	0.0888	0.0898	0.0928	0.09	0.0896	0.0901	0.0894	0.0899	0.0922	0.0903	0.0893	0.0887	0.0916	0.0872	0.087	0.0829	0.0816	0.0829	0.0812	0.0822	0.0904	0.0908	0.0892	0.0881	0.0871	0.0894	0.0891	0.0887	0.09	0.0879	0.088	0.0902	0.0866
100.5	0.0881	0.0859	0.0863	0.0864	0.0872	0.0869	0.0841	0.0824	0.0819	0.0828	0.0843	0.0828	0.0881	0.0901	0.0894	0.0892	0.0896	0.0897	0.0928	0.0902	0.0899	0.0905	0.0904	0.0912	0.0924	0.0904	0.0895	0.0885	0.0918	0.0881	0.0868	0.0831	0.0826	0.0829	0.0827	0.0823	0.0909	0.0907	0.0901	0.0883	0.088	0.0902	0.0899	0.0889	0.0913	0.0883	0.0893	0.0896	0.0872
102	0.0875	0.0856	0.0861	0.0866	0.087	0.0864	0.0844	0.0826	0.0829	0.0831	0.0845	0.0829	0.0889	0.0905	0.09	0.0899	0.0896	0.0909	0.0936	0.0916	0.091	0.0908	0.0901	0.0917	0.0934	0.0911	0.0901	0.0891	0.0924	0.0883	0.0876	0.0833	0.0825	0.0838	0.0819	0.0829	0.0915	0.0918	0.0903	0.0884	0.0881	0.0907	0.0899	0.0902	0.0911	0.0891	0.0893	0.0911	0.0872
103.5	0.0878	0.086	0.0866	0.0867	0.0871	0.0869	0.0848	0.0829	0.0831	0.0832	0.0847	0.0831	0.0893	0.0907	0.091	0.0898	0.0912	0.092	0.0935	0.0923	0.0914	0.0917	0.0914	0.0917	0.0938	0.0924	0.0908	0.0899	0.0928	0.0891	0.0887	0.0844	0.0829	0.0836	0.0826	0.0834	0.0921	0.0922	0.092	0.0896	0.0892	0.0917	0.0904	0.0902	0.0916	0.0888	0.0896	0.0917	0.0882
105	0.0874	0.0863	0.0868	0.0872	0.0872	0.0873	0.0844	0.0831	0.083	0.0838	0.0849	0.0837	0.09	0.0913	0.0912	0.09	0.0914	0.0913	0.0946	0.092	0.0919	0.0915	0.0917	0.0925	0.0945	0.0919	0.0914	0.0899	0.0936	0.0894	0.0888	0.0845	0.0833	0.0839	0.0834	0.0828	0.0934	0.0928	0.092	0.09	0.09	0.092	0.0915	0.0915	0.093	0.09	0.0906	0.0917	0.0882
106.5	0.0884	0.0865	0.0869	0.0874	0.0873	0.0876	0.0851	0.0825	0.0837	0.0836	0.0852	0.0841	0.0901	0.0921	0.0912	0.0913	0.0916	0.0918	0.0955	0.0927	0.0917	0.0926	0.0925	0.0935	0.095	0.0926	0.0923	0.0914	0.0943	0.0902	0.0894	0.084	0.0836	0.0843	0.0829	0.0836	0.0939	0.0934	0.0921	0.09	0.0906	0.0925	0.0918	0.0921	0.0929	0.0906	0.0913	0.0928	0.0885
108	0.0885	0.0871	0.0873	0.0865	0.0887	0.0875	0.0854	0.083	0.0838	0.0846	0.0861	0.0841	0.0912	0.0925	0.0925	0.092	0.0927	0.0933	0.096	0.0934	0.0929	0.0928	0.093	0.0941	0.0962	0.0939	0.0921	0.0913	0.0941	0.0909	0.089	0.0849	0.0838	0.0844	0.0828	0.0841	0.0949	0.0942	0.0926	0.0905	0.091	0.0931	0.0927	0.0928	0.093	0.0907	0.0911	0.0928	0.0883
109.5	0.0885	0.0876	0.0871	0.0881	0.0887	0.0878	0.0863	0.0848	0.0846	0.0843	0.0863	0.0846	0.0916	0.0931	0.0936	0.0922	0.0923	0.0932	0.0977	0.0947	0.0936	0.0936	0.0936	0.0947	0.0973	0.0941	0.0935	0.0923	0.0954	0.0914	0.0901	0.0849	0.0847	0.085	0.0843	0.0841	0.095	0.095	0.0933	0.0914	0.0917	0.0936	0.0928	0.093	0.0944	0.0922	0.0922	0.0936	0.0885
111	0.0889	0.0875	0.0874	0.0879	0.089	0.088	0.0865	0.0844	0.0848	0.0849	0.0869	0.0847	0.0921	0.0941	0.0936	0.0932	0.0936	0.094	0.0982	0.0944	0.0942	0.0955	0.0942	0.0951	0.0975	0.0952	0.0941	0.0926	0.0961	0.0922	0.0905	0.0853	0.0845	0.0848	0.0836	0.084	0.096	0.0958	0.0943	0.0927	0.092	0.0948	0.0933	0.0938	0.094	0.0918	0.0928	0.0946	0.0896
112.5	0.0899	0.0876	0.0882	0.0887	0.089	0.0885	0.087	0.0852	0.085	0.0853	0.0863	0.0853	0.0926	0.0945	0.0951	0.093	0.0943	0.0946	0.0986	0.0956	0.0952	0.0949	0.0956	0.0963	0.0984	0.0952	0.0945	0.0932	0.0969	0.0926	0.0912	0.0858	0.0848	0.0854	0.0842	0.0853	0.0967	0.0968	0.0949	0.0926	0.0925	0.0948	0.0938	0.0946	0.0948	0.0923	0.0934	0.0942	0.0895
114	0.0895	0.088	0.0882	0.0889	0.0901	0.0889	0.0871	0.085	0.0859	0.086	0.0876	0.0859	0.0936	0.0954	0.0946	0.0942	0.095	0.0954	0.0994	0.0964	0.0955	0.096	0.0955	0.0966	0.0989	0.0966	0.0953	0.0943	0.0966	0.093	0.0915	0.0866	0.0856	0.0859	0.0846	0.0851	0.0972	0.0975	0.0958	0.0936	0.0934	0.0954	0.0946	0.0951	0.0957	0.0933	0.0933	0.0956	0.0902
115.5	0.0902	0.0884	0.0888	0.0884	0.0891	0.089	0.088	0.0857	0.0856	0.0864	0.0879	0.0862	0.0939	0.096	0.096	0.095	0.0954	0.0957	0.1007	0.0976	0.0964	0.0967	0.0961	0.0974	0.1002	0.0966	0.0962	0.0943	0.0981	0.094	0.0918	0.0863	0.0863	0.0857	0.0851	0.0849	0.0987	0.0975	0.0962	0.0947	0.0943	0.0967	0.0962	0.0951	0.0968	0.0934	0.0944	0.0954	0.0904
117	0.09	0.0884	0.0891	0.0891	0.0899	0.0893	0.0876	0.0856	0.0872	0.0866	0.088	0.087	0.0942	0.0963	0.0962	0.095	0.0965	0.0968	0.1013	0.0989	0.0973	0.0975	0.0959	0.099	0.1012	0.097	0.0963	0.0942	0.0982	0.0955	0.0923	0.0873	0.0864	0.0873	0.086	0.0867	0.0993	0.0984	0.0972	0.0946	0.0949	0.0974	0.0964	0.0966	0.0971	0.095	0.0949	0.0979	0.0907
118.5	0.0911	0.0884	0.0894	0.0893	0.0907	0.09	0.0884	0.0869	0.0864	0.0863	0.0885	0.0865	0.0956	0.0976	0.0975	0.0964	0.0966	0.0968	0.1022	0.0994	0.0987	0.0981	0.0974	0.0993	0.1016	0.0984	0.0969	0.0951	0.0986	0.0957	0.0928	0.0875	0.0866	0.0872	0.0858	0.0864	0.1	0.0997	0.0978	0.0952	0.0951	0.0978	0.0969	0.0972	0.0983	0.0947	0.0959	0.0981	0.0912
120	0.0904	0.0889	0.0898	0.0895	0.0916	0.0908	0.0891	0.0863	0.0866	0.0866	0.0886	0.0872	0.0961	0.0982	0.0978	0.0963	0.0974	0.097	0.103	0.0993	0.0989	0.099	0.0983	0.1003	0.1022	0.099	0.0982	0.0962	0.0993	0.0967	0.0932	0.0877	0.087	0.0876	0.0862	0.0866	0.1007	0.1012	0.0987	0.0967	0.0961	0.0996	0.0977	0.0976	0.0983	0.0956	0.0955	0.0984	0.0912
121.5	0.0915	0.0895	0.0899	0.0901	0.0921	0.0899	0.0892	0.0867	0.0871	0.0876	0.0891	0.0869	0.0969	0.0986	0.0986	0.0979	0.0984	0.0982	0.1038	0.1	0.0992	0.0994	0.0986	0.1002	0.1037	0.0996	0.0992	0.097	0.1006	0.0972	0.0938	0.0889	0.0874	0.0879	0.0859	0.0868	0.1024	0.1009	0.0993	0.0975	0.0968	0.0999	0.0983	0.0983	0.1	0.0964	0.0967	0.0993	0.0916
123	0.0921	0.09	0.0897	0.0903	0.0918	0.091	0.0897	0.0871	0.0872	0.0874	0.0898	0.0881	0.0979	0.0993	0.0988	0.0981	0.0996	0.099	0.1046	0.1003	0.1006	0.1003	0.1002	0.1008	0.1043	0.1003	0.0994	0.0978	0.1005	0.0973	0.0939	0.0893	0.0879	0.0889	0.0867	0.087	0.1028	0.1018	0.1	0.0979	0.0976	0.1001	0.099	0.0989	0.1002	0.0972	0.0978	0.0996	0.0915
124.5	0.0925	0.0906	0.0908	0.0912	0.0914	0.0917	0.0908	0.0881	0.0882	0.0883	0.0907	0.0885	0.0982	0.1	0.1	0.0988	0.1006	0.1001	0.106	0.1023	0.1009	0.1013	0.1007	0.1031	0.105	0.1015	0.1002	0.0978	0.1024	0.0982	0.0949	0.0893	0.0887	0.0889	0.0872	0.0881	0.1036	0.1029	0.1008	0.0993	0.0989	0.1021	0.0997	0.0999	0.1009	0.0979	0.0982	0.1015	0.092
126	0.0926	0.0904	0.0915	0.0909	0.0922	0.0917	0.0909	0.0882	0.0885	0.0891	0.0908	0.0889	0.0988	0.1008	0.1003	0.0989	0.1005	0.1005	0.1068	0.1033	0.102	0.1015	0.1016	0.1032	0.1057	0.1025	0.1009	0.0988	0.1029	0.0995	0.0959	0.09	0.0889	0.0896	0.088	0.0889	0.1042	0.1041	0.1013	0.1003	0.0985	0.1027	0.0999	0.1005	0.1016	0.0986	0.0988	0.1019	0.0927
127.5	0.0939	0.0909	0.0914	0.092	0.0926	0.0922	0.0916	0.0896	0.0893	0.0896	0.0912	0.089	0.0996	0.1024	0.1013	0.1001	0.1018	0.1006	0.1078	0.1039	0.1032	0.1031	0.102	0.1043	0.1066	0.1032	0.1022	0.0996	0.1034	0.1005	0.0957	0.0906	0.0898	0.0898	0.089	0.0895	0.1055	0.1047	0.1022	0.1004	0.1	0.1035	0.1015	0.1011	0.103	0.0995	0.1001	0.1018	0.0926
129	0.0929	0.0917	0.0922	0.0924	0.093	0.0928	0.0913	0.0892	0.0895	0.0903	0.0925	0.0899	0.1007	0.1024	0.1026	0.1007	0.1028	0.1019	0.1092	0.1047	0.1042	0.1035	0.1028	0.1046	0.1081	0.104	0.1027	0.1009	0.104	0.1011	0.0963	0.0907	0.0902	0.0904	0.0887	0.0903	0.1065	0.106	0.1033	0.1013	0.1009	0.1043	0.1021	0.1024	0.1035	0.0995	0.1005	0.1034	0.0933
130.5	0.0947	0.092	0.0927	0.0924	0.0937	0.0928	0.0923	0.0895	0.0902	0.09	0.0917	0.0899	0.1015	0.1031	0.1041	0.1017	0.1032	0.1027	0.1103	0.1061	0.1041	0.1041	0.1051	0.1061	0.1089	0.1047	0.1038	0.1011	0.1048	0.1023	0.0973	0.0913	0.0902	0.0909	0.0898	0.0904	0.1077	0.1071	0.1036	0.1026	0.102	0.1061	0.1025	0.1027	0.1038	0.1009	0.1015	0.1047	0.0938
132	0.0956	0.0923	0.093	0.0934	0.0942	0.0936	0.0929	0.0899	0.0902	0.0903	0.0924	0.0912	0.102	0.1047	0.1051	0.1027	0.105	0.1033	0.1112	0.1066	0.1061	0.1054	0.1053	0.107	0.1097	0.1059	0.1046	0.1023	0.1058	0.1027	0.0983	0.0921	0.0917	0.0915	0.0901	0.0903	0.1084	0.1077	0.1056	0.1038	0.1025	0.1058	0.1035	0.1035	0.105	0.102	0.1025	0.105	0.0944
133.5	0.0954	0.0936	0.093	0.0933	0.0946	0.0939	0.0936	0.0914	0.0913	0.0915	0.0938	0.0918	0.1035	0.1057	0.1053	0.104	0.1055	0.1046	0.1128	0.1075	0.1067	0.1065	0.106	0.1078	0.1109	0.107	0.1054	0.1033	0.1065	0.1048	0.0987	0.0929	0.0913	0.0915	0.0902	0.092	0.1092	0.1091	0.106	0.1042	0.1038	0.1071	0.1048	0.1045	0.1059	0.1023	0.1027	0.1056	0.0948
135	0.096	0.0934	0.0941	0.0938	0.0955	0.0946	0.094	0.0916	0.0921	0.0921	0.0938	0.0917	0.1041	0.1066	0.1063	0.1045	0.106	0.1053	0.1132	0.1083	0.1074	0.1072	0.1075	0.1084	0.1124	0.1073	0.1066	0.1042	0.1079	0.1055	0.0994	0.0932	0.0927	0.0927	0.0916	0.0928	0.1111	0.1093	0.1071	0.1056	0.104	0.1086	0.106	0.1056	0.107	0.1034	0.1034	0.1069	0.0951
136.5	0.0956	0.0941	0.0944	0.0943	0.0958	0.0955	0.0945	0.0913	0.0925	0.0931	0.094	0.0927	0.105	0.1077	0.1071	0.1053	0.1078	0.1066	0.1144	0.11	0.1082	0.1089	0.108	0.1106	0.113	0.1088	0.108	0.1056	0.1087	0.106	0.1002	0.0946	0.0934	0.093	0.0921	0.0929	0.112	0.1115	0.1081	0.1066	0.106	0.1092	0.1068	0.1063	0.1079	0.1044	0.1046	0.1074	0.0956
138	0.0974	0.0949	0.0949	0.0949	0.0968	0.095	0.0956	0.0934	0.0925	0.0934	0.0947	0.0929	0.1063	0.1086	0.108	0.1065	0.108	0.1074	0.1166	0.1116	0.1092	0.1104	0.1095	0.1107	0.115	0.1102	0.1084	0.1064	0.1095	0.1067	0.1009	0.0948	0.0942	0.0934	0.0932	0.094	0.1143	0.1121	0.1095	0.1078	0.1066	0.1111	0.108	0.1073	0.1088	0.1054	0.1052	0.1088	0.0959
139.5	0.0974	0.0953	0.0966	0.0957	0.0961	0.0957	0.0956	0.0931	0.0934	0.0942	0.0953	0.0946	0.1072	0.1101	0.1089	0.108	0.1098	0.1079	0.1176	0.1121	0.11	0.1115	0.1105	0.1126	0.1162	0.112	0.1102	0.1072	0.1106	0.1077	0.1021	0.0961	0.0947	0.0944	0.0931	0.0938	0.1148	0.1139	0.1109	0.1089	0.108	0.1123	0.1088	0.109	0.1102	0.1069	0.1069	0.1103	0.0961
141	0.0979	0.0963	0.0967	0.0962	0.0972	0.0973	0.097	0.0936	0.0944	0.095	0.0969	0.095	0.1092	0.1113	0.1108	0.109	0.1114	0.1098	0.1192	0.1137	0.1112	0.1121	0.1117	0.1134	0.1175	0.1121	0.1115	0.1088	0.1117	0.1106	0.1028	0.0961	0.0954	0.0956	0.0943	0.0949	0.1162	0.1152	0.1113	0.1101	0.1085	0.1135	0.1103	0.1108	0.112	0.1081	0.1083	0.1113	0.0968
142.5	0.0989	0.0967	0.0972	0.0962	0.0972	0.0971	0.0976	0.0947	0.0954	0.095	0.0975	0.0955	0.1097	0.1124	0.1119	0.11	0.1128	0.1105	0.1206	0.1145	0.1132	0.1133	0.1121	0.1148	0.119	0.1143	0.1119	0.1102	0.1129	0.1104	0.1034	0.0974	0.0957	0.0957	0.0948	0.0951	0.1176	0.1163	0.1127	0.1111	0.1097	0.1143	0.1116	0.1114	0.1122	0.1094	0.1088	0.1127	0.0976
144	0.0999	0.0975	0.097	0.0971	0.0983	0.0981	0.0982	0.0955	0.0955	0.0965	0.0983	0.0965	0.1108	0.1133	0.1141	0.1117	0.1139	0.1122	0.1219	0.1163	0.1146	0.1149	0.1142	0.1166	0.1206	0.1157	0.1138	0.1105	0.1146	0.1122	0.1046	0.0976	0.0972	0.097	0.0952	0.0959	0.1189	0.1176	0.1142	0.1127	0.1117	0.1163	0.1127	0.112	0.1136	0.1105	0.1103	0.1132	0.0979
145.5	0.0998	0.0978	0.0983	0.0973	0.1	0.0988	0.0988	0.0964	0.0963	0.0969	0.0986	0.0968	0.1117	0.1143	0.1146	0.1125	0.1147	0.1137	0.1231	0.1172	0.1155	0.1159	0.1159	0.1168	0.122	0.1172	0.1145	0.112	0.1156	0.1135	0.1051	0.0988	0.0975	0.0978	0.0955	0.0973	0.1203	0.1189	0.1151	0.1136	0.1124	0.1175	0.1138	0.1138	0.1152	0.1115	0.1111	0.1148	0.0987
147	0.101	0.0983	0.0992	0.0986	0.0996	0.0988	0.1003	0.0975	0.0971	0.0981	0.0988	0.0976	0.1134	0.1162	0.1163	0.1129	0.1157	0.1141	0.1252	0.1181	0.1166	0.1177	0.1161	0.1182	0.1236	0.118	0.1158	0.1136	0.1165	0.1137	0.1061	0.1001	0.0986	0.0984	0.0968	0.0985	0.1224	0.1209	0.1169	0.115	0.1132	0.1193	0.1144	0.1151	0.1164	0.113	0.1119	0.116	0.0994
148.5	0.1013	0.0987	0.0996	0.0988	0.1007	0.0999	0.1009	0.0981	0.0979	0.098	0.1009	0.0989	0.1146	0.1173	0.1176	0.1144	0.1178	0.116	0.1268	0.1202	0.119	0.1185	0.1178	0.119	0.125	0.1197	0.1172	0.1142	0.1182	0.1155	0.1069	0.1006	0.0991	0.0991	0.0981	0.099	0.1236	0.1217	0.118	0.1168	0.1149	0.12	0.1155	0.1164	0.118	0.1142	0.1139	0.1171	0.1
150	0.1015	0.0991	0.0999	0.0986	0.101	0.1002	0.1019	0.0987	0.0988	0.0988	0.1006	0.0997	0.1154	0.1188	0.1187	0.1157	0.1183	0.1165	0.1294	0.1219	0.1207	0.1207	0.1196	0.1214	0.1264	0.1204	0.119	0.116	0.1191	0.1172	0.1085	0.1022	0.0997	0.1	0.0983	0.1006	0.1252	0.1236	0.1189	0.1186	0.1166	0.1221	0.1176	0.1177	0.1191	0.115	0.1151	0.1191	0.1005
151.5	0.1034	0.0996	0.1004	0.0999	0.1013	0.1012	0.1035	0.1	0.0999	0.1002	0.1012	0.0999	0.117	0.12	0.12	0.1169	0.1198	0.118	0.1308	0.124	0.1216	0.121	0.1215	0.1238	0.1276	0.1218	0.1204	0.118	0.1208	0.1182	0.1096	0.102	0.101	0.1008	0.0995	0.1004	0.1271	0.125	0.1207	0.1199	0.1173	0.1234	0.1194	0.1183	0.1211	0.1168	0.1156	0.1201	0.1009
153	0.1042	0.1011	0.1017	0.1011	0.1025	0.1026	0.1033	0.1003	0.1	0.1007	0.1023	0.1013	0.1186	0.1215	0.1212	0.1185	0.1213	0.1197	0.1327	0.1253	0.123	0.1232	0.1222	0.1251	0.1295	0.1239	0.1217	0.1192	0.122	0.1195	0.1102	0.1034	0.1021	0.1011	0.1003	0.101	0.1295	0.127	0.1233	0.1213	0.1195	0.1245	0.121	0.12	0.122	0.1181	0.1175	0.1221	0.1019
154.5	0.1048	0.1012	0.1024	0.1013	0.1032	0.1029	0.1041	0.1014	0.1009	0.1015	0.103	0.1016	0.1205	0.1223	0.1224	0.12	0.1224	0.1207	0.1348	0.1269	0.1238	0.1242	0.1244	0.1262	0.1312	0.1247	0.1233	0.1199	0.1231	0.1203	0.1116	0.1044	0.1025	0.1024	0.1012	0.102	0.131	0.129	0.1242	0.1228	0.1209	0.1266	0.1221	0.1214	0.1233	0.1191	0.1188	0.1233	0.1021
156	0.1053	0.1026	0.1033	0.1026	0.1048	0.1029	0.1056	0.1022	0.1023	0.103	0.1049	0.1028	0.1211	0.1241	0.1253	0.1211	0.1245	0.1214	0.1372	0.1288	0.1265	0.1261	0.1253	0.1281	0.1331	0.1264	0.1253	0.1211	0.1247	0.1225	0.113	0.1052	0.1039	0.1039	0.1025	0.1033	0.1326	0.1308	0.1261	0.1246	0.1224	0.1288	0.1245	0.1229	0.1248	0.1218	0.1205	0.125	0.103
157.5	0.106	0.1026	0.1034	0.1029	0.1047	0.1043	0.1065	0.1029	0.1031	0.1027	0.1049	0.1028	0.1223	0.1259	0.1258	0.1221	0.1251	0.1236	0.1385	0.13	0.1291	0.1285	0.1274	0.1298	0.1344	0.1277	0.1257	0.1224	0.1263	0.1249	0.114	0.1065	0.1045	0.1047	0.1032	0.1043	0.1336	0.1322	0.1273	0.126	0.1233	0.1309	0.1253	0.1245	0.1264	0.1222	0.1215	0.1269	0.104
159	0.107	0.1032	0.1039	0.1036	0.1059	0.105	0.1067	0.1036	0.1037	0.1044	0.1059	0.104	0.1237	0.1267	0.127	0.1239	0.1278	0.1246	0.1402	0.1315	0.1301	0.1293	0.1297	0.1317	0.136	0.1284	0.1275	0.1239	0.128	0.1248	0.1148	0.1077	0.1054	0.1054	0.1044	0.1057	0.1362	0.1334	0.1289	0.1271	0.126	0.1322	0.1274	0.126	0.1282	0.1237	0.1237	0.1278	0.1044
160.5	0.1083	0.1046	0.1053	0.1044	0.1063	0.1055	0.1079	0.1051	0.1051	0.1052	0.1064	0.1053	0.1259	0.1285	0.1287	0.1252	0.1296	0.126	0.1434	0.1337	0.1334	0.132	0.131	0.1339	0.1382	0.1311	0.13	0.1246	0.1288	0.127	0.1168	0.1084	0.107	0.1066	0.1046	0.1071	0.1387	0.1361	0.1314	0.1298	0.1275	0.1345	0.1284	0.128	0.1293	0.1255	0.1252	0.13	0.1053
162	0.1092	0.1056	0.1064	0.1057	0.1072	0.1062	0.1094	0.1059	0.1052	0.1061	0.1079	0.1058	0.1272	0.1302	0.1302	0.1271	0.1314	0.1278	0.146	0.1354	0.1343	0.1332	0.133	0.1353	0.14	0.1323	0.1301	0.1272	0.1308	0.1289	0.1174	0.109	0.1082	0.1071	0.1068	0.1079	0.1402	0.1371	0.1327	0.1311	0.1291	0.136	0.1313	0.1295	0.1315	0.1265	0.1265	0.1314	0.1061
163.5	0.1095	0.1061	0.1071	0.1064	0.1081	0.1068	0.1102	0.1065	0.1063	0.1076	0.1091	0.1071	0.1285	0.1321	0.1318	0.1282	0.132	0.1286	0.1474	0.1376	0.1355	0.1354	0.1351	0.1371	0.1414	0.1343	0.1323	0.1285	0.1322	0.1303	0.1191	0.1106	0.1093	0.1089	0.1072	0.1088	0.1421	0.1397	0.1351	0.1325	0.1314	0.1374	0.1326	0.1311	0.1331	0.1288	0.1285	0.1334	0.107
165	0.1109	0.1075	0.1082	0.1077	0.1097	0.1086	0.112	0.1072	0.1072	0.1083	0.1105	0.1086	0.13	0.133	0.1334	0.1301	0.1339	0.1302	0.1495	0.139	0.1383	0.1371	0.1367	0.1386	0.143	0.1358	0.1334	0.13	0.1339	0.132	0.121	0.1121	0.1103	0.1099	0.1082	0.1098	0.1445	0.1417	0.1368	0.1351	0.1324	0.1393	0.134	0.1326	0.1353	0.1306	0.1297	0.1356	0.1076
166.5	0.1122	0.1079	0.1088	0.1083	0.1105	0.11	0.1123	0.1089	0.108	0.1093	0.1109	0.1102	0.1316	0.1347	0.1349	0.1317	0.1347	0.1324	0.1523	0.1414	0.1401	0.1388	0.1391	0.1404	0.1453	0.1378	0.136	0.1319	0.1357	0.1333	0.1219	0.1136	0.112	0.1109	0.1094	0.1111	0.1462	0.1439	0.1377	0.1366	0.1343	0.1419	0.1361	0.1349	0.1369	0.133	0.132	0.1372	0.1094
168	0.1135	0.1093	0.1102	0.1092	0.1116	0.1104	0.1148	0.1093	0.1098	0.1099	0.112	0.1102	0.1327	0.136	0.1372	0.1325	0.1371	0.1336	0.1541	0.1435	0.1416	0.1407	0.1406	0.1434	0.148	0.1393	0.1374	0.1331	0.137	0.1354	0.1241	0.1144	0.1126	0.1119	0.1106	0.1121	0.1493	0.1461	0.1406	0.1388	0.136	0.143	0.1389	0.1366	0.1383	0.1345	0.1342	0.1391	0.1098
169.5	0.1141	0.1098	0.1107	0.11	0.1122	0.1116	0.1153	0.1107	0.1105	0.1112	0.1127	0.112	0.1351	0.1387	0.1387	0.1341	0.1382	0.1356	0.1565	0.1448	0.1429	0.1421	0.1425	0.1451	0.15	0.1414	0.1393	0.1348	0.1385	0.1375	0.1246	0.1153	0.1138	0.1131	0.1119	0.1139	0.1504	0.1473	0.1418	0.1396	0.1376	0.1451	0.14	0.1379	0.141	0.1358	0.136	0.1408	0.1103
171	0.1153	0.1117	0.1117	0.1111	0.114	0.1128	0.1169	0.1116	0.1117	0.1125	0.1145	0.1129	0.1365	0.1399	0.1412	0.1359	0.1406	0.1361	0.1593	0.1474	0.1468	0.1441	0.1453	0.1468	0.1523	0.144	0.1415	0.1363	0.1401	0.139	0.1266	0.1179	0.1152	0.1152	0.1126	0.1154	0.1529	0.1497	0.1446	0.1415	0.1397	0.1465	0.1421	0.1408	0.1423	0.138	0.1371	0.143	0.1115
172.5	0.1165	0.1125	0.1132	0.1125	0.1147	0.1132	0.1184	0.1133	0.1134	0.114	0.1155	0.1138	0.1393	0.1422	0.1429	0.1381	0.1421	0.1387	0.162	0.1497	0.149	0.1467	0.1473	0.1492	0.1542	0.1459	0.143	0.1383	0.1425	0.1415	0.1277	0.1196	0.1169	0.1151	0.115	0.1173	0.1551	0.1525	0.1452	0.1441	0.1415	0.149	0.1433	0.1425	0.144	0.1405	0.1398	0.1444	0.1124
174	0.1168	0.1126	0.1142	0.1134	0.1156	0.1141	0.1193	0.1145	0.1144	0.1148	0.1171	0.1148	0.141	0.144	0.1442	0.1397	0.1451	0.141	0.1637	0.1513	0.1504	0.1488	0.149	0.1511	0.1566	0.1479	0.1459	0.1414	0.1448	0.1433	0.13	0.1204	0.1189	0.1177	0.1157	0.1185	0.158	0.1542	0.1485	0.1465	0.1441	0.1516	0.1464	0.1446	0.1466	0.1427	0.1417	0.1477	0.1144
175.5	0.119	0.1145	0.1155	0.1144	0.1166	0.1154	0.1203	0.116	0.1156	0.1164	0.1182	0.1166	0.1426	0.1465	0.147	0.1417	0.1472	0.143	0.1668	0.153	0.1535	0.1508	0.1512	0.1533	0.1589	0.1504	0.1474	0.1428	0.1464	0.1453	0.1315	0.1216	0.1204	0.1187	0.1173	0.1201	0.1593	0.1564	0.1508	0.1489	0.1449	0.153	0.1487	0.1464	0.1476	0.1445	0.1443	0.1499	0.1147
177	0.1199	0.1159	0.1159	0.1161	0.1181	0.1165	0.123	0.117	0.1172	0.1176	0.1199	0.1176	0.1444	0.1487	0.1493	0.1434	0.1498	0.1447	0.1696	0.1562	0.1556	0.1536	0.1539	0.1559	0.1618	0.1533	0.15	0.1445	0.1493	0.1472	0.1334	0.1238	0.1216	0.12	0.119	0.1225	0.1622	0.1595	0.1522	0.1506	0.1478	0.156	0.1517	0.1491	0.1509	0.146	0.1467	0.1512	0.1155
178.5	0.1216	0.1173	0.1177	0.1165	0.1192	0.1185	0.1233	0.1182	0.1184	0.1199	0.1218	0.1195	0.1473	0.1501	0.1515	0.1454	0.1513	0.147	0.1719	0.1596	0.1575	0.1549	0.1559	0.1581	0.1643	0.1546	0.1521	0.1469	0.15	0.1496	0.1356	0.1259	0.123	0.1218	0.12	0.1232	0.1651	0.1619	0.1558	0.1535	0.1496	0.1584	0.1535	0.1512	0.1534	0.1486	0.1479	0.1541	0.1173
180	0.1217	0.1182	0.1188	0.1171	0.1203	0.1189	0.1255	0.12	0.1199	0.1215	0.1234	0.1212	0.1499	0.1532	0.1538	0.1481	0.1543	0.149	0.1753	0.1612	0.1606	0.1589	0.1591	0.1614	0.167	0.1567	0.1541	0.1489	0.1533	0.1526	0.1375	0.1265	0.1253	0.1234	0.1226	0.125	0.1677	0.1643	0.1579	0.1562	0.1528	0.1618	0.1562	0.1528	0.1559	0.1517	0.1504	0.1566	0.118
181.5	0.1236	0.119	0.1196	0.1184	0.121	0.1214	0.127	0.1218	0.1212	0.1223	0.1239	0.1221	0.1509	0.1548	0.1556	0.1501	0.1558	0.1503	0.1762	0.164	0.164	0.1599	0.1619	0.1631	0.168	0.1594	0.1562	0.1502	0.1561	0.1544	0.1383	0.1284	0.1264	0.1249	0.1239	0.1261	0.1689	0.166	0.1598	0.1582	0.1549	0.1629	0.1581	0.1558	0.1574	0.1537	0.1526	0.1594	0.1192
183	0.1261	0.1203	0.1209	0.1199	0.1226	0.1215	0.1284	0.1229	0.1225	0.124	0.1256	0.1238	0.1543	0.158	0.1575	0.1525	0.1579	0.1539	0.181	0.1661	0.166	0.1631	0.1636	0.1658	0.1721	0.1626	0.1586	0.1525	0.157	0.1559	0.1411	0.1309	0.1282	0.1264	0.1245	0.1288	0.1731	0.1699	0.1623	0.1608	0.1565	0.1657	0.1623	0.1587	0.16	0.1564	0.1543	0.1613	0.121
184.5	0.1269	0.1222	0.1227	0.1213	0.1239	0.1235	0.1301	0.124	0.1247	0.1257	0.127	0.1248	0.1556	0.1597	0.1598	0.1539	0.1609	0.1556	0.1823	0.1686	0.1681	0.1658	0.1671	0.1679	0.174	0.1646	0.1613	0.1548	0.1596	0.1593	0.1431	0.1323	0.1301	0.1279	0.127	0.131	0.1747	0.1714	0.1646	0.1629	0.1593	0.1683	0.1633	0.1611	0.1627	0.1581	0.1569	0.1635	0.1214
186	0.1282	0.1234	0.1235	0.1224	0.1255	0.1246	0.1318	0.1259	0.1258	0.1271	0.1292	0.1273	0.1573	0.1621	0.1615	0.1569	0.1613	0.1569	0.1855	0.1716	0.1698	0.1677	0.1684	0.1721	0.1775	0.167	0.1633	0.1575	0.1622	0.1618	0.1455	0.1344	0.1309	0.1296	0.1282	0.1304	0.1782	0.1744	0.1676	0.1664	0.1618	0.1703	0.1664	0.1641	0.1647	0.1617	0.16	0.1655	0.1228
187.5	0.1304	0.1244	0.1259	0.1233	0.1277	0.1265	0.1341	0.1277	0.1278	0.1289	0.1307	0.1276	0.1601	0.1645	0.1642	0.1589	0.1646	0.1603	0.1881	0.1743	0.1717	0.1705	0.172	0.1732	0.1799	0.1695	0.1657	0.1594	0.1651	0.1648	0.1472	0.1353	0.1331	0.1313	0.1307	0.134	0.1809	0.1774	0.1698	0.1685	0.1636	0.1733	0.1689	0.1658	0.1677	0.1642	0.1619	0.1691	0.1243
189	0.1317	0.1258	0.1263	0.1253	0.1284	0.128	0.1351	0.1294	0.129	0.1305	0.1316	0.1301	0.1628	0.1675	0.1675	0.1613	0.1666	0.163	0.1914	0.1776	0.1756	0.1732	0.1749	0.1766	0.1826	0.1718	0.1685	0.1628	0.1669	0.1676	0.149	0.1375	0.1347	0.1325	0.132	0.1353	0.1832	0.1792	0.1724	0.1711	0.167	0.176	0.1716	0.168	0.1705	0.1665	0.164	0.1714	0.1255
190.5	0.1331	0.1276	0.1285	0.1275	0.1297	0.129	0.1371	0.1311	0.1303	0.132	0.1335	0.1314	0.1649	0.1695	0.1705	0.1629	0.1685	0.1639	0.1945	0.1788	0.1768	0.1752	0.1766	0.178	0.1859	0.1744	0.1717	0.1647	0.1692	0.1682	0.1513	0.1392	0.1365	0.1353	0.134	0.1363	0.1861	0.1833	0.1747	0.1723	0.169	0.1779	0.1739	0.1698	0.1731	0.1673	0.1663	0.1731	0.1269
192	0.1351	0.1297	0.1299	0.1276	0.1308	0.1304	0.1391	0.1328	0.133	0.1339	0.1358	0.1333	0.1671	0.1724	0.1728	0.166	0.1715	0.1667	0.197	0.1811	0.1806	0.1774	0.1795	0.1808	0.1877	0.1773	0.1741	0.1679	0.1724	0.1711	0.1532	0.1414	0.1385	0.1369	0.1355	0.1396	0.1894	0.185	0.1774	0.1756	0.1715	0.1816	0.1765	0.1725	0.1751	0.1711	0.1697	0.1759	0.1287
193.5	0.1369	0.131	0.1312	0.1295	0.1326	0.1319	0.1409	0.1344	0.1335	0.136	0.1375	0.1352	0.1699	0.1743	0.1751	0.1683	0.1749	0.1698	0.201	0.1842	0.185	0.1807	0.1822	0.1833	0.1907	0.1796	0.1769	0.1703	0.1735	0.1738	0.1559	0.1435	0.141	0.1388	0.1377	0.1416	0.1927	0.1879	0.1786	0.1779	0.1736	0.1828	0.1788	0.1749	0.177	0.1725	0.1725	0.178	0.1303
195	0.138	0.1319	0.1324	0.1307	0.1336	0.1333	0.143	0.1355	0.1357	0.1371	0.1392	0.1365	0.1713	0.1775	0.1772	0.1702	0.1774	0.1707	0.2048	0.1869	0.1859	0.1833	0.1852	0.1859	0.1954	0.1825	0.1792	0.1734	0.177	0.1778	0.158	0.1454	0.1429	0.1406	0.1393	0.1432	0.1956	0.1904	0.1821	0.1804	0.1767	0.1864	0.1813	0.1771	0.1804	0.1753	0.1754	0.1811	0.131
196.5	0.14	0.134	0.1341	0.1318	0.1367	0.1351	0.1449	0.1377	0.1372	0.1383	0.1408	0.1381	0.1747	0.1802	0.1806	0.1738	0.1785	0.1742	0.2067	0.1903	0.1897	0.1862	0.1882	0.1897	0.1987	0.1852	0.1822	0.1756	0.1801	0.1794	0.1606	0.148	0.1447	0.1428	0.1415	0.1458	0.1982	0.1938	0.1857	0.1836	0.1805	0.1892	0.1844	0.1798	0.1828	0.1781	0.1778	0.1827	0.1329
198	0.1418	0.1352	0.1357	0.1342	0.1377	0.1364	0.1468	0.1405	0.1397	0.141	0.1417	0.14	0.1779	0.1821	0.1833	0.1756	0.1835	0.1776	0.2098	0.192	0.1932	0.1886	0.1908	0.1922	0.2018	0.1893	0.185	0.1777	0.1829	0.1833	0.1622	0.1499	0.146	0.1446	0.1437	0.1483	0.2016	0.1964	0.1883	0.1862	0.1822	0.1919	0.1874	0.1821	0.1855	0.1805	0.1801	0.1859	0.1337
199.5	0.1433	0.1375	0.1377	0.1351	0.139	0.1388	0.1496	0.1413	0.142	0.1427	0.1448	0.1418	0.1806	0.1864	0.1856	0.1782	0.1852	0.1797	0.2124	0.1951	0.1904	0.1914	0.1937	0.1953	0.2059	0.1917	0.1892	0.1806	0.186	0.1854	0.1653	0.1515	0.1494	0.1468	0.1464	0.151	0.2051	0.2003	0.1901	0.1898	0.1853	0.1957	0.1892	0.1849	0.1882	0.1831	0.183	0.1892	0.1357
201	0.1453	0.1393	0.1398	0.1373	0.1407	0.1405	0.1518	0.1437	0.1428	0.1443	0.1468	0.1447	0.1838	0.189	0.1894	0.1817	0.1893	0.1811	0.2154	0.1974	0.1981	0.1931	0.1964	0.1976	0.2083	0.1961	0.1909	0.1834	0.1879	0.1889	0.1675	0.1543	0.1513	0.1492	0.148	0.1524	0.2083	0.2043	0.1938	0.1919	0.1887	0.1981	0.1918	0.1873	0.1903	0.186	0.1857	0.1911	0.1367
202.5	0.1477	0.1402	0.1412	0.138	0.1427	0.1419	0.1541	0.146	0.1452	0.1472	0.1485	0.1462	0.186	0.1914	0.1918	0.1838	0.1909	0.1848	0.218	0.2007	0.1999	0.1969	0.1984	0.2003	0.212	0.1981	0.1941	0.1859	0.1905	0.1912	0.1695	0.1559	0.1532	0.1505	0.1493	0.1549	0.2116	0.2065	0.1955	0.1951	0.1899	0.2014	0.1956	0.191	0.1933	0.1891	0.1877	0.1934	0.1396
204	0.1495	0.1432	0.143	0.1403	0.144	0.1444	0.1561	0.1486	0.1481	0.1491	0.1508	0.1489	0.189	0.1948	0.195	0.1866	0.1944	0.1878	0.2201	0.2045	0.2042	0.2006	0.2026	0.2033	0.2148	0.2023	0.1975	0.1898	0.1954	0.195	0.1721	0.1579	0.1543	0.1523	0.152	0.1575	0.2143	0.2091	0.1996	0.1988	0.1942	0.2061	0.1975	0.1937	0.1958	0.1921	0.1913	0.1971	0.1408
205.5	0.1509	0.1446	0.1442	0.1416	0.1459	0.1464	0.1592	0.1495	0.1499	0.1515	0.1529	0.1514	0.1937	0.1988	0.1996	0.1903	0.1997	0.1907	0.226	0.2079	0.2077	0.2041	0.2064	0.2079	0.22	0.2063	0.1997	0.193	0.1992	0.1982	0.1756	0.1614	0.1569	0.1549	0.1546	0.1593	0.22	0.2134	0.2027	0.2018	0.1979	0.2075	0.2029	0.197	0.1981	0.1946	0.1941	0.1994	0.1423
207	0.1533	0.1461	0.1467	0.1435	0.1481	0.1477	0.1617	0.1525	0.1522	0.154	0.1556	0.1527	0.1982	0.2021	0.2028	0.1931	0.2029	0.1944	0.2278	0.2086	0.2087	0.2061	0.2093	0.2105	0.2223	0.2095	0.2044	0.1961	0.202	0.2017	0.1776	0.1629	0.16	0.1564	0.1567	0.1615	0.2212	0.2155	0.2057	0.2048	0.2011	0.2098	0.2055	0.1986	0.2006	0.1972	0.1969	0.2029	0.1439
208.5	0.156	0.1489	0.1483	0.1453	0.1498	0.1499	0.1633	0.1546	0.1549	0.1558	0.1589	0.1564	0.2001	0.2056	0.2063	0.1972	0.2053	0.1974	0.23	0.2112	0.2101	0.2094	0.2117	0.2131	0.2261	0.2125	0.2074	0.1991	0.205	0.2058	0.1799	0.1649	0.1617	0.159	0.1586	0.1635	0.2243	0.2195	0.2105	0.2078	0.204	0.2138	0.2088	0.2025	0.2053	0.2017	0.2001	0.2062	0.1459
210	0.1569	0.1512	0.1503	0.1472	0.1524	0.1516	0.1661	0.1573	0.1573	0.1587	0.1607	0.1585	0.2023	0.2096	0.211	0.1994	0.21	0.2012	0.2334	0.2154	0.2138	0.2112	0.2145	0.216	0.2281	0.2151	0.2125	0.2026	0.2079	0.2097	0.1833	0.1686	0.1654	0.1617	0.1612	0.1669	0.2288	0.2236	0.2122	0.2117	0.2064	0.216	0.2123	0.2071	0.2092	0.2044	0.2032	0.2092	0.1472
211.5	0.1583	0.1527	0.1509	0.1482	0.1534	0.1531	0.1681	0.1596	0.1596	0.1614	0.1628	0.1612	0.2051	0.2123	0.2127	0.2027	0.2112	0.2039	0.2378	0.2188	0.2178	0.2139	0.2165	0.2183	0.2322	0.2181	0.2146	0.2058	0.2124	0.2126	0.1847	0.1702	0.1681	0.1644	0.1632	0.168	0.2311	0.2251	0.2151	0.2143	0.2103	0.2196	0.2147	0.2098	0.2123	0.2074	0.2074	0.2116	0.1489
213	0.16	0.1545	0.1533	0.1507	0.1546	0.1549	0.1709	0.1621	0.1625	0.164	0.1653	0.1632	0.2096	0.216	0.2156	0.2061	0.2163	0.2081	0.2417	0.221	0.2252	0.2175	0.2199	0.2214	0.2357	0.2224	0.2187	0.2098	0.2147	0.2152	0.1877	0.1735	0.169	0.1661	0.1658	0.1721	0.2346	0.2282	0.2196	0.217	0.2113	0.2233	0.2176	0.211	0.2143	0.2102	0.2101	0.2142	0.1509
214.5	0.1614	0.1561	0.1545	0.1517	0.1564	0.1558	0.1732	0.1644	0.1643	0.1656	0.1684	0.1657	0.2109	0.2187	0.2191	0.2092	0.2196	0.2113	0.2451	0.2244	0.2233	0.2207	0.2231	0.224	0.2384	0.2258	0.2223	0.2126	0.2184	0.2196	0.1908	0.175	0.1731	0.1686	0.1687	0.174	0.2385	0.2319	0.2211	0.22	0.2155	0.226	0.2195	0.2142	0.2177	0.2126	0.214	0.2164	0.1521
216	0.1641	0.1584	0.1565	0.1535	0.1572	0.1578	0.1765	0.167	0.1675	0.1695	0.171	0.1678	0.2152	0.2223	0.2236	0.2134	0.2226	0.2149	0.248	0.2279	0.229	0.2228	0.2264	0.2273	0.2415	0.2296	0.2259	0.2151	0.2209	0.2224	0.1929	0.1775	0.1758	0.1709	0.1703	0.1769	0.2401	0.2348	0.2247	0.2237	0.2186	0.229	0.2227	0.2181	0.2203	0.2168	0.2162	0.2203	0.1546
217.5	0.1645	0.1591	0.1576	0.1541	0.1584	0.1593	0.1783	0.1696	0.1683	0.1699	0.173	0.1701	0.2176	0.2258	0.2253	0.2165	0.2246	0.2173	0.2508	0.2308	0.2293	0.2256	0.2298	0.2294	0.2448	0.232	0.2275	0.2184	0.225	0.2246	0.1949	0.1799	0.1769	0.173	0.1728	0.1788	0.2437	0.237	0.2276	0.2258	0.2214	0.2315	0.2271	0.2199	0.2227	0.2188	0.2188	0.2229	0.1558
219	0.1667	0.1608	0.1592	0.1562	0.1605	0.1614	0.1804	0.1719	0.1711	0.1731	0.1758	0.1729	0.2207	0.2295	0.2298	0.2188	0.2286	0.2213	0.254	0.2367	0.2339	0.2283	0.2328	0.2328	0.2484	0.2357	0.2327	0.2216	0.2293	0.2281	0.199	0.1835	0.1803	0.1763	0.1763	0.1811	0.2474	0.2406	0.2329	0.2292	0.2256	0.2342	0.2304	0.2236	0.2274	0.2226	0.2217	0.2261	0.1575
220.5	0.1678	0.1627	0.1605	0.1573	0.162	0.1625	0.1846	0.1735	0.1739	0.1753	0.1777	0.1744	0.2245	0.2317	0.2328	0.2222	0.2326	0.2242	0.2584	0.238	0.239	0.2332	0.2365	0.2386	0.2501	0.2394	0.2352	0.226	0.2322	0.2317	0.2014	0.186	0.1818	0.1787	0.1784	0.1857	0.2507	0.244	0.234	0.2322	0.2278	0.238	0.2339	0.2278	0.2289	0.226	0.2254	0.23	0.1594
222	0.1704	0.1643	0.1624	0.1581	0.1635	0.1647	0.1867	0.1764	0.1768	0.1775	0.18	0.1772	0.228	0.2349	0.2358	0.227	0.2362	0.2281	0.261	0.2394	0.2422	0.2357	0.2404	0.2406	0.2527	0.2427	0.2389	0.2285	0.2351	0.2344	0.2043	0.188	0.1849	0.1808	0.1815	0.1871	0.2533	0.2479	0.239	0.2358	0.2305	0.2417	0.2374	0.2304	0.2332	0.2282	0.2281	0.2325	0.1607
223.5	0.1722	0.1666	0.1637	0.1602	0.1651	0.1666	0.1894	0.1793	0.1797	0.1815	0.1833	0.1802	0.2305	0.2382	0.2403	0.2293	0.24	0.231	0.2649	0.2455	0.2445	0.2389	0.2448	0.2432	0.2568	0.2467	0.2434	0.2318	0.239	0.2368	0.2069	0.1912	0.1884	0.1832	0.1828	0.1899	0.2571	0.2503	0.2409	0.2384	0.2348	0.2424	0.2406	0.2341	0.2373	0.2313	0.2332	0.2345	0.1628
225	0.1749	0.1686	0.1656	0.1622	0.1671	0.1678	0.1937	0.1826	0.1831	0.1843	0.1857	0.1836	0.2352	0.2414	0.2427	0.2325	0.2433	0.2334	0.2675	0.2475	0.2497	0.2423	0.2484	0.2474	0.2592	0.2483	0.2458	0.2351	0.242	0.2421	0.2085	0.1933	0.1896	0.1864	0.1863	0.1938	0.2598	0.2519	0.2443	0.2408	0.2371	0.2466	0.243	0.2371	0.2397	0.2357	0.2342	0.2401	0.1644
226.5	0.1764	0.1706	0.1674	0.1635	0.1697	0.1703	0.1957	0.1851	0.1852	0.1868	0.1887	0.1861	0.2353	0.245	0.2465	0.236	0.2475	0.237	0.2691	0.2487	0.2496	0.2466	0.2523	0.2511	0.2613	0.2526	0.248	0.2396	0.2468	0.2431	0.2099	0.1967	0.1924	0.1893	0.1895	0.1954	0.262	0.2553	0.2479	0.2452	0.2412	0.2494	0.2465	0.2404	0.2425	0.2399	0.2392	0.2423	0.1658
228	0.1784	0.1727	0.1693	0.1645	0.1701	0.1718	0.1994	0.1887	0.1886	0.19	0.1923	0.189	0.2424	0.2484	0.2498	0.2391	0.251	0.2417	0.2774	0.2536	0.2525	0.2481	0.254	0.2519	0.2674	0.2573	0.2531	0.2423	0.2495	0.2479	0.2161	0.1998	0.196	0.1909	0.1917	0.1984	0.2683	0.2603	0.2474	0.247	0.2423	0.2515	0.2508	0.2455	0.2459	0.2424	0.2422	0.2438	0.167
229.5	0.1801	0.1759	0.1719	0.1667	0.1724	0.1739	0.2028	0.1915	0.1927	0.1943	0.1963	0.1923	0.2447	0.2519	0.2538	0.2424	0.2535	0.2447	0.2781	0.2568	0.2593	0.251	0.2572	0.2577	0.2682	0.2602	0.256	0.2454	0.2528	0.2515	0.2177	0.203	0.1983	0.1944	0.1939	0.2015	0.2712	0.2613	0.2543	0.2499	0.2459	0.2559	0.2543	0.2464	0.2489	0.2458	0.247	0.2488	0.1694
231	0.1828	0.1771	0.1741	0.1688	0.1741	0.1757	0.2052	0.1943	0.1944	0.1961	0.1988	0.1955	0.2481	0.256	0.257	0.2466	0.2581	0.2483	0.2827	0.26	0.2627	0.2555	0.2611	0.2602	0.2706	0.2654	0.2599	0.2487	0.2563	0.2541	0.2198	0.2044	0.2014	0.1985	0.1982	0.2043	0.2741	0.2655	0.2591	0.2537	0.25	0.2588	0.2566	0.2507	0.2532	0.2489	0.2502	0.2526	0.171
232.5	0.1847	0.1796	0.1763	0.1706	0.1762	0.1782	0.2102	0.1975	0.1969	0.1989	0.2025	0.1981	0.25	0.2593	0.2596	0.2494	0.2612	0.2518	0.2846	0.2626	0.2622	0.2561	0.2639	0.2624	0.2734	0.2685	0.2606	0.2518	0.2593	0.2581	0.2219	0.2072	0.2031	0.2009	0.2	0.2079	0.2771	0.2674	0.2602	0.257	0.2525	0.2616	0.2603	0.2545	0.256	0.253	0.2529	0.2555	0.1722
234	0.1866	0.1811	0.1779	0.1726	0.178	0.1811	0.212	0.2011	0.2014	0.202	0.2037	0.1997	0.2536	0.2624	0.264	0.2537	0.2637	0.2563	0.2882	0.2683	0.2678	0.2611	0.2671	0.2676	0.2772	0.2705	0.2662	0.2557	0.2621	0.2607	0.226	0.2111	0.206	0.2033	0.2024	0.2088	0.282	0.2711	0.2628	0.2586	0.2561	0.2641	0.2641	0.2567	0.2597	0.2563	0.2561	0.2563	0.1742
235.5	0.1881	0.1839	0.179	0.1746	0.1805	0.1817	0.2161	0.2035	0.2037	0.206	0.2068	0.203	0.2575	0.2652	0.2675	0.2565	0.2688	0.2586	0.2926	0.2711	0.2764	0.2647	0.2716	0.2705	0.2785	0.2747	0.2685	0.2589	0.2666	0.2637	0.2284	0.2136	0.2089	0.2063	0.2058	0.212	0.2859	0.2745	0.2682	0.2626	0.2596	0.2666	0.2656	0.2605	0.2618	0.2591	0.2597	0.2599	0.1761
237	0.191	0.1864	0.1822	0.1757	0.1821	0.1846	0.2207	0.2074	0.2078	0.2091	0.2111	0.2078	0.26	0.2683	0.2715	0.2603	0.2723	0.2627	0.2984	0.273	0.2804	0.2687	0.2755	0.2745	0.2819	0.2771	0.2723	0.2619	0.2693	0.2667	0.2326	0.2157	0.2115	0.209	0.2081	0.2161	0.2898	0.2776	0.2696	0.266	0.2602	0.2702	0.2709	0.2637	0.2653	0.2634	0.2644	0.2641	0.178
238.5	0.1927	0.1887	0.1831	0.1774	0.1835	0.1875	0.2225	0.2111	0.2107	0.2131	0.2143	0.2105	0.2637	0.2721	0.2737	0.2634	0.2737	0.2651	0.301	0.2775	0.2798	0.2698	0.277	0.2778	0.2848	0.2805	0.2752	0.264	0.2733	0.2699	0.2356	0.2177	0.2151	0.2094	0.209	0.2172	0.2938	0.2825	0.2733	0.2676	0.2646	0.2726	0.2737	0.2658	0.2693	0.2641	0.2666	0.2663	0.1796
240	0.1943	0.1894	0.185	0.1801	0.186	0.1889	0.2269	0.2139	0.2135	0.2163	0.218	0.2135	0.2664	0.2743	0.2763	0.2665	0.2763	0.2686	0.3058	0.2803	0.2848	0.2741	0.2814	0.2806	0.2863	0.2834	0.2784	0.2684	0.2761	0.2732	0.2379	0.2214	0.2172	0.2136	0.2121	0.2211	0.2958	0.2862	0.2755	0.2715	0.2663	0.2744	0.2727	0.2699	0.2716	0.2681	0.2691	0.2687	0.1816
241.5	0.1966	0.1925	0.1876	0.182	0.1875	0.1911	0.2315	0.2176	0.2176	0.2194	0.2209	0.2171	0.2702	0.2772	0.2792	0.2694	0.2816	0.271	0.3093	0.2846	0.2827	0.2775	0.2855	0.2846	0.2901	0.2856	0.2794	0.2716	0.2793	0.276	0.2406	0.2241	0.2197	0.2153	0.2157	0.2246	0.2976	0.2891	0.2796	0.2756	0.2696	0.2798	0.2815	0.2732	0.2761	0.2714	0.2737	0.2721	0.1832
243	0.1984	0.1944	0.1895	0.1844	0.1894	0.1939	0.2337	0.2213	0.2211	0.2225	0.2237	0.22	0.2737	0.2816	0.2833	0.2735	0.2836	0.2755	0.3124	0.2879	0.2865	0.2811	0.289	0.2898	0.2931	0.2906	0.2848	0.2745	0.2828	0.2798	0.2453	0.2284	0.2241	0.2182	0.2185	0.2276	0.3023	0.2935	0.2857	0.2792	0.2753	0.2842	0.2874	0.2771	0.2807	0.2752	0.2777	0.2775	0.1854
244.5	0.2008	0.1969	0.1919	0.1851	0.1914	0.196	0.2372	0.224	0.2244	0.226	0.2272	0.2227	0.2759	0.2832	0.2851	0.2751	0.286	0.2791	0.3165	0.2904	0.2952	0.2836	0.2912	0.2933	0.2963	0.2921	0.2864	0.2765	0.2855	0.2815	0.2486	0.2305	0.226	0.2209	0.2219	0.2311	0.3055	0.2956	0.287	0.2813	0.2802	0.2866	0.2916	0.2804	0.2851	0.279	0.2816	0.282	0.1873
246	0.2027	0.1994	0.1936	0.188	0.1937	0.1978	0.2403	0.2269	0.2276	0.2303	0.2312	0.2263	0.278	0.2868	0.2897	0.2796	0.2876	0.2807	0.3187	0.2985	0.2947	0.2891	0.297	0.2978	0.3	0.2956	0.2902	0.2807	0.2884	0.2852	0.2515	0.2346	0.2299	0.2242	0.2257	0.2345	0.308	0.3001	0.2933	0.2872	0.2836	0.2914	0.2956	0.2854	0.2908	0.284	0.2857	0.2858	0.1894
247.5	0.2048	0.2016	0.1955	0.1891	0.1953	0.2004	0.245	0.2289	0.2295	0.232	0.2331	0.2294	0.2817	0.2887	0.2915	0.2812	0.295	0.2832	0.3228	0.2982	0.3035	0.2938	0.3014	0.3018	0.3032	0.2995	0.2929	0.2838	0.2914	0.2886	0.2544	0.2385	0.2331	0.2284	0.2281	0.2381	0.31	0.3025	0.2957	0.2907	0.2884	0.2953	0.3004	0.2911	0.2944	0.2906	0.2901	0.2912	0.1916
249	0.2057	0.2028	0.1976	0.1911	0.1971	0.2029	0.2483	0.2326	0.2337	0.2363	0.2369	0.2318	0.2835	0.2931	0.2964	0.285	0.2985	0.2867	0.3242	0.2996	0.3086	0.2966	0.3082	0.3053	0.3053	0.3032	0.2961	0.2847	0.2934	0.2896	0.2567	0.241	0.2364	0.2315	0.2318	0.2408	0.3122	0.3044	0.2994	0.2937	0.2917	0.2976	0.3036	0.2952	0.2981	0.2906	0.2949	0.2939	0.1935
250.5	0.2084	0.2054	0.1987	0.1923	0.2003	0.205	0.2519	0.2365	0.237	0.2386	0.2396	0.2341	0.2883	0.2969	0.299	0.2889	0.3001	0.2911	0.3287	0.3086	0.3095	0.3009	0.3104	0.3094	0.3107	0.306	0.2988	0.2878	0.2956	0.2929	0.262	0.2438	0.239	0.235	0.2327	0.245	0.317	0.3077	0.3001	0.2963	0.2902	0.2993	0.3074	0.2975	0.3017	0.2984	0.2982	0.2965	0.1953
252	0.2107	0.208	0.2017	0.1945	0.202	0.2076	0.2558	0.24	0.2408	0.2423	0.2421	0.2372	0.2909	0.2991	0.3015	0.2922	0.3054	0.2938	0.3308	0.309	0.3155	0.3042	0.3147	0.3119	0.3116	0.3107	0.3004	0.2913	0.2998	0.2961	0.2626	0.2474	0.2415	0.2375	0.2384	0.2476	0.3168	0.3102	0.303	0.2986	0.2955	0.3034	0.309	0.303	0.3046	0.3023	0.304	0.3008	0.197
253.5	0.2134	0.2106	0.2031	0.1968	0.2038	0.2097	0.2578	0.2429	0.2429	0.2469	0.2465	0.2419	0.2945	0.3029	0.3055	0.2946	0.3075	0.2984	0.3334	0.3117	0.321	0.3072	0.3187	0.3145	0.3162	0.3135	0.3047	0.2945	0.3035	0.2994	0.2677	0.2515	0.246	0.2416	0.2412	0.2517	0.3217	0.3122	0.3079	0.3023	0.2981	0.3047	0.3126	0.3049	0.309	0.3047	0.309	0.3037	0.1991
255	0.2138	0.2128	0.2055	0.1983	0.2056	0.2118	0.2621	0.2457	0.2456	0.2491	0.2491	0.244	0.2964	0.3048	0.3084	0.298	0.3105	0.3004	0.3358	0.3172	0.3228	0.3093	0.3214	0.3184	0.3182	0.3167	0.3067	0.2976	0.3069	0.3019	0.2706	0.2543	0.247	0.2447	0.244	0.2544	0.3232	0.3142	0.3088	0.3037	0.3017	0.3072	0.3161	0.309	0.3101	0.3112	0.3124	0.3065	0.201
256.5	0.2171	0.2149	0.2083	0.2012	0.208	0.2137	0.266	0.2495	0.2503	0.2533	0.2523	0.2472	0.3001	0.3076	0.3123	0.2996	0.3134	0.3037	0.3402	0.3193	0.3238	0.3116	0.3242	0.3216	0.3214	0.3202	0.3113	0.2994	0.3103	0.3055	0.2742	0.2567	0.252	0.2459	0.2463	0.2574	0.3278	0.3175	0.313	0.3058	0.3032	0.3104	0.3199	0.3115	0.3142	0.3138	0.3157	0.31	0.2034
258	0.2185	0.2169	0.2093	0.2027	0.2089	0.216	0.271	0.2522	0.2526	0.2557	0.2544	0.2502	0.3046	0.312	0.3143	0.303	0.3183	0.306	0.3444	0.3209	0.3323	0.3165	0.3275	0.3236	0.3247	0.3238	0.3142	0.3049	0.3126	0.3078	0.2798	0.2611	0.2553	0.2496	0.2505	0.2613	0.331	0.3213	0.3146	0.3096	0.3053	0.3131	0.3238	0.318	0.3171	0.3164	0.319	0.3124	0.205
259.5	0.222	0.2194	0.2119	0.2052	0.2118	0.2177	0.2727	0.2551	0.2574	0.2602	0.2591	0.2526	0.3036	0.3152	0.3178	0.3074	0.3215	0.3095	0.3445	0.323	0.3329	0.3195	0.3318	0.3276	0.3282	0.3271	0.3177	0.308	0.3183	0.3135	0.2831	0.2637	0.2599	0.254	0.2536	0.2655	0.3334	0.3232	0.3185	0.3126	0.3074	0.3157	0.3274	0.319	0.3223	0.3221	0.3236	0.3157	0.2068
261	0.2233	0.222	0.214	0.2069	0.2137	0.2206	0.2748	0.257	0.2591	0.2617	0.2607	0.2551	0.3098	0.3195	0.3211	0.3091	0.3228	0.3128	0.3476	0.3273	0.3342	0.3216	0.3344	0.3299	0.3313	0.3313	0.3209	0.3107	0.3217	0.3161	0.287	0.2679	0.2623	0.257	0.2576	0.2677	0.3358	0.3259	0.3199	0.3146	0.3129	0.318	0.3304	0.3226	0.324	0.3237	0.3281	0.3187	0.2092
262.5	0.2254	0.2236	0.2156	0.2087	0.2158	0.2226	0.2783	0.2606	0.2616	0.2652	0.2641	0.258	0.3114	0.3204	0.323	0.3132	0.3264	0.3169	0.3508	0.3276	0.3345	0.324	0.3357	0.3335	0.3324	0.3324	0.3232	0.3139	0.3237	0.3197	0.2904	0.2718	0.2632	0.2605	0.2592	0.2727	0.338	0.3284	0.3223	0.3178	0.3155	0.3212	0.3312	0.3238	0.3262	0.3293	0.3285	0.3224	0.2109
264	0.2276	0.2263	0.2183	0.2106	0.2179	0.2247	0.2813	0.2628	0.2641	0.2678	0.2662	0.2608	0.3149	0.3225	0.3272	0.3158	0.3297	0.3182	0.3534	0.3329	0.3319	0.3266	0.3379	0.3348	0.3369	0.3358	0.327	0.3168	0.326	0.3222	0.2943	0.2754	0.2673	0.2645	0.2627	0.2754	0.3411	0.3325	0.327	0.3203	0.3164	0.3232	0.3352	0.3279	0.3306	0.3299	0.3324	0.3241	0.2132
265.5	0.2296	0.229	0.2206	0.2133	0.2196	0.2273	0.2838	0.2669	0.268	0.2706	0.2692	0.2637	0.3175	0.3274	0.3298	0.3183	0.3307	0.3221	0.3569	0.3345	0.3392	0.3292	0.3413	0.3373	0.3388	0.3398	0.3297	0.3193	0.3289	0.3261	0.2975	0.2786	0.2713	0.2665	0.2657	0.2784	0.3446	0.3345	0.3284	0.3215	0.3199	0.327	0.3382	0.3311	0.332	0.3348	0.3357	0.3262	0.2153
267	0.2325	0.2315	0.2229	0.2147	0.2229	0.2304	0.2877	0.27	0.2723	0.2742	0.2725	0.2664	0.3205	0.331	0.3344	0.3228	0.3349	0.3248	0.3591	0.3371	0.3432	0.332	0.3452	0.3428	0.343	0.3439	0.3355	0.3227	0.3353	0.3292	0.302	0.282	0.2759	0.272	0.2711	0.2833	0.347	0.3378	0.3329	0.3263	0.3246	0.3303	0.3409	0.3356	0.3369	0.338	0.3399	0.3303	0.2175
268.5	0.2339	0.2336	0.2241	0.2169	0.2244	0.2326	0.2894	0.2718	0.2734	0.2766	0.2748	0.2686	0.3236	0.3327	0.336	0.324	0.3369	0.3251	0.363	0.3384	0.3464	0.3336	0.3462	0.3423	0.3458	0.3455	0.3351	0.3246	0.3348	0.3305	0.3053	0.2869	0.2782	0.2743	0.2727	0.2879	0.3502	0.34	0.3349	0.3269	0.3245	0.3318	0.3434	0.3365	0.337	0.3398	0.3407	0.3326	0.2192
270	0.2374	0.2362	0.2265	0.2186	0.2262	0.2347	0.2914	0.275	0.2761	0.2785	0.2776	0.2723	0.3275	0.3362	0.3384	0.3279	0.3403	0.3288	0.3662	0.3419	0.3503	0.3363	0.3493	0.3457	0.3478	0.3491	0.3386	0.3282	0.3389	0.3343	0.3087	0.2922	0.2836	0.278	0.277	0.2922	0.3535	0.3439	0.338	0.3308	0.329	0.3343	0.3461	0.3416	0.3391	0.3436	0.3446	0.3348	0.2204
271.5	0.2394	0.2396	0.2302	0.2214	0.2287	0.2379	0.2961	0.2792	0.2791	0.2826	0.2822	0.2761	0.3275	0.3374	0.3414	0.33	0.342	0.3321	0.3667	0.3442	0.3531	0.3394	0.3519	0.3478	0.3486	0.3516	0.3418	0.3326	0.3412	0.3372	0.3101	0.2948	0.2864	0.2839	0.2811	0.2964	0.3557	0.346	0.341	0.3346	0.3313	0.337	0.3472	0.3422	0.3435	0.343	0.346	0.3391	0.2241
273	0.2404	0.2401	0.2308	0.2221	0.231	0.2392	0.2995	0.2803	0.2818	0.2847	0.2834	0.2775	0.3331	0.3404	0.3437	0.3329	0.3446	0.3336	0.3717	0.3486	0.3561	0.3403	0.3535	0.3514	0.3549	0.3545	0.3437	0.3319	0.3446	0.3396	0.3159	0.2991	0.2903	0.2859	0.285	0.2997	0.3611	0.3491	0.3443	0.336	0.3333	0.34	0.3525	0.3456	0.3462	0.3494	0.3484	0.3403	0.2259
275	0.2431	0.2428	0.2335	0.2252	0.2334	0.2426	0.303	0.2833	0.2859	0.2886	0.2864	0.2807	0.3355	0.3437	0.3474	0.3347	0.3475	0.3371	0.3749	0.3517	0.3624	0.3439	0.3577	0.3544	0.356	0.3582	0.3489	0.3362	0.348	0.3432	0.3179	0.3046	0.2968	0.2916	0.2899	0.3055	0.362	0.3525	0.347	0.3405	0.3375	0.3445	0.3552	0.3493	0.3496	0.3523	0.3517	0.3444	0.2279
276	0.2456	0.2457	0.2354	0.2278	0.2348	0.2439	0.3056	0.2875	0.2878	0.2912	0.2888	0.2835	0.336	0.3468	0.3504	0.3396	0.3498	0.3409	0.3761	0.3559	0.3588	0.3479	0.3598	0.3577	0.3597	0.3609	0.3513	0.3413	0.3512	0.348	0.322	0.3081	0.299	0.2955	0.2936	0.3091	0.3661	0.3564	0.351	0.3451	0.3408	0.3463	0.3582	0.3521	0.3536	0.357	0.3553	0.3457	0.2302
277.5	0.2472	0.2479	0.2386	0.2307	0.2375	0.2479	0.3094	0.291	0.2919	0.2912	0.2926	0.2857	0.3398	0.3489	0.3527	0.3408	0.3509	0.3424	0.3782	0.3563	0.3579	0.3473	0.3611	0.3598	0.3617	0.3622	0.3548	0.3423	0.3523	0.3487	0.3243	0.3104	0.3027	0.2973	0.2971	0.3129	0.3685	0.3574	0.3532	0.3455	0.3427	0.349	0.3595	0.353	0.3556	0.3546	0.3559	0.3491	0.2335
279	0.2493	0.2513	0.2393	0.2311	0.2386	0.2499	0.3114	0.2929	0.2942	0.2962	0.2951	0.2886	0.3434	0.3511	0.3548	0.3432	0.3556	0.3449	0.3824	0.3597	0.3674	0.3525	0.3658	0.3631	0.3657	0.3658	0.3575	0.3444	0.3566	0.3523	0.3287	0.3146	0.307	0.3018	0.2999	0.3166	0.3727	0.3612	0.3564	0.3493	0.3476	0.3521	0.3642	0.3584	0.3587	0.3604	0.3617	0.3518	0.2348
280.5	0.2523	0.2531	0.2415	0.2332	0.2401	0.2515	0.3168	0.2956	0.297	0.3004	0.2969	0.2913	0.3465	0.3546	0.3591	0.3467	0.359	0.3494	0.3865	0.3646	0.3709	0.3553	0.368	0.366	0.3689	0.3688	0.3609	0.3493	0.359	0.3551	0.3267	0.3189	0.3099	0.3065	0.3039	0.3209	0.3734	0.3654	0.3569	0.3534	0.3499	0.3547	0.3659	0.3613	0.3624	0.3638	0.3637	0.3549	0.2374
282	0.2548	0.2559	0.2442	0.2357	0.2424	0.2539	0.3185	0.2991	0.3004	0.305	0.3008	0.2945	0.3494	0.3586	0.3622	0.3492	0.3602	0.3502	0.3882	0.3668	0.366	0.3569	0.3703	0.3684	0.3715	0.3731	0.3633	0.3509	0.3634	0.3593	0.3351	0.3231	0.3125	0.3075	0.3087	0.3237	0.3785	0.3687	0.3635	0.3551	0.3537	0.3582	0.3693	0.366	0.3658	0.3665	0.3686	0.3582	0.24
283.5	0.2559	0.2588	0.2477	0.2379	0.2454	0.2572	0.3219	0.3011	0.304	0.3065	0.3027	0.2972	0.3504	0.3597	0.3628	0.3519	0.3663	0.3537	0.3901	0.3663	0.379	0.3599	0.3766	0.3722	0.3721	0.3743	0.3617	0.3545	0.3662	0.361	0.3353	0.3247	0.3164	0.3138	0.3125	0.327	0.3799	0.3704	0.3658	0.3592	0.3565	0.3603	0.3711	0.3671	0.3686	0.3695	0.3703	0.3604	0.2419
285	0.2588	0.2612	0.2485	0.239	0.2467	0.2591	0.3263	0.3059	0.3079	0.3111	0.3079	0.3009	0.355	0.3629	0.367	0.3544	0.3675	0.3574	0.395	0.3709	0.3848	0.3621	0.3783	0.3757	0.3763	0.3772	0.3676	0.3568	0.3684	0.3647	0.3389	0.3297	0.3201	0.3154	0.3144	0.331	0.3834	0.3733	0.3702	0.3612	0.3603	0.3635	0.3754	0.37	0.3735	0.3746	0.374	0.3644	0.245
286.5	0.2616	0.2631	0.2506	0.2418	0.2476	0.2609	0.3289	0.3073	0.3105	0.3132	0.3094	0.3029	0.3575	0.3657	0.3693	0.3559	0.3695	0.3589	0.398	0.3729	0.3865	0.3633	0.3814	0.3773	0.3785	0.3798	0.3703	0.3587	0.3696	0.3667	0.3442	0.3318	0.3237	0.3164	0.3169	0.3322	0.3859	0.3752	0.3679	0.363	0.3625	0.365	0.378	0.3724	0.3741	0.3737	0.3779	0.3666	0.246
288	0.2637	0.2652	0.2531	0.2442	0.251	0.2642	0.3321	0.3113	0.3138	0.3155	0.3139	0.3063	0.3594	0.369	0.3723	0.3604	0.3713	0.362	0.4011	0.3774	0.3808	0.3648	0.3839	0.3793	0.3804	0.3815	0.3739	0.3612	0.3734	0.3692	0.3456	0.3356	0.3271	0.3203	0.3211	0.3369	0.3891	0.3781	0.3744	0.3663	0.3661	0.3678	0.382	0.3756	0.3793	0.3783	0.38	0.3697	0.2489
289.5	0.2668	0.2677	0.2539	0.2449	0.2507	0.2654	0.3351	0.3125	0.3161	0.3188	0.3146	0.309	0.3635	0.3709	0.3734	0.3622	0.3754	0.3625	0.4047	0.3802	0.3948	0.3701	0.3886	0.3845	0.3829	0.3854	0.3763	0.3636	0.3762	0.3716	0.3486	0.3382	0.3303	0.3245	0.3243	0.3411	0.3918	0.3819	0.3764	0.369	0.3691	0.3721	0.3857	0.3802	0.3817	0.3809	0.3832	0.3724	0.2505
291	0.2685	0.2714	0.257	0.2473	0.2541	0.2687	0.3371	0.314	0.3183	0.3226	0.3185	0.3109	0.3653	0.3736	0.3769	0.3657	0.378	0.3675	0.4077	0.3819	0.3974	0.3745	0.3891	0.3856	0.3858	0.387	0.3783	0.3679	0.3783	0.374	0.3502	0.3417	0.3331	0.3258	0.3274	0.3429	0.3925	0.3832	0.3795	0.3725	0.3708	0.3732	0.3868	0.3809	0.3864	0.3854	0.3865	0.3746	0.252
292.5	0.2723	0.2742	0.2596	0.2486	0.2566	0.2714	0.3406	0.3194	0.321	0.3257	0.3222	0.3147	0.3679	0.3772	0.3808	0.3673	0.3794	0.3693	0.4085	0.3851	0.3943	0.3736	0.3927	0.3891	0.3867	0.3899	0.3821	0.3697	0.3817	0.3769	0.3506	0.3453	0.339	0.3295	0.3302	0.3459	0.3971	0.3853	0.3828	0.3742	0.3742	0.376	0.3912	0.3853	0.3893	0.3889	0.389	0.3781	0.2549
294	0.2742	0.2765	0.2629	0.2522	0.2601	0.2746	0.3417	0.3225	0.3255	0.3282	0.3236	0.3169	0.37	0.3796	0.3824	0.3714	0.3824	0.3722	0.4124	0.3882	0.4016	0.3781	0.3969	0.3908	0.3894	0.3924	0.3841	0.3726	0.3849	0.3786	0.3554	0.348	0.3393	0.3325	0.3331	0.349	0.4002	0.39	0.3834	0.3767	0.3765	0.3771	0.3946	0.3878	0.3917	0.3902	0.3922	0.38	0.2574
295.5	0.2766	0.2799	0.2657	0.2547	0.2628	0.2775	0.3461	0.3256	0.3279	0.3319	0.3273	0.3189	0.3729	0.3827	0.3857	0.3728	0.3839	0.3756	0.4154	0.3919	0.4029	0.3831	0.3981	0.3953	0.3923	0.3952	0.3876	0.3767	0.3867	0.3816	0.3591	0.3497	0.3428	0.336	0.3357	0.3527	0.4037	0.3919	0.3865	0.3801	0.3786	0.3806	0.3974	0.3916	0.3946	0.3946	0.3953	0.3843	0.2597
297	0.2785	0.282	0.2672	0.257	0.2643	0.28	0.3473	0.3275	0.3295	0.3338	0.3291	0.3212	0.3747	0.3843	0.3885	0.3751	0.3873	0.3763	0.4162	0.3922	0.4083	0.3848	0.4022	0.3957	0.3945	0.397	0.3901	0.3778	0.3886	0.3833	0.3579	0.3532	0.3457	0.3398	0.3395	0.3539	0.4051	0.3938	0.3896	0.382	0.3819	0.3823	0.3988	0.3946	0.3983	0.3984	0.4005	0.3852	0.2613
298.5	0.2809	0.2842	0.27	0.2596	0.2667	0.2823	0.352	0.3306	0.3319	0.3383	0.3326	0.3262	0.377	0.3863	0.3883	0.3777	0.3879	0.3802	0.4182	0.3984	0.4096	0.3853	0.4019	0.4001	0.3967	0.3992	0.3924	0.38	0.3907	0.387	0.3622	0.3565	0.347	0.3419	0.3416	0.3599	0.4095	0.3962	0.3916	0.3847	0.385	0.3855	0.403	0.3973	0.4029	0.4007	0.4021	0.3888	0.2639
300	0.2838	0.2879	0.2728	0.2615	0.2695	0.285	0.3549	0.3332	0.3363	0.3413	0.3359	0.3301	0.3795	0.389	0.3926	0.3799	0.3927	0.3825	0.4247	0.3987	0.41	0.3893	0.4083	0.4034	0.3975	0.4018	0.3909	0.3828	0.3942	0.3892	0.3653	0.3581	0.3517	0.3432	0.3446	0.3609	0.4124	0.3978	0.3935	0.3866	0.387	0.3877	0.4061	0.3995	0.4053	0.4024	0.4051	0.3927	0.2661
301.5	0.2859	0.2895	0.274	0.2639	0.2708	0.2877	0.3577	0.336	0.3389	0.3435	0.3385	0.3314	0.3818	0.3924	0.3956	0.3826	0.3941	0.3845	0.4267	0.402	0.4155	0.3929	0.4107	0.4052	0.3995	0.4051	0.3983	0.3853	0.3964	0.3914	0.3683	0.3635	0.3563	0.3461	0.3486	0.364	0.4161	0.4023	0.3975	0.3896	0.3891	0.3895	0.4092	0.4034	0.4104	0.4053	0.4087	0.3946	0.2675
303	0.2877	0.2925	0.2767	0.2655	0.2744	0.2907	0.3618	0.3398	0.3423	0.3475	0.3415	0.3338	0.3853	0.3956	0.3977	0.3848	0.3955	0.3868	0.429	0.4048	0.4181	0.3931	0.412	0.4088	0.4011	0.4074	0.3996	0.3873	0.3984	0.3946	0.3724	0.3662	0.3577	0.3487	0.3501	0.3694	0.4187	0.4045	0.4033	0.3927	0.3917	0.3925	0.4122	0.4076	0.4159	0.4096	0.4108	0.3986	0.2703
304.5	0.2897	0.2945	0.279	0.2682	0.2756	0.2913	0.3626	0.3415	0.3441	0.3492	0.3425	0.3365	0.3867	0.3957	0.3991	0.387	0.3978	0.3891	0.4308	0.4067	0.4216	0.3967	0.4163	0.412	0.403	0.4081	0.4012	0.3895	0.4004	0.3947	0.3734	0.3683	0.3606	0.3526	0.3534	0.3705	0.4194	0.4065	0.4025	0.3951	0.3944	0.3937	0.4154	0.4096	0.4169	0.4115	0.4157	0.3999	0.2709
306	0.2911	0.2968	0.2815	0.2706	0.2791	0.296	0.3671	0.3449	0.3483	0.3537	0.3454	0.3378	0.3893	0.3977	0.4018	0.3899	0.3987	0.3918	0.4333	0.4085	0.4229	0.4009	0.4189	0.4152	0.4034	0.4106	0.4032	0.3922	0.4032	0.3986	0.3772	0.3702	0.3638	0.3546	0.3567	0.3742	0.4216	0.4086	0.4078	0.3972	0.3972	0.3974	0.417	0.4112	0.4211	0.4151	0.4188	0.4037	0.273
307.5	0.2935	0.2998	0.2832	0.2722	0.2797	0.2973	0.371	0.3475	0.3493	0.3549	0.3487	0.3407	0.3922	0.401	0.4052	0.3917	0.4039	0.3937	0.4364	0.4127	0.4286	0.4042	0.4227	0.4172	0.406	0.415	0.4069	0.3947	0.4066	0.4024	0.3805	0.3747	0.3676	0.3575	0.3607	0.3787	0.4233	0.4118	0.407	0.3998	0.401	0.3994	0.4197	0.4164	0.4246	0.4178	0.4212	0.406	0.2757
309	0.2962	0.3021	0.2856	0.2752	0.2822	0.3001	0.3729	0.3508	0.351	0.3583	0.3513	0.3427	0.3941	0.4038	0.4057	0.3941	0.4073	0.3958	0.4413	0.4145	0.43	0.406	0.4278	0.4203	0.4085	0.4175	0.4078	0.3978	0.4093	0.4026	0.3821	0.3768	0.3702	0.3615	0.3633	0.3817	0.4243	0.4123	0.4117	0.4039	0.4045	0.4021	0.4247	0.4189	0.4273	0.4218	0.4255	0.4102	0.2787
310.5	0.2992	0.3043	0.2881	0.2772	0.2847	0.3038	0.3757	0.3546	0.357	0.3627	0.355	0.3467	0.3963	0.4066	0.4108	0.3969	0.4103	0.3986	0.4431	0.4177	0.4325	0.411	0.4297	0.424	0.4113	0.4191	0.4103	0.4003	0.4116	0.4041	0.3872	0.3807	0.3743	0.3656	0.3657	0.3852	0.4266	0.4151	0.414	0.4062	0.4061	0.4035	0.4255	0.4234	0.4315	0.4242	0.4292	0.4121	0.2816
312	0.3008	0.3075	0.2915	0.2803	0.2874	0.3058	0.3775	0.3571	0.3591	0.3649	0.359	0.3501	0.3993	0.4098	0.4125	0.3997	0.4114	0.4029	0.4446	0.4226	0.4319	0.4127	0.4317	0.4272	0.4145	0.4211	0.413	0.4023	0.4137	0.4073	0.3915	0.386	0.3772	0.3695	0.3707	0.3891	0.4303	0.4164	0.4185	0.4082	0.4098	0.4057	0.4308	0.4257	0.4371	0.4274	0.4313	0.4155	0.285
313.5	0.3028	0.3098	0.293	0.2815	0.2882	0.3075	0.3818	0.3595	0.3628	0.3694	0.3618	0.3533	0.4029	0.412	0.4149	0.4026	0.4137	0.404	0.4472	0.4252	0.4357	0.4162	0.4341	0.4293	0.4181	0.4234	0.4158	0.4046	0.4164	0.408	0.3942	0.3875	0.3787	0.3715	0.3737	0.3917	0.4329	0.4182	0.4213	0.4099	0.4133	0.4072	0.4348	0.4294	0.4393	0.43	0.4358	0.4185	0.2886
315	0.3052	0.313	0.2957	0.2839	0.2901	0.3099	0.385	0.3618	0.365	0.3704	0.3644	0.3545	0.4056	0.4129	0.4175	0.4042	0.4185	0.4055	0.4499	0.4271	0.4438	0.4198	0.4383	0.431	0.4218	0.4255	0.4177	0.4062	0.418	0.4098	0.3977	0.391	0.384	0.3747	0.3753	0.3945	0.4359	0.4205	0.4228	0.4103	0.4129	0.4078	0.4369	0.4326	0.4424	0.4316	0.4396	0.4207	0.2904
316.5	0.3076	0.3142	0.2966	0.2858	0.292	0.3119	0.3868	0.3637	0.3681	0.3742	0.3669	0.3575	0.4059	0.4157	0.418	0.4075	0.416	0.41	0.4533	0.4294	0.4431	0.4205	0.4389	0.4332	0.4223	0.4284	0.4183	0.4074	0.4191	0.4122	0.4002	0.3921	0.3867	0.3772	0.3782	0.3976	0.4368	0.422	0.4202	0.4116	0.4152	0.41	0.4396	0.4347	0.4447	0.4346	0.4416	0.4237	0.2928
318	0.3095	0.3171	0.3002	0.2878	0.2945	0.3144	0.3894	0.3674	0.3687	0.3787	0.3708	0.3614	0.4106	0.4178	0.4206	0.4107	0.4213	0.4111	0.4585	0.4329	0.4481	0.4244	0.4407	0.4354	0.4271	0.4311	0.4214	0.4103	0.4232	0.4127	0.4045	0.3963	0.3884	0.3829	0.3822	0.4005	0.4397	0.4257	0.4257	0.4151	0.4165	0.4099	0.4429	0.4375	0.4494	0.4372	0.4438	0.4259	0.2956
319.5	0.3125	0.3196	0.3017	0.2889	0.2967	0.3164	0.3912	0.3702	0.3718	0.3789	0.3717	0.3636	0.4104	0.4216	0.4238	0.4127	0.4238	0.4138	0.4619	0.4344	0.4525	0.4263	0.4457	0.4378	0.4276	0.4344	0.4258	0.4127	0.4269	0.4147	0.4067	0.3994	0.3923	0.3841	0.3857	0.4032	0.4398	0.4284	0.4264	0.417	0.4201	0.4138	0.4446	0.4409	0.4526	0.4398	0.4485	0.4276	0.2977
321	0.3141	0.3209	0.3038	0.2911	0.2987	0.3185	0.395	0.3734	0.3745	0.3836	0.376	0.3662	0.4147	0.4229	0.4251	0.414	0.4248	0.4161	0.465	0.4377	0.4526	0.4265	0.4462	0.441	0.429	0.4354	0.4273	0.4139	0.4298	0.4182	0.4113	0.4023	0.3937	0.3873	0.3885	0.4059	0.4417	0.4292	0.4276	0.4184	0.4224	0.4151	0.4478	0.4432	0.4541	0.4434	0.4517	0.43	0.2999
322.5	0.3165	0.3238	0.3056	0.2931	0.3007	0.3208	0.3984	0.3767	0.3783	0.387	0.3779	0.3687	0.4177	0.4255	0.4282	0.4171	0.4286	0.4179	0.4686	0.4396	0.4537	0.4309	0.4491	0.444	0.4288	0.4384	0.4317	0.4186	0.4325	0.4208	0.4146	0.4059	0.4	0.3919	0.3908	0.4109	0.4427	0.4309	0.4328	0.4222	0.4245	0.4185	0.4498	0.4459	0.459	0.4462	0.4539	0.434	0.302
324	0.319	0.3264	0.3084	0.2957	0.3025	0.3238	0.4009	0.3777	0.3783	0.3875	0.3807	0.372	0.4197	0.428	0.4299	0.4194	0.4321	0.4213	0.4699	0.4424	0.4559	0.4338	0.4533	0.4449	0.4297	0.4409	0.4348	0.4216	0.4357	0.4239	0.4149	0.4088	0.4038	0.3938	0.3938	0.4125	0.4442	0.4326	0.4346	0.4247	0.4259	0.4193	0.453	0.4484	0.4618	0.4477	0.4551	0.4358	0.3051
325	0.3217	0.3296	0.312	0.2988	0.3059	0.3267	0.404	0.381	0.3843	0.3909	0.3839	0.374	0.4222	0.4305	0.4329	0.422	0.4311	0.4253	0.4708	0.4457	0.4581	0.4372	0.4558	0.4496	0.4306	0.4425	0.4366	0.4248	0.4386	0.4274	0.4205	0.4115	0.4054	0.3982	0.3972	0.4164	0.4453	0.4344	0.4328	0.4275	0.4284	0.4221	0.4558	0.4517	0.4632	0.4498	0.4586	0.4387	0.3069
327	0.3235	0.3302	0.3139	0.3011	0.3068	0.329	0.4067	0.3833	0.386	0.3938	0.3855	0.3761	0.4242	0.4335	0.4366	0.4248	0.435	0.4256	0.4745	0.4491	0.4627	0.4401	0.4574	0.4517	0.4306	0.4448	0.4396	0.4277	0.4403	0.4295	0.4217	0.4145	0.4108	0.4004	0.4005	0.4179	0.4464	0.436	0.4364	0.427	0.4308	0.423	0.4577	0.4537	0.4662	0.4531	0.4611	0.4409	0.3086
328.5	0.3247	0.3328	0.3147	0.3013	0.3071	0.3297	0.4115	0.3855	0.3882	0.3964	0.3883	0.3784	0.4253	0.4346	0.4369	0.4261	0.436	0.4273	0.4752	0.4539	0.4678	0.4387	0.4596	0.4548	0.4314	0.4441	0.4413	0.4281	0.4418	0.4303	0.425	0.4171	0.4099	0.4022	0.4023	0.422	0.4477	0.4362	0.4385	0.4284	0.4318	0.4237	0.4614	0.456	0.4683	0.4551	0.4635	0.4417	0.3108
330	0.3268	0.3346	0.3164	0.3026	0.3097	0.3322	0.4139	0.3883	0.3911	0.399	0.3902	0.3806	0.4268	0.4362	0.4383	0.4299	0.4375	0.4317	0.4784	0.4556	0.4709	0.4438	0.4645	0.4564	0.4328	0.4465	0.4416	0.4291	0.4431	0.4322	0.4266	0.4201	0.4137	0.4058	0.4057	0.4233	0.4493	0.4377	0.4412	0.4292	0.4341	0.4249	0.4654	0.4595	0.4728	0.4569	0.4665	0.4452	0.3126
331.5	0.3287	0.3378	0.3183	0.3048	0.3125	0.3351	0.4172	0.3915	0.3937	0.4019	0.3933	0.3829	0.427	0.4376	0.4394	0.4316	0.4394	0.433	0.4794	0.4577	0.4732	0.4483	0.4676	0.459	0.4344	0.4471	0.4433	0.4321	0.4447	0.4339	0.4295	0.4239	0.4154	0.4091	0.4089	0.4279	0.4503	0.4385	0.4428	0.4307	0.4357	0.4268	0.4685	0.463	0.4757	0.4613	0.4689	0.4474	0.3148
333	0.3307	0.3391	0.3211	0.3074	0.3147	0.337	0.4212	0.3941	0.3971	0.4042	0.3962	0.385	0.4279	0.4382	0.4387	0.4326	0.4404	0.4345	0.479	0.4592	0.4739	0.4516	0.4698	0.4624	0.4332	0.4474	0.4426	0.4335	0.4447	0.4353	0.4336	0.4251	0.4197	0.4121	0.4111	0.4299	0.4513	0.4393	0.4461	0.4318	0.4355	0.4281	0.4723	0.4618	0.4803	0.4644	0.4716	0.452	0.3171
334.5	0.3331	0.3416	0.3222	0.3087	0.3141	0.3376	0.4213	0.3973	0.4018	0.4087	0.3977	0.3877	0.4288	0.4393	0.4426	0.4343	0.4419	0.436	0.4824	0.4617	0.4784	0.4541	0.473	0.4641	0.4357	0.4486	0.4441	0.4337	0.4468	0.436	0.4369	0.4282	0.4224	0.414	0.4137	0.4317	0.4529	0.44	0.4447	0.4331	0.4362	0.4279	0.4763	0.4688	0.482	0.4669	0.4741	0.4528	0.3196
336	0.3361	0.3444	0.325	0.3114	0.3169	0.3415	0.4253	0.3991	0.4041	0.4116	0.4007	0.3909	0.4303	0.4398	0.4441	0.4359	0.442	0.437	0.4845	0.4628	0.4794	0.4562	0.4758	0.4678	0.4358	0.4485	0.4455	0.4354	0.4466	0.4358	0.4387	0.4308	0.4242	0.4163	0.4172	0.4352	0.4543	0.4413	0.4433	0.4341	0.4385	0.4304	0.4788	0.4714	0.4826	0.4707	0.4784	0.4569	0.3215
337.5	0.336	0.3454	0.3269	0.313	0.3198	0.3439	0.428	0.4018	0.4061	0.4141	0.4033	0.3935	0.4311	0.4411	0.4446	0.4365	0.4427	0.4377	0.4855	0.466	0.4809	0.458	0.4784	0.4696	0.4367	0.4502	0.4453	0.4353	0.4489	0.4364	0.4374	0.4334	0.429	0.421	0.4204	0.4382	0.4546	0.4422	0.449	0.4354	0.4396	0.4305	0.4804	0.4729	0.4858	0.4746	0.4816	0.4584	0.3233
339	0.3381	0.3487	0.3286	0.314	0.3204	0.3453	0.4291	0.4026	0.4077	0.4146	0.4061	0.3947	0.4318	0.4421	0.445	0.4376	0.4448	0.4386	0.4875	0.4671	0.4836	0.459	0.4814	0.4704	0.4378	0.4516	0.4467	0.4354	0.449	0.4375	0.4432	0.436	0.4293	0.4226	0.423	0.4402	0.4571	0.4438	0.448	0.4362	0.44	0.4329	0.4827	0.4769	0.4898	0.4762	0.4836	0.4611	0.3255
340.5	0.3407	0.3516	0.3313	0.3164	0.3226	0.3477	0.4317	0.4059	0.4091	0.4177	0.4066	0.3965	0.4336	0.4434	0.4463	0.4382	0.4437	0.4405	0.4909	0.4683	0.4841	0.4609	0.4817	0.4713	0.4383	0.4531	0.4473	0.4358	0.4496	0.4382	0.447	0.4398	0.4321	0.4265	0.4259	0.4437	0.4585	0.4448	0.4519	0.437	0.4414	0.4328	0.4853	0.4808	0.4919	0.4788	0.4868	0.463	0.3278
342	0.3436	0.3534	0.332	0.3184	0.3237	0.3496	0.4353	0.4078	0.4128	0.4218	0.4082	0.3972	0.434	0.4448	0.4472	0.4397	0.446	0.4407	0.4926	0.4688	0.4835	0.4632	0.483	0.4716	0.4391	0.4534	0.4481	0.4376	0.4505	0.4376	0.4506	0.4416	0.4341	0.4281	0.4283	0.4455	0.4596	0.4453	0.4514	0.4387	0.4427	0.4343	0.4868	0.4813	0.4878	0.4807	0.4898	0.466	0.3297
343.5	0.3456	0.3563	0.336	0.3207	0.3269	0.3521	0.4384	0.4114	0.418	0.426	0.4106	0.4003	0.4356	0.4459	0.4481	0.4402	0.4468	0.4419	0.4936	0.4687	0.4848	0.4636	0.4835	0.4747	0.4407	0.4532	0.4489	0.4369	0.4518	0.4398	0.4536	0.4423	0.4367	0.4294	0.431	0.4491	0.461	0.4466	0.4504	0.4388	0.4445	0.4352	0.4894	0.4817	0.497	0.4825	0.4924	0.4673	0.3312
345	0.3464	0.357	0.3374	0.3222	0.3284	0.3546	0.4399	0.4142	0.4189	0.4269	0.4141	0.4017	0.4363	0.4456	0.4501	0.4419	0.4509	0.442	0.4962	0.4727	0.4904	0.4666	0.4874	0.4751	0.4407	0.4551	0.4498	0.4386	0.4522	0.4405	0.4572	0.4458	0.4393	0.4326	0.4328	0.4502	0.462	0.4478	0.4557	0.4412	0.4451	0.4365	0.4905	0.4856	0.4979	0.4843	0.4932	0.4668	0.3339
346.5	0.3491	0.36	0.34	0.3237	0.3301	0.357	0.4411	0.4178	0.4222	0.43	0.4169	0.4048	0.4379	0.4473	0.4519	0.4426	0.4493	0.4446	0.4993	0.4748	0.4919	0.4686	0.4884	0.4783	0.442	0.4561	0.4512	0.4393	0.4531	0.4419	0.4612	0.4483	0.4434	0.4349	0.4353	0.4543	0.4638	0.4494	0.4556	0.4417	0.4453	0.4375	0.4921	0.4855	0.5001	0.486	0.4955	0.4681	0.3354
348	0.3515	0.3622	0.3414	0.3269	0.3325	0.3593	0.4439	0.4199	0.4238	0.4302	0.4196	0.4083	0.4393	0.4488	0.452	0.4436	0.4508	0.445	0.5013	0.4765	0.4922	0.4684	0.4887	0.4788	0.4422	0.4561	0.4512	0.4411	0.4542	0.442	0.4643	0.4511	0.4423	0.439	0.4381	0.4566	0.4641	0.4502	0.4579	0.4433	0.4462	0.4396	0.4931	0.4868	0.4899	0.4878	0.4982	0.4714	0.3377
349.5	0.3542	0.3646	0.3443	0.3289	0.3342	0.3616	0.4444	0.4217	0.4276	0.4357	0.4212	0.41	0.4399	0.4497	0.4523	0.4442	0.452	0.4468	0.5019	0.479	0.4917	0.4712	0.4897	0.4837	0.4442	0.4588	0.4527	0.4424	0.4549	0.444	0.4639	0.4548	0.4492	0.4403	0.4412	0.4597	0.4653	0.4516	0.4579	0.4441	0.4483	0.4408	0.4962	0.4899	0.5022	0.4894	0.4997	0.4723	0.3394
351	0.3571	0.3685	0.3482	0.3315	0.3366	0.3637	0.4473	0.4231	0.4281	0.4347	0.4243	0.4132	0.4407	0.4505	0.4541	0.4457	0.453	0.447	0.5038	0.482	0.4939	0.4755	0.4946	0.4842	0.4438	0.4596	0.4531	0.4427	0.4559	0.445	0.469	0.4577	0.4513	0.444	0.4438	0.4623	0.4666	0.4527	0.4611	0.4457	0.4495	0.4422	0.4978	0.4899	0.5052	0.4916	0.5003	0.4744	0.3418
352.5	0.357	0.3698	0.3476	0.3319	0.3394	0.3654	0.4483	0.4237	0.4286	0.437	0.4252	0.4131	0.4419	0.4512	0.4544	0.4462	0.453	0.447	0.5051	0.4827	0.4949	0.4748	0.4964	0.4873	0.4456	0.461	0.4553	0.4427	0.4566	0.4462	0.4712	0.4614	0.4533	0.4462	0.4455	0.4648	0.4676	0.4541	0.4603	0.4472	0.4503	0.4423	0.4984	0.4915	0.5071	0.4922	0.5014	0.4761	0.3434
354	0.3593	0.371	0.3496	0.334	0.34	0.3673	0.4486	0.424	0.4304	0.4374	0.4262	0.4148	0.4429	0.4522	0.4555	0.4454	0.4556	0.4475	0.5061	0.4846	0.501	0.4776	0.4972	0.489	0.4467	0.4611	0.4555	0.444	0.4567	0.4463	0.475	0.4624	0.4584	0.4497	0.4477	0.4663	0.4692	0.4549	0.4622	0.4479	0.4524	0.4435	0.5012	0.4949	0.5097	0.4954	0.5028	0.478	0.3453
355.5	0.3632	0.3738	0.3519	0.3361	0.3412	0.3704	0.4504	0.4259	0.4315	0.4386	0.4268	0.4164	0.445	0.4544	0.4576	0.4489	0.4576	0.4497	0.5083	0.4875	0.499	0.4806	0.4999	0.4927	0.4483	0.4626	0.4561	0.4449	0.4583	0.4476	0.4775	0.4656	0.4581	0.452	0.4516	0.4701	0.4708	0.4568	0.4606	0.4495	0.4535	0.4442	0.5028	0.4966	0.5066	0.4977	0.5054	0.4786	0.3473
357	0.3634	0.3757	0.3537	0.3373	0.3446	0.3728	0.4523	0.4269	0.433	0.4385	0.4277	0.4173	0.4454	0.455	0.4583	0.4503	0.4578	0.4504	0.5086	0.488	0.5063	0.4832	0.5045	0.4923	0.4479	0.4641	0.457	0.4457	0.4583	0.4473	0.4777	0.4687	0.4635	0.4549	0.4546	0.4716	0.4721	0.457	0.4682	0.4504	0.4538	0.4452	0.5042	0.4983	0.5136	0.4997	0.5063	0.482	0.3497
358.5	0.3661	0.3781	0.356	0.3406	0.3451	0.3737	0.4512	0.4274	0.4343	0.441	0.4282	0.4184	0.4464	0.4566	0.4599	0.4507	0.4588	0.4528	0.5111	0.4908	0.5046	0.4832	0.506	0.4973	0.4494	0.4649	0.4591	0.448	0.4598	0.4489	0.4796	0.4723	0.4667	0.4573	0.4568	0.4755	0.4728	0.4587	0.465	0.4506	0.4558	0.4462	0.5077	0.5012	0.5182	0.5031	0.509	0.4831	0.3509
360	0.368	0.3792	0.3582	0.3421	0.3469	0.376	0.4548	0.4284	0.4349	0.442	0.4293	0.4187	0.4468	0.4581	0.4611	0.452	0.4594	0.4512	0.5114	0.4929	0.5041	0.4885	0.5065	0.4974	0.4515	0.4661	0.4591	0.4482	0.4619	0.4497	0.4811	0.4741	0.4681	0.4614	0.4595	0.4781	0.4742	0.4602	0.4676	0.4516	0.4571	0.4474	0.5106	0.5037	0.5201	0.5057	0.5099	0.486	0.3539
361.5	0.3704	0.3823	0.3608	0.3437	0.3496	0.3789	0.4559	0.4302	0.4375	0.4447	0.4312	0.4207	0.4477	0.4577	0.4614	0.4526	0.461	0.4539	0.511	0.4925	0.5064	0.4889	0.5078	0.4997	0.4516	0.4668	0.4593	0.4475	0.4617	0.4511	0.4811	0.4754	0.4702	0.4631	0.4617	0.4807	0.475	0.4601	0.468	0.4543	0.458	0.4496	0.5113	0.504	0.5215	0.5072	0.5136	0.4889	0.3548
363	0.3715	0.3845	0.3626	0.3461	0.3513	0.3819	0.4569	0.431	0.4372	0.444	0.4318	0.4216	0.451	0.4605	0.4615	0.4543	0.4624	0.4559	0.5141	0.4949	0.5097	0.4912	0.5103	0.4981	0.4526	0.4678	0.4606	0.4499	0.4639	0.4507	0.4837	0.478	0.4728	0.4671	0.4647	0.4825	0.4765	0.4623	0.47	0.4547	0.459	0.4504	0.5138	0.5077	0.5241	0.5084	0.5152	0.49	0.3566
364.5	0.3743	0.3865	0.3649	0.3487	0.3529	0.3831	0.4583	0.4321	0.44	0.4468	0.4325	0.4214	0.4522	0.461	0.464	0.4555	0.4647	0.4567	0.5149	0.4955	0.5104	0.4929	0.5124	0.5017	0.454	0.4678	0.4623	0.4503	0.465	0.452	0.4848	0.48	0.4751	0.4696	0.4672	0.485	0.4777	0.4632	0.4708	0.4558	0.4611	0.4509	0.515	0.5088	0.5263	0.5118	0.5185	0.4922	0.359
366	0.3742	0.3885	0.3663	0.3499	0.3546	0.385	0.4601	0.4327	0.4377	0.4454	0.433	0.422	0.4512	0.4631	0.4628	0.4578	0.4634	0.4573	0.515	0.4976	0.5086	0.4923	0.5131	0.5016	0.4551	0.4688	0.4622	0.4521	0.4652	0.4528	0.4859	0.4808	0.4763	0.4704	0.4689	0.4865	0.4782	0.4634	0.4732	0.4565	0.4617	0.4529	0.5164	0.51	0.5265	0.5124	0.5206	0.4937	0.3618
367.5	0.3763	0.3905	0.3683	0.3523	0.3572	0.3869	0.4599	0.434	0.4387	0.4467	0.4352	0.4234	0.4518	0.4632	0.4668	0.4583	0.4666	0.4594	0.516	0.4986	0.5095	0.495	0.5159	0.5033	0.4552	0.4719	0.4634	0.4536	0.4672	0.4544	0.4867	0.4832	0.4778	0.4736	0.4717	0.4881	0.4793	0.466	0.4742	0.4589	0.4638	0.454	0.5168	0.5125	0.5302	0.5162	0.522	0.4954	0.3631
369	0.379	0.3933	0.371	0.3546	0.3593	0.3898	0.4608	0.4348	0.4413	0.449	0.4357	0.425	0.4531	0.4641	0.469	0.459	0.4661	0.459	0.5188	0.4987	0.5171	0.4974	0.5168	0.5059	0.4565	0.4722	0.4647	0.4538	0.4679	0.4541	0.4886	0.4835	0.4797	0.4747	0.4732	0.4896	0.4805	0.467	0.4727	0.4599	0.4647	0.4551	0.5182	0.514	0.5307	0.5157	0.523	0.4958	0.3646
370.5	0.3813	0.3946	0.3719	0.3557	0.3617	0.3913	0.4631	0.4367	0.4441	0.4517	0.4366	0.4255	0.4561	0.4658	0.4688	0.4605	0.4674	0.4616	0.5191	0.4996	0.5101	0.4979	0.5172	0.5079	0.4584	0.4728	0.4659	0.4555	0.4686	0.4573	0.4903	0.4843	0.4808	0.4755	0.4745	0.4906	0.4818	0.4671	0.4753	0.4618	0.4659	0.457	0.5209	0.5149	0.5316	0.5169	0.5249	0.4966	0.3682
372	0.3824	0.3967	0.3753	0.3584	0.3622	0.3933	0.4644	0.4375	0.444	0.4514	0.4382	0.4272	0.456	0.4672	0.471	0.4617	0.4695	0.4623	0.5188	0.5025	0.5099	0.4976	0.5176	0.5074	0.4574	0.4745	0.4674	0.4563	0.4703	0.4568	0.4915	0.4865	0.4814	0.4776	0.4744	0.4933	0.4836	0.47	0.4778	0.4621	0.4664	0.457	0.5205	0.5159	0.5332	0.52	0.5251	0.4984	0.3689
373.5	0.3848	0.3995	0.3762	0.3606	0.3642	0.3953	0.4664	0.4385	0.444	0.453	0.4388	0.4278	0.4576	0.4678	0.4711	0.4613	0.4711	0.4631	0.5211	0.5024	0.5136	0.4988	0.5188	0.5075	0.4597	0.4756	0.4677	0.4571	0.4705	0.458	0.4927	0.4866	0.4839	0.4789	0.4756	0.4916	0.4843	0.4703	0.4792	0.4629	0.4672	0.4585	0.5223	0.5173	0.5337	0.5199	0.5269	0.4995	0.3711
375	0.3864	0.401	0.3785	0.3616	0.3663	0.3972	0.4671	0.4396	0.4455	0.4513	0.4414	0.4295	0.4596	0.4685	0.4707	0.465	0.4727	0.4643	0.5215	0.5028	0.5197	0.4999	0.5218	0.5086	0.4608	0.476	0.4672	0.4585	0.4732	0.4594	0.4943	0.4886	0.483	0.4817	0.4779	0.4946	0.4859	0.4713	0.4771	0.4637	0.4689	0.4606	0.5236	0.5182	0.5349	0.521	0.5293	0.5008	0.3727
376.5	0.3885	0.4034	0.381	0.3642	0.3678	0.3993	0.4679	0.4398	0.4481	0.457	0.4416	0.4305	0.46	0.4709	0.4743	0.4646	0.4724	0.4653	0.523	0.5037	0.521	0.5017	0.5201	0.5109	0.4615	0.4776	0.4711	0.459	0.4722	0.4603	0.4961	0.4893	0.4881	0.4806	0.479	0.4945	0.4872	0.4726	0.4783	0.4657	0.4695	0.4606	0.5235	0.5184	0.5374	0.5215	0.5297	0.4997	0.3751
378	0.39	0.4052	0.3833	0.3655	0.3703	0.4009	0.4697	0.4417	0.4492	0.4554	0.443	0.4306	0.4613	0.4711	0.475	0.4651	0.4733	0.4663	0.5245	0.5062	0.5226	0.501	0.5229	0.5111	0.4629	0.4775	0.4705	0.4586	0.4745	0.4604	0.4978	0.4905	0.4885	0.4823	0.48	0.4962	0.4883	0.473	0.4825	0.4658	0.4712	0.4613	0.5254	0.5194	0.5374	0.5228	0.5297	0.5005	0.3771
379.5	0.3929	0.4063	0.3842	0.3669	0.3717	0.4029	0.4705	0.4427	0.4517	0.4576	0.444	0.4312	0.4622	0.4723	0.4733	0.4675	0.4743	0.4672	0.5266	0.5066	0.5202	0.5026	0.5228	0.5109	0.4635	0.4788	0.4724	0.4605	0.4761	0.4605	0.4989	0.4925	0.4895	0.4854	0.4816	0.4978	0.4893	0.4755	0.483	0.4678	0.4723	0.4631	0.5264	0.5196	0.5284	0.5247	0.5302	0.5024	0.3793
381	0.3933	0.4086	0.3864	0.3692	0.3731	0.4049	0.4718	0.4441	0.4512	0.4586	0.4448	0.4333	0.4634	0.4738	0.4762	0.4671	0.4771	0.4672	0.5253	0.5087	0.5245	0.5048	0.5248	0.5121	0.4647	0.4805	0.4734	0.4625	0.4767	0.4624	0.5008	0.4946	0.4906	0.4878	0.4831	0.5	0.4897	0.4752	0.4844	0.4687	0.4735	0.4643	0.5274	0.5208	0.5395	0.5257	0.5312	0.5038	0.381
382.5	0.3952	0.4104	0.3877	0.3709	0.3751	0.407	0.474	0.4454	0.4519	0.4585	0.4459	0.4345	0.4635	0.4743	0.4764	0.47	0.4789	0.4692	0.5266	0.509	0.5258	0.5051	0.5258	0.514	0.4657	0.4815	0.4737	0.463	0.478	0.4634	0.5027	0.4976	0.4916	0.4884	0.4834	0.5018	0.4912	0.4772	0.4864	0.4695	0.4746	0.4649	0.5281	0.5228	0.5409	0.527	0.5319	0.5048	0.3831
384	0.3978	0.4126	0.3903	0.3731	0.377	0.4096	0.4736	0.4465	0.4555	0.4631	0.4476	0.4349	0.4643	0.475	0.48	0.4696	0.4789	0.4726	0.526	0.509	0.529	0.5071	0.5286	0.5172	0.4661	0.4816	0.4748	0.4647	0.4785	0.4651	0.5026	0.4999	0.4941	0.4904	0.4851	0.5029	0.4925	0.4772	0.4867	0.4714	0.4752	0.4665	0.5286	0.5228	0.5425	0.5283	0.5347	0.5051	0.3855
385.5	0.3984	0.4149	0.3926	0.3746	0.3793	0.4108	0.4762	0.4471	0.4539	0.4623	0.4473	0.4363	0.4682	0.4769	0.4824	0.4706	0.4791	0.4728	0.5302	0.5108	0.5279	0.507	0.5275	0.5165	0.4674	0.4836	0.4767	0.4645	0.4806	0.4655	0.5045	0.5012	0.4958	0.4914	0.4873	0.5057	0.4935	0.4793	0.4882	0.4715	0.4769	0.467	0.53	0.5245	0.5408	0.5289	0.5334	0.5058	0.3872
387	0.4	0.4158	0.3934	0.3778	0.3814	0.4126	0.4768	0.4495	0.4556	0.4629	0.4502	0.4374	0.4674	0.478	0.4803	0.4731	0.4813	0.4737	0.529	0.5112	0.5294	0.5084	0.5298	0.5172	0.4677	0.4833	0.4768	0.4673	0.4803	0.4669	0.5057	0.5004	0.4969	0.4938	0.4898	0.5077	0.4946	0.4793	0.4893	0.4734	0.4781	0.4684	0.5314	0.525	0.5441	0.5302	0.5355	0.5081	0.3897
388.5	0.4024	0.4171	0.3953	0.3779	0.3819	0.4135	0.4795	0.4503	0.4586	0.4657	0.4493	0.4373	0.4675	0.4795	0.4804	0.4738	0.4827	0.4747	0.5303	0.5127	0.5257	0.5071	0.5306	0.5177	0.4707	0.4852	0.4776	0.4676	0.4823	0.4679	0.5069	0.5041	0.4971	0.4953	0.4909	0.509	0.4958	0.481	0.4896	0.4742	0.4794	0.4695	0.5319	0.5248	0.5451	0.5307	0.5363	0.5086	0.391
390	0.4044	0.4198	0.3973	0.3805	0.3833	0.416	0.4779	0.4509	0.4589	0.4652	0.4511	0.4388	0.4704	0.4803	0.4833	0.4743	0.4829	0.4757	0.5308	0.5123	0.5271	0.5085	0.5299	0.5181	0.4698	0.4865	0.4783	0.4684	0.4821	0.4685	0.5064	0.5047	0.4986	0.4965	0.4928	0.5102	0.4962	0.4824	0.4889	0.4756	0.4807	0.4699	0.5321	0.5264	0.5467	0.5317	0.5371	0.5092	0.3927
391.5	0.4066	0.4216	0.3999	0.3821	0.3853	0.4175	0.4804	0.4527	0.4586	0.4673	0.4527	0.4409	0.4701	0.4812	0.4826	0.476	0.4851	0.4767	0.5327	0.5145	0.5286	0.5126	0.5317	0.5203	0.4719	0.4872	0.4794	0.4695	0.4839	0.469	0.5084	0.5064	0.502	0.4993	0.4955	0.5125	0.4975	0.4833	0.4926	0.4765	0.4825	0.472	0.5336	0.5287	0.5477	0.5337	0.537	0.5106	0.3949
393	0.4073	0.4233	0.4011	0.3841	0.3866	0.4191	0.4815	0.4537	0.461	0.4685	0.4537	0.441	0.4713	0.4825	0.4855	0.4769	0.4849	0.4785	0.5343	0.515	0.5311	0.5123	0.5318	0.5211	0.4727	0.4888	0.481	0.4687	0.4836	0.4712	0.5094	0.5076	0.5015	0.4988	0.4944	0.5138	0.4981	0.4843	0.4914	0.4772	0.4819	0.4724	0.5352	0.5283	0.5483	0.5349	0.5377	0.5107	0.3974
394.5	0.4081	0.4248	0.4021	0.3854	0.389	0.4217	0.4826	0.4552	0.4623	0.4682	0.4553	0.4429	0.4732	0.4832	0.4861	0.4772	0.4871	0.4782	0.5348	0.5145	0.5276	0.5133	0.5344	0.5172	0.473	0.4878	0.4817	0.4707	0.4848	0.4705	0.5108	0.5077	0.5009	0.501	0.4975	0.5142	0.5	0.4854	0.4971	0.4786	0.4838	0.474	0.5358	0.5298	0.5497	0.5363	0.5397	0.512	0.3992
396	0.4106	0.4267	0.4039	0.3874	0.3904	0.423	0.4832	0.4551	0.463	0.4716	0.4567	0.4435	0.4743	0.4843	0.4873	0.4794	0.487	0.4798	0.5359	0.5173	0.5265	0.5127	0.534	0.5238	0.4747	0.4897	0.4825	0.4718	0.4864	0.4709	0.511	0.508	0.5045	0.5023	0.4979	0.5135	0.5006	0.487	0.4961	0.4801	0.4846	0.4745	0.5368	0.5295	0.5509	0.5361	0.5418	0.5125	0.4006
397.5	0.4132	0.4288	0.405	0.3891	0.3918	0.425	0.4852	0.4569	0.4663	0.473	0.4558	0.4444	0.4739	0.4863	0.4888	0.4798	0.4872	0.4818	0.5356	0.5194	0.5254	0.5148	0.5361	0.5236	0.4758	0.4913	0.4839	0.4729	0.4858	0.4728	0.5126	0.5104	0.5065	0.5037	0.4988	0.5156	0.5025	0.4879	0.4995	0.481	0.4862	0.477	0.5374	0.5317	0.5531	0.5367	0.5417	0.5137	0.4031
399	0.4128	0.4303	0.4073	0.3911	0.392	0.4258	0.4869	0.4579	0.465	0.4723	0.4575	0.4456	0.4752	0.4875	0.4894	0.4819	0.4905	0.4812	0.5369	0.5184	0.5327	0.5159	0.536	0.5238	0.4766	0.493	0.4857	0.4734	0.4879	0.4751	0.513	0.5129	0.5059	0.5048	0.4997	0.5165	0.5035	0.4893	0.5004	0.4819	0.4873	0.4765	0.5392	0.5329	0.5524	0.5389	0.5419	0.5137	0.4053
400.5	0.4155	0.4317	0.4091	0.3915	0.3938	0.4275	0.4878	0.4595	0.4663	0.475	0.4591	0.4465	0.4763	0.4874	0.4881	0.4824	0.4915	0.4825	0.5389	0.5201	0.5336	0.5165	0.5364	0.5255	0.4776	0.4923	0.4857	0.4754	0.4899	0.475	0.5144	0.5117	0.5065	0.5045	0.5009	0.5169	0.5041	0.4882	0.5024	0.4835	0.4877	0.4779	0.5398	0.5334	0.5537	0.539	0.5434	0.5153	0.4071
402	0.4174	0.4328	0.411	0.3947	0.3961	0.4288	0.4887	0.4596	0.4656	0.4756	0.4589	0.4471	0.4771	0.4885	0.4881	0.4826	0.4931	0.4843	0.5395	0.5222	0.5397	0.5143	0.5378	0.5249	0.48	0.4931	0.4866	0.4749	0.4862	0.4746	0.5156	0.5121	0.5083	0.5055	0.501	0.5187	0.5051	0.4906	0.5043	0.4853	0.4885	0.4795	0.5411	0.534	0.555	0.5402	0.5432	0.5159	0.4091
403.5	0.4193	0.4353	0.4116	0.3955	0.3964	0.4313	0.4913	0.4619	0.4697	0.4769	0.4615	0.4486	0.4767	0.4899	0.4899	0.4842	0.4942	0.4831	0.5398	0.521	0.5404	0.5179	0.5391	0.5262	0.4798	0.4928	0.4865	0.4759	0.4904	0.4769	0.5177	0.5146	0.5085	0.5074	0.5023	0.5194	0.507	0.4911	0.5034	0.486	0.4896	0.4798	0.5415	0.5346	0.5561	0.5419	0.5445	0.5172	0.4111
405	0.4211	0.4366	0.4143	0.3981	0.3986	0.4333	0.4913	0.4626	0.4699	0.4787	0.4627	0.449	0.4796	0.4906	0.4915	0.4851	0.4939	0.4873	0.54	0.5235	0.5425	0.5189	0.5403	0.529	0.4794	0.4969	0.4885	0.4778	0.4905	0.4779	0.517	0.5155	0.5094	0.5079	0.5029	0.52	0.507	0.4926	0.5035	0.4864	0.4907	0.4819	0.542	0.5359	0.5581	0.5417	0.5449	0.5177	0.4128
406.5	0.422	0.4381	0.416	0.3992	0.3995	0.434	0.4919	0.4633	0.4704	0.4783	0.463	0.4507	0.4806	0.4918	0.4933	0.4859	0.4954	0.4853	0.5424	0.5229	0.5443	0.5198	0.5413	0.5291	0.48	0.4968	0.4902	0.4785	0.494	0.4779	0.5168	0.5168	0.5112	0.5086	0.5038	0.5213	0.5082	0.4937	0.5046	0.4876	0.4926	0.4826	0.5425	0.5367	0.557	0.5423	0.5463	0.5177	0.4149
408	0.4225	0.4396	0.4167	0.3998	0.4014	0.4356	0.4945	0.4651	0.4718	0.4789	0.4659	0.453	0.4817	0.4915	0.4943	0.4869	0.4973	0.4874	0.5439	0.5242	0.5443	0.5206	0.5441	0.5292	0.4829	0.4995	0.4896	0.4806	0.4933	0.4796	0.52	0.5165	0.5117	0.5101	0.5052	0.5221	0.51	0.4948	0.5094	0.4879	0.4939	0.4846	0.5449	0.5359	0.56	0.5451	0.5457	0.5192	0.4155
409.5	0.4243	0.4426	0.4187	0.4016	0.4032	0.4376	0.4948	0.4659	0.473	0.4818	0.466	0.4528	0.4828	0.4953	0.4948	0.4879	0.4979	0.4897	0.545	0.5264	0.5403	0.5213	0.5446	0.5309	0.4832	0.4994	0.4915	0.4816	0.4948	0.4805	0.5198	0.5159	0.5132	0.5106	0.5064	0.5224	0.511	0.4962	0.5084	0.4892	0.4952	0.4853	0.5448	0.5386	0.5597	0.5446	0.5488	0.5196	0.4186
411	0.4257	0.4434	0.4203	0.4032	0.4049	0.4384	0.4958	0.4665	0.4744	0.4831	0.4664	0.4538	0.4833	0.496	0.4964	0.49	0.4994	0.49	0.5448	0.5272	0.5468	0.5214	0.5457	0.5319	0.4845	0.5003	0.4919	0.4812	0.4954	0.4823	0.5205	0.5184	0.5112	0.5104	0.5059	0.524	0.5114	0.4977	0.5096	0.4907	0.4968	0.4853	0.546	0.5388	0.5615	0.5472	0.5489	0.5203	0.4207
412.5	0.4266	0.4443	0.4221	0.4043	0.4054	0.4402	0.4972	0.4678	0.4741	0.4814	0.4682	0.4549	0.4836	0.4959	0.4962	0.4908	0.4992	0.4908	0.5458	0.527	0.5474	0.5221	0.5467	0.5305	0.4852	0.5008	0.4923	0.4823	0.4961	0.4823	0.5217	0.5188	0.5139	0.5122	0.5069	0.5239	0.513	0.4977	0.5121	0.4911	0.497	0.4866	0.5477	0.5399	0.5602	0.5463	0.5496	0.5206	0.4231
414	0.4296	0.4461	0.4228	0.4067	0.4072	0.4411	0.4974	0.4684	0.4756	0.4835	0.4695	0.4555	0.4846	0.4972	0.5003	0.4901	0.5011	0.4924	0.5471	0.5287	0.5469	0.5235	0.5471	0.532	0.4843	0.5022	0.4936	0.4836	0.497	0.4822	0.522	0.5202	0.5155	0.5126	0.5072	0.5234	0.5138	0.4992	0.5114	0.4927	0.4978	0.4869	0.5475	0.5406	0.5622	0.5476	0.5503	0.5215	0.4239
415.5	0.4314	0.448	0.4243	0.408	0.4082	0.443	0.4991	0.4699	0.4787	0.4868	0.4706	0.4573	0.4863	0.4985	0.5014	0.4926	0.5002	0.4925	0.5478	0.5296	0.5467	0.5242	0.5471	0.5348	0.4868	0.5035	0.4939	0.4837	0.4977	0.4829	0.5237	0.5206	0.5161	0.5139	0.5079	0.5249	0.5149	0.4998	0.5114	0.4936	0.4998	0.4881	0.549	0.5414	0.5501	0.5482	0.551	0.5228	0.4259
417	0.433	0.449	0.4267	0.409	0.4096	0.4442	0.4998	0.4707	0.4785	0.4882	0.4714	0.4578	0.4881	0.4994	0.5016	0.4934	0.5022	0.4944	0.549	0.53	0.5491	0.5272	0.5485	0.5359	0.4873	0.5043	0.4956	0.4863	0.5009	0.4849	0.5243	0.5213	0.5182	0.5152	0.5079	0.5258	0.5162	0.5005	0.5122	0.4955	0.4991	0.4895	0.5496	0.5423	0.5638	0.5504	0.5526	0.5225	0.4282
418.5	0.4339	0.4512	0.4282	0.4117	0.4107	0.4451	0.4999	0.4727	0.4795	0.4865	0.4728	0.4594	0.4887	0.5001	0.5002	0.4949	0.5035	0.495	0.5499	0.5312	0.5484	0.5269	0.5482	0.5364	0.4882	0.5044	0.495	0.4859	0.4995	0.4863	0.525	0.5222	0.5168	0.5151	0.5091	0.526	0.5174	0.5009	0.5112	0.4959	0.5011	0.4904	0.5503	0.5423	0.5635	0.5506	0.5519	0.5231	0.4287
420	0.4356	0.4521	0.4297	0.4125	0.4123	0.4476	0.5023	0.4736	0.4804	0.4889	0.4726	0.4591	0.4895	0.501	0.5006	0.495	0.5036	0.4944	0.5507	0.5327	0.5517	0.5282	0.5508	0.5385	0.4901	0.5054	0.4976	0.4867	0.5025	0.4872	0.5255	0.5227	0.5185	0.5166	0.5096	0.5265	0.5186	0.5027	0.5143	0.4973	0.5017	0.4919	0.5506	0.5433	0.5655	0.5516	0.553	0.5252	0.4308
421.5	0.4368	0.4528	0.4307	0.4136	0.4145	0.448	0.5029	0.474	0.4795	0.4879	0.4737	0.4609	0.4922	0.5022	0.503	0.4973	0.5058	0.4975	0.5521	0.5318	0.5523	0.5295	0.552	0.5364	0.4902	0.5067	0.4979	0.4874	0.5029	0.4872	0.5265	0.5236	0.5172	0.517	0.5107	0.5288	0.5182	0.5049	0.5177	0.498	0.5032	0.4921	0.5516	0.5449	0.5656	0.5531	0.5539	0.5253	0.4331
423	0.4389	0.4555	0.433	0.4154	0.4143	0.4501	0.5044	0.4762	0.4821	0.4905	0.4746	0.4613	0.4924	0.5032	0.5065	0.498	0.5063	0.4971	0.5538	0.5335	0.5545	0.5296	0.5529	0.5402	0.492	0.5076	0.4993	0.4888	0.5035	0.4876	0.5278	0.5245	0.5209	0.5179	0.5126	0.5291	0.52	0.505	0.5175	0.4984	0.5045	0.4934	0.5534	0.5454	0.5675	0.553	0.5558	0.5268	0.4345
424.5	0.44	0.4566	0.4335	0.4172	0.4157	0.4515	0.5045	0.4764	0.4838	0.4906	0.4756	0.4612	0.4924	0.5027	0.5053	0.4976	0.5072	0.4975	0.5532	0.533	0.5518	0.53	0.5525	0.5382	0.4916	0.5087	0.5004	0.4896	0.5053	0.4888	0.5276	0.5249	0.5208	0.5183	0.5116	0.5285	0.5207	0.5065	0.5179	0.5001	0.5041	0.4944	0.554	0.5457	0.5692	0.5535	0.5557	0.5277	0.4367
426	0.4398	0.4585	0.4363	0.4192	0.4168	0.4526	0.5071	0.4774	0.4856	0.4937	0.4772	0.4637	0.4945	0.5049	0.5069	0.4987	0.5088	0.4996	0.5548	0.5354	0.5492	0.5318	0.5544	0.5411	0.4932	0.5084	0.5011	0.4907	0.5048	0.4889	0.529	0.5262	0.5225	0.5191	0.5123	0.5309	0.5216	0.5064	0.5204	0.5018	0.5057	0.4953	0.5548	0.5472	0.5698	0.5547	0.5565	0.5272	0.438
427.5	0.4429	0.459	0.4363	0.4199	0.4194	0.4543	0.5072	0.4784	0.486	0.4939	0.4785	0.4652	0.4952	0.5066	0.507	0.4998	0.5092	0.5001	0.5556	0.5358	0.55	0.5312	0.5545	0.5412	0.494	0.5105	0.5023	0.4907	0.5061	0.4916	0.5285	0.5267	0.5213	0.5207	0.5138	0.531	0.5226	0.5081	0.5204	0.5022	0.5075	0.4971	0.5558	0.5467	0.5698	0.5553	0.5556	0.5291	0.4397
429	0.4444	0.4611	0.4383	0.4215	0.4206	0.4553	0.508	0.4795	0.4858	0.4937	0.48	0.4666	0.494	0.5062	0.5086	0.5003	0.5099	0.502	0.5562	0.5373	0.5524	0.5329	0.5561	0.5401	0.4939	0.5112	0.5023	0.4912	0.5055	0.4924	0.5314	0.5281	0.5231	0.5213	0.5148	0.5323	0.5226	0.5088	0.5229	0.5031	0.5083	0.4983	0.5563	0.5487	0.5716	0.557	0.5587	0.5296	0.4422
430.5	0.4442	0.4615	0.4389	0.4229	0.4222	0.4575	0.5096	0.4807	0.4867	0.4942	0.4803	0.4673	0.4961	0.5075	0.5091	0.5031	0.5134	0.5021	0.5575	0.538	0.5559	0.5338	0.5581	0.5423	0.4956	0.5115	0.5033	0.4924	0.506	0.4918	0.5324	0.5281	0.524	0.5235	0.5148	0.532	0.5246	0.5097	0.5246	0.5047	0.5097	0.4989	0.5578	0.549	0.5675	0.5591	0.5595	0.5305	0.4436
432	0.4466	0.4638	0.4416	0.4253	0.4232	0.4584	0.5093	0.4812	0.4873	0.4968	0.4818	0.4674	0.4971	0.5086	0.5112	0.5035	0.5117	0.505	0.5585	0.5378	0.5507	0.535	0.5596	0.5435	0.4968	0.5135	0.5036	0.494	0.5074	0.4931	0.5324	0.5301	0.5263	0.5225	0.5164	0.5335	0.5249	0.5113	0.5246	0.5045	0.5106	0.5002	0.5575	0.5499	0.5724	0.558	0.5586	0.5319	0.4449
433.5	0.4471	0.4652	0.4423	0.4257	0.4232	0.4603	0.5114	0.482	0.489	0.4978	0.4817	0.4682	0.4991	0.5107	0.5112	0.5044	0.5122	0.5043	0.5596	0.5413	0.5508	0.5361	0.5602	0.5454	0.4975	0.514	0.5054	0.495	0.5107	0.4947	0.5331	0.5307	0.5253	0.524	0.517	0.5337	0.5266	0.5128	0.526	0.5057	0.5123	0.5008	0.5592	0.5524	0.5749	0.5596	0.5619	0.5325	0.4473
435	0.4506	0.467	0.4434	0.4278	0.4248	0.4607	0.5124	0.4846	0.4913	0.498	0.483	0.4697	0.4998	0.5106	0.5132	0.5048	0.5113	0.5066	0.5605	0.5417	0.5524	0.5368	0.5598	0.5451	0.498	0.5144	0.5057	0.4956	0.5112	0.494	0.535	0.5319	0.5249	0.5235	0.5172	0.5339	0.5283	0.5136	0.5275	0.5062	0.5132	0.5014	0.5605	0.5521	0.5758	0.5606	0.5596	0.532	0.4486
436.5	0.452	0.4687	0.4459	0.4288	0.4263	0.4631	0.5126	0.485	0.4922	0.5014	0.484	0.4706	0.4959	0.5113	0.5143	0.5049	0.5142	0.5067	0.5611	0.5424	0.5576	0.5375	0.5622	0.5469	0.4998	0.5154	0.5065	0.4973	0.513	0.4956	0.5364	0.5321	0.5291	0.525	0.5184	0.5351	0.5301	0.5146	0.5273	0.5091	0.5139	0.5025	0.5603	0.5527	0.5768	0.5622	0.563	0.5332	0.4507
438	0.4529	0.4697	0.4474	0.4316	0.4279	0.4647	0.5154	0.4858	0.4929	0.5019	0.4854	0.4726	0.5003	0.5132	0.5131	0.5082	0.5159	0.5075	0.5626	0.544	0.5614	0.538	0.5624	0.5491	0.5001	0.5162	0.5085	0.4971	0.5126	0.4967	0.5368	0.5338	0.5267	0.5256	0.5189	0.5373	0.531	0.5151	0.5276	0.5094	0.5157	0.5044	0.5624	0.5534	0.578	0.563	0.5639	0.5353	0.4523
439.5	0.4531	0.4717	0.4478	0.4318	0.4281	0.4653	0.5149	0.4874	0.4931	0.4996	0.4867	0.4732	0.5029	0.5126	0.5148	0.5072	0.5152	0.5091	0.5634	0.5421	0.5601	0.5395	0.5647	0.5464	0.4999	0.5169	0.5091	0.4987	0.5137	0.4975	0.537	0.5335	0.5285	0.5259	0.5208	0.5375	0.5305	0.5165	0.5324	0.5098	0.5159	0.5053	0.5617	0.5537	0.5685	0.5631	0.5646	0.5366	0.4535
441	0.4563	0.4735	0.4502	0.4335	0.4304	0.4671	0.516	0.4876	0.4949	0.5025	0.4875	0.4738	0.5035	0.5155	0.516	0.5088	0.5176	0.5087	0.5637	0.5447	0.5596	0.5412	0.5645	0.5477	0.5021	0.5187	0.5093	0.4995	0.5139	0.4987	0.5384	0.5353	0.5289	0.527	0.5208	0.5379	0.5325	0.5173	0.5306	0.5119	0.5175	0.5056	0.563	0.5561	0.5796	0.5648	0.5658	0.5363	0.4555
442.5	0.4569	0.4742	0.4513	0.4351	0.4317	0.4683	0.519	0.4894	0.4966	0.5042	0.4878	0.474	0.5041	0.5157	0.5138	0.5097	0.5198	0.5094	0.5651	0.5467	0.5611	0.541	0.5654	0.5516	0.5033	0.519	0.5123	0.5007	0.5154	0.4992	0.5383	0.5354	0.5308	0.5276	0.5214	0.5384	0.5345	0.518	0.5307	0.5118	0.5189	0.5064	0.5645	0.5554	0.5802	0.5647	0.5653	0.5379	0.4562
444	0.4579	0.4751	0.454	0.4365	0.4325	0.4698	0.5183	0.4895	0.497	0.5026	0.4896	0.4758	0.5042	0.5174	0.5192	0.5108	0.52	0.5102	0.5665	0.5463	0.56	0.5426	0.5658	0.5514	0.5036	0.5214	0.5114	0.502	0.5155	0.5007	0.5402	0.5365	0.5306	0.529	0.5216	0.5394	0.5347	0.5196	0.5343	0.5137	0.5191	0.5084	0.5651	0.5575	0.5803	0.567	0.5675	0.5385	0.4591
445.5	0.4593	0.4775	0.4539	0.4374	0.4339	0.4708	0.5194	0.4905	0.4987	0.5074	0.4903	0.477	0.5063	0.5168	0.5194	0.5103	0.5198	0.5113	0.5676	0.5492	0.5612	0.5434	0.5659	0.5531	0.5043	0.5229	0.5121	0.5033	0.5169	0.5009	0.5402	0.5372	0.5327	0.5291	0.5216	0.5395	0.5358	0.5202	0.5326	0.5146	0.5206	0.5088	0.5668	0.5576	0.5818	0.5668	0.5681	0.5378	0.4606
447	0.4619	0.4787	0.4558	0.4406	0.4358	0.4722	0.5207	0.4907	0.4997	0.5081	0.491	0.4772	0.5073	0.5192	0.5168	0.5112	0.5205	0.5131	0.5672	0.5491	0.5639	0.5435	0.5682	0.5545	0.5051	0.5216	0.515	0.5032	0.5184	0.5014	0.5416	0.5361	0.5314	0.5311	0.524	0.5415	0.5372	0.5208	0.5322	0.5154	0.5214	0.5097	0.5672	0.5576	0.5824	0.5678	0.5681	0.5388	0.4611
448.5	0.4637	0.4812	0.4586	0.4422	0.4379	0.4738	0.5216	0.4936	0.5002	0.508	0.4931	0.4773	0.5084	0.5199	0.5209	0.5121	0.5205	0.5153	0.5684	0.5493	0.5713	0.5446	0.5682	0.5544	0.5068	0.5231	0.513	0.5031	0.5193	0.5024	0.5426	0.538	0.533	0.5304	0.5219	0.542	0.5374	0.522	0.534	0.517	0.5229	0.5115	0.5679	0.56	0.5832	0.5686	0.5698	0.5401	0.4632
450	0.4653	0.482	0.4584	0.4425	0.4379	0.4745	0.5209	0.4941	0.5001	0.5082	0.4925	0.4784	0.509	0.5208	0.5209	0.5136	0.5234	0.514	0.5698	0.5496	0.5735	0.5449	0.5693	0.5556	0.5063	0.524	0.5147	0.5039	0.5181	0.503	0.5426	0.5394	0.5338	0.5325	0.5245	0.5423	0.5391	0.5229	0.5334	0.5178	0.5238	0.5118	0.5691	0.5596	0.5852	0.5696	0.5712	0.5409	0.4641
451.5	0.4665	0.4827	0.4597	0.4435	0.4386	0.4771	0.5232	0.4943	0.5008	0.5081	0.4942	0.4806	0.5089	0.5202	0.5219	0.5144	0.5228	0.5156	0.5704	0.55	0.57	0.5459	0.5705	0.5518	0.5074	0.5237	0.5152	0.5045	0.5182	0.504	0.5432	0.5396	0.5325	0.5341	0.5252	0.5426	0.5395	0.5243	0.5398	0.5193	0.5249	0.5117	0.5692	0.5602	0.5867	0.5708	0.5688	0.5416	0.4662
453	0.4656	0.4828	0.46	0.4448	0.4395	0.477	0.5216	0.4938	0.4999	0.506	0.4927	0.4779	0.5116	0.5218	0.5243	0.5148	0.5245	0.5168	0.5713	0.5509	0.5724	0.547	0.5707	0.5544	0.5092	0.526	0.5147	0.5063	0.5169	0.5041	0.5437	0.5402	0.5332	0.5321	0.5247	0.5426	0.5393	0.5253	0.5377	0.518	0.523	0.5117	0.5694	0.5613	0.5856	0.5714	0.5703	0.5431	0.4676
454.5	0.4695	0.486	0.4632	0.4474	0.4414	0.4798	0.5259	0.4962	0.5052	0.5125	0.4959	0.4818	0.5107	0.5232	0.5261	0.5171	0.5237	0.5172	0.5726	0.5521	0.5714	0.5483	0.5752	0.557	0.5096	0.5259	0.5166	0.5072	0.5226	0.5058	0.5448	0.5417	0.537	0.5349	0.5262	0.5456	0.543	0.5257	0.5404	0.5203	0.5279	0.5144	0.5714	0.5617	0.5856	0.5729	0.5735	0.5446	0.4687
456	0.4706	0.4875	0.4647	0.4482	0.4424	0.4797	0.5247	0.4981	0.5033	0.5117	0.4959	0.4818	0.512	0.5254	0.5258	0.5183	0.527	0.5188	0.5744	0.5533	0.5749	0.5483	0.573	0.5593	0.5105	0.5274	0.5191	0.508	0.5233	0.5057	0.546	0.5418	0.537	0.534	0.5275	0.5463	0.5432	0.5274	0.539	0.5216	0.5283	0.516	0.5726	0.5632	0.5891	0.573	0.5735	0.544	0.4718
457.5	0.4709	0.4879	0.4659	0.4498	0.4443	0.4812	0.5267	0.4981	0.5061	0.5124	0.4982	0.4839	0.5135	0.5242	0.5272	0.518	0.527	0.5186	0.5748	0.5559	0.5738	0.5504	0.5759	0.5568	0.5108	0.5271	0.5175	0.5075	0.5239	0.5074	0.5475	0.5421	0.5359	0.5353	0.5274	0.5454	0.5437	0.5293	0.5451	0.5223	0.5278	0.5168	0.5733	0.5638	0.59	0.5741	0.5739	0.5447	0.4719
459	0.4726	0.49	0.4677	0.451	0.4456	0.4836	0.528	0.4992	0.5052	0.5125	0.4993	0.4849	0.5148	0.525	0.5266	0.5203	0.5291	0.522	0.5769	0.5541	0.5747	0.5516	0.5755	0.5586	0.5124	0.5274	0.5182	0.5087	0.5234	0.5082	0.5481	0.5431	0.5371	0.5368	0.5282	0.5472	0.5456	0.5295	0.5453	0.5232	0.53	0.5171	0.5742	0.5649	0.5914	0.5747	0.5747	0.5467	0.4731
460.5	0.4743	0.4925	0.4693	0.4529	0.4474	0.4844	0.5293	0.5007	0.5073	0.5131	0.5005	0.4858	0.5145	0.5276	0.5283	0.5222	0.5303	0.5218	0.5772	0.5556	0.5755	0.5526	0.5785	0.5591	0.5125	0.5304	0.52	0.5117	0.5249	0.5081	0.549	0.5445	0.5377	0.5385	0.5295	0.5481	0.5459	0.5303	0.5464	0.5248	0.5316	0.5202	0.5745	0.5663	0.5921	0.5765	0.577	0.5478	0.4747
462	0.4774	0.4934	0.4713	0.4548	0.4484	0.485	0.5296	0.5014	0.5126	0.5196	0.5021	0.487	0.5168	0.529	0.5296	0.5215	0.5304	0.5226	0.5779	0.5578	0.5797	0.5532	0.5783	0.5656	0.5146	0.5313	0.5226	0.512	0.527	0.5101	0.5504	0.5447	0.541	0.5384	0.5298	0.549	0.5476	0.5309	0.5422	0.5263	0.5326	0.5196	0.5756	0.5663	0.5942	0.5773	0.5782	0.5475	0.4765
463.5	0.4783	0.4944	0.4715	0.4563	0.4495	0.487	0.5308	0.5017	0.5103	0.5189	0.502	0.4867	0.5159	0.5277	0.5309	0.5219	0.5298	0.5226	0.5778	0.5574	0.5803	0.5531	0.577	0.5654	0.5147	0.5311	0.5227	0.5114	0.5263	0.5101	0.5503	0.5451	0.5414	0.5386	0.5293	0.5484	0.5482	0.5323	0.5431	0.5271	0.5327	0.5214	0.576	0.5656	0.5942	0.5769	0.578	0.548	0.478
465	0.48	0.4968	0.4735	0.4569	0.4506	0.488	0.532	0.5032	0.5113	0.5187	0.5029	0.4884	0.5165	0.5289	0.5316	0.5222	0.5312	0.5241	0.5801	0.5597	0.5796	0.5536	0.579	0.5641	0.5159	0.5313	0.5232	0.5117	0.5269	0.5104	0.552	0.5469	0.5398	0.5398	0.531	0.5498	0.5489	0.5323	0.5465	0.5279	0.5349	0.5213	0.5776	0.5675	0.5953	0.5791	0.5782	0.5491	0.479
466.5	0.4803	0.4975	0.4747	0.459	0.4522	0.4897	0.5326	0.5056	0.5093	0.5164	0.5039	0.4891	0.5183	0.5305	0.5312	0.5235	0.5316	0.524	0.5808	0.5601	0.5821	0.556	0.5809	0.5616	0.516	0.5338	0.5237	0.5144	0.529	0.5108	0.5529	0.547	0.5418	0.5411	0.5322	0.5509	0.5506	0.535	0.5509	0.5291	0.536	0.5239	0.5786	0.5692	0.5882	0.5801	0.5805	0.5507	0.4814
468	0.4835	0.4987	0.4759	0.4604	0.4537	0.4916	0.5346	0.5048	0.5127	0.5214	0.5046	0.4904	0.519	0.5312	0.5317	0.5242	0.5336	0.5259	0.5812	0.5614	0.583	0.5551	0.581	0.565	0.5181	0.5341	0.5232	0.5149	0.5298	0.5131	0.5543	0.5464	0.5443	0.5408	0.5322	0.5514	0.5512	0.5352	0.5473	0.5293	0.5361	0.5238	0.5794	0.5688	0.595	0.5798	0.5798	0.5502	0.4821
469.5	0.485	0.5009	0.478	0.4616	0.4551	0.4921	0.534	0.5065	0.5168	0.5242	0.5055	0.4904	0.5187	0.5317	0.5359	0.5255	0.5325	0.5274	0.5821	0.562	0.5845	0.5591	0.5843	0.569	0.5188	0.5342	0.5269	0.5154	0.5318	0.5146	0.5551	0.5473	0.5455	0.5417	0.5349	0.5527	0.5515	0.5363	0.5494	0.5316	0.5382	0.5255	0.5789	0.5711	0.5968	0.5802	0.5819	0.551	0.4838
471	0.4857	0.5023	0.4788	0.4639	0.4557	0.4946	0.5361	0.5071	0.513	0.5216	0.5068	0.4929	0.521	0.5345	0.5334	0.5263	0.5341	0.527	0.5848	0.5651	0.5814	0.5593	0.5837	0.5689	0.52	0.5364	0.5268	0.5158	0.5333	0.515	0.555	0.5494	0.5447	0.5444	0.5341	0.5531	0.5533	0.5385	0.5525	0.5324	0.5389	0.5267	0.58	0.572	0.5984	0.5824	0.5809	0.5536	0.4849
472.5	0.4879	0.5033	0.4805	0.4647	0.4569	0.4955	0.5352	0.5075	0.5177	0.5262	0.507	0.4925	0.5211	0.5329	0.5361	0.5266	0.5357	0.5277	0.5831	0.5654	0.581	0.5575	0.5849	0.5698	0.52	0.5373	0.5281	0.5156	0.5318	0.5142	0.5568	0.5496	0.5464	0.5433	0.534	0.5537	0.5536	0.5396	0.5518	0.5329	0.5394	0.5268	0.5806	0.573	0.5988	0.5822	0.5835	0.5519	0.4875
474	0.4902	0.5051	0.4826	0.4652	0.4584	0.4976	0.5377	0.5095	0.5179	0.5264	0.5082	0.4937	0.5218	0.5349	0.5355	0.527	0.5368	0.5292	0.5862	0.5655	0.5784	0.56	0.585	0.5716	0.5195	0.5378	0.5284	0.5187	0.5336	0.5145	0.5571	0.5496	0.546	0.5451	0.5346	0.5545	0.5557	0.5388	0.5529	0.5352	0.5406	0.5282	0.5821	0.5723	0.5998	0.5846	0.5847	0.5537	0.4882
475.5	0.4904	0.5066	0.484	0.4687	0.4604	0.4987	0.5412	0.5109	0.518	0.5265	0.51	0.4945	0.5241	0.5357	0.5352	0.5291	0.5405	0.5304	0.5878	0.5669	0.5881	0.5615	0.5874	0.5697	0.5224	0.5383	0.5281	0.5184	0.5361	0.517	0.559	0.5511	0.548	0.5461	0.5367	0.5562	0.5567	0.5407	0.5539	0.5347	0.5418	0.5292	0.5831	0.5734	0.6021	0.5852	0.5853	0.5559	0.4892
477	0.4916	0.5081	0.4847	0.4693	0.4617	0.5003	0.5399	0.5105	0.5186	0.5268	0.5094	0.4955	0.5225	0.5363	0.5374	0.5295	0.5386	0.5313	0.5874	0.568	0.5908	0.5628	0.5887	0.5725	0.5224	0.5401	0.5292	0.5193	0.5351	0.5167	0.5586	0.5517	0.5485	0.5466	0.5375	0.5566	0.5569	0.5416	0.5549	0.5371	0.5421	0.5304	0.5835	0.5744	0.6027	0.5869	0.5865	0.5558	0.4902
478.5	0.4937	0.5105	0.4875	0.4714	0.4637	0.502	0.5415	0.5119	0.5194	0.5291	0.5116	0.4962	0.524	0.537	0.5376	0.5307	0.5398	0.5324	0.5891	0.5685	0.5906	0.564	0.5899	0.5729	0.5234	0.5398	0.5311	0.52	0.5385	0.5182	0.5595	0.5525	0.549	0.5482	0.5388	0.5568	0.558	0.5425	0.5581	0.5379	0.5444	0.5315	0.5849	0.5753	0.6034	0.5866	0.587	0.5563	0.4921
480	0.4953	0.5117	0.4884	0.4727	0.4642	0.5028	0.5421	0.5135	0.523	0.5306	0.5119	0.4974	0.5258	0.5381	0.536	0.5305	0.5393	0.5338	0.5901	0.5678	0.5895	0.5639	0.5892	0.5742	0.5241	0.54	0.5284	0.5199	0.5366	0.5178	0.5612	0.5527	0.5505	0.5476	0.5387	0.5581	0.5595	0.5433	0.5574	0.5365	0.5452	0.5323	0.5862	0.5762	0.6038	0.5872	0.5878	0.5576	0.494
481.5	0.4967	0.5122	0.4897	0.475	0.4657	0.5048	0.543	0.5149	0.5229	0.5306	0.5129	0.4983	0.5273	0.5389	0.5387	0.5319	0.5429	0.5332	0.5911	0.5701	0.5934	0.5646	0.5898	0.5743	0.5248	0.5413	0.531	0.521	0.538	0.5211	0.5609	0.5533	0.5511	0.5484	0.5389	0.5586	0.5605	0.5441	0.5556	0.5393	0.5462	0.533	0.5861	0.5765	0.6049	0.5891	0.5892	0.5592	0.4942
483	0.4976	0.5151	0.4922	0.4771	0.4669	0.5068	0.5435	0.5152	0.5247	0.5323	0.5143	0.4989	0.5284	0.5396	0.5435	0.5318	0.542	0.5342	0.5923	0.5721	0.5948	0.565	0.5929	0.5783	0.5255	0.5403	0.5332	0.521	0.5374	0.5199	0.5626	0.5551	0.5522	0.5504	0.5396	0.5601	0.5628	0.5457	0.5588	0.5409	0.5471	0.534	0.5878	0.5771	0.6071	0.5911	0.5907	0.5602	0.4967
484.5	0.4998	0.5157	0.4928	0.4778	0.4678	0.5074	0.5444	0.5166	0.5255	0.5335	0.5141	0.5	0.5289	0.5419	0.5412	0.5344	0.5433	0.5357	0.5923	0.5718	0.5957	0.5677	0.593	0.5771	0.5268	0.5441	0.5338	0.5225	0.54	0.5204	0.5633	0.5548	0.5534	0.5507	0.5403	0.5599	0.5631	0.5467	0.56	0.5426	0.5482	0.5344	0.5883	0.5783	0.6065	0.5911	0.5915	0.5598	0.4976
486	0.5016	0.5173	0.4941	0.4796	0.4704	0.5083	0.5461	0.5164	0.5241	0.5317	0.5154	0.5007	0.5278	0.5409	0.5433	0.535	0.544	0.5373	0.5939	0.574	0.5979	0.5675	0.5954	0.5756	0.527	0.5441	0.5346	0.5228	0.5395	0.5235	0.5648	0.5559	0.5534	0.5518	0.5421	0.5613	0.5639	0.5474	0.5636	0.5428	0.549	0.537	0.5888	0.5794	0.6069	0.5914	0.5916	0.5623	0.4994
487.5	0.5019	0.5187	0.4957	0.481	0.4714	0.511	0.5464	0.5177	0.5237	0.532	0.5171	0.5017	0.5303	0.5426	0.5445	0.5354	0.5456	0.5369	0.595	0.5744	0.5982	0.5695	0.595	0.5765	0.5278	0.5461	0.5351	0.5247	0.5419	0.5229	0.5648	0.5561	0.5531	0.5518	0.5423	0.5622	0.5652	0.5487	0.5645	0.543	0.5501	0.5362	0.59	0.5806	0.6091	0.5919	0.593	0.5627	0.5003
489	0.5031	0.5199	0.4976	0.4826	0.4734	0.5115	0.5481	0.5189	0.5258	0.5328	0.5176	0.5022	0.5302	0.5436	0.544	0.5356	0.5452	0.538	0.5958	0.5763	0.5982	0.569	0.5961	0.5787	0.5296	0.5453	0.536	0.5248	0.5414	0.5243	0.5666	0.5571	0.5549	0.5518	0.5438	0.5629	0.5658	0.5486	0.5633	0.5442	0.5512	0.5369	0.5907	0.5818	0.6111	0.5932	0.5932	0.5629	0.5021
490.5	0.5037	0.5215	0.4977	0.483	0.4742	0.5128	0.5482	0.5203	0.5274	0.5359	0.5191	0.5044	0.5307	0.5454	0.5447	0.5362	0.546	0.5385	0.5971	0.577	0.5976	0.5703	0.598	0.5799	0.5302	0.5461	0.5352	0.5264	0.5429	0.5259	0.5669	0.5572	0.5545	0.5527	0.5439	0.5635	0.5676	0.5505	0.5663	0.5452	0.5524	0.5388	0.5922	0.5816	0.6073	0.5936	0.5946	0.5628	0.5034
492	0.5055	0.5237	0.5	0.486	0.4759	0.5143	0.5499	0.5205	0.5274	0.5354	0.5201	0.5052	0.5325	0.5461	0.5451	0.5372	0.5472	0.5389	0.5973	0.5769	0.6003	0.5709	0.5979	0.5772	0.5309	0.5484	0.5372	0.5286	0.5445	0.5242	0.5682	0.5589	0.555	0.5538	0.5441	0.5644	0.5682	0.5515	0.5674	0.5456	0.5537	0.5392	0.5921	0.5829	0.6137	0.5953	0.5963	0.5644	0.5049
493.5	0.5067	0.5238	0.5013	0.4863	0.4775	0.5151	0.5506	0.5217	0.5304	0.5381	0.5205	0.5054	0.5345	0.5457	0.5468	0.5381	0.5481	0.54	0.5984	0.578	0.6026	0.5704	0.5992	0.5816	0.5318	0.549	0.5381	0.5282	0.5453	0.5262	0.5679	0.5589	0.5565	0.5537	0.5448	0.5647	0.5693	0.5533	0.566	0.547	0.5542	0.5409	0.5928	0.5849	0.6135	0.596	0.5949	0.5645	0.5063
495	0.5078	0.5252	0.5031	0.4883	0.4775	0.5167	0.5523	0.5232	0.5296	0.5379	0.5221	0.5062	0.5341	0.5453	0.5475	0.54	0.5491	0.5405	0.5993	0.5788	0.6039	0.5706	0.5994	0.5819	0.5329	0.5491	0.5394	0.5284	0.5451	0.5268	0.5711	0.5607	0.5586	0.5554	0.5458	0.5671	0.5698	0.5532	0.5696	0.5485	0.556	0.5425	0.5951	0.5847	0.6157	0.5977	0.5977	0.5663	0.5083
496.5	0.5094	0.527	0.5035	0.4894	0.4795	0.5188	0.552	0.5222	0.533	0.5399	0.5224	0.507	0.5334	0.5473	0.5452	0.5406	0.5489	0.5419	0.6009	0.5782	0.6024	0.5694	0.6005	0.5843	0.5326	0.5497	0.5393	0.5286	0.5462	0.5277	0.5706	0.5599	0.5588	0.5546	0.546	0.5665	0.5702	0.555	0.568	0.5478	0.5562	0.5425	0.5942	0.5862	0.6154	0.5972	0.5977	0.5666	0.5094
498	0.5109	0.5279	0.5051	0.4916	0.481	0.5192	0.5547	0.5253	0.5321	0.5407	0.5241	0.508	0.5365	0.548	0.5579	0.5415	0.5515	0.5435	0.6023	0.5809	0.6052	0.5732	0.6023	0.5836	0.5337	0.5507	0.5393	0.5276	0.5468	0.5281	0.5716	0.5615	0.5594	0.5564	0.5466	0.5668	0.5728	0.5559	0.5703	0.5503	0.5569	0.5431	0.596	0.5865	0.6172	0.5979	0.5992	0.5679	0.5114
499.5	0.5097	0.5289	0.5066	0.4927	0.4833	0.5221	0.5547	0.5248	0.5327	0.5396	0.5243	0.5091	0.5382	0.5496	0.5553	0.5418	0.5545	0.5432	0.6027	0.5796	0.6029	0.5744	0.6051	0.5848	0.5338	0.5501	0.5406	0.5321	0.5472	0.5294	0.5724	0.5632	0.56	0.5575	0.5494	0.5679	0.5727	0.5556	0.5736	0.5506	0.5589	0.544	0.5976	0.5869	0.6181	0.6005	0.6016	0.5691	0.5124
501	0.5135	0.5308	0.5089	0.4945	0.4838	0.522	0.5555	0.5271	0.534	0.5411	0.5243	0.5097	0.5392	0.5506	0.5525	0.5434	0.5549	0.5452	0.6039	0.5833	0.6073	0.5762	0.6043	0.5849	0.5358	0.5537	0.5413	0.5329	0.5463	0.5286	0.5739	0.5631	0.56	0.5583	0.5483	0.568	0.5736	0.5586	0.5723	0.552	0.5603	0.5461	0.5974	0.5887	0.6051	0.6004	0.6017	0.5691	0.5143
502.5	0.5122	0.532	0.5092	0.4954	0.4854	0.5242	0.5568	0.5265	0.5344	0.542	0.5261	0.5105	0.5397	0.5506	0.5561	0.5426	0.5552	0.5451	0.6046	0.5851	0.6085	0.5755	0.6058	0.5877	0.5366	0.5528	0.5415	0.5325	0.5489	0.5303	0.5754	0.5645	0.5621	0.5585	0.549	0.5694	0.5753	0.5592	0.5739	0.5522	0.5612	0.546	0.5993	0.5892	0.6165	0.6022	0.6016	0.5704	0.5158
504	0.5151	0.5329	0.5114	0.4976	0.4866	0.525	0.5581	0.529	0.5367	0.5448	0.5277	0.5121	0.5399	0.5529	0.5524	0.5451	0.5585	0.5471	0.6052	0.5845	0.6089	0.5774	0.6069	0.5883	0.5365	0.5555	0.5429	0.533	0.5505	0.5324	0.5762	0.5656	0.5619	0.5614	0.5511	0.5711	0.5766	0.5587	0.5742	0.5553	0.5629	0.5476	0.6	0.5899	0.6194	0.6027	0.6031	0.5714	0.518
505.5	0.5157	0.5353	0.5118	0.4979	0.4878	0.5264	0.5591	0.5296	0.5377	0.5454	0.5286	0.5128	0.5424	0.5536	0.5533	0.5472	0.5598	0.5465	0.6062	0.5855	0.61	0.5771	0.6085	0.5877	0.5373	0.5562	0.5436	0.535	0.5508	0.5331	0.5762	0.5649	0.5612	0.5605	0.5516	0.5717	0.5781	0.5599	0.5757	0.5559	0.5635	0.5493	0.5996	0.5906	0.6195	0.6028	0.6046	0.573	0.5195
507	0.518	0.5358	0.5141	0.4999	0.4887	0.5273	0.5589	0.5303	0.5384	0.5447	0.5282	0.5133	0.5433	0.5549	0.5551	0.547	0.5621	0.5487	0.6073	0.5861	0.6117	0.5784	0.6083	0.5881	0.5378	0.5572	0.544	0.5359	0.5523	0.5332	0.5774	0.5674	0.5617	0.5622	0.552	0.5723	0.5804	0.5613	0.5741	0.5555	0.5651	0.5495	0.6018	0.5914	0.6208	0.6046	0.6052	0.5732	0.5208
508.5	0.5186	0.5375	0.515	0.5015	0.4907	0.5285	0.5596	0.5304	0.5406	0.5484	0.5293	0.5131	0.5432	0.5558	0.5573	0.5473	0.5621	0.5497	0.6088	0.5867	0.6126	0.5795	0.6077	0.5929	0.5398	0.5576	0.5464	0.5362	0.5525	0.5334	0.5794	0.5673	0.5656	0.5638	0.5536	0.5739	0.5811	0.5623	0.5773	0.5575	0.565	0.551	0.6027	0.5914	0.6237	0.6052	0.6056	0.5743	0.5231
510	0.5204	0.5377	0.5162	0.5024	0.4914	0.5293	0.561	0.5323	0.539	0.5463	0.531	0.5149	0.5451	0.5554	0.5565	0.5487	0.5638	0.5516	0.6088	0.5883	0.6106	0.5814	0.609	0.59	0.5396	0.5596	0.5463	0.5367	0.5522	0.5351	0.5798	0.5693	0.5628	0.5628	0.5543	0.5744	0.5827	0.5632	0.582	0.5586	0.5649	0.5513	0.6022	0.5933	0.623	0.6054	0.6062	0.5755	0.5246
511.5	0.5218	0.5397	0.5173	0.5035	0.4928	0.5312	0.561	0.5332	0.5427	0.5513	0.5322	0.5164	0.547	0.5581	0.5594	0.5501	0.5662	0.5515	0.6106	0.5886	0.6146	0.5806	0.6109	0.5943	0.5412	0.5597	0.5463	0.5382	0.5557	0.5355	0.5812	0.5694	0.5667	0.5647	0.5544	0.5752	0.5858	0.5639	0.579	0.5587	0.568	0.5524	0.6038	0.5931	0.6244	0.6068	0.608	0.5747	0.5263
513	0.5223	0.5401	0.5187	0.5051	0.4946	0.5327	0.5639	0.5342	0.5403	0.5474	0.533	0.5174	0.5479	0.5601	0.5585	0.5511	0.5689	0.5539	0.6116	0.5885	0.6163	0.5828	0.6128	0.5929	0.542	0.5596	0.5487	0.5383	0.556	0.5373	0.5825	0.5708	0.5663	0.5659	0.5543	0.5762	0.5873	0.5643	0.5828	0.5603	0.5681	0.5536	0.6034	0.5951	0.6262	0.6093	0.6088	0.5774	0.5273
514.5	0.5227	0.5413	0.52	0.5063	0.4956	0.533	0.5635	0.5344	0.543	0.5516	0.5333	0.5171	0.5501	0.5611	0.5586	0.5525	0.5677	0.5543	0.6129	0.5905	0.617	0.5815	0.6131	0.5954	0.5429	0.5631	0.5494	0.5388	0.557	0.5368	0.5835	0.5714	0.5684	0.5645	0.5562	0.576	0.5883	0.5655	0.5826	0.561	0.57	0.5529	0.6045	0.5952	0.6268	0.6083	0.6103	0.5767	0.5292
516	0.5246	0.5433	0.5208	0.5074	0.4963	0.5349	0.5649	0.5353	0.5444	0.5521	0.5347	0.5195	0.5508	0.5617	0.5608	0.5525	0.569	0.5554	0.613	0.5918	0.6175	0.5843	0.6141	0.5941	0.5433	0.5653	0.5504	0.5395	0.5581	0.5377	0.5836	0.5723	0.5691	0.566	0.5567	0.5775	0.59	0.5665	0.5831	0.5623	0.5705	0.5557	0.6056	0.5958	0.6276	0.6098	0.6116	0.5789	0.5317
517.5	0.526	0.5444	0.5233	0.5105	0.4989	0.535	0.566	0.5366	0.5442	0.554	0.5357	0.5204	0.5523	0.5629	0.5673	0.5538	0.5688	0.5566	0.6154	0.5919	0.619	0.5861	0.6144	0.5965	0.5443	0.5664	0.5526	0.5411	0.5582	0.538	0.5853	0.5734	0.5703	0.5674	0.5576	0.5782	0.5914	0.5678	0.5833	0.5638	0.5711	0.5552	0.6065	0.5976	0.6287	0.61	0.612	0.58	0.5334
519	0.5268	0.5455	0.523	0.5098	0.499	0.5372	0.5671	0.5388	0.5457	0.555	0.5346	0.5196	0.5525	0.5641	0.5645	0.5543	0.5714	0.5559	0.6153	0.5931	0.6208	0.5857	0.6168	0.5997	0.5444	0.5676	0.5515	0.5426	0.5602	0.5395	0.5873	0.5746	0.5721	0.5683	0.5591	0.5797	0.5933	0.5705	0.5864	0.565	0.5746	0.5577	0.6088	0.5981	0.6288	0.6118	0.6138	0.5815	0.5343
520.5	0.5275	0.5469	0.5254	0.5116	0.5013	0.538	0.5693	0.5392	0.5489	0.5582	0.5383	0.5215	0.5543	0.5683	0.5732	0.5562	0.5724	0.5589	0.6159	0.5942	0.621	0.5867	0.6178	0.6007	0.5461	0.5675	0.5532	0.5441	0.567	0.5409	0.5878	0.5753	0.5705	0.5701	0.56	0.5807	0.5953	0.5713	0.5879	0.5665	0.5752	0.5589	0.6093	0.5987	0.6291	0.613	0.6148	0.5823	0.5368
522	0.5279	0.5469	0.525	0.5127	0.5017	0.5384	0.5687	0.5392	0.5462	0.5547	0.5396	0.5224	0.5569	0.5689	0.5719	0.5586	0.5733	0.559	0.617	0.5934	0.6194	0.5876	0.6181	0.5986	0.5467	0.5704	0.552	0.5434	0.5836	0.5411	0.5888	0.5753	0.5696	0.5687	0.5607	0.5812	0.5952	0.5723	0.5876	0.5661	0.5754	0.5599	0.6101	0.6007	0.6321	0.6136	0.6147	0.5831	0.5382
523.5	0.5295	0.5484	0.5265	0.5132	0.5029	0.5396	0.5705	0.5409	0.5496	0.5573	0.5382	0.5236	0.5554	0.5689	0.5704	0.5589	0.5751	0.5612	0.6188	0.596	0.6235	0.5881	0.6189	0.6006	0.5476	0.5702	0.5538	0.5452	0.5844	0.5408	0.5894	0.5775	0.5735	0.5712	0.5605	0.5813	0.5977	0.5741	0.5911	0.5692	0.5764	0.5604	0.6114	0.6013	0.6336	0.6151	0.615	0.5828	0.5387
525	0.5302	0.5498	0.5278	0.514	0.5043	0.5402	0.5718	0.5421	0.5488	0.559	0.5401	0.5245	0.5596	0.5712	0.575	0.5613	0.5757	0.5621	0.6187	0.5975	0.6239	0.5892	0.6192	0.6018	0.5479	0.5714	0.5551	0.5452	0.587	0.5427	0.5903	0.5784	0.5745	0.5698	0.5602	0.5822	0.5988	0.5739	0.5923	0.5693	0.5773	0.5614	0.6118	0.6015	0.6328	0.6145	0.6168	0.5833	0.5411
526.5	0.5311	0.5503	0.5278	0.5153	0.5056	0.5424	0.5713	0.5429	0.5521	0.5606	0.5415	0.5245	0.56	0.5733	0.5716	0.562	0.5761	0.5651	0.6201	0.5985	0.6239	0.5928	0.6213	0.6036	0.5495	0.5742	0.5562	0.5478	0.5881	0.5421	0.5926	0.5792	0.5758	0.5718	0.562	0.5827	0.6	0.5775	0.5939	0.5705	0.5797	0.5618	0.6128	0.603	0.6277	0.6157	0.6173	0.5845	0.5427
528	0.5327	0.5513	0.5295	0.5167	0.506	0.5422	0.5722	0.5443	0.5516	0.5592	0.5419	0.525	0.5609	0.572	0.5728	0.5656	0.5759	0.5647	0.6203	0.596	0.6226	0.5931	0.6206	0.6016	0.5498	0.5723	0.556	0.5487	0.5886	0.5438	0.5916	0.5771	0.5739	0.573	0.5609	0.5841	0.6006	0.5786	0.5986	0.572	0.58	0.5623	0.6133	0.6027	0.6349	0.6174	0.6175	0.5847	0.5439
529.5	0.5335	0.5532	0.5301	0.5185	0.5082	0.5439	0.5742	0.5442	0.552	0.5607	0.5414	0.5264	0.5626	0.5739	0.5744	0.5657	0.5783	0.5665	0.6206	0.6001	0.6242	0.5929	0.6229	0.6014	0.5515	0.5743	0.5574	0.549	0.5911	0.544	0.5932	0.5802	0.5746	0.5721	0.5639	0.5842	0.5998	0.5793	0.5994	0.5724	0.5821	0.5638	0.6124	0.6032	0.6359	0.6169	0.6192	0.5857	0.5452
531	0.5337	0.5532	0.5311	0.5189	0.5092	0.5443	0.575	0.5452	0.5526	0.5598	0.5435	0.5267	0.5615	0.5767	0.5756	0.5676	0.5801	0.5675	0.6232	0.6002	0.6265	0.5935	0.6248	0.6032	0.552	0.5767	0.5591	0.5522	0.5912	0.545	0.5947	0.5818	0.5762	0.5744	0.5637	0.586	0.6025	0.5799	0.5984	0.5745	0.5846	0.5643	0.6149	0.6056	0.6364	0.6188	0.6211	0.587	0.5459
532.5	0.5367	0.5541	0.5338	0.5209	0.5107	0.5456	0.5759	0.5461	0.5548	0.5638	0.5436	0.5287	0.5631	0.5772	0.5774	0.5692	0.5808	0.5695	0.6229	0.6011	0.6292	0.5956	0.6257	0.6062	0.5527	0.5776	0.5609	0.5532	0.5935	0.5457	0.5953	0.5824	0.5779	0.5757	0.5641	0.5864	0.6035	0.5826	0.5982	0.5769	0.5859	0.567	0.6159	0.6061	0.6373	0.6197	0.6202	0.5885	0.5482
534	0.537	0.5554	0.5344	0.5216	0.5124	0.5471	0.5779	0.5484	0.555	0.564	0.5461	0.5304	0.5644	0.5775	0.5805	0.5694	0.5811	0.5702	0.6249	0.6025	0.6298	0.5959	0.626	0.6069	0.554	0.5782	0.5625	0.5541	0.5951	0.547	0.5978	0.5841	0.5787	0.5753	0.5651	0.5873	0.6052	0.5836	0.6017	0.5785	0.5873	0.5666	0.6164	0.607	0.6399	0.6199	0.6221	0.5894	0.5503
535.5	0.5377	0.5566	0.5351	0.5226	0.513	0.5482	0.5794	0.5492	0.5564	0.5633	0.5463	0.5304	0.5648	0.5776	0.5782	0.5695	0.5828	0.5697	0.626	0.6031	0.6292	0.5953	0.6266	0.6067	0.5559	0.5796	0.5638	0.5554	0.594	0.547	0.5982	0.5844	0.5801	0.5764	0.5664	0.5881	0.6064	0.5841	0.6028	0.5791	0.5889	0.5688	0.6176	0.6077	0.6387	0.621	0.6228	0.5899	0.5506
537	0.5384	0.5579	0.5371	0.5238	0.5149	0.5486	0.5805	0.5503	0.5558	0.5658	0.5481	0.5324	0.5663	0.5789	0.5791	0.5717	0.5835	0.5733	0.6267	0.6054	0.6323	0.598	0.6278	0.6089	0.5575	0.5817	0.5662	0.5561	0.5952	0.5495	0.5986	0.5858	0.5807	0.5775	0.5678	0.5893	0.6066	0.5858	0.602	0.5806	0.5902	0.5716	0.6189	0.6076	0.6406	0.6222	0.6242	0.5908	0.5516
538.5	0.54	0.5593	0.5376	0.5254	0.5163	0.5495	0.5818	0.5504	0.5583	0.5653	0.5487	0.5324	0.5671	0.5806	0.5791	0.5727	0.584	0.5745	0.6282	0.6051	0.6321	0.6001	0.629	0.6089	0.5587	0.5806	0.5681	0.5588	0.5979	0.5502	0.5997	0.5865	0.5828	0.5796	0.5679	0.5897	0.6073	0.5862	0.6045	0.5816	0.5921	0.5719	0.6191	0.6093	0.6415	0.6233	0.6264	0.592	0.554
540	0.5408	0.5599	0.5381	0.5254	0.5169	0.5513	0.5837	0.5506	0.5571	0.5678	0.5487	0.5322	0.5672	0.5814	0.5796	0.5725	0.5842	0.5736	0.628	0.6062	0.6342	0.6011	0.6304	0.608	0.5586	0.5832	0.5684	0.5591	0.5987	0.5512	0.6003	0.587	0.5816	0.5798	0.5686	0.5904	0.608	0.5879	0.6061	0.5827	0.5929	0.5732	0.6201	0.6095	0.643	0.6238	0.6261	0.5918	0.5551
541.5	0.5416	0.5602	0.5394	0.5268	0.5178	0.5522	0.5849	0.5516	0.561	0.5706	0.5502	0.5337	0.5681	0.5828	0.5812	0.5745	0.5832	0.5768	0.6289	0.6078	0.6333	0.5994	0.631	0.6128	0.561	0.5817	0.57	0.5606	0.5989	0.5522	0.6014	0.5879	0.5833	0.581	0.5698	0.5915	0.6084	0.5875	0.6066	0.5847	0.5945	0.5745	0.6202	0.6098	0.6436	0.6245	0.6276	0.594	0.5565
543	0.5422	0.5616	0.5401	0.5277	0.5186	0.552	0.5881	0.5534	0.5615	0.568	0.5504	0.5353	0.5694	0.5828	0.5851	0.576	0.5878	0.5769	0.6324	0.6077	0.6347	0.6021	0.6329	0.6112	0.5633	0.5843	0.5721	0.5613	0.6	0.5551	0.6032	0.5892	0.5843	0.5821	0.5712	0.5933	0.6114	0.5898	0.6107	0.5838	0.5955	0.5761	0.6218	0.6124	0.6449	0.6265	0.6284	0.5943	0.5578
544.5	0.5441	0.5629	0.5421	0.5293	0.5206	0.5532	0.5888	0.5534	0.5629	0.5734	0.5528	0.5367	0.5703	0.5853	0.5861	0.5737	0.5877	0.5768	0.6336	0.6086	0.6366	0.6025	0.6347	0.6133	0.5643	0.5851	0.5725	0.5625	0.6017	0.556	0.6044	0.5899	0.584	0.5819	0.572	0.5947	0.6126	0.5909	0.609	0.5884	0.5967	0.576	0.623	0.6127	0.6456	0.6268	0.6306	0.595	0.5599
546	0.5445	0.5632	0.5421	0.5299	0.5207	0.5546	0.5894	0.5552	0.5645	0.5713	0.5534	0.5363	0.5714	0.5855	0.5833	0.5775	0.5883	0.5779	0.6346	0.6107	0.6386	0.6052	0.6344	0.6115	0.5659	0.5866	0.5723	0.5631	0.6019	0.5571	0.6044	0.5904	0.5835	0.5832	0.5717	0.5956	0.613	0.5918	0.6082	0.5867	0.5974	0.5791	0.6231	0.6142	0.6346	0.6277	0.628	0.5966	0.5609
547.5	0.5452	0.5647	0.5436	0.5317	0.5226	0.5557	0.5905	0.5564	0.5666	0.5748	0.5538	0.5368	0.5712	0.5845	0.5853	0.5776	0.5879	0.5782	0.6343	0.611	0.6392	0.6036	0.6354	0.6147	0.5655	0.587	0.574	0.5634	0.6013	0.5578	0.606	0.5916	0.5857	0.5843	0.5721	0.5959	0.6137	0.5925	0.6101	0.5887	0.5974	0.5795	0.6235	0.614	0.6453	0.6286	0.6309	0.5969	0.5614
549	0.5446	0.565	0.544	0.5313	0.5237	0.5565	0.592	0.5573	0.5654	0.5772	0.5549	0.538	0.5726	0.5878	0.5865	0.5775	0.591	0.5802	0.6367	0.6127	0.6415	0.6051	0.638	0.6173	0.5673	0.5886	0.5746	0.566	0.6009	0.5612	0.607	0.5938	0.5866	0.5852	0.5744	0.5957	0.6142	0.594	0.6129	0.5895	0.5999	0.5814	0.6249	0.6148	0.6469	0.63	0.6328	0.5984	0.5625
550.5	0.5464	0.566	0.5451	0.5329	0.525	0.5569	0.594	0.5591	0.568	0.5775	0.5557	0.54	0.5731	0.5879	0.589	0.5762	0.5896	0.5807	0.6388	0.6141	0.6414	0.6053	0.6395	0.6175	0.5674	0.5873	0.5755	0.5653	0.6038	0.5597	0.6081	0.5941	0.588	0.5865	0.5755	0.5971	0.6156	0.5936	0.6163	0.5899	0.5999	0.5823	0.6253	0.6157	0.6483	0.6307	0.6336	0.5993	0.5646
552	0.5479	0.5671	0.5461	0.5343	0.5265	0.5577	0.5952	0.5608	0.5698	0.5797	0.5577	0.5399	0.5756	0.5894	0.59	0.581	0.5924	0.582	0.64	0.6165	0.6459	0.6088	0.6405	0.6204	0.569	0.589	0.5779	0.5667	0.6059	0.5619	0.6103	0.5947	0.5896	0.5869	0.5768	0.5983	0.6174	0.5962	0.614	0.5937	0.6031	0.5835	0.6272	0.6176	0.6505	0.632	0.63	0.6013	0.5665
553.5	0.5482	0.5681	0.5472	0.5351	0.526	0.5581	0.5963	0.5629	0.5734	0.5824	0.5583	0.5413	0.5741	0.5884	0.5888	0.5818	0.5922	0.583	0.6414	0.6155	0.6444	0.6092	0.6415	0.6192	0.5693	0.5902	0.5767	0.5679	0.6047	0.5627	0.6088	0.5965	0.5897	0.5879	0.5769	0.5993	0.6167	0.5968	0.6171	0.5927	0.6033	0.5849	0.6268	0.618	0.6506	0.6325	0.6347	0.602	0.5655
555	0.5497	0.5684	0.548	0.5358	0.5271	0.559	0.5965	0.564	0.5722	0.5827	0.5602	0.5418	0.5764	0.5895	0.5882	0.5822	0.5939	0.5831	0.6421	0.6188	0.6465	0.6093	0.643	0.6201	0.5708	0.5927	0.5787	0.5681	0.6062	0.5639	0.6104	0.5968	0.5907	0.5873	0.5779	0.5997	0.6191	0.5971	0.6141	0.594	0.6046	0.5849	0.6279	0.6174	0.6479	0.632	0.636	0.6008	0.5682
556.5	0.5504	0.5699	0.5491	0.5363	0.5288	0.5594	0.5976	0.5654	0.5753	0.5846	0.5603	0.5429	0.5757	0.5903	0.5932	0.5821	0.5933	0.5832	0.6421	0.6194	0.6473	0.6096	0.6436	0.621	0.5728	0.593	0.5786	0.567	0.6076	0.5641	0.612	0.5988	0.5912	0.5884	0.5782	0.5998	0.6203	0.598	0.617	0.5954	0.6043	0.5853	0.6291	0.6186	0.6516	0.6338	0.6371	0.6012	0.5698
558	0.5514	0.5703	0.5491	0.538	0.5293	0.5607	0.5983	0.5669	0.5751	0.5854	0.5624	0.5442	0.5763	0.5929	0.5942	0.5826	0.593	0.5861	0.6438	0.6192	0.6496	0.6081	0.6435	0.6239	0.5726	0.5922	0.5806	0.5704	0.6064	0.5654	0.6138	0.5991	0.5933	0.5892	0.5791	0.6012	0.6209	0.5991	0.6193	0.5959	0.6053	0.5868	0.6297	0.619	0.6526	0.634	0.638	0.6028	0.5713
559.5	0.5522	0.5713	0.5513	0.5391	0.5305	0.5619	0.5997	0.5674	0.5773	0.588	0.5631	0.5448	0.579	0.5927	0.5973	0.5831	0.5952	0.5853	0.6449	0.6224	0.6505	0.6123	0.6461	0.6254	0.5724	0.5934	0.5807	0.5703	0.6097	0.5651	0.614	0.6001	0.5944	0.5909	0.5784	0.6021	0.6224	0.6002	0.6195	0.5967	0.6073	0.588	0.6313	0.6216	0.6547	0.6355	0.6385	0.6043	0.5722
561	0.5529	0.5717	0.5512	0.5397	0.5314	0.5624	0.6006	0.569	0.5772	0.5856	0.5655	0.5473	0.5797	0.5919	0.592	0.5835	0.5958	0.5871	0.646	0.6214	0.6496	0.613	0.648	0.6227	0.5737	0.5949	0.5823	0.5711	0.6098	0.5664	0.6152	0.5982	0.5945	0.5918	0.5807	0.603	0.6231	0.6016	0.6234	0.5982	0.6083	0.589	0.6324	0.6217	0.6542	0.637	0.6398	0.6048	0.5721
562.5	0.5541	0.573	0.5526	0.5404	0.5324	0.5636	0.6016	0.5705	0.5802	0.5887	0.5662	0.5479	0.5796	0.5946	0.6001	0.5858	0.5982	0.5885	0.6466	0.6241	0.654	0.6137	0.6486	0.6285	0.5757	0.5961	0.5845	0.5726	0.6085	0.5682	0.6155	0.6023	0.595	0.5923	0.5807	0.6047	0.6234	0.6023	0.6191	0.5994	0.6089	0.5896	0.6329	0.6219	0.6476	0.6367	0.6411	0.6052	0.5742
564	0.5543	0.5734	0.5535	0.5407	0.5335	0.5635	0.6002	0.5706	0.5812	0.5897	0.5674	0.5475	0.5796	0.595	0.6006	0.5859	0.5975	0.5875	0.6452	0.6249	0.6535	0.6165	0.6504	0.6294	0.5762	0.5967	0.5827	0.573	0.6105	0.5677	0.6167	0.6019	0.5948	0.5935	0.5831	0.6044	0.6245	0.6025	0.6245	0.6008	0.6113	0.5917	0.6326	0.622	0.6558	0.6371	0.6414	0.6053	0.5753
565.5	0.5546	0.5736	0.5535	0.5417	0.5339	0.5641	0.6034	0.5722	0.5807	0.5882	0.5692	0.5497	0.5814	0.5957	0.5966	0.5855	0.5983	0.5886	0.6489	0.6254	0.6553	0.6172	0.6519	0.6291	0.5766	0.5966	0.5834	0.573	0.6094	0.5691	0.6183	0.6046	0.5962	0.594	0.5837	0.6057	0.6256	0.6036	0.6251	0.6003	0.6112	0.5912	0.6355	0.6245	0.6551	0.639	0.6427	0.6067	0.5751
567	0.5553	0.5747	0.5554	0.5436	0.536	0.565	0.6047	0.575	0.5825	0.5917	0.5704	0.5511	0.582	0.5977	0.5987	0.5875	0.5992	0.59	0.65	0.6267	0.6563	0.6176	0.652	0.63	0.5778	0.5989	0.5856	0.5737	0.6111	0.572	0.6195	0.6056	0.5968	0.5955	0.5844	0.6075	0.6271	0.6059	0.6225	0.6029	0.613	0.5936	0.6364	0.6253	0.6588	0.6394	0.6435	0.6084	0.5778
568.5	0.5565	0.5762	0.5568	0.5436	0.5368	0.5659	0.6062	0.5769	0.5849	0.5933	0.5723	0.5535	0.5823	0.5987	0.6159	0.5891	0.6	0.5899	0.6514	0.6287	0.6579	0.6216	0.6539	0.6335	0.5793	0.5986	0.5861	0.5752	0.6126	0.5722	0.62	0.606	0.5994	0.596	0.5842	0.6075	0.6268	0.6059	0.625	0.6025	0.6131	0.5943	0.637	0.6261	0.6568	0.6402	0.6448	0.6087	0.5787
570	0.5575	0.5761	0.5564	0.5448	0.5371	0.5668	0.6068	0.5758	0.5831	0.5935	0.5732	0.5546	0.5838	0.5969	0.6081	0.5894	0.6009	0.5909	0.652	0.6282	0.6581	0.6203	0.6541	0.6308	0.5787	0.6	0.586	0.5767	0.6136	0.5717	0.6203	0.6053	0.5982	0.5971	0.587	0.6078	0.6282	0.6068	0.6252	0.6037	0.6155	0.594	0.6374	0.6282	0.6603	0.6424	0.6462	0.6103	0.5782
571.5	0.5573	0.5768	0.5558	0.5449	0.5386	0.5667	0.6076	0.5778	0.5877	0.5959	0.5751	0.5557	0.5843	0.5978	0.6082	0.5885	0.6017	0.591	0.6528	0.6294	0.66	0.6233	0.6548	0.6345	0.5801	0.6089	0.5876	0.5763	0.6155	0.5733	0.6217	0.6071	0.6007	0.597	0.5867	0.6103	0.6297	0.6076	0.6274	0.6058	0.617	0.5969	0.6387	0.6277	0.6626	0.6435	0.6461	0.6114	0.5812
573	0.5583	0.5777	0.5575	0.5458	0.5395	0.5676	0.6085	0.5806	0.5878	0.5956	0.5758	0.5563	0.5852	0.6004	0.6013	0.5903	0.6019	0.5937	0.6525	0.6306	0.6608	0.6265	0.6553	0.6339	0.5809	0.5986	0.589	0.5775	0.6164	0.575	0.6226	0.6083	0.6007	0.5984	0.5881	0.611	0.6294	0.6075	0.631	0.6072	0.6169	0.5978	0.6397	0.6286	0.6645	0.6442	0.6474	0.6122	0.5819
574.5	0.5577	0.5782	0.5579	0.5459	0.5392	0.568	0.609	0.5805	0.5882	0.5966	0.5764	0.5589	0.586	0.6014	0.6024	0.5909	0.6032	0.593	0.6547	0.6306	0.6586	0.6268	0.6581	0.6367	0.5809	0.5996	0.5891	0.5788	0.6156	0.5752	0.6231	0.6102	0.6022	0.5999	0.5891	0.6115	0.6311	0.6093	0.6326	0.6053	0.6186	0.5983	0.6409	0.6304	0.6616	0.6451	0.648	0.6135	0.583
576	0.5599	0.579	0.5594	0.5469	0.5402	0.569	0.6103	0.5808	0.5911	0.599	0.5784	0.561	0.5866	0.6024	0.6003	0.5921	0.6031	0.5951	0.6556	0.6325	0.6613	0.625	0.6583	0.6361	0.5813	0.6021	0.5888	0.5793	0.6178	0.5762	0.6252	0.6102	0.6011	0.5994	0.5893	0.6117	0.6322	0.6102	0.6306	0.6078	0.6191	0.5984	0.6414	0.63	0.6636	0.6452	0.6498	0.6141	0.5842
577.5	0.56	0.579	0.5603	0.5479	0.5408	0.5691	0.612	0.5808	0.5888	0.5985	0.5791	0.5612	0.5875	0.6031	0.6031	0.5904	0.6047	0.5943	0.6561	0.6343	0.6624	0.6296	0.6599	0.6372	0.5826	0.6037	0.5908	0.5802	0.6188	0.5769	0.6258	0.6115	0.6049	0.6006	0.5905	0.6131	0.6323	0.6124	0.6339	0.6085	0.6206	0.5982	0.6435	0.6316	0.6677	0.6461	0.6499	0.6139	0.5857
579	0.5611	0.5802	0.5605	0.5494	0.5416	0.5706	0.6131	0.5829	0.5896	0.6016	0.5783	0.5617	0.5883	0.6044	0.6049	0.5947	0.6058	0.5964	0.657	0.635	0.6645	0.6299	0.661	0.6408	0.5839	0.6041	0.5919	0.5799	0.6204	0.5772	0.627	0.6126	0.6033	0.6017	0.5919	0.6133	0.6356	0.6125	0.6317	0.6095	0.6205	0.6005	0.6443	0.6326	0.6692	0.6479	0.6514	0.6158	0.5864
580.5	0.5618	0.5808	0.5617	0.5502	0.5435	0.5705	0.6128	0.5838	0.5911	0.5993	0.5806	0.5631	0.5891	0.6041	0.6053	0.5951	0.6078	0.5964	0.659	0.6366	0.6653	0.631	0.6608	0.6389	0.5847	0.6052	0.5928	0.5829	0.6201	0.5775	0.6289	0.6135	0.6051	0.6029	0.5919	0.6148	0.6342	0.6137	0.635	0.6115	0.6222	0.6011	0.6466	0.6339	0.6702	0.6495	0.6527	0.6174	0.5867
582	0.5616	0.581	0.5617	0.5504	0.5432	0.572	0.6149	0.5838	0.5926	0.6023	0.5811	0.5641	0.5887	0.6028	0.605	0.5942	0.6072	0.5962	0.6601	0.6362	0.6659	0.6328	0.6621	0.6417	0.5849	0.6046	0.5929	0.5824	0.6199	0.5775	0.6278	0.6139	0.6063	0.6039	0.5935	0.6153	0.6341	0.6137	0.6341	0.6106	0.6221	0.6015	0.6466	0.6344	0.6682	0.6504	0.6535	0.6178	0.5868
583.5	0.5629	0.5827	0.5633	0.5512	0.5442	0.5722	0.6165	0.5861	0.5942	0.6043	0.5825	0.5664	0.5908	0.6063	0.6064	0.595	0.6088	0.6002	0.6607	0.637	0.6676	0.6328	0.6638	0.642	0.5864	0.6068	0.5947	0.5832	0.6227	0.5804	0.6299	0.6158	0.6077	0.6034	0.594	0.6166	0.6383	0.6144	0.6356	0.613	0.625	0.6041	0.6481	0.636	0.6742	0.6526	0.6553	0.62	0.59
585	0.5636	0.5824	0.5631	0.5518	0.5455	0.5722	0.6167	0.5864	0.595	0.6024	0.5843	0.5673	0.5912	0.6069	0.6079	0.5957	0.6073	0.5989	0.6617	0.6365	0.6666	0.6334	0.6666	0.641	0.5869	0.6061	0.5955	0.5841	0.6228	0.5803	0.6311	0.6171	0.6081	0.6057	0.5957	0.6184	0.6381	0.6157	0.6382	0.6123	0.6253	0.6047	0.65	0.6379	0.6747	0.6545	0.6564	0.6215	0.5885
586.5	0.5637	0.5834	0.564	0.5525	0.5449	0.5736	0.6166	0.5869	0.5951	0.605	0.5837	0.5672	0.591	0.6069	0.6085	0.5974	0.6108	0.5999	0.6616	0.6386	0.6689	0.6349	0.6657	0.6456	0.5861	0.6077	0.5961	0.5852	0.6206	0.5809	0.6309	0.6167	0.6071	0.6052	0.595	0.6183	0.6356	0.6166	0.6398	0.6147	0.6268	0.6054	0.6506	0.6382	0.673	0.6561	0.6559	0.6223	0.59
588	0.5644	0.5841	0.5649	0.5531	0.5459	0.5735	0.6199	0.5887	0.5963	0.6051	0.5852	0.5687	0.593	0.609	0.609	0.5981	0.6113	0.6004	0.6642	0.637	0.6664	0.6365	0.6677	0.6468	0.5889	0.606	0.5961	0.5852	0.6238	0.5827	0.6338	0.6184	0.6106	0.6066	0.5969	0.6187	0.6396	0.6189	0.6405	0.6141	0.6272	0.6061	0.6527	0.6406	0.6767	0.6575	0.658	0.6244	0.5931
589.5	0.5654	0.5843	0.5654	0.5539	0.5468	0.5739	0.6186	0.5899	0.5992	0.6079	0.5858	0.5688	0.5927	0.6077	0.6106	0.5983	0.6109	0.601	0.6635	0.6388	0.6695	0.6384	0.6684	0.6438	0.5884	0.6084	0.597	0.5871	0.6251	0.5814	0.6333	0.6194	0.6097	0.6058	0.5973	0.6204	0.6395	0.6176	0.6417	0.615	0.6285	0.6069	0.6531	0.6415	0.6773	0.6583	0.6609	0.6245	0.5934
591	0.5655	0.5856	0.566	0.555	0.5481	0.5747	0.6207	0.589	0.5987	0.6065	0.5865	0.5688	0.5946	0.6093	0.6108	0.5996	0.6108	0.6015	0.6646	0.6421	0.6715	0.6378	0.6691	0.6472	0.59	0.6113	0.5991	0.5872	0.6249	0.5829	0.6352	0.6188	0.6124	0.6075	0.5984	0.6202	0.6413	0.6195	0.6388	0.6177	0.6301	0.6071	0.6546	0.6425	0.6788	0.6594	0.6623	0.6264	0.5955
592.5	0.5667	0.5865	0.5679	0.556	0.5495	0.5751	0.621	0.5917	0.5985	0.6088	0.5899	0.5722	0.594	0.61	0.6118	0.5997	0.6117	0.603	0.6666	0.6421	0.6729	0.6397	0.6707	0.6495	0.5902	0.6122	0.5993	0.5876	0.6266	0.5838	0.6354	0.6206	0.6118	0.6101	0.5994	0.622	0.6414	0.6207	0.6427	0.6197	0.631	0.6099	0.6545	0.6432	0.6795	0.6607	0.6624	0.6279	0.5952
594	0.5676	0.5869	0.5676	0.5569	0.5487	0.5762	0.6222	0.5923	0.5989	0.6071	0.5887	0.5721	0.5957	0.6121	0.6129	0.6004	0.6133	0.6033	0.6668	0.6444	0.6739	0.6406	0.6713	0.6487	0.5917	0.6116	0.6004	0.5885	0.626	0.5854	0.6368	0.6223	0.6126	0.6104	0.6004	0.6216	0.6418	0.622	0.6452	0.6197	0.6306	0.6098	0.6563	0.6458	0.6764	0.6615	0.6638	0.6303	0.5962
595.5	0.5679	0.5871	0.5687	0.5575	0.5504	0.5766	0.6229	0.5932	0.6008	0.6095	0.5905	0.5741	0.5961	0.6092	0.6131	0.6014	0.6127	0.6038	0.6675	0.6429	0.6724	0.6418	0.6723	0.648	0.5914	0.6114	0.6004	0.5885	0.6273	0.5854	0.6365	0.6217	0.6125	0.6101	0.6016	0.6228	0.6427	0.6224	0.6452	0.6184	0.6317	0.6108	0.6569	0.6456	0.6775	0.6627	0.6657	0.63	0.5971
597	0.5685	0.5885	0.5691	0.5578	0.5507	0.5776	0.6233	0.5938	0.6038	0.6112	0.5915	0.5731	0.5954	0.6094	0.6139	0.6012	0.6142	0.6045	0.6683	0.645	0.6753	0.6423	0.6735	0.649	0.5929	0.6124	0.6012	0.5905	0.6278	0.5858	0.6377	0.623	0.6136	0.6102	0.602	0.6236	0.6431	0.6226	0.6477	0.6184	0.6339	0.6119	0.6586	0.6471	0.6819	0.663	0.6658	0.6316	0.5988
598.5	0.5697	0.589	0.5697	0.5587	0.5515	0.5781	0.6238	0.5941	0.6048	0.6138	0.5918	0.5743	0.5968	0.6124	0.6143	0.603	0.614	0.6062	0.6682	0.6465	0.6761	0.6434	0.674	0.6512	0.5941	0.6154	0.6026	0.5906	0.6289	0.5882	0.64	0.6244	0.6157	0.6111	0.6033	0.6247	0.6442	0.6239	0.6463	0.6213	0.6336	0.6124	0.6585	0.647	0.6823	0.6631	0.6672	0.6316	0.5999
600	0.5709	0.5892	0.5708	0.5598	0.5517	0.579	0.6252	0.5957	0.6042	0.6119	0.5933	0.576	0.5981	0.6137	0.6147	0.604	0.6151	0.6085	0.6712	0.6463	0.6773	0.645	0.6726	0.6527	0.595	0.6155	0.6026	0.5915	0.6306	0.5881	0.6416	0.6243	0.6155	0.6118	0.6033	0.6251	0.6463	0.6245	0.6446	0.6216	0.6351	0.6133	0.6601	0.6485	0.6833	0.6641	0.6685	0.6335	0.6015
601.5	0.5708	0.5904	0.5715	0.5601	0.5524	0.5788	0.6282	0.5971	0.6063	0.6163	0.5936	0.5763	0.597	0.6133	0.6166	0.6042	0.6179	0.6085	0.6711	0.6479	0.6773	0.6455	0.6751	0.6537	0.5953	0.6129	0.6042	0.5912	0.6296	0.5889	0.6413	0.6257	0.6167	0.6145	0.604	0.6272	0.6456	0.6257	0.6495	0.6247	0.6365	0.6151	0.6614	0.6494	0.6839	0.6664	0.6695	0.6337	0.6012
603	0.5724	0.5907	0.5727	0.5614	0.554	0.5797	0.6267	0.5978	0.6064	0.6164	0.5955	0.5778	0.5989	0.617	0.6151	0.6057	0.6172	0.6071	0.6722	0.647	0.6796	0.6467	0.6756	0.6537	0.5963	0.6175	0.6044	0.5937	0.6326	0.5895	0.6439	0.6267	0.6188	0.6141	0.6046	0.6264	0.6494	0.6267	0.6469	0.6253	0.6372	0.6134	0.6616	0.6514	0.6864	0.6676	0.6704	0.6343	0.6055
604.5	0.5727	0.5921	0.5727	0.5616	0.5554	0.5805	0.6288	0.5989	0.6088	0.6186	0.5973	0.5796	0.6003	0.6149	0.6174	0.6044	0.617	0.608	0.673	0.6503	0.6809	0.6475	0.676	0.6553	0.5968	0.618	0.6049	0.5937	0.6322	0.5904	0.6441	0.6272	0.6193	0.6149	0.607	0.6277	0.6496	0.6276	0.6472	0.6265	0.6392	0.6147	0.6633	0.6528	0.6868	0.6683	0.6709	0.6358	0.6049
606	0.572	0.5918	0.5732	0.5616	0.5552	0.5808	0.6285	0.6005	0.6089	0.6168	0.5969	0.5791	0.6008	0.6146	0.6185	0.6045	0.6175	0.6096	0.6749	0.647	0.6794	0.6487	0.6794	0.6553	0.5972	0.6156	0.6059	0.5939	0.6319	0.592	0.6458	0.6287	0.6188	0.6147	0.6066	0.6295	0.6481	0.6277	0.6532	0.6245	0.638	0.6168	0.6645	0.6529	0.6878	0.6695	0.673	0.6379	0.6059
607.5	0.574	0.5925	0.5739	0.5623	0.5559	0.5819	0.6294	0.6	0.6076	0.616	0.5982	0.5808	0.6023	0.6175	0.6189	0.6051	0.62	0.6087	0.6753	0.6515	0.6823	0.6484	0.6799	0.6582	0.5982	0.6172	0.6067	0.5933	0.6325	0.5917	0.6472	0.629	0.6198	0.6171	0.6074	0.629	0.6505	0.6293	0.6543	0.6266	0.6403	0.6155	0.6646	0.6535	0.6853	0.6702	0.6736	0.6388	0.6076
609	0.5748	0.5932	0.5754	0.5634	0.5562	0.5815	0.6301	0.6006	0.6105	0.6201	0.5987	0.5807	0.6009	0.6194	0.6193	0.6072	0.6205	0.6108	0.6758	0.6517	0.6828	0.6488	0.6802	0.6582	0.5973	0.6201	0.6063	0.5958	0.6337	0.5933	0.6478	0.6286	0.6232	0.6164	0.6075	0.6304	0.6516	0.6292	0.6517	0.6279	0.6416	0.6177	0.6658	0.6525	0.6898	0.67	0.6733	0.6381	0.6109
610.5	0.5733	0.5938	0.5754	0.5637	0.5578	0.5817	0.6321	0.6024	0.612	0.6202	0.6004	0.5825	0.6022	0.619	0.6216	0.6087	0.6215	0.6113	0.6779	0.6523	0.6834	0.6511	0.6819	0.66	0.5991	0.6179	0.6097	0.5957	0.6327	0.5927	0.651	0.6312	0.6226	0.618	0.6095	0.6317	0.6518	0.6304	0.6565	0.6276	0.6422	0.6184	0.6671	0.6544	0.691	0.6714	0.6757	0.6403	0.6109
612	0.5761	0.5943	0.5754	0.5647	0.5575	0.5826	0.6319	0.6026	0.6112	0.6208	0.6014	0.5827	0.6041	0.6193	0.6202	0.6085	0.6204	0.6133	0.6764	0.6534	0.6849	0.6526	0.6814	0.66	0.5992	0.6223	0.6094	0.5971	0.6356	0.5943	0.6513	0.6315	0.6233	0.6182	0.6085	0.6325	0.6545	0.6306	0.6536	0.63	0.6416	0.62	0.6677	0.6559	0.6829	0.6718	0.6764	0.6404	0.6116
613.5	0.5758	0.5954	0.5761	0.5662	0.5595	0.5838	0.6326	0.6036	0.612	0.6229	0.602	0.5832	0.6038	0.6209	0.6222	0.6086	0.6211	0.6132	0.6785	0.6548	0.6866	0.6531	0.6818	0.6604	0.6001	0.6228	0.6099	0.5968	0.6372	0.5954	0.6518	0.6323	0.6247	0.6197	0.611	0.6329	0.6546	0.6322	0.6557	0.6312	0.6448	0.6207	0.6681	0.657	0.6924	0.6744	0.677	0.6408	0.6135
615	0.5762	0.5961	0.5775	0.5667	0.5594	0.584	0.6345	0.6052	0.6151	0.6229	0.6027	0.5842	0.6049	0.6223	0.6229	0.6101	0.6219	0.6132	0.6798	0.6552	0.6867	0.6538	0.6835	0.6618	0.602	0.6227	0.6109	0.598	0.6356	0.5946	0.652	0.6329	0.6275	0.6207	0.6119	0.6333	0.6548	0.6328	0.6572	0.6312	0.644	0.6208	0.6685	0.6574	0.6891	0.6734	0.6775	0.6417	0.6136
616.5	0.5776	0.5962	0.5781	0.5676	0.5605	0.5849	0.634	0.6063	0.6132	0.624	0.6045	0.5868	0.6049	0.6232	0.6226	0.6122	0.6227	0.6152	0.6805	0.6559	0.6866	0.6527	0.6833	0.6617	0.6021	0.6229	0.6116	0.5979	0.638	0.5949	0.6548	0.6338	0.6252	0.6213	0.6114	0.6347	0.6571	0.6328	0.654	0.6325	0.6455	0.6216	0.6701	0.6577	0.6936	0.6745	0.6784	0.6429	0.6163
618	0.5775	0.5969	0.579	0.5674	0.5616	0.585	0.6343	0.6075	0.615	0.6228	0.6042	0.5866	0.6056	0.6202	0.6239	0.6112	0.6224	0.6158	0.6815	0.6555	0.6871	0.6559	0.6866	0.6608	0.6024	0.6234	0.6114	0.5989	0.638	0.5975	0.6555	0.6359	0.6253	0.6228	0.6123	0.6364	0.6562	0.6354	0.6592	0.6327	0.6466	0.6227	0.6714	0.6597	0.6913	0.6754	0.6794	0.644	0.6151
619.5	0.5792	0.5979	0.5791	0.5684	0.5614	0.5852	0.6374	0.6084	0.6184	0.626	0.6049	0.5875	0.6066	0.6219	0.625	0.6123	0.6245	0.6164	0.6818	0.6563	0.6893	0.6565	0.6863	0.664	0.6027	0.623	0.6131	0.6006	0.6393	0.5986	0.6561	0.6358	0.6291	0.6236	0.614	0.6382	0.6592	0.6345	0.6593	0.6327	0.6477	0.6243	0.6724	0.6603	0.6963	0.6775	0.6797	0.6461	0.6177
621	0.5779	0.599	0.5801	0.569	0.5625	0.586	0.6377	0.6071	0.616	0.6253	0.605	0.5875	0.6066	0.6259	0.6252	0.6124	0.6255	0.6162	0.6832	0.6587	0.6907	0.6574	0.6868	0.6651	0.6043	0.6258	0.6135	0.6011	0.6392	0.5971	0.6582	0.6371	0.63	0.625	0.614	0.6386	0.6604	0.6373	0.6588	0.6363	0.648	0.6232	0.673	0.6607	0.6963	0.6771	0.6792	0.6445	0.6193
622.5	0.5788	0.5991	0.5807	0.5693	0.5632	0.587	0.6394	0.6102	0.6165	0.6251	0.6066	0.5891	0.6074	0.6257	0.6245	0.6144	0.6243	0.6178	0.684	0.6595	0.6911	0.6578	0.6878	0.6629	0.6045	0.6247	0.6133	0.6011	0.6408	0.5992	0.6575	0.6369	0.6305	0.6243	0.6168	0.6397	0.6587	0.637	0.6597	0.6348	0.651	0.6253	0.6731	0.6614	0.6839	0.678	0.6815	0.647	0.6204
624	0.58	0.5993	0.5816	0.5705	0.5632	0.5882	0.6387	0.6117	0.6166	0.6254	0.6078	0.5907	0.6087	0.6238	0.6271	0.6145	0.6281	0.6179	0.684	0.6594	0.6919	0.6581	0.688	0.6661	0.6042	0.6274	0.6142	0.6033	0.6405	0.5995	0.6584	0.6387	0.6314	0.6275	0.6163	0.6411	0.6608	0.6379	0.6645	0.6368	0.651	0.6267	0.6748	0.6629	0.6977	0.6791	0.6821	0.6473	0.619
625.5	0.5803	0.6006	0.5823	0.5714	0.5648	0.5879	0.6394	0.6115	0.6204	0.6288	0.6093	0.5914	0.6099	0.6261	0.6268	0.6134	0.6266	0.6187	0.686	0.658	0.6893	0.6596	0.6909	0.6693	0.6046	0.6248	0.6151	0.6026	0.6392	0.6003	0.6588	0.6401	0.6339	0.6293	0.6173	0.643	0.6609	0.6386	0.6656	0.637	0.6516	0.6266	0.6757	0.6639	0.6939	0.6798	0.6844	0.6492	0.6198
627	0.5815	0.6011	0.5831	0.5718	0.5649	0.5883	0.6398	0.611	0.6189	0.6307	0.6091	0.592	0.6104	0.6291	0.6281	0.6159	0.6286	0.6199	0.6863	0.6616	0.6937	0.6617	0.6901	0.6696	0.6064	0.6294	0.6155	0.6034	0.6425	0.6008	0.6614	0.6418	0.6355	0.6296	0.6183	0.6437	0.6637	0.6404	0.6621	0.6387	0.6528	0.6276	0.6766	0.6639	0.7011	0.6804	0.6845	0.6486	0.6237
628.5	0.581	0.6006	0.5831	0.5711	0.565	0.5885	0.6413	0.6121	0.6209	0.6296	0.6096	0.5912	0.6104	0.628	0.6288	0.6157	0.6289	0.6207	0.6883	0.6624	0.6945	0.6626	0.6908	0.6682	0.6067	0.6282	0.6162	0.6045	0.6413	0.6004	0.6621	0.6414	0.6346	0.6305	0.6199	0.6445	0.6622	0.6398	0.6652	0.6388	0.6532	0.6286	0.6769	0.6645	0.6999	0.6816	0.6841	0.6503	0.6226
630	0.5826	0.6021	0.5829	0.5725	0.5665	0.5899	0.6417	0.614	0.6222	0.6324	0.6107	0.5936	0.612	0.6298	0.6292	0.6183	0.6298	0.6223	0.6883	0.6632	0.6958	0.6626	0.6901	0.6689	0.6074	0.6296	0.6167	0.6047	0.6449	0.6015	0.6633	0.644	0.635	0.6325	0.6206	0.6462	0.6648	0.6409	0.6654	0.6403	0.6551	0.6302	0.6781	0.6653	0.7009	0.6822	0.6867	0.6508	0.625
631.5	0.5828	0.6022	0.5834	0.5727	0.5668	0.5897	0.643	0.6146	0.6231	0.631	0.613	0.5949	0.6115	0.628	0.6282	0.6171	0.6295	0.6218	0.6888	0.6637	0.6967	0.6631	0.6914	0.669	0.6069	0.6287	0.6169	0.6054	0.6442	0.6025	0.664	0.6443	0.6354	0.6317	0.622	0.646	0.6643	0.6424	0.6662	0.6406	0.6547	0.6298	0.6783	0.6665	0.6987	0.6827	0.685	0.6514	0.6249
633	0.5836	0.6029	0.585	0.574	0.5668	0.5904	0.6432	0.615	0.6243	0.6351	0.6123	0.5938	0.6122	0.6312	0.6303	0.6197	0.6311	0.6231	0.6911	0.6644	0.6968	0.6636	0.6927	0.6733	0.6096	0.6314	0.6181	0.6069	0.6452	0.6035	0.6662	0.6462	0.6391	0.6324	0.6241	0.6482	0.6671	0.6428	0.6658	0.6419	0.6561	0.6314	0.6787	0.667	0.7028	0.6837	0.6859	0.6526	0.6271
634.5	0.5838	0.6032	0.5856	0.5743	0.5676	0.5911	0.6438	0.6156	0.6229	0.6342	0.6134	0.5952	0.6131	0.63	0.631	0.618	0.6306	0.6232	0.6907	0.6649	0.6989	0.6646	0.6922	0.6698	0.6088	0.632	0.6195	0.607	0.6455	0.6037	0.6654	0.6463	0.6398	0.633	0.6251	0.6477	0.6648	0.6429	0.666	0.6428	0.6565	0.6318	0.6791	0.6687	0.7038	0.6839	0.688	0.6523	0.626
636	0.5844	0.6033	0.5858	0.5744	0.5687	0.592	0.6447	0.616	0.6264	0.6358	0.6148	0.5969	0.614	0.6306	0.6341	0.6194	0.6313	0.6248	0.6905	0.6663	0.6975	0.6651	0.6928	0.6728	0.6093	0.6321	0.6189	0.6066	0.6457	0.604	0.6666	0.6479	0.6387	0.6337	0.6256	0.6478	0.668	0.6437	0.6693	0.6432	0.6566	0.6314	0.681	0.669	0.6973	0.6849	0.687	0.6525	0.6282
637.5	0.585	0.6053	0.5862	0.575	0.5697	0.5915	0.6465	0.6178	0.6254	0.6345	0.6157	0.598	0.6154	0.6332	0.6354	0.6198	0.6349	0.6244	0.6931	0.667	0.7	0.6674	0.696	0.6747	0.6087	0.6331	0.6213	0.609	0.646	0.6057	0.6669	0.6489	0.6414	0.6369	0.6266	0.6499	0.6677	0.6458	0.6702	0.6453	0.6598	0.6335	0.681	0.6689	0.7023	0.6867	0.6903	0.6546	0.6282
639	0.5867	0.6052	0.587	0.5761	0.5696	0.5926	0.6458	0.6189	0.626	0.6351	0.615	0.5983	0.6164	0.6327	0.6326	0.6205	0.6325	0.6262	0.6926	0.6679	0.7005	0.6692	0.6964	0.6744	0.6107	0.6337	0.6199	0.6085	0.6484	0.6065	0.6681	0.6495	0.6427	0.6363	0.6273	0.6506	0.6687	0.6451	0.669	0.6451	0.6589	0.6345	0.6821	0.67	0.7055	0.6863	0.689	0.6546	0.6302
640.5	0.5868	0.6062	0.5882	0.5773	0.5708	0.5928	0.6473	0.6188	0.6289	0.6389	0.6167	0.5994	0.6165	0.6334	0.6315	0.6226	0.6355	0.6269	0.6932	0.6695	0.7012	0.6696	0.697	0.6761	0.6105	0.6364	0.6217	0.6099	0.6484	0.6069	0.6685	0.6512	0.6443	0.6382	0.6281	0.6515	0.6704	0.6465	0.6702	0.647	0.6606	0.6353	0.6832	0.6706	0.7081	0.6874	0.6895	0.6549	0.6311
642	0.5843	0.6051	0.5873	0.5771	0.5713	0.5934	0.649	0.6196	0.6297	0.6372	0.6169	0.5991	0.6174	0.634	0.6352	0.6226	0.6346	0.6273	0.6963	0.6652	0.6991	0.6709	0.6988	0.6764	0.6107	0.6325	0.6219	0.6092	0.6474	0.6076	0.6693	0.6506	0.6448	0.6387	0.63	0.6527	0.6674	0.6473	0.6759	0.6451	0.6608	0.635	0.6843	0.6715	0.7064	0.6887	0.6915	0.6559	0.6293
643.5	0.5871	0.6076	0.5882	0.5784	0.5715	0.5939	0.6486	0.6198	0.6307	0.6401	0.6171	0.6011	0.6179	0.6377	0.6345	0.6242	0.6347	0.6282	0.6969	0.6692	0.7024	0.6702	0.6992	0.679	0.6127	0.6348	0.6225	0.6109	0.6504	0.6077	0.672	0.6491	0.6454	0.6386	0.6315	0.6533	0.673	0.6489	0.6725	0.6477	0.6618	0.6361	0.6855	0.6733	0.7087	0.6895	0.6923	0.6576	0.6329
645	0.5871	0.6065	0.5889	0.5789	0.5718	0.5942	0.6514	0.6208	0.6289	0.6384	0.6186	0.602	0.6183	0.6352	0.6357	0.6226	0.6357	0.6279	0.6967	0.6694	0.703	0.6716	0.7002	0.6779	0.613	0.6335	0.6239	0.6121	0.6512	0.6092	0.6715	0.6539	0.6453	0.6414	0.6314	0.6546	0.6726	0.65	0.6752	0.6482	0.6633	0.6379	0.6845	0.6734	0.7087	0.6907	0.6918	0.6594	0.6327
646.5	0.5872	0.6077	0.5893	0.5788	0.5729	0.5948	0.6501	0.6225	0.6313	0.6405	0.6193	0.6024	0.62	0.6361	0.6374	0.6221	0.6375	0.6281	0.6983	0.6711	0.7029	0.6719	0.7018	0.6794	0.6142	0.6359	0.6243	0.6103	0.6518	0.6086	0.6721	0.6558	0.646	0.6402	0.6327	0.6546	0.6729	0.6501	0.6757	0.6479	0.6647	0.638	0.6859	0.6728	0.7103	0.6896	0.6946	0.6582	0.6338
648	0.5888	0.6082	0.5904	0.58	0.5722	0.5951	0.6516	0.6234	0.6299	0.6394	0.6197	0.6019	0.6192	0.6382	0.6373	0.6246	0.6377	0.6295	0.6989	0.6729	0.705	0.6731	0.7001	0.6793	0.6137	0.6369	0.6244	0.6106	0.6511	0.6096	0.6732	0.6552	0.6459	0.6405	0.6323	0.6558	0.6739	0.6514	0.6714	0.6503	0.6638	0.6396	0.6875	0.6744	0.6983	0.6908	0.6934	0.6596	0.635
649.5	0.5899	0.6087	0.5907	0.5802	0.5741	0.5959	0.6526	0.6241	0.633	0.6436	0.6228	0.6033	0.6203	0.6382	0.6392	0.6249	0.639	0.6306	0.7009	0.6747	0.7059	0.6745	0.7032	0.6804	0.614	0.6397	0.6257	0.6119	0.654	0.611	0.6738	0.6572	0.6505	0.643	0.6336	0.6573	0.6753	0.6525	0.6756	0.6518	0.6664	0.6397	0.6876	0.6759	0.7097	0.6938	0.6954	0.6612	0.6354
651	0.5896	0.609	0.5914	0.581	0.5743	0.5957	0.6525	0.6242	0.6324	0.641	0.6219	0.6038	0.6214	0.6368	0.637	0.6244	0.6377	0.6297	0.6993	0.6729	0.7068	0.6757	0.7037	0.6765	0.6156	0.6389	0.625	0.6143	0.6533	0.6111	0.6749	0.6557	0.6465	0.6425	0.6349	0.6579	0.6742	0.6534	0.6793	0.6514	0.6647	0.6404	0.6883	0.6767	0.7102	0.6933	0.6944	0.6621	0.6353
652.5	0.5895	0.6094	0.592	0.5809	0.5745	0.5966	0.6536	0.6266	0.6333	0.6434	0.6215	0.6053	0.6226	0.64	0.6394	0.6283	0.6406	0.6318	0.7012	0.6752	0.7073	0.6774	0.7039	0.6825	0.6166	0.6401	0.6276	0.6153	0.6552	0.6116	0.676	0.6582	0.6491	0.6452	0.6352	0.6577	0.6778	0.6529	0.6793	0.6551	0.6676	0.6424	0.6892	0.6761	0.7126	0.6944	0.6965	0.662	0.6371
654	0.59	0.6103	0.5927	0.5821	0.5754	0.5971	0.6548	0.6262	0.6338	0.6434	0.6242	0.6078	0.6227	0.6398	0.6415	0.6262	0.6427	0.6323	0.7022	0.6756	0.7079	0.6774	0.7048	0.684	0.6163	0.638	0.6276	0.6153	0.6524	0.6135	0.6768	0.6589	0.6495	0.6456	0.6367	0.6599	0.6752	0.6543	0.6803	0.6527	0.6682	0.6427	0.69	0.6778	0.7137	0.6936	0.697	0.6637	0.6364
655.5	0.5914	0.6111	0.5933	0.5823	0.5755	0.5975	0.6563	0.6284	0.6337	0.6437	0.6254	0.6079	0.6243	0.6411	0.6417	0.6272	0.6439	0.6329	0.7042	0.6752	0.71	0.6782	0.7073	0.685	0.6181	0.6393	0.629	0.6155	0.6573	0.6142	0.6788	0.6611	0.651	0.6477	0.6392	0.6612	0.6807	0.6562	0.6798	0.6549	0.6701	0.6441	0.6916	0.6789	0.7141	0.6967	0.6985	0.6654	0.6385
657	0.5914	0.6115	0.594	0.5831	0.5767	0.5978	0.6567	0.6272	0.6373	0.6451	0.6254	0.6081	0.623	0.6435	0.6437	0.6279	0.6447	0.6343	0.7048	0.6777	0.7104	0.6792	0.7082	0.684	0.6183	0.6409	0.6307	0.6161	0.6569	0.6132	0.6792	0.6613	0.6548	0.647	0.6395	0.6616	0.68	0.6563	0.683	0.6558	0.6712	0.6452	0.6913	0.6793	0.7148	0.6965	0.6998	0.6657	0.6394
658.5	0.592	0.6114	0.5944	0.5836	0.577	0.5987	0.6555	0.6278	0.6358	0.6448	0.6268	0.6092	0.6253	0.6421	0.6429	0.6279	0.644	0.6347	0.706	0.678	0.7115	0.6808	0.7071	0.685	0.6181	0.6425	0.6299	0.6158	0.657	0.614	0.6802	0.6622	0.6516	0.6471	0.6387	0.6619	0.6799	0.6576	0.6828	0.6552	0.6706	0.6454	0.6929	0.6798	0.7158	0.6961	0.6995	0.6655	0.6396
660	0.5933	0.6122	0.595	0.5841	0.5781	0.5992	0.6578	0.6302	0.6382	0.6459	0.6275	0.6099	0.626	0.6438	0.6417	0.6306	0.646	0.6355	0.7065	0.6795	0.7131	0.6815	0.7091	0.6869	0.62	0.6438	0.6308	0.6193	0.6578	0.6145	0.6811	0.6635	0.6532	0.6483	0.64	0.6628	0.6817	0.6584	0.6812	0.6579	0.6722	0.6449	0.6938	0.6814	0.7173	0.6981	0.7004	0.6661	0.6418
661.5	0.5945	0.6126	0.5952	0.5845	0.5791	0.5991	0.6594	0.6301	0.6386	0.6491	0.6271	0.6093	0.6265	0.6443	0.6438	0.629	0.6465	0.6362	0.7061	0.6797	0.7135	0.6825	0.7095	0.6899	0.6202	0.6432	0.6306	0.6178	0.6581	0.6152	0.6815	0.6574	0.6567	0.6495	0.6417	0.6635	0.6808	0.6578	0.6802	0.6575	0.6742	0.6478	0.6944	0.68	0.7173	0.6979	0.7013	0.6664	0.6419
663	0.5931	0.6133	0.5957	0.5855	0.5797	0.6	0.6602	0.6322	0.6379	0.6481	0.6286	0.6119	0.628	0.6417	0.6448	0.6311	0.6454	0.6373	0.7088	0.6792	0.712	0.6826	0.7119	0.6859	0.6205	0.6421	0.6311	0.6188	0.6594	0.6159	0.6828	0.6647	0.6556	0.6517	0.6419	0.6651	0.6825	0.6587	0.685	0.6573	0.6745	0.6474	0.6955	0.6817	0.7083	0.6994	0.7022	0.6683	0.6421
664.5	0.5941	0.6132	0.5967	0.5861	0.5792	0.6007	0.6597	0.6319	0.64	0.6502	0.629	0.6118	0.6292	0.6442	0.6464	0.6319	0.6468	0.6365	0.7085	0.6828	0.7145	0.6838	0.7124	0.6881	0.622	0.6451	0.6333	0.6194	0.6599	0.617	0.6835	0.665	0.6553	0.6508	0.6431	0.6646	0.6817	0.6598	0.6859	0.6584	0.6753	0.6482	0.6964	0.6819	0.7192	0.6994	0.7026	0.6686	0.6435
666	0.5942	0.6138	0.5965	0.5864	0.58	0.6007	0.6606	0.6327	0.6412	0.65	0.63	0.6121	0.6302	0.6451	0.6464	0.6314	0.6473	0.6375	0.7108	0.6817	0.7134	0.6841	0.7133	0.6859	0.6207	0.6439	0.6331	0.6202	0.6591	0.6167	0.6836	0.6658	0.6567	0.6522	0.6439	0.6663	0.6815	0.6598	0.6883	0.6587	0.6762	0.6493	0.6965	0.6837	0.7183	0.7014	0.7036	0.6703	0.6418
667.5	0.5941	0.6147	0.5981	0.5864	0.5808	0.6012	0.662	0.6342	0.6429	0.6531	0.6299	0.6131	0.6302	0.649	0.6479	0.6322	0.649	0.6381	0.7105	0.684	0.7173	0.686	0.7143	0.692	0.622	0.6461	0.6335	0.6207	0.661	0.6183	0.6834	0.6671	0.6587	0.6522	0.6437	0.6672	0.6817	0.6611	0.6855	0.6613	0.6767	0.6505	0.697	0.6839	0.7199	0.7016	0.7043	0.67	0.6439
669	0.594	0.6148	0.5975	0.5869	0.5811	0.6014	0.6632	0.6353	0.6442	0.6527	0.6329	0.6143	0.6307	0.6471	0.6491	0.634	0.6495	0.6398	0.7124	0.6814	0.7131	0.6857	0.7149	0.6924	0.622	0.6453	0.6354	0.6218	0.6606	0.618	0.6838	0.6682	0.6608	0.6539	0.6456	0.6682	0.6831	0.6623	0.6925	0.6613	0.6762	0.6521	0.6972	0.6841	0.7166	0.7033	0.705	0.6722	0.643
670.5	0.5953	0.6151	0.5983	0.5876	0.5814	0.6018	0.6609	0.6355	0.6436	0.6538	0.6321	0.6145	0.6313	0.646	0.6497	0.6343	0.6488	0.6409	0.7123	0.682	0.7162	0.6872	0.7161	0.6882	0.6223	0.6466	0.6345	0.6217	0.6603	0.6198	0.686	0.6674	0.6567	0.6546	0.6463	0.669	0.6849	0.6621	0.6918	0.6612	0.6785	0.6519	0.6986	0.6855	0.7222	0.7024	0.7061	0.6723	0.6456
672	0.5964	0.6155	0.5984	0.5879	0.5824	0.6023	0.6642	0.636	0.6439	0.6537	0.6324	0.6151	0.6336	0.6499	0.6486	0.6357	0.6524	0.6417	0.7128	0.6859	0.7193	0.6874	0.7156	0.6925	0.6246	0.6491	0.6352	0.6235	0.6635	0.6195	0.688	0.6691	0.6622	0.6537	0.6455	0.6679	0.6877	0.663	0.6886	0.6638	0.6784	0.6525	0.6995	0.6855	0.7219	0.7033	0.7045	0.6715	0.6476
673.5	0.597	0.6161	0.5994	0.588	0.5825	0.6026	0.6641	0.6349	0.6441	0.6541	0.6332	0.6159	0.6333	0.6505	0.6503	0.6362	0.6517	0.6416	0.7141	0.6864	0.7194	0.6887	0.7149	0.6933	0.6247	0.6512	0.6365	0.6232	0.6632	0.6207	0.6877	0.6697	0.6613	0.6553	0.6473	0.6696	0.688	0.6656	0.6882	0.6653	0.68	0.6525	0.6998	0.687	0.7228	0.7047	0.7058	0.6722	0.6482
675	0.5975	0.6169	0.6005	0.5896	0.5837	0.6032	0.6646	0.637	0.6459	0.6542	0.6355	0.617	0.6344	0.6505	0.6506	0.637	0.6528	0.6435	0.7141	0.6876	0.7209	0.6905	0.7164	0.6951	0.6254	0.6514	0.6377	0.6251	0.6645	0.6207	0.6879	0.6711	0.6632	0.6561	0.6493	0.67	0.6885	0.6655	0.6899	0.6652	0.6821	0.6531	0.7012	0.6886	0.7244	0.7052	0.7078	0.6729	0.6493
676.5	0.5982	0.6172	0.5999	0.5896	0.5846	0.6043	0.6655	0.6374	0.6436	0.6544	0.6348	0.618	0.6342	0.6517	0.6516	0.6355	0.6522	0.6451	0.7153	0.6868	0.7197	0.6904	0.7187	0.6954	0.6253	0.6497	0.6373	0.624	0.6649	0.6221	0.6903	0.6699	0.6637	0.6558	0.6492	0.671	0.6893	0.6657	0.6949	0.6654	0.6815	0.6533	0.7012	0.6878	0.7244	0.7059	0.7072	0.6735	0.6495
678	0.5995	0.6178	0.6009	0.59	0.5862	0.6052	0.6669	0.6394	0.6464	0.6551	0.6364	0.6195	0.6369	0.654	0.6529	0.6379	0.6548	0.6458	0.7173	0.6895	0.7228	0.6908	0.719	0.6962	0.6265	0.6533	0.6396	0.6262	0.6659	0.6222	0.692	0.6725	0.6642	0.6583	0.651	0.6719	0.6944	0.6682	0.6925	0.6657	0.6832	0.6544	0.7029	0.69	0.7225	0.7073	0.7087	0.676	0.6502
679.5	0.5996	0.6187	0.6012	0.591	0.586	0.605	0.667	0.6399	0.6469	0.6571	0.6375	0.6187	0.6365	0.6546	0.6537	0.6396	0.6538	0.6448	0.7177	0.69	0.7225	0.692	0.719	0.697	0.6268	0.6536	0.6386	0.6275	0.6658	0.6222	0.6919	0.6732	0.6659	0.6586	0.6513	0.6724	0.6923	0.666	0.6927	0.6674	0.6843	0.655	0.7036	0.6904	0.7264	0.708	0.71	0.6755	0.6517
681	0.5995	0.6186	0.6021	0.5905	0.5859	0.6052	0.6681	0.6389	0.6498	0.6599	0.6375	0.6197	0.6371	0.6559	0.6527	0.6388	0.6554	0.6467	0.718	0.69	0.7229	0.6919	0.7209	0.6983	0.6278	0.6533	0.6385	0.6266	0.6676	0.6236	0.6935	0.6733	0.6662	0.6593	0.652	0.673	0.6942	0.6679	0.6918	0.667	0.6839	0.6564	0.7043	0.6904	0.7268	0.7076	0.7111	0.6768	0.6525
682.5	0.5987	0.6184	0.602	0.5909	0.5854	0.6057	0.6693	0.6408	0.649	0.6566	0.6398	0.6206	0.638	0.6536	0.6552	0.64	0.6543	0.647	0.7191	0.6901	0.7227	0.6933	0.7214	0.6993	0.628	0.6541	0.6399	0.629	0.6667	0.6245	0.6938	0.6741	0.6657	0.6606	0.6528	0.6744	0.6948	0.6685	0.6977	0.667	0.6863	0.6565	0.7049	0.6918	0.7284	0.7086	0.7107	0.677	0.6528
684	0.6	0.6193	0.6031	0.5912	0.5869	0.6063	0.669	0.6419	0.6505	0.6598	0.6399	0.6216	0.6389	0.6564	0.6549	0.6392	0.6563	0.6479	0.7185	0.6916	0.7244	0.6948	0.7213	0.6993	0.6269	0.6554	0.6404	0.6302	0.6696	0.6251	0.694	0.675	0.6671	0.6602	0.653	0.6746	0.6943	0.6687	0.6967	0.67	0.6855	0.6581	0.7053	0.6908	0.7283	0.7095	0.7111	0.6781	0.6545
685.5	0.6002	0.6193	0.6029	0.5924	0.587	0.6055	0.6705	0.6424	0.6509	0.6608	0.6401	0.6226	0.6394	0.6571	0.6568	0.6423	0.6578	0.648	0.7204	0.6936	0.7255	0.6965	0.7228	0.7007	0.6288	0.6568	0.6414	0.6309	0.6686	0.6261	0.6955	0.6757	0.6679	0.6609	0.6529	0.6766	0.6956	0.6704	0.6968	0.6686	0.6858	0.6596	0.7059	0.6929	0.7277	0.7101	0.7061	0.6794	0.655
687	0.6023	0.6207	0.604	0.5926	0.5874	0.6073	0.6705	0.6439	0.6502	0.6617	0.6408	0.6235	0.6394	0.6581	0.658	0.6417	0.6587	0.6487	0.7215	0.6929	0.7275	0.6966	0.724	0.7025	0.6311	0.6576	0.6425	0.6309	0.6706	0.6259	0.697	0.6756	0.6705	0.6616	0.655	0.6766	0.6954	0.6711	0.6974	0.6703	0.6888	0.6595	0.7071	0.6939	0.7311	0.7109	0.7146	0.6792	0.6561
688.5	0.6019	0.6207	0.6038	0.5933	0.5885	0.6069	0.6727	0.6449	0.6527	0.6606	0.6427	0.6239	0.6406	0.6582	0.6587	0.6423	0.6579	0.6502	0.7221	0.6931	0.7268	0.6971	0.725	0.7024	0.6306	0.657	0.643	0.632	0.67	0.627	0.6965	0.6777	0.6684	0.6637	0.6551	0.678	0.6954	0.6726	0.6988	0.672	0.6886	0.6599	0.7066	0.6941	0.732	0.7117	0.7135	0.681	0.6559
690	0.6023	0.6206	0.6042	0.5933	0.5887	0.6078	0.6719	0.6458	0.6525	0.6609	0.6427	0.6254	0.6403	0.6587	0.6582	0.6443	0.6592	0.6511	0.7229	0.6947	0.7276	0.6986	0.7256	0.7018	0.6308	0.6586	0.644	0.6325	0.6714	0.6281	0.6976	0.6779	0.6691	0.6635	0.656	0.6782	0.6983	0.6728	0.6992	0.6733	0.69	0.6621	0.7079	0.6939	0.7299	0.713	0.7149	0.6816	0.6576
691.5	0.6028	0.6221	0.6047	0.5944	0.5887	0.6079	0.6738	0.6468	0.654	0.6629	0.6436	0.625	0.6418	0.6594	0.6586	0.6435	0.6601	0.6514	0.7235	0.6948	0.7295	0.6994	0.7256	0.7047	0.631	0.6597	0.6453	0.6322	0.6732	0.6286	0.6976	0.6793	0.6721	0.6646	0.6569	0.6792	0.6987	0.6747	0.6998	0.6734	0.6907	0.6619	0.7072	0.695	0.7338	0.7127	0.715	0.6823	0.6572
693	0.6023	0.622	0.6057	0.5943	0.5899	0.6092	0.674	0.6469	0.6542	0.6639	0.644	0.625	0.6425	0.6609	0.6592	0.6463	0.6607	0.6522	0.725	0.6954	0.7297	0.6994	0.7258	0.7043	0.6331	0.6603	0.6473	0.6335	0.6744	0.6297	0.6999	0.68	0.6728	0.6652	0.6582	0.6797	0.702	0.6745	0.7016	0.6749	0.6921	0.6615	0.7093	0.6966	0.7341	0.7141	0.7153	0.6818	0.6595
694.5	0.6039	0.6231	0.6064	0.5944	0.5906	0.6095	0.6753	0.648	0.655	0.6653	0.6449	0.6272	0.6435	0.6613	0.6609	0.6456	0.6601	0.654	0.7244	0.6963	0.7305	0.7006	0.7264	0.7064	0.6341	0.6617	0.6471	0.6345	0.6742	0.6293	0.7021	0.681	0.6734	0.6656	0.6588	0.6812	0.7003	0.6752	0.7036	0.6758	0.6919	0.6644	0.7118	0.6979	0.7343	0.7144	0.716	0.6837	0.6606
696	0.6035	0.6229	0.6065	0.5956	0.5913	0.6105	0.6761	0.6484	0.6588	0.6672	0.6467	0.6279	0.6448	0.6616	0.6621	0.6475	0.6614	0.6536	0.7271	0.6953	0.7302	0.7017	0.7281	0.7053	0.6348	0.6615	0.648	0.6357	0.6723	0.6304	0.7003	0.6813	0.6742	0.6674	0.6597	0.682	0.6996	0.6768	0.7078	0.6756	0.6906	0.6631	0.7122	0.6986	0.732	0.7156	0.7176	0.6838	0.6595
697.5	0.6043	0.6231	0.6067	0.5958	0.592	0.6111	0.6759	0.6486	0.6575	0.6661	0.6457	0.6282	0.6454	0.6619	0.6626	0.6474	0.6625	0.6533	0.7275	0.6986	0.7305	0.7021	0.73	0.7058	0.6355	0.6617	0.6485	0.6356	0.675	0.63	0.7018	0.6826	0.6731	0.6668	0.66	0.6813	0.7007	0.6782	0.706	0.6763	0.6935	0.6638	0.7117	0.6995	0.734	0.7157	0.7187	0.6847	0.6614
699	0.6055	0.6233	0.6074	0.5967	0.5922	0.6104	0.6771	0.6496	0.6581	0.6647	0.6473	0.6294	0.6447	0.6625	0.6623	0.6478	0.6636	0.6551	0.7275	0.6987	0.7327	0.703	0.731	0.7067	0.6351	0.663	0.6491	0.6365	0.6777	0.6318	0.7023	0.6834	0.6756	0.6689	0.6612	0.6826	0.7015	0.6785	0.705	0.6768	0.6957	0.6657	0.7123	0.7001	0.7368	0.7172	0.7179	0.6859	0.6618
700.5	0.6058	0.6243	0.6085	0.597	0.5933	0.61	0.678	0.6508	0.6571	0.6674	0.648	0.6302	0.6467	0.6634	0.6625	0.6492	0.6656	0.6553	0.7286	0.6998	0.7337	0.7044	0.7307	0.7079	0.6366	0.6651	0.6496	0.6377	0.6757	0.6336	0.7027	0.6849	0.6759	0.6696	0.6617	0.6849	0.702	0.6795	0.7067	0.6776	0.6964	0.6665	0.7107	0.7004	0.7382	0.717	0.7204	0.6865	0.6631
702	0.6056	0.6242	0.6084	0.5981	0.5934	0.6109	0.6784	0.6519	0.6587	0.6688	0.6495	0.6313	0.6479	0.6643	0.6647	0.65	0.6648	0.6566	0.7308	0.701	0.7342	0.7048	0.7321	0.7092	0.6361	0.6624	0.6503	0.639	0.6782	0.6324	0.7039	0.6851	0.6746	0.6718	0.6625	0.6854	0.7043	0.6813	0.7076	0.6793	0.6971	0.6671	0.7132	0.701	0.7382	0.7192	0.7208	0.6868	0.6645
703.5	0.6061	0.6254	0.609	0.598	0.5934	0.611	0.6787	0.6518	0.6583	0.6665	0.6489	0.6312	0.6473	0.6643	0.6643	0.6492	0.6651	0.6565	0.7296	0.7023	0.7346	0.7055	0.7336	0.709	0.6381	0.6655	0.6504	0.6385	0.6796	0.6333	0.7056	0.6801	0.677	0.6691	0.663	0.6841	0.704	0.6815	0.708	0.6799	0.698	0.6678	0.7148	0.7012	0.7386	0.7178	0.7201	0.6871	0.6658
705	0.6059	0.6252	0.6086	0.5978	0.5937	0.6117	0.6807	0.6527	0.6607	0.6684	0.6494	0.6305	0.6482	0.6651	0.6664	0.6499	0.6647	0.6572	0.733	0.6996	0.7345	0.7063	0.7338	0.7086	0.6388	0.665	0.6521	0.6391	0.6783	0.6341	0.7053	0.6849	0.6779	0.6717	0.6636	0.6854	0.7064	0.6822	0.7127	0.6814	0.6983	0.6685	0.716	0.7025	0.7373	0.72	0.7211	0.6887	0.6647
706.5	0.6067	0.6252	0.6095	0.5982	0.5946	0.612	0.6817	0.6534	0.6622	0.6719	0.6507	0.6317	0.649	0.6669	0.6657	0.6501	0.6666	0.6584	0.7314	0.7032	0.7373	0.708	0.7333	0.7127	0.6389	0.666	0.6521	0.6398	0.6788	0.6353	0.7064	0.6859	0.6811	0.6726	0.6636	0.6862	0.7046	0.682	0.7088	0.6821	0.6996	0.6698	0.7147	0.702	0.7403	0.7195	0.723	0.6889	0.6685
708	0.6072	0.6255	0.6102	0.5997	0.5944	0.6125	0.6835	0.6545	0.6618	0.6724	0.6509	0.6329	0.6498	0.6673	0.6662	0.6519	0.6659	0.6596	0.7337	0.703	0.7385	0.7077	0.7334	0.7118	0.6409	0.6675	0.6542	0.641	0.6804	0.6357	0.7084	0.687	0.6817	0.6735	0.6651	0.6873	0.7069	0.6836	0.711	0.6842	0.7009	0.6702	0.717	0.7023	0.7405	0.7213	0.7239	0.6901	0.6693
709.5	0.6078	0.6259	0.611	0.5996	0.5955	0.6137	0.6838	0.6561	0.6643	0.6713	0.6517	0.6336	0.6503	0.6669	0.6685	0.652	0.6662	0.6595	0.7341	0.7028	0.7353	0.7087	0.7362	0.7107	0.6409	0.6666	0.6521	0.6415	0.6804	0.6374	0.7074	0.6882	0.6763	0.674	0.6652	0.6887	0.7061	0.6843	0.7135	0.6821	0.7002	0.6714	0.7174	0.705	0.7407	0.7208	0.722	0.6911	0.6694
711	0.6076	0.6265	0.6107	0.5995	0.5961	0.6133	0.6834	0.6566	0.6639	0.674	0.6523	0.6351	0.6509	0.6672	0.6694	0.6529	0.6683	0.6607	0.7359	0.7049	0.7362	0.7095	0.7384	0.7125	0.6415	0.6676	0.6542	0.6409	0.6798	0.6373	0.7094	0.6901	0.68	0.6747	0.6667	0.6892	0.7069	0.6846	0.7157	0.6837	0.7007	0.6714	0.7177	0.7051	0.7399	0.7228	0.7245	0.6919	0.6693
712.5	0.6087	0.6277	0.6126	0.6003	0.5967	0.6142	0.685	0.6565	0.665	0.6755	0.654	0.6349	0.6514	0.6704	0.6675	0.6535	0.6688	0.6604	0.7356	0.7054	0.7392	0.7113	0.7367	0.7146	0.6428	0.6687	0.6547	0.6418	0.6826	0.6376	0.7112	0.6905	0.681	0.6748	0.6665	0.6892	0.7105	0.6859	0.7106	0.6862	0.7027	0.6729	0.7196	0.7061	0.7429	0.7234	0.7245	0.6924	0.6728
714	0.6093	0.6277	0.6124	0.6017	0.5959	0.6147	0.6866	0.6584	0.6644	0.675	0.6552	0.6374	0.6527	0.6694	0.6694	0.6534	0.67	0.6609	0.7377	0.7063	0.7406	0.7101	0.7369	0.7148	0.6422	0.6699	0.6563	0.6425	0.683	0.6383	0.7105	0.6899	0.6823	0.676	0.668	0.6907	0.7103	0.6862	0.7129	0.6863	0.7048	0.6734	0.7178	0.706	0.7439	0.7235	0.7269	0.6923	0.6716
715.5	0.6075	0.6275	0.6122	0.6007	0.5972	0.6144	0.6865	0.6588	0.6655	0.6742	0.6552	0.6376	0.6528	0.6689	0.6697	0.6562	0.6693	0.6624	0.7387	0.7042	0.7378	0.7112	0.7397	0.7141	0.6428	0.6688	0.6568	0.6429	0.6827	0.6386	0.7118	0.6893	0.6839	0.6759	0.6689	0.6897	0.7091	0.6879	0.7181	0.6846	0.7046	0.674	0.7198	0.708	0.7436	0.7247	0.7273	0.6936	0.6718
717	0.6084	0.628	0.6128	0.6019	0.5974	0.6157	0.6877	0.6587	0.6667	0.6761	0.6561	0.6381	0.6532	0.6694	0.6715	0.6552	0.6704	0.6627	0.738	0.7067	0.7405	0.7129	0.7401	0.7169	0.643	0.6709	0.6575	0.6434	0.6838	0.6391	0.7121	0.6921	0.6834	0.6758	0.6694	0.6902	0.71	0.688	0.7189	0.6857	0.7047	0.6749	0.7203	0.7083	0.7439	0.7249	0.7266	0.694	0.6735
718.5	0.6099	0.6288	0.6134	0.6021	0.5987	0.6161	0.6881	0.6611	0.6685	0.6772	0.6562	0.6378	0.6555	0.6713	0.6711	0.6559	0.6719	0.6628	0.7388	0.7091	0.7434	0.7145	0.7407	0.7184	0.6451	0.6711	0.6574	0.6458	0.6842	0.6401	0.7124	0.6925	0.6849	0.6777	0.671	0.6923	0.7127	0.6881	0.716	0.6885	0.7071	0.6758	0.7201	0.7087	0.7447	0.7264	0.7288	0.6947	0.6746
720	0.6111	0.6303	0.6143	0.6031	0.5986	0.6158	0.6892	0.6614	0.6687	0.6792	0.6577	0.6393	0.6546	0.6717	0.6727	0.6566	0.6717	0.6631	0.7412	0.7086	0.7433	0.7138	0.7418	0.7193	0.6454	0.6701	0.6591	0.6457	0.6839	0.6416	0.7129	0.6944	0.6861	0.6787	0.6709	0.6949	0.7117	0.6897	0.718	0.6877	0.706	0.6762	0.7205	0.7096	0.7441	0.727	0.7286	0.6958	0.6757
721.5	0.6113	0.629	0.6141	0.6026	0.5983	0.6156	0.6893	0.6628	0.6702	0.679	0.6591	0.6394	0.6555	0.6731	0.6719	0.6557	0.6722	0.6649	0.7403	0.7094	0.7447	0.7154	0.7415	0.719	0.6446	0.6731	0.6586	0.6458	0.687	0.6418	0.7144	0.6941	0.6861	0.6793	0.6721	0.6946	0.7151	0.6897	0.7159	0.6893	0.7063	0.6774	0.7226	0.7099	0.7468	0.7275	0.7287	0.6961	0.6783
723	0.6112	0.6294	0.6145	0.604	0.5994	0.6169	0.6915	0.663	0.6709	0.6808	0.6598	0.6411	0.6578	0.6738	0.6733	0.6576	0.6726	0.6648	0.7407	0.7115	0.7439	0.7164	0.7435	0.7184	0.6474	0.6731	0.6604	0.6468	0.6866	0.6427	0.7149	0.6946	0.6855	0.6806	0.6736	0.6949	0.717	0.6918	0.7209	0.6915	0.7097	0.6783	0.7229	0.711	0.7476	0.7284	0.7294	0.6968	0.6774
724.5	0.6129	0.6303	0.6145	0.6042	0.5995	0.6174	0.6914	0.6651	0.6729	0.6832	0.6614	0.6417	0.6579	0.6763	0.6723	0.6584	0.6741	0.6661	0.743	0.7105	0.7458	0.7168	0.7433	0.721	0.6478	0.6738	0.6606	0.6476	0.6878	0.6435	0.7177	0.6954	0.6885	0.68	0.6732	0.696	0.7172	0.6915	0.7185	0.6915	0.7096	0.6788	0.7252	0.7118	0.7482	0.7288	0.7297	0.6981	0.6804
726	0.6114	0.6307	0.6147	0.6033	0.6003	0.6178	0.6921	0.6652	0.6714	0.6811	0.6612	0.643	0.6575	0.6741	0.6754	0.6571	0.6735	0.6663	0.7443	0.7113	0.7466	0.7171	0.7454	0.722	0.6469	0.6739	0.6616	0.6487	0.6892	0.645	0.7178	0.6937	0.6901	0.6817	0.675	0.6967	0.7176	0.6926	0.722	0.6916	0.7107	0.6785	0.7251	0.712	0.7488	0.73	0.7309	0.6993	0.6813
727.5	0.6121	0.6312	0.6153	0.605	0.6004	0.6186	0.6929	0.6649	0.6723	0.6821	0.6613	0.6422	0.6582	0.6732	0.6748	0.6602	0.675	0.6668	0.7439	0.7135	0.7484	0.7192	0.7464	0.7228	0.6469	0.6755	0.6628	0.6484	0.6891	0.645	0.7178	0.6969	0.6891	0.6821	0.6751	0.6966	0.719	0.693	0.7197	0.6938	0.712	0.6808	0.7253	0.7123	0.7508	0.7299	0.7325	0.6994	0.6818
729	0.6126	0.6318	0.6163	0.6052	0.6006	0.6177	0.6927	0.6653	0.6742	0.6846	0.6629	0.6438	0.6597	0.6769	0.6753	0.6595	0.6764	0.6677	0.7439	0.7143	0.7477	0.7198	0.7479	0.7231	0.6494	0.6756	0.6625	0.6503	0.6898	0.646	0.7175	0.6978	0.6907	0.6833	0.6759	0.6978	0.7183	0.6935	0.7216	0.6946	0.7131	0.6811	0.7256	0.7123	0.7485	0.7311	0.7335	0.7004	0.6833
730.5	0.6131	0.6315	0.6164	0.6058	0.6009	0.6189	0.694	0.6663	0.674	0.6836	0.6629	0.6437	0.6594	0.6767	0.6756	0.66	0.676	0.668	0.7457	0.7154	0.7496	0.7204	0.7468	0.7239	0.6493	0.6761	0.6634	0.6488	0.69	0.6454	0.7199	0.6982	0.6929	0.6838	0.6754	0.6966	0.7199	0.6941	0.7208	0.6936	0.7139	0.6812	0.7267	0.7135	0.7513	0.7315	0.7329	0.6992	0.6841
732	0.6131	0.6328	0.6167	0.6055	0.6011	0.6181	0.6958	0.6671	0.6749	0.6844	0.6632	0.6454	0.6608	0.6771	0.6759	0.661	0.6757	0.6686	0.7457	0.7163	0.7506	0.7205	0.7471	0.7232	0.6499	0.6772	0.6627	0.6493	0.691	0.6465	0.7204	0.6985	0.693	0.6841	0.6769	0.6985	0.721	0.6944	0.7221	0.6949	0.7148	0.6837	0.7273	0.7135	0.7515	0.7311	0.7335	0.7011	0.6848
733.5	0.6133	0.6324	0.6178	0.6067	0.603	0.6194	0.6949	0.6676	0.6751	0.6859	0.665	0.6466	0.6618	0.6768	0.6786	0.6621	0.6777	0.6694	0.7483	0.7159	0.7505	0.7213	0.749	0.7248	0.6492	0.6778	0.665	0.6502	0.6914	0.6476	0.7204	0.6981	0.6914	0.6851	0.6775	0.7	0.7201	0.6964	0.7247	0.6946	0.7148	0.6838	0.7276	0.7154	0.7521	0.7328	0.7343	0.7006	0.685
735	0.6136	0.6335	0.6171	0.6062	0.6019	0.6205	0.6965	0.6691	0.6755	0.6858	0.6663	0.6471	0.6621	0.6778	0.6787	0.6625	0.678	0.6703	0.7474	0.7177	0.7506	0.7217	0.7493	0.7262	0.6506	0.679	0.6658	0.653	0.6932	0.6479	0.7209	0.7002	0.6924	0.6857	0.6789	0.7002	0.721	0.6965	0.7255	0.6954	0.7154	0.6846	0.7284	0.7141	0.7535	0.7327	0.7349	0.7028	0.6857
736.5	0.6144	0.6331	0.6177	0.6072	0.6028	0.6202	0.6972	0.6706	0.6766	0.6851	0.6654	0.647	0.6635	0.6807	0.6795	0.6606	0.6788	0.6708	0.749	0.7181	0.7532	0.7235	0.7504	0.7269	0.6528	0.6797	0.6658	0.6523	0.6935	0.6481	0.7237	0.7008	0.695	0.6852	0.6789	0.7009	0.7214	0.6966	0.7223	0.6971	0.7174	0.6837	0.7298	0.7155	0.7534	0.7329	0.736	0.7034	0.6882
738	0.6135	0.6337	0.6184	0.6075	0.6033	0.621	0.6994	0.6715	0.6799	0.6876	0.6668	0.6479	0.6625	0.6811	0.6789	0.6652	0.6792	0.6721	0.7514	0.7189	0.753	0.7233	0.7519	0.7267	0.6526	0.6787	0.6669	0.6523	0.6932	0.6493	0.7239	0.702	0.6945	0.6865	0.6797	0.7023	0.724	0.6982	0.726	0.6971	0.7176	0.6877	0.73	0.7172	0.7544	0.735	0.7357	0.7039	0.6887
739.5	0.6141	0.6341	0.6184	0.6071	0.604	0.6214	0.6982	0.671	0.6795	0.689	0.6673	0.65	0.6648	0.6782	0.681	0.6644	0.6784	0.6727	0.7524	0.718	0.7519	0.7239	0.7524	0.727	0.6534	0.679	0.6671	0.6536	0.6929	0.6503	0.7231	0.7023	0.6947	0.6885	0.6812	0.7027	0.7231	0.6995	0.7301	0.6991	0.7171	0.6861	0.7293	0.7189	0.7543	0.7365	0.737	0.7049	0.6872
741	0.6141	0.6343	0.6186	0.6078	0.6042	0.6207	0.6989	0.6714	0.6793	0.6889	0.6674	0.6501	0.6637	0.6809	0.6817	0.6639	0.6795	0.6729	0.7523	0.7176	0.752	0.7257	0.7539	0.7275	0.6536	0.6791	0.668	0.6536	0.693	0.6498	0.7257	0.7016	0.6961	0.6891	0.6807	0.7035	0.7233	0.6993	0.7307	0.6978	0.7171	0.687	0.7316	0.7188	0.7558	0.7368	0.7388	0.7057	0.6906
742.5	0.6157	0.6345	0.6185	0.6081	0.6045	0.6213	0.7	0.6727	0.6807	0.691	0.6693	0.65	0.6643	0.6792	0.6811	0.6673	0.6798	0.6736	0.7517	0.7212	0.756	0.7255	0.7545	0.7291	0.6537	0.6815	0.6679	0.6552	0.6952	0.6503	0.7248	0.7045	0.694	0.6905	0.6822	0.7036	0.726	0.6996	0.7281	0.6997	0.7185	0.6874	0.7314	0.7196	0.7566	0.7368	0.7381	0.7049	0.6908
744	0.614	0.6338	0.6187	0.6084	0.6048	0.6218	0.7009	0.6729	0.6826	0.691	0.669	0.6507	0.6651	0.6812	0.683	0.6657	0.6826	0.6741	0.754	0.7202	0.7571	0.7271	0.7548	0.73	0.6541	0.6795	0.6699	0.6544	0.6961	0.6504	0.7251	0.705	0.6974	0.6907	0.6819	0.7047	0.7254	0.7011	0.7277	0.7005	0.7197	0.6886	0.7304	0.7202	0.7561	0.7376	0.7384	0.7055	0.6902
745.5	0.6157	0.6353	0.6199	0.6097	0.6057	0.6215	0.7007	0.6746	0.6824	0.6926	0.672	0.6528	0.6668	0.6828	0.6834	0.6662	0.681	0.6741	0.7552	0.7221	0.7566	0.728	0.7561	0.7326	0.6558	0.683	0.6708	0.6563	0.6957	0.6523	0.7268	0.7055	0.6982	0.6922	0.6834	0.7062	0.7259	0.7018	0.7305	0.7026	0.7217	0.6892	0.7335	0.7221	0.756	0.7387	0.74	0.7077	0.692
747	0.6159	0.635	0.6195	0.6095	0.6059	0.6223	0.7021	0.6737	0.6816	0.6908	0.6695	0.6522	0.6664	0.6834	0.6805	0.6689	0.682	0.6744	0.7552	0.7211	0.758	0.7286	0.7543	0.733	0.6567	0.6834	0.6706	0.6571	0.6969	0.6526	0.7291	0.7051	0.6999	0.6905	0.6834	0.7052	0.7304	0.7028	0.7295	0.7012	0.7209	0.6901	0.7349	0.7216	0.758	0.7378	0.7395	0.707	0.6942
748.5	0.6157	0.6359	0.6197	0.6098	0.6057	0.623	0.7025	0.6749	0.6823	0.6922	0.6716	0.6535	0.6681	0.6832	0.684	0.6674	0.6832	0.6757	0.7575	0.7229	0.7578	0.728	0.7567	0.7331	0.6573	0.6849	0.6704	0.6561	0.6956	0.6524	0.7291	0.7059	0.7003	0.6918	0.6835	0.7059	0.7285	0.7028	0.7314	0.7024	0.7224	0.6898	0.7346	0.7209	0.7575	0.7392	0.7394	0.7069	0.6961
[truncated: 35 more columns]

## Sheet: LB_Blanked
Time (min)	DGF_C_1	DGF_C_2	DGF_C_3	DGF_C_4	DGF_C_5	DGF_C_6	W3110S_1	W3110S_2	W3110S_3	W3110S_4	W3110S_5	W3110S_6	E1C1_1	E1C1_2	E1C1_3	E1C1_4	E1C1_5	E1C1_6	E1C2_1	E1C2_2	E1C2_3	E1C2_4	E1C2_5	E1C2_6	E1C3_1	E1C3_2	E1C3_3	E1C3_4	E1C3_5	E1C3_6	E2C1_1	E2C1_2	E2C1_3	E2C1_4	E2C1_5	E2C1_6	E2C2_1	E2C2_2	E2C2_3	E2C2_4	E2C2_5	E2C2_6	E2C3_1	E2C3_2	E2C3_3	E2C3_4	E2C3_5	E2C3_6	F1C1_1
0	0	0	0	0	0	0	0	0	0	0	0	0	0	0	0	0	0	0	0	0	0	0	0	0	0	0	0	0	0	0	0	0	0	0	0	0	0	0	0	0	0	0	0	0	0	0	0	0	0
1.5	0.0054	0.0064	0.002	0.0028	0.0034	0.003	0.0032	0.0027	0.0063	0.0039	0.0047	0.008	0.0038	0.0026	0.0012	0.0039	0.0034	0.0026	0.0042	0.004	0.0031	0.0022	0.0034	0.0035	0.0038	0.003	0.0031	0.0021	0.0027	0.0042	0.0032	0.0021	0.0017	0.0012	0.0003	0.0035	0.0061	0.0028	0.0054	0.0043	0.0067	0.007	0.005	0.0072	0.0033	0.0079	0.0021	0.0046	0.0039
3	0.0065	0.0073	0.0027	0.0036	0.004	0.0041	0.0044	0.0026	0.0072	0.0056	0.0049	0.0079	0.0038	0.0043	0.0031	0.0036	0.005	0.0024	0.0052	0.005	0.0042	0.0029	0.0034	0.0059	0.0054	0.0048	0.0047	0.0024	0.0036	0.0083	0.0026	0.0034	0.0029	0.0013	0.0011	0.0075	0.0079	0.0043	0.0043	0.0057	0.0083	0.0072	0.0062	0.0072	0.0051	0.0086	0.0032	0.0051	0.0035
4.5	0.0069	0.0072	0.0035	0.0036	0.0038	0.0035	0.0039	0.0034	0.0073	0.0055	0.0047	0.0082	0.0043	0.0035	0.0031	0.0028	0.0057	0.0022	0.0063	0.0061	0.0057	0.0034	0.005	0.0062	0.0057	0.0062	0.005	0.0025	0.0038	0.0083	0.0029	0.0034	0.0034	0.0015	0.0013	0.0088	0.0073	0.0051	0.0041	0.0061	0.0087	0.0069	0.007	0.0076	0.0061	0.0085	0.003	0.0051	0.0045
6	0.0069	0.0074	0.0037	0.0031	0.0034	0.0037	0.0038	0.0039	0.0075	0.0062	0.0058	0.0085	0.0038	0.0039	0.003	0.0029	0.0055	0.0019	0.0062	0.0064	0.0059	0.0039	0.0056	0.0068	0.0057	0.006	0.0048	0.0029	0.0032	0.0089	0.0026	0.0034	0.0029	0.0015	0.0012	0.009	0.007	0.0046	0.0047	0.0058	0.0085	0.0067	0.0069	0.0076	0.0061	0.0081	0.0035	0.0049	0.0044
7.5	0.0074	0.0076	0.0039	0.0037	0.004	0.0033	0.0043	0.0036	0.0078	0.0057	0.0061	0.0085	0.0034	0.0025	0.0032	0.0029	0.0051	0.0023	0.0065	0.007	0.0065	0.0041	0.0051	0.0075	0.0063	0.0063	0.0048	0.0034	0.0032	0.0087	0.0025	0.003	0.0033	0.0021	0.0018	0.0093	0.0074	0.0053	0.0046	0.0066	0.0085	0.0073	0.0071	0.0073	0.0066	0.0088	0.003	0.0053	0.004
9	0.007	0.0073	0.004	0.0039	0.0044	0.0033	0.0041	0.0039	0.0075	0.0063	0.0053	0.009	0.0031	0.0023	0.003	0.0033	0.0052	0.0019	0.0062	0.0067	0.0061	0.0043	0.0053	0.0072	0.0056	0.0059	0.0048	0.0023	0.0042	0.0087	0.0026	0.0027	0.0036	0.0016	0.0015	0.0093	0.0068	0.0052	0.0044	0.0061	0.0084	0.0071	0.0068	0.0073	0.0064	0.0085	0.003	0.0048	0.0042
10.5	0.007	0.0076	0.0034	0.0035	0.0043	0.0034	0.0043	0.0036	0.0086	0.0062	0.006	0.009	0.0029	0.003	0.0035	0.0026	0.0052	0.0016	0.0062	0.007	0.0065	0.0041	0.0058	0.0074	0.0052	0.0068	0.0049	0.0028	0.0038	0.0087	0.0032	0.0027	0.0035	0.0013	0.0019	0.0095	0.007	0.0049	0.0044	0.0059	0.0088	0.007	0.0072	0.007	0.0073	0.0087	0.0036	0.0051	0.0044
12	0.0075	0.0079	0.0035	0.0035	0.0046	0.0041	0.0049	0.0039	0.0077	0.0061	0.0059	0.0092	0.0032	0.0024	0.0028	0.0025	0.0058	0.0018	0.006	0.0065	0.0064	0.0041	0.0053	0.0078	0.0055	0.0068	0.0052	0.0035	0.0044	0.0095	0.0029	0.0031	0.0037	0.0022	0.002	0.0096	0.0073	0.0055	0.0044	0.0066	0.0085	0.0068	0.0073	0.007	0.0068	0.0086	0.0031	0.0055	0.0043
13.5	0.0073	0.0072	0.0043	0.0036	0.0044	0.0045	0.0046	0.0044	0.0082	0.0064	0.006	0.0087	0.0031	0.0029	0.0026	0.0028	0.0048	0.0016	0.0059	0.0068	0.0065	0.0041	0.0053	0.0073	0.0057	0.007	0.0054	0.0036	0.0038	0.0091	0.0034	0.0036	0.004	0.0022	0.0017	0.0096	0.0072	0.0051	0.0045	0.0061	0.0091	0.0076	0.0072	0.0072	0.0071	0.0082	0.0032	0.0051	0.0041
15	0.0072	0.0079	0.0039	0.0035	0.0047	0.0039	0.0039	0.0044	0.0076	0.007	0.006	0.0092	0.0033	0.0029	0.0032	0.0031	0.005	0.0024	0.0059	0.007	0.0063	0.0037	0.005	0.0076	0.0058	0.0068	0.0058	0.0034	0.0045	0.009	0.0028	0.0034	0.0035	0.0018	0.0015	0.0093	0.0078	0.0056	0.0043	0.0063	0.0087	0.0072	0.0069	0.0069	0.0069	0.0083	0.0036	0.0055	0.0046
16.5	0.0076	0.0082	0.0041	0.0038	0.0046	0.0046	0.0047	0.0043	0.0086	0.0069	0.0058	0.009	0.0035	0.003	0.0031	0.0027	0.0052	0.0016	0.0062	0.0067	0.0062	0.0041	0.0057	0.0068	0.0056	0.0067	0.0054	0.0038	0.0039	0.0096	0.0033	0.0037	0.0038	0.0014	0.0012	0.0098	0.0075	0.0056	0.0043	0.0065	0.0086	0.0077	0.0074	0.0074	0.0069	0.0085	0.0039	0.0054	0.0041
18	0.0076	0.0074	0.0043	0.0042	0.0046	0.0039	0.0046	0.0038	0.008	0.0068	0.0055	0.0095	0.0032	0.0036	0.0026	0.0023	0.0053	0.0018	0.0062	0.0072	0.0067	0.0045	0.0059	0.0064	0.0056	0.0065	0.0058	0.0043	0.0047	0.0092	0.0032	0.0035	0.0038	0.0015	0.0021	0.0098	0.0075	0.0056	0.0037	0.0064	0.0087	0.0078	0.0071	0.0068	0.0068	0.0087	0.0037	0.0053	0.0043
19.5	0.0084	0.0081	0.0038	0.0038	0.0047	0.004	0.0048	0.0039	0.009	0.0068	0.0061	0.009	0.0035	0.0035	0.0026	0.0031	0.0058	0.0026	0.0065	0.0071	0.0066	0.0047	0.0054	0.0075	0.0059	0.0066	0.0059	0.0039	0.0042	0.0097	0.004	0.0035	0.0038	0.0022	0.0022	0.0096	0.0072	0.0055	0.004	0.0064	0.0087	0.0072	0.0076	0.0075	0.0068	0.0089	0.0037	0.0055	0.0047
21	0.0074	0.008	0.004	0.0038	0.0039	0.0039	0.0049	0.004	0.0086	0.0067	0.0059	0.0094	0.0035	0.0031	0.0024	0.0031	0.0059	0.0025	0.006	0.0076	0.0069	0.0045	0.0054	0.0073	0.0063	0.0075	0.0058	0.0037	0.004	0.0093	0.0035	0.0032	0.0043	0.0025	0.0023	0.0098	0.0078	0.0058	0.0046	0.0067	0.0095	0.0072	0.0076	0.0068	0.0071	0.0087	0.0043	0.0053	0.0054
22.5	0.0078	0.0077	0.0044	0.005	0.0045	0.004	0.0049	0.0038	0.0085	0.0072	0.0065	0.0088	0.0035	0.0028	0.0028	0.0028	0.0058	0.0026	0.006	0.0075	0.0062	0.0047	0.0054	0.0068	0.0062	0.0074	0.0057	0.0039	0.0044	0.0091	0.0031	0.0035	0.0037	0.0017	0.0022	0.0099	0.0076	0.0059	0.0045	0.0068	0.0093	0.0079	0.0078	0.007	0.0067	0.0084	0.0035	0.0055	0.0054
24	0.0079	0.008	0.0047	0.0037	0.0047	0.0041	0.0048	0.0042	0.0084	0.0072	0.006	0.0094	0.0036	0.0028	0.0025	0.0026	0.0056	0.0023	0.007	0.0074	0.0068	0.0042	0.0054	0.0077	0.006	0.007	0.0061	0.0038	0.004	0.009	0.0032	0.0035	0.0039	0.0024	0.0022	0.0092	0.008	0.0058	0.0043	0.0062	0.0092	0.0077	0.0078	0.0066	0.0068	0.0088	0.0038	0.0056	0.005
25.5	0.0075	0.0085	0.0041	0.0045	0.005	0.0044	0.0052	0.0044	0.0084	0.0072	0.0061	0.0099	0.0037	0.0035	0.0028	0.0028	0.0061	0.003	0.0067	0.0068	0.0068	0.0046	0.0055	0.0069	0.0066	0.0072	0.0055	0.0042	0.0045	0.0091	0.0035	0.0039	0.0037	0.0026	0.0022	0.01	0.0075	0.0062	0.0044	0.0066	0.009	0.0078	0.0076	0.0076	0.0073	0.0087	0.0046	0.0055	0.005
27	0.0078	0.0085	0.005	0.0042	0.0048	0.0044	0.0047	0.0049	0.0082	0.0068	0.0057	0.0093	0.0038	0.003	0.0029	0.0035	0.0061	0.0027	0.0066	0.0071	0.007	0.0052	0.0053	0.0073	0.006	0.0074	0.0058	0.004	0.0039	0.0092	0.0033	0.0034	0.0043	0.0024	0.0028	0.01	0.0078	0.0063	0.0041	0.007	0.0101	0.0077	0.0078	0.0075	0.007	0.0088	0.0045	0.0051	0.0052
28.5	0.0082	0.0084	0.0047	0.0042	0.0048	0.0043	0.0053	0.0041	0.0082	0.0073	0.0066	0.0095	0.0035	0.0024	0.004	0.0034	0.006	0.0036	0.0072	0.0069	0.0062	0.0044	0.0052	0.0082	0.0063	0.0076	0.0059	0.0044	0.0045	0.0084	0.0039	0.0036	0.0045	0.0024	0.0024	0.0091	0.0082	0.0055	0.0048	0.0071	0.0087	0.0077	0.0082	0.0081	0.0072	0.0081	0.0045	0.006	0.0054
30	0.0076	0.0081	0.0041	0.0042	0.005	0.0045	0.0052	0.0044	0.0089	0.0067	0.0061	0.0094	0.0035	0.0031	0.0035	0.0031	0.0056	0.0036	0.0069	0.0071	0.0073	0.0048	0.0055	0.0075	0.0067	0.0072	0.006	0.0039	0.0042	0.0083	0.0043	0.004	0.0043	0.0023	0.0022	0.0098	0.008	0.0061	0.005	0.0073	0.0099	0.0078	0.0078	0.008	0.0064	0.0091	0.0041	0.0061	0.0056
31.5	0.0078	0.008	0.0043	0.0042	0.0053	0.0047	0.0051	0.0038	0.0087	0.0069	0.0065	0.0103	0.0039	0.0031	0.0035	0.0031	0.0059	0.0035	0.0074	0.0076	0.0065	0.0052	0.0056	0.0079	0.0063	0.0075	0.0062	0.0042	0.0045	0.009	0.0041	0.0037	0.0039	0.0024	0.0026	0.0097	0.008	0.0059	0.0043	0.007	0.0086	0.0083	0.008	0.0067	0.007	0.0091	0.0044	0.0058	0.0053
33	0.0079	0.0083	0.0048	0.0048	0.0053	0.0047	0.0053	0.004	0.0083	0.0075	0.0063	0.0096	0.0038	0.0033	0.0036	0.0033	0.0058	0.0036	0.008	0.0077	0.0068	0.0047	0.0054	0.0079	0.0068	0.0076	0.0062	0.0035	0.0049	0.0087	0.0045	0.0038	0.0042	0.002	0.0025	0.01	0.0083	0.0063	0.0048	0.0068	0.0098	0.0081	0.0082	0.0076	0.0074	0.0086	0.0047	0.0054	0.0057
34.5	0.0084	0.009	0.0047	0.0042	0.0057	0.0057	0.0052	0.0052	0.0084	0.0071	0.0067	0.0097	0.0036	0.0036	0.0036	0.0036	0.0067	0.004	0.0075	0.0076	0.0071	0.0049	0.0058	0.008	0.0068	0.0078	0.0063	0.0046	0.0048	0.0085	0.0046	0.0043	0.004	0.0025	0.0028	0.0095	0.0079	0.0063	0.0049	0.0071	0.0095	0.0082	0.0081	0.0073	0.0074	0.0087	0.0047	0.0062	0.006
36	0.009	0.0085	0.005	0.0047	0.0047	0.0048	0.0057	0.0048	0.009	0.0071	0.0069	0.0097	0.004	0.0041	0.0036	0.0031	0.0064	0.0039	0.0078	0.0078	0.0068	0.0048	0.006	0.0077	0.0074	0.0078	0.0066	0.0047	0.005	0.0089	0.0046	0.0042	0.0044	0.0025	0.0027	0.0097	0.0083	0.0064	0.005	0.007	0.0095	0.0079	0.0086	0.0081	0.0076	0.009	0.0045	0.0063	0.006
37.5	0.0087	0.0083	0.0047	0.0053	0.0049	0.0053	0.0052	0.0048	0.0082	0.007	0.0071	0.0099	0.0039	0.0039	0.0032	0.003	0.0072	0.0038	0.0079	0.008	0.0069	0.0052	0.0064	0.0081	0.0069	0.0071	0.0069	0.0041	0.0049	0.0087	0.0045	0.0036	0.0049	0.0021	0.0028	0.0098	0.0089	0.0068	0.0059	0.0073	0.0096	0.0084	0.0089	0.0077	0.0077	0.0084	0.005	0.0058	0.0066
39	0.0083	0.0087	0.0056	0.005	0.0055	0.0052	0.0058	0.004	0.0084	0.0073	0.0064	0.0095	0.0041	0.0039	0.0041	0.0036	0.0069	0.0041	0.0083	0.0077	0.0068	0.005	0.0059	0.0081	0.0074	0.0081	0.0066	0.0042	0.0051	0.0091	0.0041	0.0041	0.0041	0.0023	0.0028	0.0094	0.0086	0.0069	0.005	0.0078	0.0093	0.0083	0.0086	0.0074	0.0077	0.0093	0.005	0.0066	0.0061
40.5	0.0077	0.0088	0.0054	0.0044	0.0058	0.0053	0.0056	0.0047	0.0087	0.0073	0.0066	0.0104	0.0044	0.0044	0.0044	0.0035	0.0068	0.004	0.0081	0.0083	0.0068	0.0052	0.0067	0.0086	0.0074	0.008	0.0064	0.0048	0.0057	0.009	0.0051	0.0044	0.0042	0.002	0.0024	0.0104	0.0088	0.007	0.0053	0.0071	0.0098	0.0088	0.0089	0.0075	0.0076	0.0093	0.0048	0.0061	0.0064
42	0.009	0.0091	0.0056	0.0052	0.006	0.0054	0.0052	0.0047	0.009	0.0077	0.0073	0.0102	0.0043	0.0042	0.0043	0.004	0.0066	0.0048	0.008	0.0084	0.0077	0.0055	0.0068	0.0078	0.0075	0.0088	0.0068	0.0044	0.0053	0.0097	0.0046	0.0043	0.0043	0.002	0.0029	0.0098	0.0088	0.0068	0.0058	0.0077	0.0098	0.0088	0.0091	0.0079	0.0076	0.009	0.0048	0.0064	0.0069
43.5	0.0093	0.0095	0.0055	0.0055	0.0056	0.0058	0.0061	0.0056	0.0091	0.007	0.0068	0.0101	0.0053	0.0039	0.0046	0.0034	0.0071	0.0043	0.0086	0.0083	0.0075	0.0054	0.0068	0.0084	0.0081	0.009	0.0071	0.0047	0.0051	0.0095	0.0039	0.0045	0.0048	0.0031	0.0022	0.0105	0.0092	0.0073	0.0061	0.0076	0.0096	0.0093	0.009	0.0081	0.0082	0.0095	0.0048	0.0073	0.0064
45	0.0086	0.0097	0.0052	0.0054	0.0058	0.0052	0.006	0.0049	0.0089	0.0078	0.0077	0.0104	0.0045	0.0042	0.0046	0.0041	0.0074	0.0048	0.0084	0.0091	0.0078	0.0055	0.0068	0.0091	0.0079	0.0085	0.0069	0.0053	0.0059	0.0099	0.0051	0.004	0.0051	0.0024	0.0028	0.0106	0.009	0.0072	0.0053	0.0077	0.0101	0.0091	0.0095	0.0078	0.0074	0.0084	0.0057	0.0069	0.0066
46.5	0.0091	0.0099	0.0065	0.0057	0.0067	0.0061	0.006	0.0058	0.0091	0.0083	0.007	0.0098	0.0049	0.0043	0.0045	0.0039	0.0081	0.0048	0.009	0.0089	0.0074	0.006	0.0076	0.0092	0.0082	0.0082	0.0079	0.0046	0.0059	0.0102	0.0048	0.0041	0.0047	0.0027	0.0032	0.0101	0.0099	0.007	0.0067	0.0077	0.0103	0.0083	0.0096	0.0085	0.0087	0.0092	0.0051	0.0068	0.0067
48	0.0091	0.0098	0.0063	0.0054	0.0065	0.0061	0.006	0.0046	0.0089	0.0075	0.0073	0.0103	0.0052	0.0045	0.0054	0.0047	0.0077	0.0053	0.0095	0.0088	0.008	0.0058	0.0068	0.0087	0.0082	0.0089	0.0069	0.0051	0.0054	0.0097	0.0046	0.0046	0.0046	0.0033	0.003	0.0098	0.0096	0.0078	0.0057	0.0082	0.0103	0.0097	0.009	0.0088	0.0085	0.0098	0.0056	0.0072	0.0066
49.5	0.0096	0.0104	0.0067	0.0062	0.0068	0.0063	0.0063	0.0057	0.0096	0.0083	0.0074	0.0102	0.0053	0.0047	0.0049	0.0046	0.0076	0.0047	0.0094	0.0088	0.0082	0.0064	0.0076	0.009	0.0086	0.0086	0.0075	0.0051	0.0059	0.0097	0.0053	0.0044	0.0055	0.0022	0.0035	0.0101	0.01	0.008	0.0061	0.008	0.0107	0.0084	0.0103	0.0088	0.009	0.0094	0.0062	0.0068	0.0076
51	0.0094	0.0102	0.0064	0.0058	0.007	0.006	0.0066	0.005	0.0095	0.0082	0.0068	0.0102	0.0055	0.0052	0.0051	0.0047	0.0079	0.0052	0.0095	0.0091	0.0087	0.0066	0.0074	0.0104	0.0087	0.0091	0.008	0.0055	0.0063	0.0096	0.0052	0.0049	0.005	0.003	0.0033	0.0099	0.0105	0.0079	0.0065	0.0091	0.0102	0.0094	0.0097	0.0086	0.0088	0.01	0.0059	0.0067	0.0073
52.5	0.0103	0.0105	0.0068	0.0062	0.0068	0.0063	0.0066	0.0055	0.0093	0.008	0.007	0.011	0.0054	0.0046	0.0051	0.0051	0.0084	0.0048	0.0096	0.0092	0.008	0.0066	0.0078	0.0092	0.0081	0.009	0.0076	0.0059	0.0068	0.0106	0.0049	0.0041	0.0056	0.0032	0.0036	0.0102	0.0106	0.0076	0.0069	0.0085	0.0109	0.0092	0.0103	0.0088	0.0096	0.0092	0.0064	0.0069	0.0082
54	0.0097	0.0097	0.0069	0.0064	0.0071	0.0068	0.0061	0.0052	0.0094	0.0084	0.0079	0.0104	0.0058	0.0052	0.0056	0.0043	0.0081	0.005	0.0095	0.0094	0.0084	0.0062	0.0072	0.0096	0.0093	0.0098	0.0078	0.0063	0.0062	0.0113	0.0054	0.0052	0.0049	0.0032	0.0038	0.0105	0.0105	0.0083	0.0063	0.0082	0.0104	0.0097	0.0101	0.0087	0.0088	0.0103	0.0059	0.0078	0.0073
55.5	0.0102	0.0102	0.0071	0.0057	0.0078	0.0069	0.006	0.0057	0.0102	0.008	0.0076	0.01	0.0059	0.0052	0.0059	0.0049	0.0084	0.005	0.0094	0.0101	0.0092	0.0069	0.0081	0.0102	0.0091	0.0098	0.0082	0.0056	0.0066	0.0111	0.0054	0.0054	0.005	0.0031	0.0032	0.0098	0.0104	0.008	0.0069	0.0082	0.0108	0.0099	0.0108	0.0101	0.0093	0.0098	0.0064	0.0072	0.0076
57	0.0103	0.0113	0.007	0.0063	0.0076	0.0064	0.0058	0.0059	0.01	0.0081	0.0084	0.0112	0.0055	0.0058	0.0063	0.0054	0.0085	0.0063	0.0098	0.0099	0.009	0.0071	0.008	0.0097	0.0091	0.0104	0.0082	0.0061	0.0062	0.0114	0.006	0.005	0.0055	0.0034	0.0037	0.0106	0.0108	0.0088	0.0073	0.009	0.0115	0.0104	0.0102	0.0093	0.0095	0.0108	0.0062	0.008	0.0079
58.5	0.011	0.0112	0.0074	0.0073	0.0078	0.0072	0.0063	0.006	0.0099	0.0091	0.0076	0.0111	0.0062	0.0061	0.0054	0.0051	0.0081	0.0052	0.01	0.0102	0.0099	0.0076	0.0084	0.0101	0.0093	0.0096	0.0085	0.0059	0.0069	0.0112	0.0054	0.0054	0.0054	0.0038	0.0038	0.0105	0.011	0.0089	0.0071	0.0091	0.0116	0.0105	0.0104	0.01	0.0098	0.0118	0.0064	0.008	0.0081
60	0.011	0.0111	0.0074	0.0066	0.0076	0.0073	0.0072	0.0056	0.0097	0.0086	0.0076	0.0108	0.0057	0.0067	0.0065	0.0056	0.0083	0.0067	0.0107	0.0104	0.0095	0.0074	0.0086	0.0102	0.0097	0.0105	0.009	0.0074	0.0076	0.0107	0.0056	0.0055	0.0054	0.0035	0.0036	0.0109	0.0108	0.0091	0.0069	0.009	0.0112	0.0104	0.0108	0.0094	0.01	0.0107	0.007	0.008	0.0082
61.5	0.0104	0.0108	0.0076	0.0072	0.0084	0.0073	0.007	0.0057	0.0103	0.0091	0.008	0.0111	0.0065	0.0055	0.0063	0.0058	0.0086	0.0057	0.0108	0.0102	0.0098	0.0078	0.0086	0.0109	0.0103	0.0097	0.0087	0.0066	0.0074	0.011	0.0061	0.0053	0.0062	0.0035	0.0036	0.0106	0.0118	0.0082	0.008	0.0085	0.0121	0.0098	0.0114	0.0099	0.0103	0.01	0.0069	0.0078	0.0086
63	0.0112	0.0105	0.0075	0.0066	0.0077	0.0076	0.0074	0.0058	0.0103	0.0089	0.0081	0.0109	0.0066	0.0064	0.0064	0.006	0.009	0.0071	0.0109	0.0105	0.0095	0.008	0.0094	0.0111	0.0107	0.011	0.0088	0.0072	0.0073	0.0116	0.0064	0.0055	0.0057	0.0035	0.0039	0.0114	0.0119	0.0093	0.0078	0.0096	0.0114	0.0109	0.011	0.0103	0.0106	0.0108	0.0073	0.0087	0.0081
64.5	0.0111	0.0105	0.0079	0.0076	0.0081	0.0081	0.007	0.0065	0.0112	0.009	0.0085	0.0112	0.0066	0.0068	0.0069	0.0061	0.0094	0.007	0.0111	0.0107	0.0104	0.008	0.009	0.0116	0.0101	0.0105	0.0087	0.0073	0.0082	0.0115	0.006	0.0057	0.0054	0.0035	0.0041	0.011	0.0114	0.0093	0.0078	0.0092	0.0115	0.0106	0.0115	0.0105	0.0102	0.0113	0.0072	0.0092	0.0086
66	0.0119	0.0118	0.0076	0.0074	0.0077	0.0076	0.0078	0.006	0.01	0.0088	0.0082	0.0113	0.0066	0.0067	0.0065	0.006	0.0098	0.0067	0.0114	0.0106	0.0094	0.0082	0.0087	0.0112	0.0108	0.0113	0.0098	0.007	0.0078	0.0123	0.006	0.0049	0.0053	0.0037	0.0047	0.011	0.012	0.0096	0.008	0.0096	0.0119	0.011	0.0114	0.011	0.0108	0.0118	0.0071	0.0093	0.0086
67.5	0.0118	0.0113	0.0084	0.008	0.0086	0.0074	0.0076	0.0066	0.0101	0.009	0.0084	0.0116	0.0069	0.0074	0.0071	0.0068	0.01	0.007	0.0116	0.0113	0.0097	0.0087	0.0094	0.0117	0.011	0.0112	0.0098	0.0072	0.0073	0.0119	0.0065	0.0059	0.0066	0.0038	0.004	0.0113	0.012	0.0099	0.008	0.0094	0.0121	0.011	0.0118	0.0112	0.0102	0.0113	0.0079	0.0092	0.0091
69	0.0119	0.0117	0.0081	0.0079	0.0089	0.0081	0.0067	0.0064	0.0108	0.009	0.0079	0.0116	0.0072	0.0071	0.007	0.0064	0.0098	0.007	0.0122	0.0112	0.0109	0.0089	0.0088	0.0118	0.0108	0.0116	0.0097	0.0074	0.008	0.0126	0.0066	0.0065	0.0066	0.0043	0.0042	0.011	0.0119	0.0097	0.0082	0.0101	0.0119	0.0117	0.0124	0.011	0.0115	0.0111	0.0074	0.0095	0.009
70.5	0.0122	0.0117	0.0079	0.0082	0.0089	0.0087	0.0074	0.0069	0.0107	0.0099	0.0081	0.0117	0.0071	0.0076	0.0073	0.0066	0.0103	0.0071	0.0117	0.013	0.0104	0.0082	0.0102	0.0119	0.0113	0.0111	0.0104	0.0079	0.0084	0.0131	0.0066	0.0061	0.0064	0.0045	0.0041	0.0118	0.0123	0.01	0.0086	0.0104	0.012	0.0121	0.0121	0.0116	0.011	0.0122	0.0072	0.0091	0.0096
72	0.0122	0.0128	0.0086	0.0083	0.0094	0.0085	0.0074	0.0067	0.0105	0.0094	0.0087	0.0115	0.0075	0.0073	0.0079	0.0067	0.0101	0.0075	0.0124	0.0121	0.0103	0.0089	0.0097	0.0121	0.0116	0.0119	0.0103	0.0078	0.0089	0.0132	0.0066	0.0057	0.0062	0.0043	0.0048	0.012	0.0133	0.0104	0.0087	0.01	0.0126	0.0116	0.012	0.0117	0.0115	0.0118	0.0081	0.0103	0.0095
73.5	0.0115	0.0127	0.0092	0.0081	0.0094	0.0079	0.0075	0.0066	0.0111	0.0097	0.0082	0.0116	0.0076	0.0077	0.0072	0.0072	0.0105	0.0072	0.0125	0.0123	0.0107	0.0097	0.0103	0.0124	0.0116	0.0118	0.0102	0.008	0.0084	0.0132	0.0064	0.0063	0.0066	0.0044	0.0047	0.0117	0.0133	0.01	0.0088	0.0114	0.0125	0.0121	0.013	0.0117	0.0114	0.0123	0.0084	0.0103	0.0098
75	0.0125	0.0127	0.0086	0.0087	0.0094	0.0089	0.0081	0.0068	0.0114	0.0094	0.0088	0.0118	0.0082	0.0083	0.0078	0.0075	0.0102	0.0078	0.0133	0.0126	0.0115	0.0096	0.0104	0.0129	0.0122	0.0123	0.0114	0.0079	0.0093	0.014	0.0075	0.0062	0.0065	0.0039	0.0049	0.0119	0.0133	0.0106	0.0091	0.0108	0.0132	0.0123	0.0128	0.0121	0.0119	0.0123	0.0083	0.0102	0.0095
76.5	0.0129	0.0129	0.0092	0.0088	0.0095	0.009	0.0086	0.0068	0.0106	0.0093	0.0093	0.0128	0.0079	0.0076	0.0082	0.0074	0.0104	0.0081	0.0134	0.0122	0.0116	0.0097	0.0101	0.0131	0.0122	0.0128	0.0113	0.0087	0.0094	0.0132	0.0076	0.0065	0.0069	0.0048	0.0045	0.0123	0.0137	0.0113	0.0093	0.0116	0.0135	0.0128	0.013	0.0123	0.0117	0.0135	0.0085	0.0106	0.0102
78	0.0125	0.0128	0.0095	0.008	0.0097	0.0095	0.0089	0.007	0.011	0.01	0.0088	0.0122	0.0078	0.0082	0.0086	0.0078	0.0113	0.0078	0.0136	0.0134	0.0117	0.0096	0.011	0.0132	0.0129	0.0126	0.011	0.0088	0.0091	0.0147	0.0079	0.0071	0.0071	0.0041	0.0047	0.0125	0.014	0.0115	0.0094	0.0111	0.013	0.013	0.0136	0.0125	0.0124	0.0131	0.0084	0.0111	0.0102
79.5	0.0126	0.0131	0.0093	0.0092	0.0093	0.0094	0.0081	0.0073	0.0112	0.0092	0.009	0.0124	0.0086	0.009	0.0085	0.008	0.0114	0.0082	0.0136	0.0141	0.0128	0.0109	0.0103	0.0136	0.0127	0.0132	0.0111	0.009	0.0091	0.014	0.0076	0.0066	0.0069	0.0045	0.0049	0.0127	0.0142	0.0118	0.0098	0.011	0.0139	0.0134	0.0138	0.0125	0.0123	0.0132	0.009	0.0113	0.0106
81	0.013	0.0132	0.01	0.0087	0.0097	0.0099	0.0087	0.0073	0.0113	0.0096	0.0095	0.0126	0.0088	0.0089	0.009	0.0082	0.0115	0.0088	0.0136	0.0142	0.0126	0.0105	0.0109	0.0136	0.0134	0.0131	0.0119	0.0093	0.0097	0.015	0.0075	0.0066	0.007	0.0049	0.005	0.013	0.0148	0.0112	0.0101	0.0122	0.0141	0.0136	0.0139	0.0127	0.0131	0.0132	0.0092	0.0112	0.0105
82.5	0.0137	0.0135	0.0097	0.0096	0.01	0.0098	0.0087	0.0075	0.0113	0.0099	0.0097	0.0124	0.0091	0.0094	0.0095	0.0082	0.0123	0.0087	0.0143	0.0136	0.0123	0.0103	0.0117	0.014	0.0139	0.0133	0.0121	0.0094	0.01	0.0146	0.0075	0.007	0.0075	0.0052	0.0053	0.0119	0.015	0.0121	0.0104	0.012	0.0148	0.0135	0.0144	0.0132	0.0132	0.0133	0.0093	0.0114	0.0106
84	0.0139	0.0138	0.0097	0.0095	0.0101	0.0099	0.0083	0.0073	0.0118	0.0102	0.0094	0.0131	0.0092	0.0096	0.0101	0.0088	0.0124	0.0098	0.0148	0.0142	0.0129	0.0117	0.0121	0.0147	0.014	0.0136	0.0123	0.0099	0.0104	0.0157	0.0081	0.0073	0.0075	0.0054	0.0059	0.013	0.0155	0.0121	0.0104	0.0122	0.0138	0.0134	0.0149	0.0134	0.0129	0.0142	0.0097	0.0123	0.0102
85.5	0.0138	0.0133	0.0098	0.0102	0.01	0.0101	0.009	0.0078	0.0117	0.0101	0.0093	0.0131	0.0093	0.0099	0.0106	0.0087	0.0133	0.0091	0.0152	0.0145	0.0133	0.0107	0.0121	0.0147	0.0149	0.0148	0.0125	0.0103	0.0107	0.0163	0.0083	0.0077	0.0078	0.0058	0.0052	0.0128	0.0157	0.013	0.0107	0.0126	0.0145	0.0138	0.015	0.0141	0.0138	0.0142	0.01	0.0123	0.0109
87	0.0144	0.0147	0.0103	0.0101	0.0111	0.0101	0.0096	0.0081	0.0125	0.0114	0.0105	0.0133	0.01	0.0107	0.0107	0.0097	0.0129	0.0101	0.016	0.0152	0.0146	0.0119	0.0127	0.0157	0.0148	0.0148	0.0135	0.0108	0.0108	0.0158	0.0089	0.008	0.0081	0.0059	0.0063	0.0132	0.0164	0.014	0.0113	0.0131	0.0152	0.0147	0.0152	0.0145	0.0145	0.0144	0.0102	0.0126	0.0112
88.5	0.0146	0.0143	0.0113	0.0106	0.0109	0.0105	0.0093	0.0087	0.0119	0.0111	0.0103	0.0137	0.0106	0.0109	0.0108	0.0105	0.0133	0.0105	0.0161	0.0157	0.0141	0.0126	0.0132	0.0158	0.0156	0.0152	0.0134	0.011	0.0121	0.0169	0.0089	0.0086	0.0086	0.0062	0.0062	0.0134	0.0169	0.0137	0.0115	0.0133	0.0155	0.0155	0.0158	0.0147	0.0147	0.0148	0.0103	0.0128	0.0114
90	0.0156	0.0144	0.0111	0.0107	0.0121	0.0111	0.01	0.0089	0.0124	0.011	0.0104	0.0133	0.0111	0.011	0.0114	0.0097	0.0141	0.0108	0.0167	0.0158	0.0151	0.013	0.0137	0.0162	0.0161	0.0158	0.014	0.0113	0.0118	0.0176	0.009	0.0086	0.0083	0.0066	0.0065	0.0137	0.0171	0.0144	0.0117	0.0143	0.0161	0.0155	0.0157	0.0147	0.0151	0.0153	0.011	0.0136	0.0115
91.5	0.0151	0.0146	0.0114	0.011	0.0116	0.0113	0.0104	0.0085	0.013	0.012	0.0101	0.0134	0.0111	0.0109	0.0114	0.0098	0.0144	0.0118	0.0173	0.0161	0.015	0.0126	0.0141	0.0166	0.0166	0.0163	0.015	0.0118	0.0125	0.0177	0.0097	0.0083	0.0094	0.0061	0.0062	0.0136	0.0176	0.0148	0.0125	0.0141	0.0166	0.0155	0.0167	0.0155	0.0155	0.0156	0.0119	0.0137	0.0118
93	0.0149	0.0153	0.0115	0.0107	0.0113	0.0116	0.0099	0.0092	0.0129	0.0114	0.0108	0.014	0.0118	0.0112	0.0119	0.0109	0.0148	0.0112	0.0176	0.0169	0.0153	0.0138	0.0147	0.0173	0.0171	0.0159	0.0146	0.0123	0.0133	0.0183	0.0098	0.0086	0.0092	0.0068	0.0069	0.0143	0.0182	0.0151	0.0131	0.0136	0.017	0.0169	0.0168	0.0156	0.016	0.0162	0.0116	0.0146	0.012
94.5	0.0155	0.0154	0.0122	0.011	0.0119	0.0116	0.011	0.0103	0.0136	0.0123	0.0115	0.0143	0.0119	0.0118	0.0126	0.0112	0.0151	0.0118	0.0183	0.0178	0.017	0.0136	0.0153	0.0167	0.0179	0.0172	0.0154	0.0126	0.0134	0.0188	0.0101	0.0096	0.0096	0.0072	0.0073	0.0141	0.0186	0.0163	0.0141	0.0152	0.0172	0.016	0.0168	0.0161	0.0166	0.0162	0.0125	0.0143	0.0124
96	0.015	0.0156	0.0116	0.0113	0.0123	0.0121	0.0108	0.0099	0.0138	0.0123	0.0111	0.0143	0.0127	0.0127	0.0125	0.0119	0.0153	0.0125	0.0187	0.0172	0.0167	0.015	0.0156	0.0181	0.0182	0.0179	0.0163	0.0129	0.0134	0.0189	0.0106	0.0097	0.0095	0.0074	0.0076	0.0149	0.0188	0.0164	0.0136	0.0155	0.0174	0.0171	0.0175	0.0164	0.016	0.0168	0.0126	0.0147	0.012
97.5	0.0157	0.0161	0.0122	0.0111	0.0125	0.012	0.0116	0.0096	0.014	0.0129	0.011	0.0147	0.0131	0.013	0.0132	0.0118	0.0168	0.013	0.0194	0.0182	0.0174	0.0149	0.0162	0.0179	0.0185	0.0185	0.0167	0.0136	0.0144	0.0193	0.0103	0.0097	0.01	0.0072	0.0081	0.0145	0.0196	0.0166	0.0142	0.0159	0.0186	0.0173	0.0178	0.0164	0.0176	0.0167	0.0133	0.0147	0.0123
99	0.0159	0.0159	0.0121	0.0123	0.013	0.0124	0.0113	0.0106	0.0142	0.012	0.0121	0.0149	0.0133	0.0137	0.0136	0.0124	0.0165	0.0134	0.0206	0.0191	0.018	0.016	0.0164	0.0185	0.0194	0.0193	0.017	0.0146	0.0151	0.02	0.0107	0.0099	0.0096	0.0079	0.0076	0.0152	0.0196	0.0175	0.0143	0.0167	0.0181	0.0181	0.0185	0.0169	0.0174	0.0176	0.0131	0.0161	0.0123
100.5	0.0172	0.0163	0.0129	0.0123	0.0133	0.0132	0.0119	0.0107	0.0139	0.0131	0.0123	0.0155	0.0135	0.0143	0.0142	0.0133	0.0173	0.0133	0.0206	0.0193	0.0183	0.0164	0.0174	0.0198	0.0196	0.0194	0.0172	0.0144	0.0153	0.0209	0.0105	0.0101	0.0106	0.0079	0.0091	0.0153	0.0201	0.0174	0.0152	0.0169	0.019	0.0189	0.0193	0.0171	0.0187	0.018	0.0144	0.0155	0.0129
102	0.0166	0.016	0.0127	0.0125	0.0131	0.0127	0.0122	0.0109	0.0149	0.0134	0.0125	0.0156	0.0143	0.0147	0.0148	0.014	0.0173	0.0145	0.0214	0.0207	0.0194	0.0167	0.0171	0.0203	0.0206	0.0201	0.0178	0.015	0.0159	0.0211	0.0113	0.0103	0.0105	0.0088	0.0083	0.0159	0.0207	0.0185	0.0154	0.017	0.0191	0.0194	0.0193	0.0184	0.0185	0.0188	0.0144	0.017	0.0129
103.5	0.0169	0.0164	0.0132	0.0126	0.0132	0.0132	0.0126	0.0112	0.0151	0.0135	0.0127	0.0158	0.0147	0.0149	0.0158	0.0139	0.0189	0.0156	0.0213	0.0214	0.0198	0.0176	0.0184	0.0203	0.021	0.0214	0.0185	0.0158	0.0163	0.0219	0.0124	0.0114	0.0109	0.0086	0.009	0.0164	0.0213	0.0189	0.0171	0.0182	0.0202	0.0204	0.0198	0.0184	0.019	0.0185	0.0147	0.0176	0.0139
105	0.0165	0.0167	0.0134	0.0131	0.0133	0.0136	0.0122	0.0114	0.015	0.0141	0.0129	0.0164	0.0154	0.0155	0.016	0.0141	0.0191	0.0149	0.0224	0.0211	0.0203	0.0174	0.0187	0.0211	0.0217	0.0209	0.0191	0.0158	0.0171	0.0222	0.0125	0.0115	0.0113	0.0089	0.0098	0.0158	0.0226	0.0195	0.0171	0.0186	0.021	0.0207	0.0209	0.0197	0.0204	0.0197	0.0157	0.0176	0.0139
106.5	0.0175	0.0169	0.0135	0.0133	0.0134	0.0139	0.0129	0.0108	0.0157	0.0139	0.0132	0.0168	0.0155	0.0163	0.016	0.0154	0.0193	0.0154	0.0233	0.0218	0.0201	0.0185	0.0195	0.0221	0.0222	0.0216	0.02	0.0173	0.0178	0.023	0.0131	0.011	0.0116	0.0093	0.0093	0.0166	0.0231	0.0201	0.0172	0.0186	0.0216	0.0212	0.0212	0.0203	0.0203	0.0203	0.0164	0.0187	0.0142
108	0.0176	0.0175	0.0139	0.0124	0.0148	0.0138	0.0132	0.0113	0.0158	0.0149	0.0141	0.0168	0.0166	0.0167	0.0173	0.0161	0.0204	0.0169	0.0238	0.0225	0.0213	0.0187	0.02	0.0227	0.0234	0.0229	0.0198	0.0172	0.0176	0.0237	0.0127	0.0119	0.0118	0.0094	0.0092	0.0171	0.0241	0.0209	0.0177	0.0191	0.022	0.0218	0.0221	0.021	0.0204	0.0204	0.0162	0.0187	0.014
109.5	0.0176	0.018	0.0137	0.014	0.0148	0.0141	0.0141	0.0131	0.0166	0.0146	0.0143	0.0173	0.017	0.0173	0.0184	0.0163	0.02	0.0168	0.0255	0.0238	0.022	0.0195	0.0206	0.0233	0.0245	0.0231	0.0212	0.0182	0.0189	0.0242	0.0138	0.0119	0.0127	0.01	0.0107	0.0171	0.0242	0.0217	0.0184	0.02	0.0227	0.0223	0.0222	0.0212	0.0218	0.0219	0.0173	0.0195	0.0142
111	0.018	0.0179	0.014	0.0138	0.0151	0.0143	0.0143	0.0127	0.0168	0.0152	0.0149	0.0174	0.0175	0.0183	0.0184	0.0173	0.0213	0.0176	0.026	0.0235	0.0226	0.0214	0.0212	0.0237	0.0247	0.0242	0.0218	0.0185	0.0196	0.025	0.0142	0.0123	0.0125	0.0098	0.01	0.017	0.0252	0.0225	0.0194	0.0213	0.023	0.0235	0.0227	0.022	0.0214	0.0215	0.0179	0.0205	0.0153
112.5	0.019	0.018	0.0148	0.0146	0.0151	0.0148	0.0148	0.0135	0.017	0.0156	0.0143	0.018	0.018	0.0187	0.0199	0.0171	0.022	0.0182	0.0264	0.0247	0.0236	0.0208	0.0226	0.0249	0.0256	0.0242	0.0222	0.0191	0.0204	0.0254	0.0149	0.0128	0.0128	0.0104	0.0106	0.0183	0.0259	0.0235	0.02	0.0212	0.0235	0.0235	0.0232	0.0228	0.0222	0.022	0.0185	0.0201	0.0152
114	0.0186	0.0184	0.0148	0.0148	0.0162	0.0152	0.0149	0.0133	0.0179	0.0163	0.0156	0.0186	0.019	0.0196	0.0194	0.0183	0.0227	0.019	0.0272	0.0255	0.0239	0.0219	0.0225	0.0252	0.0261	0.0256	0.023	0.0202	0.0201	0.0258	0.0152	0.0136	0.0136	0.0109	0.011	0.0181	0.0264	0.0242	0.0209	0.0222	0.0244	0.0241	0.024	0.0233	0.0231	0.023	0.0184	0.0215	0.0159
115.5	0.0193	0.0188	0.0154	0.0143	0.0152	0.0153	0.0158	0.014	0.0176	0.0167	0.0159	0.0189	0.0193	0.0202	0.0208	0.0191	0.0231	0.0193	0.0285	0.0267	0.0248	0.0226	0.0231	0.026	0.0274	0.0256	0.0239	0.0202	0.0216	0.0268	0.0155	0.0133	0.0143	0.0107	0.0115	0.0179	0.0279	0.0242	0.0213	0.0233	0.0253	0.0254	0.0256	0.0233	0.0242	0.0231	0.0195	0.0213	0.0161
117	0.0191	0.0188	0.0157	0.015	0.016	0.0156	0.0154	0.0139	0.0192	0.0169	0.016	0.0197	0.0196	0.0205	0.021	0.0191	0.0242	0.0204	0.0291	0.028	0.0257	0.0234	0.0229	0.0276	0.0284	0.026	0.024	0.0201	0.0217	0.0283	0.016	0.0143	0.0144	0.0123	0.0124	0.0197	0.0285	0.0251	0.0223	0.0232	0.0259	0.0261	0.0258	0.0248	0.0245	0.0247	0.02	0.0238	0.0164
118.5	0.0202	0.0188	0.016	0.0152	0.0168	0.0163	0.0162	0.0152	0.0184	0.0166	0.0165	0.0192	0.021	0.0218	0.0223	0.0205	0.0243	0.0204	0.03	0.0285	0.0271	0.024	0.0244	0.0279	0.0288	0.0274	0.0246	0.021	0.0221	0.0285	0.0165	0.0145	0.0146	0.0122	0.0122	0.0194	0.0292	0.0264	0.0229	0.0238	0.0261	0.0265	0.0263	0.0254	0.0257	0.0244	0.021	0.024	0.0169
120	0.0195	0.0193	0.0164	0.0154	0.0177	0.0171	0.0169	0.0146	0.0186	0.0169	0.0166	0.0199	0.0215	0.0224	0.0226	0.0204	0.0251	0.0206	0.0308	0.0284	0.0273	0.0249	0.0253	0.0289	0.0294	0.028	0.0259	0.0221	0.0228	0.0295	0.0169	0.0147	0.015	0.0126	0.0126	0.0196	0.0299	0.0279	0.0238	0.0253	0.0271	0.0283	0.0271	0.0258	0.0257	0.0253	0.0206	0.0243	0.0169
121.5	0.0206	0.0199	0.0165	0.016	0.0182	0.0162	0.017	0.015	0.0191	0.0179	0.0171	0.0196	0.0223	0.0228	0.0234	0.022	0.0261	0.0218	0.0316	0.0291	0.0276	0.0253	0.0256	0.0288	0.0309	0.0286	0.0269	0.0229	0.0241	0.03	0.0175	0.0159	0.0154	0.0129	0.0123	0.0198	0.0316	0.0276	0.0244	0.0261	0.0278	0.0286	0.0277	0.0265	0.0274	0.0261	0.0218	0.0252	0.0173
123	0.0212	0.0204	0.0163	0.0162	0.0179	0.0173	0.0175	0.0154	0.0192	0.0177	0.0178	0.0208	0.0233	0.0235	0.0236	0.0222	0.0273	0.0226	0.0324	0.0294	0.029	0.0262	0.0272	0.0294	0.0315	0.0293	0.0271	0.0237	0.024	0.0301	0.0176	0.0163	0.0159	0.0139	0.0131	0.02	0.032	0.0285	0.0251	0.0265	0.0286	0.0288	0.0284	0.0271	0.0276	0.0269	0.0229	0.0255	0.0172
124.5	0.0216	0.021	0.0174	0.0171	0.0175	0.018	0.0186	0.0164	0.0202	0.0186	0.0187	0.0212	0.0236	0.0242	0.0248	0.0229	0.0283	0.0237	0.0338	0.0314	0.0293	0.0272	0.0277	0.0317	0.0322	0.0305	0.0279	0.0237	0.0259	0.031	0.0186	0.0163	0.0167	0.0139	0.0136	0.0211	0.0328	0.0296	0.0259	0.0279	0.0299	0.0308	0.0291	0.0281	0.0283	0.0276	0.0233	0.0274	0.0177
126	0.0217	0.0208	0.0181	0.0168	0.0183	0.018	0.0187	0.0165	0.0205	0.0194	0.0188	0.0216	0.0242	0.025	0.0251	0.023	0.0282	0.0241	0.0346	0.0324	0.0304	0.0274	0.0286	0.0318	0.0329	0.0315	0.0286	0.0247	0.0264	0.0323	0.0196	0.017	0.0169	0.0146	0.0144	0.0219	0.0334	0.0308	0.0264	0.0289	0.0295	0.0314	0.0293	0.0287	0.029	0.0283	0.0239	0.0278	0.0184
127.5	0.023	0.0213	0.018	0.0179	0.0187	0.0185	0.0194	0.0179	0.0213	0.0199	0.0192	0.0217	0.025	0.0266	0.0261	0.0242	0.0295	0.0242	0.0356	0.033	0.0316	0.029	0.029	0.0329	0.0338	0.0322	0.0299	0.0255	0.0269	0.0333	0.0194	0.0176	0.0178	0.0148	0.0154	0.0225	0.0347	0.0314	0.0273	0.029	0.031	0.0322	0.0309	0.0293	0.0304	0.0292	0.0252	0.0277	0.0183
129	0.022	0.0221	0.0188	0.0183	0.0191	0.0191	0.0191	0.0175	0.0215	0.0206	0.0205	0.0226	0.0261	0.0266	0.0274	0.0248	0.0305	0.0255	0.037	0.0338	0.0326	0.0294	0.0298	0.0332	0.0353	0.033	0.0304	0.0268	0.0275	0.0339	0.02	0.0177	0.0182	0.0154	0.0151	0.0233	0.0357	0.0327	0.0284	0.0299	0.0319	0.033	0.0315	0.0306	0.0309	0.0292	0.0256	0.0293	0.019
130.5	0.0238	0.0224	0.0193	0.0183	0.0198	0.0191	0.0201	0.0178	0.0222	0.0203	0.0197	0.0226	0.0269	0.0273	0.0289	0.0258	0.0309	0.0263	0.0381	0.0352	0.0325	0.03	0.0321	0.0347	0.0361	0.0337	0.0315	0.027	0.0283	0.0351	0.021	0.0183	0.0182	0.0159	0.0162	0.0234	0.0369	0.0338	0.0287	0.0312	0.033	0.0348	0.0319	0.0309	0.0312	0.0306	0.0266	0.0306	0.0195
132	0.0247	0.0227	0.0196	0.0193	0.0203	0.0199	0.0207	0.0182	0.0222	0.0206	0.0204	0.0239	0.0274	0.0289	0.0299	0.0268	0.0327	0.0269	0.039	0.0357	0.0345	0.0313	0.0323	0.0356	0.0369	0.0349	0.0323	0.0282	0.0293	0.0355	0.022	0.0191	0.0197	0.0165	0.0165	0.0233	0.0376	0.0344	0.0307	0.0324	0.0335	0.0345	0.0329	0.0317	0.0324	0.0317	0.0276	0.0309	0.0201
133.5	0.0245	0.024	0.0196	0.0192	0.0207	0.0202	0.0214	0.0197	0.0233	0.0218	0.0218	0.0245	0.0289	0.0299	0.0301	0.0281	0.0332	0.0282	0.0406	0.0366	0.0351	0.0324	0.033	0.0364	0.0381	0.036	0.0331	0.0292	0.03	0.0376	0.0224	0.0199	0.0193	0.0165	0.0166	0.025	0.0384	0.0358	0.0311	0.0328	0.0348	0.0358	0.0342	0.0327	0.0333	0.032	0.0278	0.0315	0.0205
135	0.0251	0.0238	0.0207	0.0197	0.0216	0.0209	0.0218	0.0199	0.0241	0.0224	0.0218	0.0244	0.0295	0.0308	0.0311	0.0286	0.0337	0.0289	0.041	0.0374	0.0358	0.0331	0.0345	0.037	0.0396	0.0363	0.0343	0.0301	0.0314	0.0383	0.0231	0.0202	0.0207	0.0177	0.018	0.0258	0.0403	0.036	0.0322	0.0342	0.035	0.0373	0.0354	0.0338	0.0344	0.0331	0.0285	0.0328	0.0208
136.5	0.0247	0.0245	0.021	0.0202	0.0219	0.0218	0.0223	0.0196	0.0245	0.0234	0.022	0.0254	0.0304	0.0319	0.0319	0.0294	0.0355	0.0302	0.0422	0.0391	0.0366	0.0348	0.035	0.0392	0.0402	0.0378	0.0357	0.0315	0.0322	0.0388	0.0239	0.0216	0.0214	0.018	0.0185	0.0259	0.0412	0.0382	0.0332	0.0352	0.037	0.0379	0.0362	0.0345	0.0353	0.0341	0.0297	0.0333	0.0213
138	0.0265	0.0253	0.0215	0.0208	0.0229	0.0213	0.0234	0.0217	0.0245	0.0237	0.0227	0.0256	0.0317	0.0328	0.0328	0.0306	0.0357	0.031	0.0444	0.0407	0.0376	0.0363	0.0365	0.0393	0.0422	0.0392	0.0361	0.0323	0.033	0.0395	0.0246	0.0218	0.0222	0.0184	0.0196	0.027	0.0435	0.0388	0.0346	0.0364	0.0376	0.0398	0.0374	0.0355	0.0362	0.0351	0.0303	0.0347	0.0216
139.5	0.0265	0.0257	0.0232	0.0216	0.0222	0.022	0.0234	0.0214	0.0254	0.0245	0.0233	0.0273	0.0326	0.0343	0.0337	0.0321	0.0375	0.0315	0.0454	0.0412	0.0384	0.0374	0.0375	0.0412	0.0434	0.041	0.0379	0.0331	0.0341	0.0405	0.0258	0.0231	0.0227	0.0194	0.0195	0.0268	0.044	0.0406	0.036	0.0375	0.039	0.041	0.0382	0.0372	0.0376	0.0366	0.032	0.0362	0.0218
141	0.027	0.0267	0.0233	0.0221	0.0233	0.0236	0.0248	0.0219	0.0264	0.0253	0.0249	0.0277	0.0346	0.0355	0.0356	0.0331	0.0391	0.0334	0.047	0.0428	0.0396	0.038	0.0387	0.042	0.0447	0.0411	0.0392	0.0347	0.0352	0.0434	0.0265	0.0231	0.0234	0.0206	0.0207	0.0279	0.0454	0.0419	0.0364	0.0387	0.0395	0.0422	0.0397	0.039	0.0394	0.0378	0.0334	0.0372	0.0225
142.5	0.028	0.0271	0.0238	0.0221	0.0233	0.0234	0.0254	0.023	0.0274	0.0253	0.0255	0.0282	0.0351	0.0366	0.0367	0.0341	0.0405	0.0341	0.0484	0.0436	0.0416	0.0392	0.0391	0.0434	0.0462	0.0433	0.0396	0.0361	0.0364	0.0432	0.0271	0.0244	0.0237	0.0207	0.0212	0.0281	0.0468	0.043	0.0378	0.0397	0.0407	0.043	0.041	0.0396	0.0396	0.0391	0.0339	0.0386	0.0233
144	0.029	0.0279	0.0236	0.023	0.0244	0.0244	0.026	0.0238	0.0275	0.0268	0.0263	0.0292	0.0362	0.0375	0.0389	0.0358	0.0416	0.0358	0.0497	0.0454	0.043	0.0408	0.0412	0.0452	0.0478	0.0447	0.0415	0.0364	0.0381	0.045	0.0283	0.0246	0.0252	0.022	0.0216	0.0289	0.0481	0.0443	0.0393	0.0413	0.0427	0.045	0.0421	0.0402	0.041	0.0402	0.0354	0.0391	0.0236
145.5	0.0289	0.0282	0.0249	0.0232	0.0261	0.0251	0.0266	0.0247	0.0283	0.0272	0.0266	0.0295	0.0371	0.0385	0.0394	0.0366	0.0424	0.0373	0.0509	0.0463	0.0439	0.0418	0.0429	0.0454	0.0492	0.0462	0.0422	0.0379	0.0391	0.0463	0.0288	0.0258	0.0255	0.0228	0.0219	0.0303	0.0495	0.0456	0.0402	0.0422	0.0434	0.0462	0.0432	0.042	0.0426	0.0412	0.0362	0.0407	0.0244
147	0.0301	0.0287	0.0258	0.0245	0.0257	0.0251	0.0281	0.0258	0.0291	0.0284	0.0268	0.0303	0.0388	0.0404	0.0411	0.037	0.0434	0.0377	0.053	0.0472	0.045	0.0436	0.0431	0.0468	0.0508	0.047	0.0435	0.0395	0.04	0.0465	0.0298	0.0271	0.0266	0.0234	0.0232	0.0315	0.0516	0.0476	0.042	0.0436	0.0442	0.048	0.0438	0.0433	0.0438	0.0427	0.037	0.0419	0.0251
148.5	0.0304	0.0291	0.0262	0.0247	0.0268	0.0262	0.0287	0.0264	0.0299	0.0283	0.0289	0.0316	0.04	0.0415	0.0424	0.0385	0.0455	0.0396	0.0546	0.0493	0.0474	0.0444	0.0448	0.0476	0.0522	0.0487	0.0449	0.0401	0.0417	0.0483	0.0306	0.0276	0.0271	0.0241	0.0245	0.032	0.0528	0.0484	0.0431	0.0454	0.0459	0.0487	0.0449	0.0446	0.0454	0.0439	0.039	0.043	0.0257
150	0.0306	0.0295	0.0265	0.0245	0.0271	0.0265	0.0297	0.027	0.0308	0.0291	0.0286	0.0324	0.0408	0.043	0.0435	0.0398	0.046	0.0401	0.0572	0.051	0.0491	0.0466	0.0466	0.05	0.0536	0.0494	0.0467	0.0419	0.0426	0.05	0.0322	0.0292	0.0277	0.025	0.0247	0.0336	0.0544	0.0503	0.044	0.0472	0.0476	0.0508	0.047	0.0459	0.0465	0.0447	0.0402	0.045	0.0262
151.5	0.0325	0.03	0.027	0.0258	0.0274	0.0275	0.0313	0.0283	0.0319	0.0305	0.0292	0.0326	0.0424	0.0442	0.0448	0.041	0.0475	0.0416	0.0586	0.0531	0.05	0.0469	0.0485	0.0524	0.0548	0.0508	0.0481	0.0439	0.0443	0.051	0.0333	0.029	0.029	0.0258	0.0259	0.0334	0.0563	0.0517	0.0458	0.0485	0.0483	0.0521	0.0488	0.0465	0.0485	0.0465	0.0407	0.046	0.0266
153	0.0333	0.0315	0.0283	0.027	0.0286	0.0289	0.0311	0.0286	0.032	0.031	0.0303	0.034	0.044	0.0457	0.046	0.0426	0.049	0.0433	0.0605	0.0544	0.0514	0.0491	0.0492	0.0537	0.0567	0.0529	0.0494	0.0451	0.0455	0.0523	0.0339	0.0304	0.0301	0.0261	0.0267	0.034	0.0587	0.0537	0.0484	0.0499	0.0505	0.0532	0.0504	0.0482	0.0494	0.0478	0.0426	0.048	0.0276
154.5	0.0339	0.0316	0.029	0.0272	0.0293	0.0292	0.0319	0.0297	0.0329	0.0318	0.031	0.0343	0.0459	0.0465	0.0472	0.0441	0.0501	0.0443	0.0626	0.056	0.0522	0.0501	0.0514	0.0548	0.0584	0.0537	0.051	0.0458	0.0466	0.0531	0.0353	0.0314	0.0305	0.0274	0.0276	0.035	0.0602	0.0557	0.0493	0.0514	0.0519	0.0553	0.0515	0.0496	0.0507	0.0488	0.0439	0.0492	0.0278
156	0.0344	0.033	0.0299	0.0285	0.0309	0.0292	0.0334	0.0305	0.0343	0.0333	0.0329	0.0355	0.0465	0.0483	0.0501	0.0452	0.0522	0.045	0.065	0.0579	0.0549	0.052	0.0523	0.0567	0.0603	0.0554	0.053	0.047	0.0482	0.0553	0.0367	0.0322	0.0319	0.0289	0.0289	0.0363	0.0618	0.0575	0.0512	0.0532	0.0534	0.0575	0.0539	0.0511	0.0522	0.0515	0.0456	0.0509	0.0287
157.5	0.0351	0.033	0.03	0.0288	0.0308	0.0306	0.0343	0.0312	0.0351	0.033	0.0329	0.0355	0.0477	0.0501	0.0506	0.0462	0.0528	0.0472	0.0663	0.0591	0.0575	0.0544	0.0544	0.0584	0.0616	0.0567	0.0534	0.0483	0.0498	0.0577	0.0377	0.0335	0.0325	0.0297	0.0296	0.0373	0.0628	0.0589	0.0524	0.0546	0.0543	0.0596	0.0547	0.0527	0.0538	0.0519	0.0466	0.0528	0.0297
159	0.0361	0.0336	0.0305	0.0295	0.032	0.0313	0.0345	0.0319	0.0357	0.0347	0.0339	0.0367	0.0491	0.0509	0.0518	0.048	0.0555	0.0482	0.068	0.0606	0.0585	0.0552	0.0567	0.0603	0.0632	0.0574	0.0552	0.0498	0.0515	0.0576	0.0385	0.0347	0.0334	0.0304	0.0308	0.0387	0.0654	0.0601	0.054	0.0557	0.057	0.0609	0.0568	0.0542	0.0556	0.0534	0.0488	0.0537	0.0301
160.5	0.0374	0.035	0.0319	0.0303	0.0324	0.0318	0.0357	0.0334	0.0371	0.0355	0.0344	0.038	0.0513	0.0527	0.0535	0.0493	0.0573	0.0496	0.0712	0.0628	0.0618	0.0579	0.058	0.0625	0.0654	0.0601	0.0577	0.0505	0.0523	0.0598	0.0405	0.0354	0.035	0.0316	0.031	0.0401	0.0679	0.0628	0.0565	0.0584	0.0585	0.0632	0.0578	0.0562	0.0567	0.0552	0.0503	0.0559	0.031
162	0.0383	0.036	0.033	0.0316	0.0333	0.0325	0.0372	0.0342	0.0372	0.0364	0.0359	0.0385	0.0526	0.0544	0.055	0.0512	0.0591	0.0514	0.0738	0.0645	0.0627	0.0591	0.06	0.0639	0.0672	0.0613	0.0578	0.0531	0.0543	0.0617	0.0411	0.036	0.0362	0.0321	0.0332	0.0409	0.0694	0.0638	0.0578	0.0597	0.0601	0.0647	0.0607	0.0577	0.0589	0.0562	0.0516	0.0573	0.0318
163.5	0.0386	0.0365	0.0337	0.0323	0.0342	0.0331	0.038	0.0348	0.0383	0.0379	0.0371	0.0398	0.0539	0.0563	0.0566	0.0523	0.0597	0.0522	0.0752	0.0667	0.0639	0.0613	0.0621	0.0657	0.0686	0.0633	0.06	0.0544	0.0557	0.0631	0.0428	0.0376	0.0373	0.0339	0.0336	0.0418	0.0713	0.0664	0.0602	0.0611	0.0624	0.0661	0.062	0.0593	0.0605	0.0585	0.0536	0.0593	0.0327
165	0.04	0.0379	0.0348	0.0336	0.0358	0.0349	0.0398	0.0355	0.0392	0.0386	0.0385	0.0413	0.0554	0.0572	0.0582	0.0542	0.0616	0.0538	0.0773	0.0681	0.0667	0.063	0.0637	0.0672	0.0702	0.0648	0.0611	0.0559	0.0574	0.0648	0.0447	0.0391	0.0383	0.0349	0.0346	0.0428	0.0737	0.0684	0.0619	0.0637	0.0634	0.068	0.0634	0.0608	0.0627	0.0603	0.0548	0.0615	0.0333
166.5	0.0413	0.0383	0.0354	0.0342	0.0366	0.0363	0.0401	0.0372	0.04	0.0396	0.0389	0.0429	0.057	0.0589	0.0597	0.0558	0.0624	0.056	0.0801	0.0705	0.0685	0.0647	0.0661	0.069	0.0725	0.0668	0.0637	0.0578	0.0592	0.0661	0.0456	0.0406	0.04	0.0359	0.0358	0.0441	0.0754	0.0706	0.0628	0.0652	0.0653	0.0706	0.0655	0.0631	0.0643	0.0627	0.0571	0.0631	0.0351
168	0.0426	0.0397	0.0368	0.0351	0.0377	0.0367	0.0426	0.0376	0.0418	0.0402	0.04	0.0429	0.0581	0.0602	0.062	0.0566	0.0648	0.0572	0.0819	0.0726	0.07	0.0666	0.0676	0.072	0.0752	0.0683	0.0651	0.059	0.0605	0.0682	0.0478	0.0414	0.0406	0.0369	0.037	0.0451	0.0785	0.0728	0.0657	0.0674	0.067	0.0717	0.0683	0.0648	0.0657	0.0642	0.0593	0.065	0.0355
169.5	0.0432	0.0402	0.0373	0.0359	0.0383	0.0379	0.0431	0.039	0.0425	0.0415	0.0407	0.0447	0.0605	0.0629	0.0635	0.0582	0.0659	0.0592	0.0843	0.0739	0.0713	0.068	0.0695	0.0737	0.0772	0.0704	0.067	0.0607	0.062	0.0703	0.0483	0.0423	0.0418	0.0381	0.0383	0.0469	0.0796	0.074	0.0669	0.0682	0.0686	0.0738	0.0694	0.0661	0.0684	0.0655	0.0611	0.0667	0.036
171	0.0444	0.0421	0.0383	0.037	0.0401	0.0391	0.0447	0.0399	0.0437	0.0428	0.0425	0.0456	0.0619	0.0641	0.066	0.06	0.0683	0.0597	0.0871	0.0765	0.0752	0.07	0.0723	0.0754	0.0795	0.073	0.0692	0.0622	0.0636	0.0718	0.0503	0.0449	0.0432	0.0402	0.039	0.0484	0.0821	0.0764	0.0697	0.0701	0.0707	0.0752	0.0715	0.069	0.0697	0.0677	0.0622	0.0689	0.0372
172.5	0.0456	0.0429	0.0398	0.0384	0.0408	0.0395	0.0462	0.0416	0.0454	0.0443	0.0435	0.0465	0.0647	0.0664	0.0677	0.0622	0.0698	0.0623	0.0898	0.0788	0.0774	0.0726	0.0743	0.0778	0.0814	0.0749	0.0707	0.0642	0.066	0.0743	0.0514	0.0466	0.0449	0.0401	0.0414	0.0503	0.0843	0.0792	0.0703	0.0727	0.0725	0.0777	0.0727	0.0707	0.0714	0.0702	0.0649	0.0703	0.0381
174	0.0459	0.043	0.0408	0.0393	0.0417	0.0404	0.0471	0.0428	0.0464	0.0451	0.0451	0.0475	0.0664	0.0682	0.069	0.0638	0.0728	0.0646	0.0915	0.0804	0.0788	0.0747	0.076	0.0797	0.0838	0.0769	0.0736	0.0673	0.0683	0.0761	0.0537	0.0474	0.0469	0.0427	0.0421	0.0515	0.0872	0.0809	0.0736	0.0751	0.0751	0.0803	0.0758	0.0728	0.074	0.0724	0.0668	0.0736	0.0401
175.5	0.0481	0.0449	0.0421	0.0403	0.0427	0.0417	0.0481	0.0443	0.0476	0.0467	0.0462	0.0493	0.068	0.0707	0.0718	0.0658	0.0749	0.0666	0.0946	0.0821	0.0819	0.0767	0.0782	0.0819	0.0861	0.0794	0.0751	0.0687	0.0699	0.0781	0.0552	0.0486	0.0484	0.0437	0.0437	0.0531	0.0885	0.0831	0.0759	0.0775	0.0759	0.0817	0.0781	0.0746	0.075	0.0742	0.0694	0.0758	0.0404
177	0.049	0.0463	0.0425	0.042	0.0442	0.0428	0.0508	0.0453	0.0492	0.0479	0.0479	0.0503	0.0698	0.0729	0.0741	0.0675	0.0775	0.0683	0.0974	0.0853	0.084	0.0795	0.0809	0.0845	0.089	0.0823	0.0777	0.0704	0.0728	0.08	0.0571	0.0508	0.0496	0.045	0.0454	0.0555	0.0914	0.0862	0.0773	0.0792	0.0788	0.0847	0.0811	0.0773	0.0783	0.0757	0.0718	0.0771	0.0412
178.5	0.0507	0.0477	0.0443	0.0424	0.0453	0.0448	0.0511	0.0465	0.0504	0.0502	0.0498	0.0522	0.0727	0.0743	0.0763	0.0695	0.079	0.0706	0.0997	0.0887	0.0859	0.0808	0.0829	0.0867	0.0915	0.0836	0.0798	0.0728	0.0735	0.0824	0.0593	0.0529	0.051	0.0468	0.0464	0.0562	0.0943	0.0886	0.0809	0.0821	0.0806	0.0871	0.0829	0.0794	0.0808	0.0783	0.073	0.08	0.043
180	0.0508	0.0486	0.0454	0.043	0.0464	0.0452	0.0533	0.0483	0.0519	0.0518	0.0514	0.0539	0.0753	0.0774	0.0786	0.0722	0.082	0.0726	0.1031	0.0903	0.089	0.0848	0.0861	0.09	0.0942	0.0857	0.0818	0.0748	0.0768	0.0854	0.0612	0.0535	0.0533	0.0484	0.049	0.058	0.0969	0.091	0.083	0.0848	0.0838	0.0905	0.0856	0.081	0.0833	0.0814	0.0755	0.0825	0.0437
181.5	0.0527	0.0494	0.0462	0.0443	0.0471	0.0477	0.0548	0.0501	0.0532	0.0526	0.0519	0.0548	0.0763	0.079	0.0804	0.0742	0.0835	0.0739	0.104	0.0931	0.0924	0.0858	0.0889	0.0917	0.0952	0.0884	0.0839	0.0761	0.0796	0.0872	0.062	0.0554	0.0544	0.0499	0.0503	0.0591	0.0981	0.0927	0.0849	0.0868	0.0859	0.0916	0.0875	0.084	0.0848	0.0834	0.0777	0.0853	0.0449
183	0.0552	0.0507	0.0475	0.0458	0.0487	0.0478	0.0562	0.0512	0.0545	0.0543	0.0536	0.0565	0.0797	0.0822	0.0823	0.0766	0.0856	0.0775	0.1088	0.0952	0.0944	0.089	0.0906	0.0944	0.0993	0.0916	0.0863	0.0784	0.0805	0.0887	0.0648	0.0579	0.0562	0.0514	0.0509	0.0618	0.1023	0.0966	0.0874	0.0894	0.0875	0.0944	0.0917	0.0869	0.0874	0.0861	0.0794	0.0872	0.0467
184.5	0.056	0.0526	0.0493	0.0472	0.05	0.0498	0.0579	0.0523	0.0567	0.056	0.055	0.0575	0.081	0.0839	0.0846	0.078	0.0886	0.0792	0.1101	0.0977	0.0965	0.0917	0.0941	0.0965	0.1012	0.0936	0.089	0.0807	0.0831	0.0921	0.0668	0.0593	0.0581	0.0529	0.0534	0.064	0.1039	0.0981	0.0897	0.0915	0.0903	0.097	0.0927	0.0893	0.0901	0.0878	0.082	0.0894	0.0471
186	0.0573	0.0538	0.0501	0.0483	0.0516	0.0509	0.0596	0.0542	0.0578	0.0574	0.0572	0.06	0.0827	0.0863	0.0863	0.081	0.089	0.0805	0.1133	0.1007	0.0982	0.0936	0.0954	0.1007	0.1047	0.096	0.091	0.0834	0.0857	0.0946	0.0692	0.0614	0.0589	0.0546	0.0546	0.0634	0.1074	0.1011	0.0927	0.095	0.0928	0.099	0.0958	0.0923	0.0921	0.0914	0.0851	0.0914	0.0485
187.5	0.0595	0.0548	0.0525	0.0492	0.0538	0.0528	0.0619	0.056	0.0598	0.0592	0.0587	0.0603	0.0855	0.0887	0.089	0.083	0.0923	0.0839	0.1159	0.1034	0.1001	0.0964	0.099	0.1018	0.1071	0.0985	0.0934	0.0853	0.0886	0.0976	0.0709	0.0623	0.0611	0.0563	0.0571	0.067	0.1101	0.1041	0.0949	0.0971	0.0946	0.102	0.0983	0.094	0.0951	0.0939	0.087	0.095	0.05
189	0.0608	0.0562	0.0529	0.0512	0.0545	0.0543	0.0629	0.0577	0.061	0.0608	0.0596	0.0628	0.0882	0.0917	0.0923	0.0854	0.0943	0.0866	0.1192	0.1067	0.104	0.0991	0.1019	0.1052	0.1098	0.1008	0.0962	0.0887	0.0904	0.1004	0.0727	0.0645	0.0627	0.0575	0.0584	0.0683	0.1124	0.1059	0.0975	0.0997	0.098	0.1047	0.101	0.0962	0.0979	0.0962	0.0891	0.0973	0.0512
190.5	0.0622	0.058	0.0551	0.0534	0.0558	0.0553	0.0649	0.0594	0.0623	0.0623	0.0615	0.0641	0.0903	0.0937	0.0953	0.087	0.0962	0.0875	0.1223	0.1079	0.1052	0.1011	0.1036	0.1066	0.1131	0.1034	0.0994	0.0906	0.0927	0.101	0.075	0.0662	0.0645	0.0603	0.0604	0.0693	0.1153	0.11	0.0998	0.1009	0.1	0.1066	0.1033	0.098	0.1005	0.097	0.0914	0.099	0.0526
192	0.0642	0.0601	0.0565	0.0535	0.0569	0.0567	0.0669	0.0611	0.065	0.0642	0.0638	0.066	0.0925	0.0966	0.0976	0.0901	0.0992	0.0903	0.1248	0.1102	0.109	0.1033	0.1065	0.1094	0.1149	0.1063	0.1018	0.0938	0.0959	0.1039	0.0769	0.0684	0.0665	0.0619	0.0619	0.0726	0.1186	0.1117	0.1025	0.1042	0.1025	0.1103	0.1059	0.1007	0.1025	0.1008	0.0948	0.1018	0.0544
193.5	0.066	0.0614	0.0578	0.0554	0.0587	0.0582	0.0687	0.0627	0.0655	0.0663	0.0655	0.0679	0.0953	0.0985	0.0999	0.0924	0.1026	0.0934	0.1288	0.1133	0.1134	0.1066	0.1092	0.1119	0.1179	0.1086	0.1046	0.0962	0.097	0.1066	0.0796	0.0705	0.069	0.0638	0.0641	0.0746	0.1219	0.1146	0.1037	0.1065	0.1046	0.1115	0.1082	0.1031	0.1044	0.1022	0.0976	0.1039	0.056
195	0.0671	0.0623	0.059	0.0566	0.0597	0.0596	0.0708	0.0638	0.0677	0.0674	0.0672	0.0692	0.0967	0.1017	0.102	0.0943	0.1051	0.0943	0.1326	0.116	0.1143	0.1092	0.1122	0.1145	0.1226	0.1115	0.1069	0.0993	0.1005	0.1106	0.0817	0.0724	0.0709	0.0656	0.0657	0.0762	0.1248	0.1171	0.1072	0.109	0.1077	0.1151	0.1107	0.1053	0.1078	0.105	0.1005	0.107	0.0567
196.5	0.0691	0.0644	0.0607	0.0577	0.0628	0.0614	0.0727	0.066	0.0692	0.0686	0.0688	0.0708	0.1001	0.1044	0.1054	0.0979	0.1062	0.0978	0.1345	0.1194	0.1181	0.1121	0.1152	0.1183	0.1259	0.1142	0.1099	0.1015	0.1036	0.1122	0.0843	0.075	0.0727	0.0678	0.0679	0.0788	0.1274	0.1205	0.1108	0.1122	0.1115	0.1179	0.1138	0.108	0.1102	0.1078	0.1029	0.1086	0.0586
198	0.0709	0.0656	0.0623	0.0601	0.0638	0.0627	0.0746	0.0688	0.0717	0.0713	0.0697	0.0727	0.1033	0.1063	0.1081	0.0997	0.1112	0.1012	0.1376	0.1211	0.1216	0.1145	0.1178	0.1208	0.129	0.1183	0.1127	0.1036	0.1064	0.1161	0.0859	0.0769	0.074	0.0696	0.0701	0.0813	0.1308	0.1231	0.1134	0.1148	0.1132	0.1206	0.1168	0.1103	0.1129	0.1102	0.1052	0.1118	0.0594
199.5	0.0724	0.0679	0.0643	0.061	0.0651	0.0651	0.0774	0.0696	0.074	0.073	0.0728	0.0745	0.106	0.1106	0.1104	0.1023	0.1129	0.1033	0.1402	0.1242	0.1188	0.1173	0.1207	0.1239	0.1331	0.1207	0.1169	0.1065	0.1095	0.1182	0.089	0.0785	0.0774	0.0718	0.0728	0.084	0.1343	0.127	0.1152	0.1184	0.1163	0.1244	0.1186	0.1131	0.1156	0.1128	0.1081	0.1151	0.0614
201	0.0744	0.0697	0.0664	0.0632	0.0668	0.0668	0.0796	0.072	0.0748	0.0746	0.0748	0.0774	0.1092	0.1132	0.1142	0.1058	0.117	0.1047	0.1432	0.1265	0.1265	0.119	0.1234	0.1262	0.1355	0.1251	0.1186	0.1093	0.1114	0.1217	0.0912	0.0813	0.0793	0.0742	0.0744	0.0854	0.1375	0.131	0.1189	0.1205	0.1197	0.1268	0.1212	0.1155	0.1177	0.1157	0.1108	0.117	0.0624
202.5	0.0768	0.0706	0.0678	0.0639	0.0688	0.0682	0.0819	0.0743	0.0772	0.0775	0.0765	0.0789	0.1114	0.1156	0.1166	0.1079	0.1186	0.1084	0.1458	0.1298	0.1283	0.1228	0.1254	0.1289	0.1392	0.1271	0.1218	0.1118	0.114	0.124	0.0932	0.0829	0.0812	0.0755	0.0757	0.0879	0.1408	0.1332	0.1206	0.1237	0.1209	0.1301	0.125	0.1192	0.1207	0.1188	0.1128	0.1193	0.0653
204	0.0786	0.0736	0.0696	0.0662	0.0701	0.0707	0.0839	0.0769	0.0801	0.0794	0.0788	0.0816	0.1144	0.119	0.1198	0.1107	0.1221	0.1114	0.1479	0.1336	0.1326	0.1265	0.1296	0.1319	0.142	0.1313	0.1252	0.1157	0.1189	0.1278	0.0958	0.0849	0.0823	0.0773	0.0784	0.0905	0.1435	0.1358	0.1247	0.1274	0.1252	0.1348	0.1269	0.1219	0.1232	0.1218	0.1164	0.123	0.0665
205.5	0.08	0.075	0.0708	0.0675	0.072	0.0727	0.087	0.0778	0.0819	0.0818	0.0809	0.0841	0.1191	0.123	0.1244	0.1144	0.1274	0.1143	0.1538	0.137	0.1361	0.13	0.1334	0.1365	0.1472	0.1353	0.1274	0.1189	0.1227	0.131	0.0993	0.0884	0.0849	0.0799	0.081	0.0923	0.1492	0.1401	0.1278	0.1304	0.1289	0.1362	0.1323	0.1252	0.1255	0.1243	0.1192	0.1253	0.068
207	0.0824	0.0765	0.0733	0.0694	0.0742	0.074	0.0895	0.0808	0.0842	0.0843	0.0836	0.0854	0.1236	0.1263	0.1276	0.1172	0.1306	0.118	0.1556	0.1377	0.1371	0.132	0.1363	0.1391	0.1495	0.1385	0.1321	0.122	0.1255	0.1345	0.1013	0.0899	0.088	0.0814	0.0831	0.0945	0.1504	0.1422	0.1308	0.1334	0.1321	0.1385	0.1349	0.1268	0.128	0.1269	0.122	0.1288	0.0696
208.5	0.0851	0.0793	0.0749	0.0712	0.0759	0.0762	0.0911	0.0829	0.0869	0.0861	0.0869	0.0891	0.1255	0.1298	0.1311	0.1213	0.133	0.121	0.1578	0.1403	0.1385	0.1353	0.1387	0.1417	0.1533	0.1415	0.1351	0.125	0.1285	0.1386	0.1036	0.0919	0.0897	0.084	0.085	0.0965	0.1535	0.1462	0.1356	0.1364	0.135	0.1425	0.1382	0.1307	0.1327	0.1314	0.1252	0.1321	0.0716
210	0.086	0.0816	0.0769	0.0731	0.0785	0.0779	0.0939	0.0856	0.0893	0.089	0.0887	0.0912	0.1277	0.1338	0.1358	0.1235	0.1377	0.1248	0.1612	0.1445	0.1422	0.1371	0.1415	0.1446	0.1553	0.1441	0.1402	0.1285	0.1314	0.1425	0.107	0.0956	0.0934	0.0867	0.0876	0.0999	0.158	0.1503	0.1373	0.1403	0.1374	0.1447	0.1417	0.1353	0.1366	0.1341	0.1283	0.1351	0.0729
211.5	0.0874	0.0831	0.0775	0.0741	0.0795	0.0794	0.0959	0.0879	0.0916	0.0917	0.0908	0.0939	0.1305	0.1365	0.1375	0.1268	0.1389	0.1275	0.1656	0.1479	0.1462	0.1398	0.1435	0.1469	0.1594	0.1471	0.1423	0.1317	0.1359	0.1454	0.1084	0.0972	0.0961	0.0894	0.0896	0.101	0.1603	0.1518	0.1402	0.1429	0.1413	0.1483	0.1441	0.138	0.1397	0.1371	0.1325	0.1375	0.0746
213	0.0891	0.0849	0.0799	0.0766	0.0807	0.0812	0.0987	0.0904	0.0945	0.0943	0.0933	0.0959	0.135	0.1402	0.1404	0.1302	0.144	0.1317	0.1695	0.1501	0.1536	0.1434	0.1469	0.15	0.1629	0.1514	0.1464	0.1357	0.1382	0.148	0.1114	0.1005	0.097	0.0911	0.0922	0.1051	0.1638	0.1549	0.1447	0.1456	0.1423	0.152	0.147	0.1392	0.1417	0.1399	0.1352	0.1401	0.0766
214.5	0.0905	0.0865	0.0811	0.0776	0.0825	0.0821	0.101	0.0927	0.0963	0.0959	0.0964	0.0984	0.1363	0.1429	0.1439	0.1333	0.1473	0.1349	0.1729	0.1535	0.1517	0.1466	0.1501	0.1526	0.1656	0.1548	0.15	0.1385	0.1419	0.1524	0.1145	0.102	0.1011	0.0936	0.0951	0.107	0.1677	0.1586	0.1462	0.1486	0.1465	0.1547	0.1489	0.1424	0.1451	0.1423	0.1391	0.1423	0.0778
216	0.0932	0.0888	0.0831	0.0794	0.0833	0.0841	0.1043	0.0953	0.0995	0.0998	0.099	0.1005	0.1406	0.1465	0.1484	0.1375	0.1503	0.1385	0.1758	0.157	0.1574	0.1487	0.1534	0.1559	0.1687	0.1586	0.1536	0.141	0.1444	0.1552	0.1166	0.1045	0.1038	0.0959	0.0967	0.1099	0.1693	0.1615	0.1498	0.1523	0.1496	0.1577	0.1521	0.1463	0.1477	0.1465	0.1413	0.1462	0.0803
217.5	0.0936	0.0895	0.0842	0.08	0.0845	0.0856	0.1061	0.0979	0.1003	0.1002	0.101	0.1028	0.143	0.15	0.1501	0.1406	0.1523	0.1409	0.1786	0.1599	0.1577	0.1515	0.1568	0.158	0.172	0.161	0.1552	0.1443	0.1485	0.1574	0.1186	0.1069	0.1049	0.098	0.0992	0.1118	0.1729	0.1637	0.1527	0.1544	0.1524	0.1602	0.1565	0.1481	0.1501	0.1485	0.1439	0.1488	0.0815
219	0.0958	0.0912	0.0858	0.0821	0.0866	0.0877	0.1082	0.1002	0.1031	0.1034	0.1038	0.1056	0.1461	0.1537	0.1546	0.1429	0.1563	0.1449	0.1818	0.1658	0.1623	0.1542	0.1598	0.1614	0.1756	0.1647	0.1604	0.1475	0.1528	0.1609	0.1227	0.1105	0.1083	0.1013	0.1027	0.1141	0.1766	0.1673	0.158	0.1578	0.1566	0.1629	0.1598	0.1518	0.1548	0.1523	0.1468	0.152	0.0832
220.5	0.0969	0.0931	0.0871	0.0832	0.0881	0.0888	0.1124	0.1018	0.1059	0.1056	0.1057	0.1071	0.1499	0.1559	0.1576	0.1463	0.1603	0.1478	0.1862	0.1671	0.1674	0.1591	0.1635	0.1672	0.1773	0.1684	0.1629	0.1519	0.1557	0.1645	0.1251	0.113	0.1098	0.1037	0.1048	0.1187	0.1799	0.1707	0.1591	0.1608	0.1588	0.1667	0.1633	0.156	0.1563	0.1557	0.1505	0.1559	0.0851
222	0.0995	0.0947	0.089	0.084	0.0896	0.091	0.1145	0.1047	0.1088	0.1078	0.108	0.1099	0.1534	0.1591	0.1606	0.1511	0.1639	0.1517	0.1888	0.1685	0.1706	0.1616	0.1674	0.1692	0.1799	0.1717	0.1666	0.1544	0.1586	0.1672	0.128	0.115	0.1129	0.1058	0.1079	0.1201	0.1825	0.1746	0.1641	0.1644	0.1615	0.1704	0.1668	0.1586	0.1606	0.1579	0.1532	0.1584	0.0864
223.5	0.1013	0.097	0.0903	0.0861	0.0912	0.0929	0.1172	0.1076	0.1117	0.1118	0.1113	0.1129	0.1559	0.1624	0.1651	0.1534	0.1677	0.1546	0.1927	0.1746	0.1729	0.1648	0.1718	0.1718	0.184	0.1757	0.1711	0.1577	0.1625	0.1696	0.1306	0.1182	0.1164	0.1082	0.1092	0.1229	0.1863	0.177	0.166	0.167	0.1658	0.1711	0.17	0.1623	0.1647	0.161	0.1583	0.1604	0.0885
225	0.104	0.099	0.0922	0.0881	0.0932	0.0941	0.1215	0.1109	0.1151	0.1146	0.1137	0.1163	0.1606	0.1656	0.1675	0.1566	0.171	0.157	0.1953	0.1766	0.1781	0.1682	0.1754	0.176	0.1864	0.1773	0.1735	0.161	0.1655	0.1749	0.1322	0.1203	0.1176	0.1114	0.1127	0.1268	0.189	0.1786	0.1694	0.1694	0.1681	0.1753	0.1724	0.1653	0.1671	0.1654	0.1593	0.166	0.0901
226.5	0.1055	0.101	0.094	0.0894	0.0958	0.0966	0.1235	0.1134	0.1172	0.1171	0.1167	0.1188	0.1607	0.1692	0.1713	0.1601	0.1752	0.1606	0.1969	0.1778	0.178	0.1725	0.1793	0.1797	0.1885	0.1816	0.1757	0.1655	0.1703	0.1759	0.1336	0.1237	0.1204	0.1143	0.1159	0.1284	0.1912	0.182	0.173	0.1738	0.1722	0.1781	0.1759	0.1686	0.1699	0.1696	0.1643	0.1682	0.0915
228	0.1075	0.1031	0.0959	0.0904	0.0962	0.0981	0.1272	0.117	0.1206	0.1203	0.1203	0.1217	0.1678	0.1726	0.1746	0.1632	0.1787	0.1653	0.2052	0.1827	0.1809	0.174	0.181	0.1805	0.1946	0.1863	0.1808	0.1682	0.173	0.1807	0.1398	0.1268	0.124	0.1159	0.1181	0.1314	0.1975	0.187	0.1725	0.1756	0.1733	0.1802	0.1802	0.1737	0.1733	0.1721	0.1673	0.1697	0.0927
229.5	0.1092	0.1063	0.0985	0.0926	0.0985	0.1002	0.1306	0.1198	0.1247	0.1246	0.1243	0.125	0.1701	0.1761	0.1786	0.1665	0.1812	0.1683	0.2059	0.1859	0.1877	0.1769	0.1842	0.1863	0.1954	0.1892	0.1837	0.1713	0.1763	0.1843	0.1414	0.13	0.1263	0.1194	0.1203	0.1345	0.2004	0.188	0.1794	0.1785	0.1769	0.1846	0.1837	0.1746	0.1763	0.1755	0.1721	0.1747	0.0951
231	0.1119	0.1075	0.1007	0.0947	0.1002	0.102	0.133	0.1226	0.1264	0.1264	0.1268	0.1282	0.1735	0.1802	0.1818	0.1707	0.1858	0.1719	0.2105	0.1891	0.1911	0.1814	0.1881	0.1888	0.1978	0.1944	0.1876	0.1746	0.1798	0.1869	0.1435	0.1314	0.1294	0.1235	0.1246	0.1373	0.2033	0.1922	0.1842	0.1823	0.181	0.1875	0.186	0.1789	0.1806	0.1786	0.1753	0.1785	0.0967
232.5	0.1138	0.11	0.1029	0.0965	0.1023	0.1045	0.138	0.1258	0.1289	0.1292	0.1305	0.1308	0.1754	0.1835	0.1844	0.1735	0.1889	0.1754	0.2124	0.1917	0.1906	0.182	0.1909	0.191	0.2006	0.1975	0.1883	0.1777	0.1828	0.1909	0.1456	0.1342	0.1311	0.1259	0.1264	0.1409	0.2063	0.1941	0.1853	0.1856	0.1835	0.1903	0.1897	0.1827	0.1834	0.1827	0.178	0.1814	0.0979
234	0.1157	0.1115	0.1045	0.0985	0.1041	0.1074	0.1398	0.1294	0.1334	0.1323	0.1317	0.1324	0.179	0.1866	0.1888	0.1778	0.1914	0.1799	0.216	0.1974	0.1962	0.187	0.1941	0.1962	0.2044	0.1995	0.1939	0.1816	0.1856	0.1935	0.1497	0.1381	0.134	0.1283	0.1288	0.1418	0.2112	0.1978	0.1879	0.1872	0.1871	0.1928	0.1935	0.1849	0.1871	0.186	0.1812	0.1822	0.0999
235.5	0.1172	0.1143	0.1056	0.1005	0.1066	0.108	0.1439	0.1318	0.1357	0.1363	0.1348	0.1357	0.1829	0.1894	0.1923	0.1806	0.1965	0.1822	0.2204	0.2002	0.2048	0.1906	0.1986	0.1991	0.2057	0.2037	0.1962	0.1848	0.1901	0.1965	0.1521	0.1406	0.1369	0.1313	0.1322	0.145	0.2151	0.2012	0.1933	0.1912	0.1906	0.1953	0.195	0.1887	0.1892	0.1888	0.1848	0.1858	0.1018
237	0.1201	0.1168	0.1088	0.1016	0.1082	0.1109	0.1485	0.1357	0.1398	0.1394	0.1391	0.1405	0.1854	0.1925	0.1963	0.1844	0.2	0.1863	0.2262	0.2021	0.2088	0.1946	0.2025	0.2031	0.2091	0.2061	0.2	0.1878	0.1928	0.1995	0.1563	0.1427	0.1395	0.134	0.1345	0.1491	0.219	0.2043	0.1947	0.1946	0.1912	0.1989	0.2003	0.1919	0.1927	0.1931	0.1895	0.19	0.1037
238.5	0.1218	0.1191	0.1097	0.1033	0.1096	0.1138	0.1503	0.1394	0.1427	0.1434	0.1423	0.1432	0.1891	0.1963	0.1985	0.1875	0.2014	0.1887	0.2288	0.2066	0.2082	0.1957	0.204	0.2064	0.212	0.2095	0.2029	0.1899	0.1968	0.2027	0.1593	0.1447	0.1431	0.1344	0.1354	0.1502	0.223	0.2092	0.1984	0.1962	0.1956	0.2013	0.2031	0.194	0.1967	0.1938	0.1917	0.1922	0.1053
240	0.1234	0.1198	0.1116	0.106	0.1121	0.1152	0.1547	0.1422	0.1455	0.1466	0.146	0.1462	0.1918	0.1985	0.2011	0.1906	0.204	0.1922	0.2336	0.2094	0.2132	0.2	0.2084	0.2092	0.2135	0.2124	0.2061	0.1943	0.1996	0.206	0.1616	0.1484	0.1452	0.1386	0.1385	0.1541	0.225	0.2129	0.2006	0.2001	0.1973	0.2031	0.2021	0.1981	0.199	0.1978	0.1942	0.1946	0.1073
241.5	0.1257	0.1229	0.1142	0.1079	0.1136	0.1174	0.1593	0.1459	0.1496	0.1497	0.1489	0.1498	0.1956	0.2014	0.204	0.1935	0.2093	0.1946	0.2371	0.2137	0.2111	0.2034	0.2125	0.2132	0.2173	0.2146	0.2071	0.1975	0.2028	0.2088	0.1643	0.1511	0.1477	0.1403	0.1421	0.1576	0.2268	0.2158	0.2047	0.2042	0.2006	0.2085	0.2109	0.2014	0.2035	0.2011	0.1988	0.198	0.1089
243	0.1275	0.1248	0.1161	0.1103	0.1155	0.1202	0.1615	0.1496	0.1531	0.1528	0.1517	0.1527	0.1991	0.2058	0.2081	0.1976	0.2113	0.1991	0.2402	0.217	0.2149	0.207	0.216	0.2184	0.2203	0.2196	0.2125	0.2004	0.2063	0.2126	0.169	0.1554	0.1521	0.1432	0.1449	0.1606	0.2315	0.2202	0.2108	0.2078	0.2063	0.2129	0.2168	0.2053	0.2081	0.2049	0.2028	0.2034	0.1111
244.5	0.1299	0.1273	0.1185	0.111	0.1175	0.1223	0.165	0.1523	0.1564	0.1563	0.1552	0.1554	0.2013	0.2074	0.2099	0.1992	0.2137	0.2027	0.2443	0.2195	0.2236	0.2095	0.2182	0.2219	0.2235	0.2211	0.2141	0.2024	0.209	0.2143	0.1723	0.1575	0.154	0.1459	0.1483	0.1641	0.2347	0.2223	0.2121	0.2099	0.2112	0.2153	0.221	0.2086	0.2125	0.2087	0.2067	0.2079	0.113
246	0.1318	0.1298	0.1202	0.1139	0.1198	0.1241	0.1681	0.1552	0.1596	0.1606	0.1592	0.159	0.2034	0.211	0.2145	0.2037	0.2153	0.2043	0.2465	0.2276	0.2231	0.215	0.224	0.2264	0.2272	0.2246	0.2179	0.2066	0.2119	0.218	0.1752	0.1616	0.1579	0.1492	0.1521	0.1675	0.2372	0.2268	0.2184	0.2158	0.2146	0.2201	0.225	0.2136	0.2182	0.2137	0.2108	0.2117	0.1151
247.5	0.1339	0.132	0.1221	0.115	0.1214	0.1267	0.1728	0.1572	0.1615	0.1623	0.1611	0.1621	0.2071	0.2129	0.2163	0.2053	0.2227	0.2068	0.2506	0.2273	0.2319	0.2197	0.2284	0.2304	0.2304	0.2285	0.2206	0.2097	0.2149	0.2214	0.1781	0.1655	0.1611	0.1534	0.1545	0.1711	0.2392	0.2292	0.2208	0.2193	0.2194	0.224	0.2298	0.2193	0.2218	0.2203	0.2152	0.2171	0.1173
249	0.1348	0.1332	0.1242	0.117	0.1232	0.1292	0.1761	0.1609	0.1657	0.1666	0.1649	0.1645	0.2089	0.2173	0.2212	0.2091	0.2262	0.2103	0.252	0.2287	0.237	0.2225	0.2352	0.2339	0.2325	0.2322	0.2238	0.2106	0.2169	0.2224	0.1804	0.168	0.1644	0.1565	0.1582	0.1738	0.2414	0.2311	0.2245	0.2223	0.2227	0.2263	0.233	0.2234	0.2255	0.2203	0.22	0.2198	0.1192
250.5	0.1375	0.1358	0.1253	0.1182	0.1264	0.1313	0.1797	0.1648	0.169	0.1689	0.1676	0.1668	0.2137	0.2211	0.2238	0.213	0.2278	0.2147	0.2565	0.2377	0.2379	0.2268	0.2374	0.238	0.2379	0.235	0.2265	0.2137	0.2191	0.2257	0.1857	0.1708	0.167	0.16	0.1591	0.178	0.2462	0.2344	0.2252	0.2249	0.2212	0.228	0.2368	0.2257	0.2291	0.2281	0.2233	0.2224	0.121
252	0.1398	0.1384	0.1283	0.1204	0.1281	0.1339	0.1836	0.1683	0.1728	0.1726	0.1701	0.1699	0.2163	0.2233	0.2263	0.2163	0.2331	0.2174	0.2586	0.2381	0.2439	0.2301	0.2417	0.2405	0.2388	0.2397	0.2281	0.2172	0.2233	0.2289	0.1863	0.1744	0.1695	0.1625	0.1648	0.1806	0.246	0.2369	0.2281	0.2272	0.2265	0.2321	0.2384	0.2312	0.232	0.232	0.2291	0.2267	0.1227
253.5	0.1425	0.141	0.1297	0.1227	0.1299	0.136	0.1856	0.1712	0.1749	0.1772	0.1745	0.1746	0.2199	0.2271	0.2303	0.2187	0.2352	0.222	0.2612	0.2408	0.2494	0.2331	0.2457	0.2431	0.2434	0.2425	0.2324	0.2204	0.227	0.2322	0.1914	0.1785	0.174	0.1666	0.1676	0.1847	0.2509	0.2389	0.233	0.2309	0.2291	0.2334	0.242	0.2331	0.2364	0.2344	0.2341	0.2296	0.1248
255	0.1429	0.1432	0.1321	0.1242	0.1317	0.1381	0.1899	0.174	0.1776	0.1794	0.1771	0.1767	0.2218	0.229	0.2332	0.2221	0.2382	0.224	0.2636	0.2463	0.2512	0.2352	0.2484	0.247	0.2454	0.2457	0.2344	0.2235	0.2304	0.2347	0.1943	0.1813	0.175	0.1697	0.1704	0.1874	0.2524	0.2409	0.2339	0.2323	0.2327	0.2359	0.2455	0.2372	0.2375	0.2409	0.2375	0.2324	0.1267
256.5	0.1462	0.1453	0.1349	0.1271	0.1341	0.14	0.1938	0.1778	0.1823	0.1836	0.1803	0.1799	0.2255	0.2318	0.2371	0.2237	0.2411	0.2273	0.268	0.2484	0.2522	0.2375	0.2512	0.2502	0.2486	0.2492	0.239	0.2253	0.2338	0.2383	0.1979	0.1837	0.18	0.1709	0.1727	0.1904	0.257	0.2442	0.2381	0.2344	0.2342	0.2391	0.2493	0.2397	0.2416	0.2435	0.2408	0.2359	0.1291
258	0.1476	0.1473	0.1359	0.1286	0.135	0.1423	0.1988	0.1805	0.1846	0.186	0.1824	0.1829	0.23	0.2362	0.2391	0.2271	0.246	0.2296	0.2722	0.25	0.2607	0.2424	0.2545	0.2522	0.2519	0.2528	0.2419	0.2308	0.2361	0.2406	0.2035	0.1881	0.1833	0.1746	0.1769	0.1943	0.2602	0.248	0.2397	0.2382	0.2363	0.2418	0.2532	0.2462	0.2445	0.2461	0.2441	0.2383	0.1307
259.5	0.1511	0.1498	0.1385	0.1311	0.1379	0.144	0.2005	0.1834	0.1894	0.1905	0.1871	0.1853	0.229	0.2394	0.2426	0.2315	0.2492	0.2331	0.2723	0.2521	0.2613	0.2454	0.2588	0.2562	0.2554	0.2561	0.2454	0.2339	0.2418	0.2463	0.2068	0.1907	0.1879	0.179	0.18	0.1985	0.2626	0.2499	0.2436	0.2412	0.2384	0.2444	0.2568	0.2472	0.2497	0.2518	0.2487	0.2416	0.1325
261	0.1524	0.1524	0.1406	0.1328	0.1398	0.1469	0.2026	0.1853	0.1911	0.192	0.1887	0.1878	0.2352	0.2437	0.2459	0.2332	0.2505	0.2364	0.2754	0.2564	0.2626	0.2475	0.2614	0.2585	0.2585	0.2603	0.2486	0.2366	0.2452	0.2489	0.2107	0.1949	0.1903	0.182	0.184	0.2007	0.265	0.2526	0.245	0.2432	0.2439	0.2467	0.2598	0.2508	0.2514	0.2534	0.2532	0.2446	0.1349
262.5	0.1545	0.154	0.1422	0.1346	0.1419	0.1489	0.2061	0.1889	0.1936	0.1955	0.1921	0.1907	0.2368	0.2446	0.2478	0.2373	0.2541	0.2405	0.2786	0.2567	0.2629	0.2499	0.2627	0.2621	0.2596	0.2614	0.2509	0.2398	0.2472	0.2525	0.2141	0.1988	0.1912	0.1855	0.1856	0.2057	0.2672	0.2551	0.2474	0.2464	0.2465	0.2499	0.2606	0.252	0.2536	0.259	0.2536	0.2483	0.1366
264	0.1567	0.1567	0.1449	0.1365	0.144	0.151	0.2091	0.1911	0.1961	0.1981	0.1942	0.1935	0.2403	0.2467	0.252	0.2399	0.2574	0.2418	0.2812	0.262	0.2603	0.2525	0.2649	0.2634	0.2641	0.2648	0.2547	0.2427	0.2495	0.255	0.218	0.2024	0.1953	0.1895	0.1891	0.2084	0.2703	0.2592	0.2521	0.2489	0.2474	0.2519	0.2646	0.2561	0.258	0.2596	0.2575	0.25	0.1389
265.5	0.1587	0.1594	0.1472	0.1392	0.1457	0.1536	0.2116	0.1952	0.2	0.2009	0.1972	0.1964	0.2429	0.2516	0.2546	0.2424	0.2584	0.2457	0.2847	0.2636	0.2676	0.2551	0.2683	0.2659	0.266	0.2688	0.2574	0.2452	0.2524	0.2589	0.2212	0.2056	0.1993	0.1915	0.1921	0.2114	0.2738	0.2612	0.2535	0.2501	0.2509	0.2557	0.2676	0.2593	0.2594	0.2645	0.2608	0.2521	0.141
267	0.1616	0.1619	0.1495	0.1406	0.149	0.1567	0.2155	0.1983	0.2043	0.2045	0.2005	0.1991	0.2459	0.2552	0.2592	0.2469	0.2626	0.2484	0.2869	0.2662	0.2716	0.2579	0.2722	0.2714	0.2702	0.2729	0.2632	0.2486	0.2588	0.262	0.2257	0.209	0.2039	0.197	0.1975	0.2163	0.2762	0.2645	0.258	0.2549	0.2556	0.259	0.2703	0.2638	0.2643	0.2677	0.265	0.2562	0.1432
268.5	0.163	0.164	0.1507	0.1428	0.1505	0.1589	0.2172	0.2001	0.2054	0.2069	0.2028	0.2013	0.249	0.2569	0.2608	0.2481	0.2646	0.2487	0.2908	0.2675	0.2748	0.2595	0.2732	0.2709	0.273	0.2745	0.2628	0.2505	0.2583	0.2633	0.229	0.2139	0.2062	0.1993	0.1991	0.2209	0.2794	0.2667	0.26	0.2555	0.2555	0.2605	0.2728	0.2647	0.2644	0.2695	0.2658	0.2585	0.1449
270	0.1665	0.1666	0.1531	0.1445	0.1523	0.161	0.2192	0.2033	0.2081	0.2088	0.2056	0.205	0.2529	0.2604	0.2632	0.252	0.268	0.2524	0.294	0.271	0.2787	0.2622	0.2763	0.2743	0.275	0.2781	0.2663	0.2541	0.2624	0.2671	0.2324	0.2192	0.2116	0.203	0.2034	0.2252	0.2827	0.2706	0.2631	0.2594	0.26	0.263	0.2755	0.2698	0.2665	0.2733	0.2697	0.2607	0.1461
271.5	0.1685	0.17	0.1568	0.1473	0.1548	0.1642	0.2239	0.2075	0.2111	0.2129	0.2102	0.2088	0.2529	0.2616	0.2662	0.2541	0.2697	0.2557	0.2945	0.2733	0.2815	0.2653	0.2789	0.2764	0.2758	0.2806	0.2695	0.2585	0.2647	0.27	0.2338	0.2218	0.2144	0.2089	0.2075	0.2294	0.2849	0.2727	0.2661	0.2632	0.2623	0.2657	0.2766	0.2704	0.2709	0.2727	0.2711	0.265	0.1498
273	0.1695	0.1705	0.1574	0.148	0.1571	0.1655	0.2273	0.2086	0.2138	0.215	0.2114	0.2102	0.2585	0.2646	0.2685	0.257	0.2723	0.2572	0.2995	0.2777	0.2845	0.2662	0.2805	0.28	0.2821	0.2835	0.2714	0.2578	0.2681	0.2724	0.2396	0.2261	0.2183	0.2109	0.2114	0.2327	0.2903	0.2758	0.2694	0.2646	0.2643	0.2687	0.2819	0.2738	0.2736	0.2791	0.2735	0.2662	0.1516
275	0.1722	0.1732	0.1601	0.1511	0.1595	0.1689	0.2308	0.2116	0.2179	0.2189	0.2144	0.2134	0.2609	0.2679	0.2722	0.2588	0.2752	0.2607	0.3027	0.2808	0.2908	0.2698	0.2847	0.283	0.2832	0.2872	0.2766	0.2621	0.2715	0.276	0.2416	0.2316	0.2248	0.2166	0.2163	0.2385	0.2912	0.2792	0.2721	0.2691	0.2685	0.2732	0.2846	0.2775	0.277	0.282	0.2768	0.2703	0.1536
276	0.1747	0.1761	0.162	0.1537	0.1609	0.1702	0.2334	0.2158	0.2198	0.2215	0.2168	0.2162	0.2614	0.271	0.2752	0.2637	0.2775	0.2645	0.3039	0.285	0.2872	0.2738	0.2868	0.2863	0.2869	0.2899	0.279	0.2672	0.2747	0.2808	0.2457	0.2351	0.227	0.2205	0.22	0.2421	0.2953	0.2831	0.2761	0.2737	0.2718	0.275	0.2876	0.2803	0.281	0.2867	0.2804	0.2716	0.1559
277.5	0.1763	0.1783	0.1652	0.1566	0.1636	0.1742	0.2372	0.2193	0.2239	0.2215	0.2206	0.2184	0.2652	0.2731	0.2775	0.2649	0.2786	0.266	0.306	0.2854	0.2863	0.2732	0.2881	0.2884	0.2889	0.2912	0.2825	0.2682	0.2758	0.2815	0.248	0.2374	0.2307	0.2223	0.2235	0.2459	0.2977	0.2841	0.2783	0.2741	0.2737	0.2777	0.2889	0.2812	0.283	0.2843	0.281	0.275	0.1592
279	0.1784	0.1817	0.1659	0.157	0.1647	0.1762	0.2392	0.2212	0.2262	0.2265	0.2231	0.2213	0.2688	0.2753	0.2796	0.2673	0.2833	0.2685	0.3102	0.2888	0.2958	0.2784	0.2928	0.2917	0.2929	0.2948	0.2852	0.2703	0.2801	0.2851	0.2524	0.2416	0.235	0.2268	0.2263	0.2496	0.3019	0.2879	0.2815	0.2779	0.2786	0.2808	0.2936	0.2866	0.2861	0.2901	0.2868	0.2777	0.1605
280.5	0.1814	0.1835	0.1681	0.1591	0.1662	0.1778	0.2446	0.2239	0.229	0.2307	0.2249	0.224	0.2719	0.2788	0.2839	0.2708	0.2867	0.273	0.3143	0.2937	0.2993	0.2812	0.295	0.2946	0.2961	0.2978	0.2886	0.2752	0.2825	0.2879	0.2504	0.2459	0.2379	0.2315	0.2303	0.2539	0.3026	0.2921	0.282	0.282	0.2809	0.2834	0.2953	0.2895	0.2898	0.2935	0.2888	0.2808	0.1631
282	0.1839	0.1863	0.1708	0.1616	0.1685	0.1802	0.2463	0.2274	0.2324	0.2353	0.2288	0.2272	0.2748	0.2828	0.287	0.2733	0.2879	0.2738	0.316	0.2959	0.2944	0.2828	0.2973	0.297	0.2987	0.3021	0.291	0.2768	0.2869	0.2921	0.2588	0.2501	0.2405	0.2325	0.2351	0.2567	0.3077	0.2954	0.2886	0.2837	0.2847	0.2869	0.2987	0.2942	0.2932	0.2962	0.2937	0.2841	0.1657
283.5	0.185	0.1892	0.1743	0.1638	0.1715	0.1835	0.2497	0.2294	0.236	0.2368	0.2307	0.2299	0.2758	0.2839	0.2876	0.276	0.294	0.2773	0.3179	0.2954	0.3074	0.2858	0.3036	0.3008	0.2993	0.3033	0.2894	0.2804	0.2897	0.2938	0.259	0.2517	0.2444	0.2388	0.2389	0.26	0.3091	0.2971	0.2909	0.2878	0.2875	0.289	0.3005	0.2953	0.296	0.2992	0.2954	0.2863	0.1676
285	0.1879	0.1916	0.1751	0.1649	0.1728	0.1854	0.2541	0.2342	0.2399	0.2414	0.2359	0.2336	0.2804	0.2871	0.2918	0.2785	0.2952	0.281	0.3228	0.3	0.3132	0.288	0.3053	0.3043	0.3035	0.3062	0.2953	0.2827	0.2919	0.2975	0.2626	0.2567	0.2481	0.2404	0.2408	0.264	0.3126	0.3	0.2953	0.2898	0.2913	0.2922	0.3048	0.2982	0.3009	0.3043	0.2991	0.2903	0.1707
286.5	0.1907	0.1935	0.1772	0.1677	0.1737	0.1872	0.2567	0.2356	0.2425	0.2435	0.2374	0.2356	0.2829	0.2899	0.2941	0.28	0.2972	0.2825	0.3258	0.302	0.3149	0.2892	0.3084	0.3059	0.3057	0.3088	0.298	0.2846	0.2931	0.2995	0.2679	0.2588	0.2517	0.2414	0.2433	0.2652	0.3151	0.3019	0.293	0.2916	0.2935	0.2937	0.3074	0.3006	0.3015	0.3034	0.303	0.2925	0.1717
288	0.1928	0.1956	0.1797	0.1701	0.1771	0.1905	0.2599	0.2396	0.2458	0.2458	0.2419	0.239	0.2848	0.2932	0.2971	0.2845	0.299	0.2856	0.3289	0.3065	0.3092	0.2907	0.3109	0.3079	0.3076	0.3105	0.3016	0.2871	0.2969	0.302	0.2693	0.2626	0.2551	0.2453	0.2475	0.2699	0.3183	0.3048	0.2995	0.2949	0.2971	0.2965	0.3114	0.3038	0.3067	0.308	0.3051	0.2956	0.1746
289.5	0.1959	0.1981	0.1805	0.1708	0.1768	0.1917	0.2629	0.2408	0.2481	0.2491	0.2426	0.2417	0.2889	0.2951	0.2982	0.2863	0.3031	0.2861	0.3325	0.3093	0.3232	0.296	0.3156	0.3131	0.3101	0.3144	0.304	0.2895	0.2997	0.3044	0.2723	0.2652	0.2583	0.2495	0.2507	0.2741	0.321	0.3086	0.3015	0.2976	0.3001	0.3008	0.3151	0.3084	0.3091	0.3106	0.3083	0.2983	0.1762
291	0.1976	0.2018	0.1836	0.1732	0.1802	0.195	0.2649	0.2423	0.2503	0.2529	0.2465	0.2436	0.2907	0.2978	0.3017	0.2898	0.3057	0.2911	0.3355	0.311	0.3258	0.3004	0.3161	0.3142	0.313	0.316	0.306	0.2938	0.3018	0.3068	0.2739	0.2687	0.2611	0.2508	0.2538	0.2759	0.3217	0.3099	0.3046	0.3011	0.3018	0.3019	0.3162	0.3091	0.3138	0.3151	0.3116	0.3005	0.1777
292.5	0.2014	0.2046	0.1862	0.1745	0.1827	0.1977	0.2684	0.2477	0.253	0.256	0.2502	0.2474	0.2933	0.3014	0.3056	0.2914	0.3071	0.2929	0.3363	0.3142	0.3227	0.2995	0.3197	0.3177	0.3139	0.3189	0.3098	0.2956	0.3052	0.3097	0.2743	0.2723	0.267	0.2545	0.2566	0.2789	0.3263	0.312	0.3079	0.3028	0.3052	0.3047	0.3206	0.3135	0.3167	0.3186	0.3141	0.304	0.1806
294	0.2033	0.2069	0.1895	0.1781	0.1862	0.2009	0.2695	0.2508	0.2575	0.2585	0.2516	0.2496	0.2954	0.3038	0.3072	0.2955	0.3101	0.2958	0.3402	0.3173	0.33	0.304	0.3239	0.3194	0.3166	0.3214	0.3118	0.2985	0.3084	0.3114	0.2791	0.275	0.2673	0.2575	0.2595	0.282	0.3294	0.3167	0.3085	0.3053	0.3075	0.3058	0.324	0.316	0.3191	0.3199	0.3173	0.3059	0.1831
295.5	0.2057	0.2103	0.1923	0.1806	0.1889	0.2038	0.2739	0.2539	0.2599	0.2622	0.2553	0.2516	0.2983	0.3069	0.3105	0.2969	0.3116	0.2992	0.3432	0.321	0.3313	0.309	0.3251	0.3239	0.3195	0.3242	0.3153	0.3026	0.3102	0.3144	0.2828	0.2767	0.2708	0.261	0.2621	0.2857	0.3329	0.3186	0.3116	0.3087	0.3096	0.3093	0.3268	0.3198	0.322	0.3243	0.3204	0.3102	0.1854
297	0.2076	0.2124	0.1938	0.1829	0.1904	0.2063	0.2751	0.2558	0.2615	0.2641	0.2571	0.2539	0.3001	0.3085	0.3133	0.2992	0.315	0.2999	0.344	0.3213	0.3367	0.3107	0.3292	0.3243	0.3217	0.326	0.3178	0.3037	0.3121	0.3161	0.2816	0.2802	0.2737	0.2648	0.2659	0.2869	0.3343	0.3205	0.3147	0.3106	0.3129	0.311	0.3282	0.3228	0.3257	0.3281	0.3256	0.3111	0.187
298.5	0.21	0.2146	0.1966	0.1855	0.1928	0.2086	0.2798	0.2589	0.2639	0.2686	0.2606	0.2589	0.3024	0.3105	0.3131	0.3018	0.3156	0.3038	0.346	0.3275	0.338	0.3112	0.3289	0.3287	0.3239	0.3282	0.3201	0.3059	0.3142	0.3198	0.2859	0.2835	0.275	0.2669	0.268	0.2929	0.3387	0.3229	0.3167	0.3133	0.316	0.3142	0.3324	0.3255	0.3303	0.3304	0.3272	0.3147	0.1896
300	0.2129	0.2183	0.1994	0.1874	0.1956	0.2113	0.2827	0.2615	0.2683	0.2716	0.2639	0.2628	0.3049	0.3132	0.3174	0.304	0.3204	0.3061	0.3525	0.3278	0.3384	0.3152	0.3353	0.332	0.3247	0.3308	0.3186	0.3087	0.3177	0.322	0.289	0.2851	0.2797	0.2682	0.271	0.2939	0.3416	0.3245	0.3186	0.3152	0.318	0.3164	0.3355	0.3277	0.3327	0.3321	0.3302	0.3186	0.1918
301.5	0.215	0.2199	0.2006	0.1898	0.1969	0.214	0.2855	0.2643	0.2709	0.2738	0.2665	0.2641	0.3072	0.3166	0.3204	0.3067	0.3218	0.3081	0.3545	0.3311	0.3439	0.3188	0.3377	0.3338	0.3267	0.3341	0.326	0.3112	0.3199	0.3242	0.292	0.2905	0.2843	0.2711	0.275	0.297	0.3453	0.329	0.3226	0.3182	0.3201	0.3182	0.3386	0.3316	0.3378	0.335	0.3338	0.3205	0.1932
303	0.2168	0.2229	0.2033	0.1914	0.2005	0.217	0.2896	0.2681	0.2743	0.2778	0.2695	0.2665	0.3107	0.3198	0.3225	0.3089	0.3232	0.3104	0.3568	0.3339	0.3465	0.319	0.339	0.3374	0.3283	0.3364	0.3273	0.3132	0.3219	0.3274	0.2961	0.2932	0.2857	0.2737	0.2765	0.3024	0.3479	0.3312	0.3284	0.3213	0.3227	0.3212	0.3416	0.3358	0.3433	0.3393	0.3359	0.3245	0.196
304.5	0.2188	0.2249	0.2056	0.1941	0.2017	0.2176	0.2904	0.2698	0.2761	0.2795	0.2705	0.2692	0.3121	0.3199	0.3239	0.3111	0.3255	0.3127	0.3586	0.3358	0.35	0.3226	0.3433	0.3406	0.3302	0.3371	0.3289	0.3154	0.3239	0.3275	0.2971	0.2953	0.2886	0.2776	0.2798	0.3035	0.3486	0.3332	0.3276	0.3237	0.3254	0.3224	0.3448	0.3378	0.3443	0.3412	0.3408	0.3258	0.1966
306	0.2202	0.2272	0.2081	0.1965	0.2052	0.2223	0.2949	0.2732	0.2803	0.284	0.2734	0.2705	0.3147	0.3219	0.3266	0.314	0.3264	0.3154	0.3611	0.3376	0.3513	0.3268	0.3459	0.3438	0.3306	0.3396	0.3309	0.3181	0.3267	0.3314	0.3009	0.2972	0.2918	0.2796	0.2831	0.3072	0.3508	0.3353	0.3329	0.3258	0.3282	0.3261	0.3464	0.3394	0.3485	0.3448	0.3439	0.3296	0.1987
307.5	0.2226	0.2302	0.2098	0.1981	0.2058	0.2236	0.2988	0.2758	0.2813	0.2852	0.2767	0.2734	0.3176	0.3252	0.33	0.3158	0.3316	0.3173	0.3642	0.3418	0.357	0.3301	0.3497	0.3458	0.3332	0.344	0.3346	0.3206	0.3301	0.3352	0.3042	0.3017	0.2956	0.2825	0.2871	0.3117	0.3525	0.3385	0.3321	0.3284	0.332	0.3281	0.3491	0.3446	0.352	0.3475	0.3463	0.3319	0.2014
309	0.2253	0.2325	0.2122	0.2011	0.2083	0.2264	0.3007	0.2791	0.283	0.2886	0.2793	0.2754	0.3195	0.328	0.3305	0.3182	0.335	0.3194	0.3691	0.3436	0.3584	0.3319	0.3548	0.3489	0.3357	0.3465	0.3355	0.3237	0.3328	0.3354	0.3058	0.3038	0.2982	0.2865	0.2897	0.3147	0.3535	0.339	0.3368	0.3325	0.3355	0.3308	0.3541	0.3471	0.3547	0.3515	0.3506	0.3361	0.2044
310.5	0.2283	0.2347	0.2147	0.2031	0.2108	0.2301	0.3035	0.2829	0.289	0.293	0.283	0.2794	0.3217	0.3308	0.3356	0.321	0.338	0.3222	0.3709	0.3468	0.3609	0.3369	0.3567	0.3526	0.3385	0.3481	0.338	0.3262	0.3351	0.3369	0.3109	0.3077	0.3023	0.2906	0.2921	0.3182	0.3558	0.3418	0.3391	0.3348	0.3371	0.3322	0.3549	0.3516	0.3589	0.3539	0.3543	0.338	0.2073
312	0.2299	0.2379	0.2181	0.2062	0.2135	0.2321	0.3053	0.2854	0.2911	0.2952	0.287	0.2828	0.3247	0.334	0.3373	0.3238	0.3391	0.3265	0.3724	0.3517	0.3603	0.3386	0.3587	0.3558	0.3417	0.3501	0.3407	0.3282	0.3372	0.3401	0.3152	0.313	0.3052	0.2945	0.2971	0.3221	0.3595	0.3431	0.3436	0.3368	0.3408	0.3344	0.3602	0.3539	0.3645	0.3571	0.3564	0.3414	0.2107
313.5	0.2319	0.2402	0.2196	0.2074	0.2143	0.2338	0.3096	0.2878	0.2948	0.2997	0.2898	0.286	0.3283	0.3362	0.3397	0.3267	0.3414	0.3276	0.375	0.3543	0.3641	0.3421	0.3611	0.3579	0.3453	0.3524	0.3435	0.3305	0.3399	0.3408	0.3179	0.3145	0.3067	0.2965	0.3001	0.3247	0.3621	0.3449	0.3464	0.3385	0.3443	0.3359	0.3642	0.3576	0.3667	0.3597	0.3609	0.3444	0.2143
315	0.2343	0.2434	0.2223	0.2098	0.2162	0.2362	0.3128	0.2901	0.297	0.3007	0.2924	0.2872	0.331	0.3371	0.3423	0.3283	0.3462	0.3291	0.3777	0.3562	0.3722	0.3457	0.3653	0.3596	0.349	0.3545	0.3454	0.3321	0.3415	0.3426	0.3214	0.318	0.312	0.2997	0.3017	0.3275	0.3651	0.3472	0.3479	0.3389	0.3439	0.3365	0.3663	0.3608	0.3698	0.3613	0.3647	0.3466	0.2161
316.5	0.2367	0.2446	0.2232	0.2117	0.2181	0.2382	0.3146	0.292	0.3001	0.3045	0.2949	0.2902	0.3313	0.3399	0.3428	0.3316	0.3437	0.3336	0.3811	0.3585	0.3715	0.3464	0.3659	0.3618	0.3495	0.3574	0.346	0.3333	0.3426	0.345	0.3239	0.3191	0.3147	0.3022	0.3046	0.3306	0.366	0.3487	0.3453	0.3402	0.3462	0.3387	0.369	0.3629	0.3721	0.3643	0.3667	0.3496	0.2185
318	0.2386	0.2475	0.2268	0.2137	0.2206	0.2407	0.3172	0.2957	0.3007	0.309	0.2988	0.2941	0.336	0.342	0.3454	0.3348	0.349	0.3347	0.3863	0.362	0.3765	0.3503	0.3677	0.364	0.3543	0.3601	0.3491	0.3362	0.3467	0.3455	0.3282	0.3233	0.3164	0.3079	0.3086	0.3335	0.3689	0.3524	0.3508	0.3437	0.3475	0.3386	0.3723	0.3657	0.3768	0.3669	0.3689	0.3518	0.2213
319.5	0.2416	0.25	0.2283	0.2148	0.2228	0.2427	0.319	0.2985	0.3038	0.3092	0.2997	0.2963	0.3358	0.3458	0.3486	0.3368	0.3515	0.3374	0.3897	0.3635	0.3809	0.3522	0.3727	0.3664	0.3548	0.3634	0.3535	0.3386	0.3504	0.3475	0.3304	0.3264	0.3203	0.3091	0.3121	0.3362	0.369	0.3551	0.3515	0.3456	0.3511	0.3425	0.374	0.3691	0.38	0.3695	0.3736	0.3535	0.2234
321	0.2432	0.2513	0.2304	0.217	0.2248	0.2448	0.3228	0.3017	0.3065	0.3139	0.304	0.2989	0.3401	0.3471	0.3499	0.3381	0.3525	0.3397	0.3928	0.3668	0.381	0.3524	0.3732	0.3696	0.3562	0.3644	0.355	0.3398	0.3533	0.351	0.335	0.3293	0.3217	0.3123	0.3149	0.3389	0.3709	0.3559	0.3527	0.347	0.3534	0.3438	0.3772	0.3714	0.3815	0.3731	0.3768	0.3559	0.2256
322.5	0.2456	0.2542	0.2322	0.219	0.2268	0.2471	0.3262	0.305	0.3103	0.3173	0.3059	0.3014	0.3431	0.3497	0.353	0.3412	0.3563	0.3415	0.3964	0.3687	0.3821	0.3568	0.3761	0.3726	0.356	0.3674	0.3594	0.3445	0.356	0.3536	0.3383	0.3329	0.328	0.3169	0.3172	0.3439	0.3719	0.3576	0.3579	0.3508	0.3555	0.3472	0.3792	0.3741	0.3864	0.3759	0.379	0.3599	0.2277
324	0.2481	0.2568	0.235	0.2216	0.2286	0.2501	0.3287	0.306	0.3103	0.3178	0.3087	0.3047	0.3451	0.3522	0.3547	0.3435	0.3598	0.3449	0.3977	0.3715	0.3843	0.3597	0.3803	0.3735	0.3569	0.3699	0.3625	0.3475	0.3592	0.3567	0.3386	0.3358	0.3318	0.3188	0.3202	0.3455	0.3734	0.3593	0.3597	0.3533	0.3569	0.348	0.3824	0.3766	0.3892	0.3774	0.3802	0.3617	0.2308
325	0.2508	0.26	0.2386	0.2247	0.232	0.253	0.3318	0.3093	0.3163	0.3212	0.3119	0.3067	0.3476	0.3547	0.3577	0.3461	0.3588	0.3489	0.3986	0.3748	0.3865	0.3631	0.3828	0.3782	0.3578	0.3715	0.3643	0.3507	0.3621	0.3602	0.3442	0.3385	0.3334	0.3232	0.3236	0.3494	0.3745	0.3611	0.3579	0.3561	0.3594	0.3508	0.3852	0.3799	0.3906	0.3795	0.3837	0.3646	0.2326
327	0.2526	0.2606	0.2405	0.227	0.2329	0.2553	0.3345	0.3116	0.318	0.3241	0.3135	0.3088	0.3496	0.3577	0.3614	0.3489	0.3627	0.3492	0.4023	0.3782	0.3911	0.366	0.3844	0.3803	0.3578	0.3738	0.3673	0.3536	0.3638	0.3623	0.3454	0.3415	0.3388	0.3254	0.3269	0.3509	0.3756	0.3627	0.3615	0.3556	0.3618	0.3517	0.3871	0.3819	0.3936	0.3828	0.3862	0.3668	0.2343
328.5	0.2538	0.2632	0.2413	0.2272	0.2332	0.256	0.3393	0.3138	0.3202	0.3267	0.3163	0.3111	0.3507	0.3588	0.3617	0.3502	0.3637	0.3509	0.403	0.383	0.3962	0.3646	0.3866	0.3834	0.3586	0.3731	0.369	0.354	0.3653	0.3631	0.3487	0.3441	0.3379	0.3272	0.3287	0.355	0.3769	0.3629	0.3636	0.357	0.3628	0.3524	0.3908	0.3842	0.3957	0.3848	0.3886	0.3676	0.2365
330	0.2559	0.265	0.243	0.2285	0.2358	0.2585	0.3417	0.3166	0.3231	0.3293	0.3182	0.3133	0.3522	0.3604	0.3631	0.354	0.3652	0.3553	0.4062	0.3847	0.3993	0.3697	0.3915	0.385	0.36	0.3755	0.3693	0.355	0.3666	0.365	0.3503	0.3471	0.3417	0.3308	0.3321	0.3563	0.3785	0.3644	0.3663	0.3578	0.3651	0.3536	0.3948	0.3877	0.4002	0.3866	0.3916	0.3711	0.2383
331.5	0.2578	0.2682	0.2449	0.2307	0.2386	0.2614	0.345	0.3198	0.3257	0.3322	0.3213	0.3156	0.3524	0.3618	0.3642	0.3557	0.3671	0.3566	0.4072	0.3868	0.4016	0.3742	0.3946	0.3876	0.3616	0.3761	0.371	0.358	0.3682	0.3667	0.3532	0.3509	0.3434	0.3341	0.3353	0.3609	0.3795	0.3652	0.3679	0.3593	0.3667	0.3555	0.3979	0.3912	0.4031	0.391	0.394	0.3733	0.2405
333	0.2598	0.2695	0.2477	0.2333	0.2408	0.2633	0.349	0.3224	0.3291	0.3345	0.3242	0.3177	0.3533	0.3624	0.3635	0.3567	0.3681	0.3581	0.4068	0.3883	0.4023	0.3775	0.3968	0.391	0.3604	0.3764	0.3703	0.3594	0.3682	0.3681	0.3573	0.3521	0.3477	0.3371	0.3375	0.3629	0.3805	0.366	0.3712	0.3604	0.3665	0.3568	0.4017	0.39	0.4077	0.3941	0.3967	0.3779	0.2428
334.5	0.2622	0.272	0.2488	0.2346	0.2402	0.2639	0.3491	0.3256	0.3338	0.339	0.3257	0.3204	0.3542	0.3635	0.3674	0.3584	0.3696	0.3596	0.4102	0.3908	0.4068	0.38	0.4	0.3927	0.3629	0.3776	0.3718	0.3596	0.3703	0.3688	0.3606	0.3552	0.3504	0.339	0.3401	0.3647	0.3821	0.3667	0.3698	0.3617	0.3672	0.3566	0.4057	0.397	0.4094	0.3966	0.3992	0.3787	0.2453
336	0.2652	0.2748	0.2516	0.2373	0.243	0.2678	0.3531	0.3274	0.3361	0.3419	0.3287	0.3236	0.3557	0.364	0.3689	0.36	0.3697	0.3606	0.4123	0.3919	0.4078	0.3821	0.4028	0.3964	0.363	0.3775	0.3732	0.3613	0.3701	0.3686	0.3624	0.3578	0.3522	0.3413	0.3436	0.3682	0.3835	0.368	0.3684	0.3627	0.3695	0.3591	0.4082	0.3996	0.41	0.4004	0.4035	0.3828	0.2472
337.5	0.2651	0.2758	0.2535	0.2389	0.2459	0.2702	0.3558	0.3301	0.3381	0.3444	0.3313	0.3262	0.3565	0.3653	0.3694	0.3606	0.3704	0.3613	0.4133	0.3951	0.4093	0.3839	0.4054	0.3982	0.3639	0.3792	0.373	0.3612	0.3724	0.3692	0.3611	0.3604	0.357	0.346	0.3468	0.3712	0.3838	0.3689	0.3741	0.364	0.3706	0.3592	0.4098	0.4011	0.4132	0.4043	0.4067	0.3843	0.249
339	0.2672	0.2791	0.2552	0.2399	0.2465	0.2716	0.3569	0.3309	0.3397	0.3449	0.3341	0.3274	0.3572	0.3663	0.3698	0.3617	0.3725	0.3622	0.4153	0.3962	0.412	0.3849	0.4084	0.399	0.365	0.3806	0.3744	0.3613	0.3725	0.3703	0.3669	0.363	0.3573	0.3476	0.3494	0.3732	0.3863	0.3705	0.3731	0.3648	0.371	0.3616	0.4121	0.4051	0.4172	0.4059	0.4087	0.387	0.2512
340.5	0.2698	0.282	0.2579	0.2423	0.2487	0.274	0.3595	0.3342	0.3411	0.348	0.3346	0.3292	0.359	0.3676	0.3711	0.3623	0.3714	0.3641	0.4187	0.3974	0.4125	0.3868	0.4087	0.3999	0.3655	0.3821	0.375	0.3617	0.3731	0.371	0.3707	0.3668	0.3601	0.3515	0.3523	0.3767	0.3877	0.3715	0.377	0.3656	0.3724	0.3615	0.4147	0.409	0.4193	0.4085	0.4119	0.3889	0.2535
342	0.2727	0.2838	0.2586	0.2443	0.2498	0.2759	0.3631	0.3361	0.3448	0.3521	0.3362	0.3299	0.3594	0.369	0.372	0.3638	0.3737	0.3643	0.4204	0.3979	0.4119	0.3891	0.41	0.4002	0.3663	0.3824	0.3758	0.3635	0.374	0.3704	0.3743	0.3686	0.3621	0.3531	0.3547	0.3785	0.3888	0.372	0.3765	0.3673	0.3737	0.363	0.4162	0.4095	0.4152	0.4104	0.4149	0.3919	0.2554
343.5	0.2747	0.2867	0.2626	0.2466	0.253	0.2784	0.3662	0.3397	0.35	0.3563	0.3386	0.333	0.361	0.3701	0.3729	0.3643	0.3745	0.3655	0.4214	0.3978	0.4132	0.3895	0.4105	0.4033	0.3679	0.3822	0.3766	0.3628	0.3753	0.3726	0.3773	0.3693	0.3647	0.3544	0.3574	0.3821	0.3902	0.3733	0.3755	0.3674	0.3755	0.3639	0.4188	0.4099	0.4244	0.4122	0.4175	0.3932	0.2569
345	0.2755	0.2874	0.264	0.2481	0.2545	0.2809	0.3677	0.3425	0.3509	0.3572	0.3421	0.3344	0.3617	0.3698	0.3749	0.366	0.3786	0.3656	0.424	0.4018	0.4188	0.3925	0.4144	0.4037	0.3679	0.3841	0.3775	0.3645	0.3757	0.3733	0.3809	0.3728	0.3673	0.3576	0.3592	0.3832	0.3912	0.3745	0.3808	0.3698	0.3761	0.3652	0.4199	0.4138	0.4253	0.414	0.4183	0.3927	0.2596
346.5	0.2782	0.2904	0.2666	0.2496	0.2562	0.2833	0.3689	0.3461	0.3542	0.3603	0.3449	0.3375	0.3633	0.3715	0.3767	0.3667	0.377	0.3682	0.4271	0.4039	0.4203	0.3945	0.4154	0.4069	0.3692	0.3851	0.3789	0.3652	0.3766	0.3747	0.3849	0.3753	0.3714	0.3599	0.3617	0.3873	0.393	0.3761	0.3807	0.3703	0.3763	0.3662	0.4215	0.4137	0.4275	0.4157	0.4206	0.394	0.2611
348	0.2806	0.2926	0.268	0.2528	0.2586	0.2856	0.3717	0.3482	0.3558	0.3605	0.3476	0.341	0.3647	0.373	0.3768	0.3677	0.3785	0.3686	0.4291	0.4056	0.4206	0.3943	0.4157	0.4074	0.3694	0.3851	0.3789	0.367	0.3777	0.3748	0.388	0.3781	0.3703	0.364	0.3645	0.3896	0.3933	0.3769	0.383	0.3719	0.3772	0.3683	0.4225	0.415	0.4173	0.4175	0.4233	0.3973	0.2634
349.5	0.2833	0.295	0.2709	0.2548	0.2603	0.2879	0.3722	0.35	0.3596	0.366	0.3492	0.3427	0.3653	0.3739	0.3771	0.3683	0.3797	0.3704	0.4297	0.4081	0.4201	0.3971	0.4167	0.4123	0.3714	0.3878	0.3804	0.3683	0.3784	0.3768	0.3876	0.3818	0.3772	0.3653	0.3676	0.3927	0.3945	0.3783	0.383	0.3727	0.3793	0.3695	0.4256	0.4181	0.4296	0.4191	0.4248	0.3982	0.2651
351	0.2862	0.2989	0.2748	0.2574	0.2627	0.29	0.3751	0.3514	0.3601	0.365	0.3523	0.3459	0.3661	0.3747	0.3789	0.3698	0.3807	0.3706	0.4316	0.4111	0.4223	0.4014	0.4216	0.4128	0.371	0.3886	0.3808	0.3686	0.3794	0.3778	0.3927	0.3847	0.3793	0.369	0.3702	0.3953	0.3958	0.3794	0.3862	0.3743	0.3805	0.3709	0.4272	0.4181	0.4326	0.4213	0.4254	0.4003	0.2675
352.5	0.2861	0.3002	0.2742	0.2578	0.2655	0.2917	0.3761	0.352	0.3606	0.3673	0.3532	0.3458	0.3673	0.3754	0.3792	0.3703	0.3807	0.3706	0.4329	0.4118	0.4233	0.4007	0.4234	0.4159	0.3728	0.39	0.383	0.3686	0.3801	0.379	0.3949	0.3884	0.3813	0.3712	0.3719	0.3978	0.3968	0.3808	0.3854	0.3758	0.3813	0.371	0.4278	0.4197	0.4345	0.4219	0.4265	0.402	0.2691
354	0.2884	0.3014	0.2762	0.2599	0.2661	0.2936	0.3764	0.3523	0.3624	0.3677	0.3542	0.3475	0.3683	0.3764	0.3803	0.3695	0.3833	0.3711	0.4339	0.4137	0.4294	0.4035	0.4242	0.4176	0.3739	0.3901	0.3832	0.3699	0.3802	0.3791	0.3987	0.3894	0.3864	0.3747	0.3741	0.3993	0.3984	0.3816	0.3873	0.3765	0.3834	0.3722	0.4306	0.4231	0.4371	0.4251	0.4279	0.4039	0.271
355.5	0.2923	0.3042	0.2785	0.262	0.2673	0.2967	0.3782	0.3542	0.3635	0.3689	0.3548	0.3491	0.3704	0.3786	0.3824	0.373	0.3853	0.3733	0.4361	0.4166	0.4274	0.4065	0.4269	0.4213	0.3755	0.3916	0.3838	0.3708	0.3818	0.3804	0.4012	0.3926	0.3861	0.377	0.378	0.4031	0.4	0.3835	0.3857	0.3781	0.3845	0.3729	0.4322	0.4248	0.434	0.4274	0.4305	0.4045	0.273
357	0.2925	0.3061	0.2803	0.2632	0.2707	0.2991	0.3801	0.3552	0.365	0.3688	0.3557	0.35	0.3708	0.3792	0.3831	0.3744	0.3855	0.374	0.4364	0.4171	0.4347	0.4091	0.4315	0.4209	0.3751	0.3931	0.3847	0.3716	0.3818	0.3801	0.4014	0.3957	0.3915	0.3799	0.381	0.4046	0.4013	0.3837	0.3933	0.379	0.3848	0.3739	0.4336	0.4265	0.441	0.4294	0.4314	0.4079	0.2754
358.5	0.2952	0.3085	0.2826	0.2665	0.2712	0.3	0.379	0.3557	0.3663	0.3713	0.3562	0.3511	0.3718	0.3808	0.3847	0.3748	0.3865	0.3764	0.4389	0.4199	0.433	0.4091	0.433	0.4259	0.3766	0.3939	0.3868	0.3739	0.3833	0.3817	0.4033	0.3993	0.3947	0.3823	0.3832	0.4085	0.402	0.3854	0.3901	0.3792	0.3868	0.3749	0.4371	0.4294	0.4456	0.4328	0.4341	0.409	0.2766
360	0.2971	0.3096	0.2848	0.268	0.273	0.3023	0.3826	0.3567	0.3669	0.3723	0.3573	0.3514	0.3722	0.3823	0.3859	0.3761	0.3871	0.3748	0.4392	0.422	0.4325	0.4144	0.4335	0.426	0.3787	0.3951	0.3868	0.3741	0.3854	0.3825	0.4048	0.4011	0.3961	0.3864	0.3859	0.4111	0.4034	0.3869	0.3927	0.3802	0.3881	0.3761	0.44	0.4319	0.4475	0.4354	0.435	0.4119	0.2796
361.5	0.2995	0.3127	0.2874	0.2696	0.2757	0.3052	0.3837	0.3585	0.3695	0.375	0.3592	0.3534	0.3731	0.3819	0.3862	0.3767	0.3887	0.3775	0.4388	0.4216	0.4348	0.4148	0.4348	0.4283	0.3788	0.3958	0.387	0.3734	0.3852	0.3839	0.4048	0.4024	0.3982	0.3881	0.3881	0.4137	0.4042	0.3868	0.3931	0.3829	0.389	0.3783	0.4407	0.4322	0.4489	0.4369	0.4387	0.4148	0.2805
363	0.3006	0.3149	0.2892	0.272	0.2774	0.3082	0.3847	0.3593	0.3692	0.3743	0.3598	0.3543	0.3764	0.3847	0.3863	0.3784	0.3901	0.3795	0.4419	0.424	0.4381	0.4171	0.4373	0.4267	0.3798	0.3968	0.3883	0.3758	0.3874	0.3835	0.4074	0.405	0.4008	0.3921	0.3911	0.4155	0.4057	0.389	0.3951	0.3833	0.39	0.3791	0.4432	0.4359	0.4515	0.4381	0.4403	0.4159	0.2823
364.5	0.3034	0.3169	0.2915	0.2746	0.279	0.3094	0.3861	0.3604	0.372	0.3771	0.3605	0.3541	0.3776	0.3852	0.3888	0.3796	0.3924	0.3803	0.4427	0.4246	0.4388	0.4188	0.4394	0.4303	0.3812	0.3968	0.39	0.3762	0.3885	0.3848	0.4085	0.407	0.4031	0.3946	0.3936	0.418	0.4069	0.3899	0.3959	0.3844	0.3921	0.3796	0.4444	0.437	0.4537	0.4415	0.4436	0.4181	0.2847
366	0.3033	0.3189	0.2929	0.2758	0.2807	0.3113	0.3879	0.361	0.3697	0.3757	0.361	0.3547	0.3766	0.3873	0.3876	0.3819	0.3911	0.3809	0.4428	0.4267	0.437	0.4182	0.4401	0.4302	0.3823	0.3978	0.3899	0.378	0.3887	0.3856	0.4096	0.4078	0.4043	0.3954	0.3953	0.4195	0.4074	0.3901	0.3983	0.3851	0.3927	0.3816	0.4458	0.4382	0.4539	0.4421	0.4457	0.4196	0.2875
367.5	0.3054	0.3209	0.2949	0.2782	0.2833	0.3132	0.3877	0.3623	0.3707	0.377	0.3632	0.3561	0.3772	0.3874	0.3916	0.3824	0.3943	0.383	0.4438	0.4277	0.4379	0.4209	0.4429	0.4319	0.3824	0.4009	0.3911	0.3795	0.3907	0.3872	0.4104	0.4102	0.4058	0.3986	0.3981	0.4211	0.4085	0.3927	0.3993	0.3875	0.3948	0.3827	0.4462	0.4407	0.4576	0.4459	0.4471	0.4213	0.2888
369	0.3081	0.3237	0.2976	0.2805	0.2854	0.3161	0.3886	0.3631	0.3733	0.3793	0.3637	0.3577	0.3785	0.3883	0.3938	0.3831	0.3938	0.3826	0.4466	0.4278	0.4455	0.4233	0.4438	0.4345	0.3837	0.4012	0.3924	0.3797	0.3914	0.3869	0.4123	0.4105	0.4077	0.3997	0.3996	0.4226	0.4097	0.3937	0.3978	0.3885	0.3957	0.3838	0.4476	0.4422	0.4581	0.4454	0.4481	0.4217	0.2903
370.5	0.3104	0.325	0.2985	0.2816	0.2878	0.3176	0.3909	0.365	0.3761	0.382	0.3646	0.3582	0.3815	0.39	0.3936	0.3846	0.3951	0.3852	0.4469	0.4287	0.4385	0.4238	0.4442	0.4365	0.3856	0.4018	0.3936	0.3814	0.3921	0.3901	0.414	0.4113	0.4088	0.4005	0.4009	0.4236	0.411	0.3938	0.4004	0.3904	0.3969	0.3857	0.4503	0.4431	0.459	0.4466	0.45	0.4225	0.2939
372	0.3115	0.3271	0.3019	0.2843	0.2883	0.3196	0.3922	0.3658	0.376	0.3817	0.3662	0.3599	0.3814	0.3914	0.3958	0.3858	0.3972	0.3859	0.4466	0.4316	0.4383	0.4235	0.4446	0.436	0.3846	0.4035	0.3951	0.3822	0.3938	0.3896	0.4152	0.4135	0.4094	0.4026	0.4008	0.4263	0.4128	0.3967	0.4029	0.3907	0.3974	0.3857	0.4499	0.4441	0.4606	0.4497	0.4502	0.4243	0.2946
373.5	0.3139	0.3299	0.3028	0.2865	0.2903	0.3216	0.3942	0.3668	0.376	0.3833	0.3668	0.3605	0.383	0.392	0.3959	0.3854	0.3988	0.3867	0.4489	0.4315	0.442	0.4247	0.4458	0.4361	0.3869	0.4046	0.3954	0.383	0.394	0.3908	0.4164	0.4136	0.4119	0.4039	0.402	0.4246	0.4135	0.397	0.4043	0.3915	0.3982	0.3872	0.4517	0.4455	0.4611	0.4496	0.452	0.4254	0.2968
375	0.3155	0.3314	0.3051	0.2875	0.2924	0.3235	0.3949	0.3679	0.3775	0.3816	0.3694	0.3622	0.385	0.3927	0.3955	0.3891	0.4004	0.3879	0.4493	0.4319	0.4481	0.4258	0.4488	0.4372	0.388	0.405	0.3949	0.3844	0.3967	0.3922	0.418	0.4156	0.411	0.4067	0.4043	0.4276	0.4151	0.398	0.4022	0.3923	0.3999	0.3893	0.453	0.4464	0.4623	0.4507	0.4544	0.4267	0.2984
376.5	0.3176	0.3338	0.3076	0.2901	0.2939	0.3256	0.3957	0.3681	0.3801	0.3873	0.3696	0.3632	0.3854	0.3951	0.3991	0.3887	0.4001	0.3889	0.4508	0.4328	0.4494	0.4276	0.4471	0.4395	0.3887	0.4066	0.3988	0.3849	0.3957	0.3931	0.4198	0.4163	0.4161	0.4056	0.4054	0.4275	0.4164	0.3993	0.4034	0.3943	0.4005	0.3893	0.4529	0.4466	0.4648	0.4512	0.4548	0.4256	0.3008
378	0.3191	0.3356	0.3099	0.2914	0.2964	0.3272	0.3975	0.37	0.3812	0.3857	0.371	0.3633	0.3867	0.3953	0.3998	0.3892	0.401	0.3899	0.4523	0.4353	0.451	0.4269	0.4499	0.4397	0.3901	0.4065	0.3982	0.3845	0.398	0.3932	0.4215	0.4175	0.4165	0.4073	0.4064	0.4292	0.4175	0.3997	0.4076	0.3944	0.4022	0.39	0.4548	0.4476	0.4648	0.4525	0.4548	0.4264	0.3028
379.5	0.322	0.3367	0.3108	0.2928	0.2978	0.3292	0.3983	0.371	0.3837	0.3879	0.372	0.3639	0.3876	0.3965	0.3981	0.3916	0.402	0.3908	0.4544	0.4357	0.4486	0.4285	0.4498	0.4395	0.3907	0.4078	0.4001	0.3864	0.3996	0.3933	0.4226	0.4195	0.4175	0.4104	0.408	0.4308	0.4185	0.4022	0.4081	0.3964	0.4033	0.3918	0.4558	0.4478	0.4558	0.4544	0.4553	0.4283	0.305
381	0.3224	0.339	0.313	0.2951	0.2992	0.3312	0.3996	0.3724	0.3832	0.3889	0.3728	0.366	0.3888	0.398	0.401	0.3912	0.4048	0.3908	0.4531	0.4378	0.4529	0.4307	0.4518	0.4407	0.3919	0.4095	0.4011	0.3884	0.4002	0.3952	0.4245	0.4216	0.4186	0.4128	0.4095	0.433	0.4189	0.4019	0.4095	0.3973	0.4045	0.393	0.4568	0.449	0.4669	0.4554	0.4563	0.4297	0.3067
382.5	0.3243	0.3408	0.3143	0.2968	0.3012	0.3333	0.4018	0.3737	0.3839	0.3888	0.3739	0.3672	0.3889	0.3985	0.4012	0.3941	0.4066	0.3928	0.4544	0.4381	0.4542	0.431	0.4528	0.4426	0.3929	0.4105	0.4014	0.3889	0.4015	0.3962	0.4264	0.4246	0.4196	0.4134	0.4098	0.4348	0.4204	0.4039	0.4115	0.3981	0.4056	0.3936	0.4575	0.451	0.4683	0.4567	0.457	0.4307	0.3088
384	0.3269	0.343	0.3169	0.299	0.3031	0.3359	0.4014	0.3748	0.3875	0.3934	0.3756	0.3676	0.3897	0.3992	0.4048	0.3937	0.4066	0.3962	0.4538	0.4381	0.4574	0.433	0.4556	0.4458	0.3933	0.4106	0.4025	0.3906	0.402	0.3979	0.4263	0.4269	0.4221	0.4154	0.4115	0.4359	0.4217	0.4039	0.4118	0.4	0.4062	0.3952	0.458	0.451	0.4699	0.458	0.4598	0.431	0.3112
385.5	0.3275	0.3453	0.3192	0.3005	0.3054	0.3371	0.404	0.3754	0.3859	0.3926	0.3753	0.369	0.3936	0.4011	0.4072	0.3947	0.4068	0.3964	0.458	0.4399	0.4563	0.4329	0.4545	0.4451	0.3946	0.4126	0.4044	0.3904	0.4041	0.3983	0.4282	0.4282	0.4238	0.4164	0.4137	0.4387	0.4227	0.406	0.4133	0.4001	0.4079	0.3957	0.4594	0.4527	0.4682	0.4586	0.4585	0.4317	0.3129
387	0.3291	0.3462	0.32	0.3037	0.3075	0.3389	0.4046	0.3778	0.3876	0.3932	0.3782	0.3701	0.3928	0.4022	0.4051	0.3972	0.409	0.3973	0.4568	0.4403	0.4578	0.4343	0.4568	0.4458	0.3949	0.4123	0.4045	0.3932	0.4038	0.3997	0.4294	0.4274	0.4249	0.4188	0.4162	0.4407	0.4238	0.406	0.4144	0.402	0.4091	0.3971	0.4608	0.4532	0.4715	0.4599	0.4606	0.434	0.3154
388.5	0.3315	0.3475	0.3219	0.3038	0.308	0.3398	0.4073	0.3786	0.3906	0.396	0.3773	0.37	0.3929	0.4037	0.4052	0.3979	0.4104	0.3983	0.4581	0.4418	0.4541	0.433	0.4576	0.4463	0.3979	0.4142	0.4053	0.3935	0.4058	0.4007	0.4306	0.4311	0.4251	0.4203	0.4173	0.442	0.425	0.4077	0.4147	0.4028	0.4104	0.3982	0.4613	0.453	0.4725	0.4604	0.4614	0.4345	0.3167
390	0.3335	0.3502	0.3239	0.3064	0.3094	0.3423	0.4057	0.3792	0.3909	0.3955	0.3791	0.3715	0.3958	0.4045	0.4081	0.3984	0.4106	0.3993	0.4586	0.4414	0.4555	0.4344	0.4569	0.4467	0.397	0.4155	0.406	0.3943	0.4056	0.4013	0.4301	0.4317	0.4266	0.4215	0.4192	0.4432	0.4254	0.4091	0.414	0.4042	0.4117	0.3986	0.4615	0.4546	0.4741	0.4614	0.4622	0.4351	0.3184
391.5	0.3357	0.352	0.3265	0.308	0.3114	0.3438	0.4082	0.381	0.3906	0.3976	0.3807	0.3736	0.3955	0.4054	0.4074	0.4001	0.4128	0.4003	0.4605	0.4436	0.457	0.4385	0.4587	0.4489	0.3991	0.4162	0.4071	0.3954	0.4074	0.4018	0.4321	0.4334	0.43	0.4243	0.4219	0.4455	0.4267	0.41	0.4177	0.4051	0.4135	0.4007	0.463	0.4569	0.4751	0.4634	0.4621	0.4365	0.3206
393	0.3364	0.3537	0.3277	0.31	0.3127	0.3454	0.4093	0.382	0.393	0.3988	0.3817	0.3737	0.3967	0.4067	0.4103	0.401	0.4126	0.4021	0.4621	0.4441	0.4595	0.4382	0.4588	0.4497	0.3999	0.4178	0.4087	0.3946	0.4071	0.404	0.4331	0.4346	0.4295	0.4238	0.4208	0.4468	0.4273	0.411	0.4165	0.4058	0.4129	0.4011	0.4646	0.4565	0.4757	0.4646	0.4628	0.4366	0.3231
394.5	0.3372	0.3552	0.3287	0.3113	0.3151	0.348	0.4104	0.3835	0.3943	0.3985	0.3833	0.3756	0.3986	0.4074	0.4109	0.4013	0.4148	0.4018	0.4626	0.4436	0.456	0.4392	0.4614	0.4458	0.4002	0.4168	0.4094	0.3966	0.4083	0.4033	0.4345	0.4347	0.4289	0.426	0.4239	0.4472	0.4292	0.4121	0.4222	0.4072	0.4148	0.4027	0.4652	0.458	0.4771	0.466	0.4648	0.4379	0.3249
396	0.3397	0.3571	0.3305	0.3133	0.3165	0.3493	0.411	0.3834	0.395	0.4019	0.3847	0.3762	0.3997	0.4085	0.4121	0.4035	0.4147	0.4034	0.4637	0.4464	0.4549	0.4386	0.461	0.4524	0.4019	0.4187	0.4102	0.3977	0.4099	0.4037	0.4347	0.435	0.4325	0.4273	0.4243	0.4465	0.4298	0.4137	0.4212	0.4087	0.4156	0.4032	0.4662	0.4577	0.4783	0.4658	0.4669	0.4384	0.3263
397.5	0.3423	0.3592	0.3316	0.315	0.3179	0.3513	0.413	0.3852	0.3983	0.4033	0.3838	0.3771	0.3993	0.4105	0.4136	0.4039	0.4149	0.4054	0.4634	0.4485	0.4538	0.4407	0.4631	0.4522	0.403	0.4203	0.4116	0.3988	0.4093	0.4056	0.4363	0.4374	0.4345	0.4287	0.4252	0.4486	0.4317	0.4146	0.4246	0.4096	0.4172	0.4057	0.4668	0.4599	0.4805	0.4664	0.4668	0.4396	0.3288
399	0.3419	0.3607	0.3339	0.317	0.3181	0.3521	0.4147	0.3862	0.397	0.4026	0.3855	0.3783	0.4006	0.4117	0.4142	0.406	0.4182	0.4048	0.4647	0.4475	0.4611	0.4418	0.463	0.4524	0.4038	0.422	0.4134	0.3993	0.4114	0.4079	0.4367	0.4399	0.4339	0.4298	0.4261	0.4495	0.4327	0.416	0.4255	0.4105	0.4183	0.4052	0.4686	0.4611	0.4798	0.4686	0.467	0.4396	0.331
400.5	0.3446	0.3621	0.3357	0.3174	0.3199	0.3538	0.4156	0.3878	0.3983	0.4053	0.3871	0.3792	0.4017	0.4116	0.4129	0.4065	0.4192	0.4061	0.4667	0.4492	0.462	0.4424	0.4634	0.4541	0.4048	0.4213	0.4134	0.4013	0.4134	0.4078	0.4381	0.4387	0.4345	0.4295	0.4273	0.4499	0.4333	0.4149	0.4275	0.4121	0.4187	0.4066	0.4692	0.4616	0.4811	0.4687	0.4685	0.4412	0.3328
402	0.3465	0.3632	0.3376	0.3206	0.3222	0.3551	0.4165	0.3879	0.3976	0.4059	0.3869	0.3798	0.4025	0.4127	0.4129	0.4067	0.4208	0.4079	0.4673	0.4513	0.4681	0.4402	0.4648	0.4535	0.4072	0.4221	0.4143	0.4008	0.4097	0.4074	0.4393	0.4391	0.4363	0.4305	0.4274	0.4517	0.4343	0.4173	0.4294	0.4139	0.4195	0.4082	0.4705	0.4622	0.4824	0.4699	0.4683	0.4418	0.3348
403.5	0.3484	0.3657	0.3382	0.3214	0.3225	0.3576	0.4191	0.3902	0.4017	0.4072	0.3895	0.3813	0.4021	0.4141	0.4147	0.4083	0.4219	0.4067	0.4676	0.4501	0.4688	0.4438	0.4661	0.4548	0.407	0.4218	0.4142	0.4018	0.4139	0.4097	0.4414	0.4416	0.4365	0.4324	0.4287	0.4524	0.4362	0.4178	0.4285	0.4146	0.4206	0.4085	0.4709	0.4628	0.4835	0.4716	0.4696	0.4431	0.3368
405	0.3502	0.367	0.3409	0.324	0.3247	0.3596	0.4191	0.3909	0.4019	0.409	0.3907	0.3817	0.405	0.4148	0.4163	0.4092	0.4216	0.4109	0.4678	0.4526	0.4709	0.4448	0.4673	0.4576	0.4066	0.4259	0.4162	0.4037	0.414	0.4107	0.4407	0.4425	0.4374	0.4329	0.4293	0.453	0.4362	0.4193	0.4286	0.415	0.4217	0.4106	0.4714	0.4641	0.4855	0.4714	0.47	0.4436	0.3385
406.5	0.3511	0.3685	0.3426	0.3251	0.3256	0.3603	0.4197	0.3916	0.4024	0.4086	0.391	0.3834	0.406	0.416	0.4181	0.41	0.4231	0.4089	0.4702	0.452	0.4727	0.4457	0.4683	0.4577	0.4072	0.4258	0.4179	0.4044	0.4175	0.4107	0.4405	0.4438	0.4392	0.4336	0.4302	0.4543	0.4374	0.4204	0.4297	0.4162	0.4236	0.4113	0.4719	0.4649	0.4844	0.472	0.4714	0.4436	0.3406
408	0.3516	0.37	0.3433	0.3257	0.3275	0.3619	0.4223	0.3934	0.4038	0.4092	0.3939	0.3857	0.4071	0.4157	0.4191	0.411	0.425	0.411	0.4717	0.4533	0.4727	0.4465	0.4711	0.4578	0.4101	0.4285	0.4173	0.4065	0.4168	0.4124	0.4437	0.4435	0.4397	0.4351	0.4316	0.4551	0.4392	0.4215	0.4345	0.4165	0.4249	0.4133	0.4743	0.4641	0.4874	0.4748	0.4708	0.4451	0.3412
409.5	0.3534	0.373	0.3453	0.3275	0.3293	0.3639	0.4226	0.3942	0.405	0.4121	0.394	0.3855	0.4082	0.4195	0.4196	0.412	0.4256	0.4133	0.4728	0.4555	0.4687	0.4472	0.4716	0.4595	0.4104	0.4284	0.4192	0.4075	0.4183	0.4133	0.4435	0.4429	0.4412	0.4356	0.4328	0.4554	0.4402	0.4229	0.4335	0.4178	0.4262	0.414	0.4742	0.4668	0.4871	0.4743	0.4739	0.4455	0.3443
411	0.3548	0.3738	0.3469	0.3291	0.331	0.3647	0.4236	0.3948	0.4064	0.4134	0.3944	0.3865	0.4087	0.4202	0.4212	0.4141	0.4271	0.4136	0.4726	0.4563	0.4752	0.4473	0.4727	0.4605	0.4117	0.4293	0.4196	0.4071	0.4189	0.4151	0.4442	0.4454	0.4392	0.4354	0.4323	0.457	0.4406	0.4244	0.4347	0.4193	0.4278	0.414	0.4754	0.467	0.4889	0.4769	0.474	0.4462	0.3464
412.5	0.3557	0.3747	0.3487	0.3302	0.3315	0.3665	0.425	0.3961	0.4061	0.4117	0.3962	0.3876	0.409	0.4201	0.421	0.4149	0.4269	0.4144	0.4736	0.4561	0.4758	0.448	0.4737	0.4591	0.4124	0.4298	0.42	0.4082	0.4196	0.4151	0.4454	0.4458	0.4419	0.4372	0.4333	0.4569	0.4422	0.4244	0.4372	0.4197	0.428	0.4153	0.4771	0.4681	0.4876	0.476	0.4747	0.4465	0.3488
414	0.3587	0.3765	0.3494	0.3326	0.3333	0.3674	0.4252	0.3967	0.4076	0.4138	0.3975	0.3882	0.41	0.4214	0.4251	0.4142	0.4288	0.416	0.4749	0.4578	0.4753	0.4494	0.4741	0.4606	0.4115	0.4312	0.4213	0.4095	0.4205	0.415	0.4457	0.4472	0.4435	0.4376	0.4336	0.4564	0.443	0.4259	0.4365	0.4213	0.4288	0.4156	0.4769	0.4688	0.4896	0.4773	0.4754	0.4474	0.3496
415.5	0.3605	0.3784	0.3509	0.3339	0.3343	0.3693	0.4269	0.3982	0.4107	0.4171	0.3986	0.39	0.4117	0.4227	0.4262	0.4167	0.4279	0.4161	0.4756	0.4587	0.4751	0.4501	0.4741	0.4634	0.414	0.4325	0.4216	0.4096	0.4212	0.4157	0.4474	0.4476	0.4441	0.4389	0.4343	0.4579	0.4441	0.4265	0.4365	0.4222	0.4308	0.4168	0.4784	0.4696	0.4775	0.4779	0.4761	0.4487	0.3516
417	0.3621	0.3794	0.3533	0.3349	0.3357	0.3705	0.4276	0.399	0.4105	0.4185	0.3994	0.3905	0.4135	0.4236	0.4264	0.4175	0.4299	0.418	0.4768	0.4591	0.4775	0.4531	0.4755	0.4645	0.4145	0.4333	0.4233	0.4122	0.4244	0.4177	0.448	0.4483	0.4462	0.4402	0.4343	0.4588	0.4454	0.4272	0.4373	0.4241	0.4301	0.4182	0.479	0.4705	0.4912	0.4801	0.4777	0.4484	0.3539
418.5	0.363	0.3816	0.3548	0.3376	0.3368	0.3714	0.4277	0.401	0.4115	0.4168	0.4008	0.3921	0.4141	0.4243	0.425	0.419	0.4312	0.4186	0.4777	0.4603	0.4768	0.4528	0.4752	0.465	0.4154	0.4334	0.4227	0.4118	0.423	0.4191	0.4487	0.4492	0.4448	0.4401	0.4355	0.459	0.4466	0.4276	0.4363	0.4245	0.4321	0.4191	0.4797	0.4705	0.4909	0.4803	0.477	0.449	0.3544
420	0.3647	0.3825	0.3563	0.3384	0.3384	0.3739	0.4301	0.4019	0.4124	0.4192	0.4006	0.3918	0.4149	0.4252	0.4254	0.4191	0.4313	0.418	0.4785	0.4618	0.4801	0.4541	0.4778	0.4671	0.4173	0.4344	0.4253	0.4126	0.426	0.42	0.4492	0.4497	0.4465	0.4416	0.436	0.4595	0.4478	0.4294	0.4394	0.4259	0.4327	0.4206	0.48	0.4715	0.4929	0.4813	0.4781	0.4511	0.3565
421.5	0.3659	0.3832	0.3573	0.3395	0.3406	0.3743	0.4307	0.4023	0.4115	0.4182	0.4017	0.3936	0.4176	0.4264	0.4278	0.4214	0.4335	0.4211	0.4799	0.4609	0.4807	0.4554	0.479	0.465	0.4174	0.4357	0.4256	0.4133	0.4264	0.42	0.4502	0.4506	0.4452	0.442	0.4371	0.4618	0.4474	0.4316	0.4428	0.4266	0.4342	0.4208	0.481	0.4731	0.493	0.4828	0.479	0.4512	0.3588
423	0.368	0.3859	0.3596	0.3413	0.3404	0.3764	0.4322	0.4045	0.4141	0.4208	0.4026	0.394	0.4178	0.4274	0.4313	0.4221	0.434	0.4207	0.4816	0.4626	0.4829	0.4555	0.4799	0.4688	0.4192	0.4366	0.427	0.4147	0.427	0.4204	0.4515	0.4515	0.4489	0.4429	0.439	0.4621	0.4492	0.4317	0.4426	0.427	0.4355	0.4221	0.4828	0.4736	0.4949	0.4827	0.4809	0.4527	0.3602
424.5	0.3691	0.387	0.3601	0.3431	0.3418	0.3778	0.4323	0.4047	0.4158	0.4209	0.4036	0.3939	0.4178	0.4269	0.4301	0.4217	0.4349	0.4211	0.481	0.4621	0.4802	0.4559	0.4795	0.4668	0.4188	0.4377	0.4281	0.4155	0.4288	0.4216	0.4513	0.4519	0.4488	0.4433	0.438	0.4615	0.4499	0.4332	0.443	0.4287	0.4351	0.4231	0.4834	0.4739	0.4966	0.4832	0.4808	0.4536	0.3624
426	0.3689	0.3889	0.3629	0.3451	0.3429	0.3789	0.4349	0.4057	0.4176	0.424	0.4052	0.3964	0.4199	0.4291	0.4317	0.4228	0.4365	0.4232	0.4826	0.4645	0.4776	0.4577	0.4814	0.4697	0.4204	0.4374	0.4288	0.4166	0.4283	0.4217	0.4527	0.4532	0.4505	0.4441	0.4387	0.4639	0.4508	0.4331	0.4455	0.4304	0.4367	0.424	0.4842	0.4754	0.4972	0.4844	0.4816	0.4531	0.3637
427.5	0.372	0.3894	0.3629	0.3458	0.3455	0.3806	0.435	0.4067	0.418	0.4242	0.4065	0.3979	0.4206	0.4308	0.4318	0.4239	0.4369	0.4237	0.4834	0.4649	0.4784	0.4571	0.4815	0.4698	0.4212	0.4395	0.43	0.4166	0.4296	0.4244	0.4522	0.4537	0.4493	0.4457	0.4402	0.464	0.4518	0.4348	0.4455	0.4308	0.4385	0.4258	0.4852	0.4749	0.4972	0.485	0.4807	0.455	0.3654
429	0.3735	0.3915	0.3649	0.3474	0.3467	0.3816	0.4358	0.4078	0.4178	0.424	0.408	0.3993	0.4194	0.4304	0.4334	0.4244	0.4376	0.4256	0.484	0.4664	0.4808	0.4588	0.4831	0.4687	0.4211	0.4402	0.43	0.4171	0.429	0.4252	0.4551	0.4551	0.4511	0.4463	0.4412	0.4653	0.4518	0.4355	0.448	0.4317	0.4393	0.427	0.4857	0.4769	0.499	0.4867	0.4838	0.4555	0.3679
430.5	0.3733	0.3919	0.3655	0.3488	0.3483	0.3838	0.4374	0.409	0.4187	0.4245	0.4083	0.4	0.4215	0.4317	0.4339	0.4272	0.4411	0.4257	0.4853	0.4671	0.4843	0.4597	0.4851	0.4709	0.4228	0.4405	0.431	0.4183	0.4295	0.4246	0.4561	0.4551	0.452	0.4485	0.4412	0.465	0.4538	0.4364	0.4497	0.4333	0.4407	0.4276	0.4872	0.4772	0.4949	0.4888	0.4846	0.4564	0.3693
432	0.3757	0.3942	0.3682	0.3512	0.3493	0.3847	0.4371	0.4095	0.4193	0.4271	0.4098	0.4001	0.4225	0.4328	0.436	0.4276	0.4394	0.4286	0.4863	0.4669	0.4791	0.4609	0.4866	0.4721	0.424	0.4425	0.4313	0.4199	0.4309	0.4259	0.4561	0.4571	0.4543	0.4475	0.4428	0.4665	0.4541	0.438	0.4497	0.4331	0.4416	0.4289	0.4869	0.4781	0.4998	0.4877	0.4837	0.4578	0.3706
433.5	0.3762	0.3956	0.3689	0.3516	0.3493	0.3866	0.4392	0.4103	0.421	0.4281	0.4097	0.4009	0.4245	0.4349	0.436	0.4285	0.4399	0.4279	0.4874	0.4704	0.4792	0.462	0.4872	0.474	0.4247	0.443	0.4331	0.4209	0.4342	0.4275	0.4568	0.4577	0.4533	0.449	0.4434	0.4667	0.4558	0.4395	0.4511	0.4343	0.4433	0.4295	0.4886	0.4806	0.5023	0.4893	0.487	0.4584	0.373
435	0.3797	0.3974	0.37	0.3537	0.3509	0.387	0.4402	0.4129	0.4233	0.4283	0.411	0.4024	0.4252	0.4348	0.438	0.4289	0.439	0.4302	0.4883	0.4708	0.4808	0.4627	0.4868	0.4737	0.4252	0.4434	0.4334	0.4215	0.4347	0.4268	0.4587	0.4589	0.4529	0.4485	0.4436	0.4669	0.4575	0.4403	0.4526	0.4348	0.4442	0.4301	0.4899	0.4803	0.5032	0.4903	0.4847	0.4579	0.3743
436.5	0.3811	0.3991	0.3725	0.3547	0.3524	0.3894	0.4404	0.4133	0.4242	0.4317	0.412	0.4033	0.4213	0.4355	0.4391	0.429	0.4419	0.4303	0.4889	0.4715	0.486	0.4634	0.4892	0.4755	0.427	0.4444	0.4342	0.4232	0.4365	0.4284	0.4601	0.4591	0.4571	0.45	0.4448	0.4681	0.4593	0.4413	0.4524	0.4377	0.4449	0.4312	0.4897	0.4809	0.5042	0.4919	0.4881	0.4591	0.3764
438	0.382	0.4001	0.374	0.3575	0.354	0.391	0.4432	0.4141	0.4249	0.4322	0.4134	0.4053	0.4257	0.4374	0.4379	0.4323	0.4436	0.4311	0.4904	0.4731	0.4898	0.4639	0.4894	0.4777	0.4273	0.4452	0.4362	0.423	0.4361	0.4295	0.4605	0.4608	0.4547	0.4506	0.4453	0.4703	0.4602	0.4418	0.4527	0.438	0.4467	0.4331	0.4918	0.4816	0.5054	0.4927	0.489	0.4612	0.378
439.5	0.3822	0.4021	0.3744	0.3577	0.3542	0.3916	0.4427	0.4157	0.4251	0.4299	0.4147	0.4059	0.4283	0.4368	0.4396	0.4313	0.4429	0.4327	0.4912	0.4712	0.4885	0.4654	0.4917	0.475	0.4271	0.4459	0.4368	0.4246	0.4372	0.4303	0.4607	0.4605	0.4565	0.4509	0.4472	0.4705	0.4597	0.4432	0.4575	0.4384	0.4469	0.434	0.4911	0.4819	0.4959	0.4928	0.4897	0.4625	0.3792
441	0.3854	0.4039	0.3768	0.3594	0.3565	0.3934	0.4438	0.4159	0.4269	0.4328	0.4155	0.4065	0.4289	0.4397	0.4408	0.4329	0.4453	0.4323	0.4915	0.4738	0.488	0.4671	0.4915	0.4763	0.4293	0.4477	0.437	0.4254	0.4374	0.4315	0.4621	0.4623	0.4569	0.452	0.4472	0.4709	0.4617	0.444	0.4557	0.4405	0.4485	0.4343	0.4924	0.4843	0.507	0.4945	0.4909	0.4622	0.3812
442.5	0.386	0.4046	0.3779	0.361	0.3578	0.3946	0.4468	0.4177	0.4286	0.4345	0.4158	0.4067	0.4295	0.4399	0.4386	0.4338	0.4475	0.433	0.4929	0.4758	0.4895	0.4669	0.4924	0.4802	0.4305	0.448	0.44	0.4266	0.4389	0.432	0.462	0.4624	0.4588	0.4526	0.4478	0.4714	0.4637	0.4447	0.4558	0.4404	0.4499	0.4351	0.4939	0.4836	0.5076	0.4944	0.4904	0.4638	0.3819
444	0.387	0.4055	0.3806	0.3624	0.3586	0.3961	0.4461	0.4178	0.429	0.4329	0.4176	0.4085	0.4296	0.4416	0.444	0.4349	0.4477	0.4338	0.4943	0.4754	0.4884	0.4685	0.4928	0.48	0.4308	0.4504	0.4391	0.4279	0.439	0.4335	0.4639	0.4635	0.4586	0.454	0.448	0.4724	0.4639	0.4463	0.4594	0.4423	0.4501	0.4371	0.4945	0.4857	0.5077	0.4967	0.4926	0.4644	0.3848
445.5	0.3884	0.4079	0.3805	0.3633	0.36	0.3971	0.4472	0.4188	0.4307	0.4377	0.4183	0.4097	0.4317	0.441	0.4442	0.4344	0.4475	0.4349	0.4954	0.4783	0.4896	0.4693	0.4929	0.4817	0.4315	0.4519	0.4398	0.4292	0.4404	0.4337	0.4639	0.4642	0.4607	0.4541	0.448	0.4725	0.465	0.4469	0.4577	0.4432	0.4516	0.4375	0.4962	0.4858	0.5092	0.4965	0.4932	0.4637	0.3863
447	0.391	0.4091	0.3824	0.3665	0.3619	0.3985	0.4485	0.419	0.4317	0.4384	0.419	0.4099	0.4327	0.4434	0.4416	0.4353	0.4482	0.4367	0.495	0.4782	0.4923	0.4694	0.4952	0.4831	0.4323	0.4506	0.4427	0.4291	0.4419	0.4342	0.4653	0.4631	0.4594	0.4561	0.4504	0.4745	0.4664	0.4475	0.4573	0.444	0.4524	0.4384	0.4966	0.4858	0.5098	0.4975	0.4932	0.4647	0.3868
448.5	0.3928	0.4116	0.3852	0.3681	0.364	0.4001	0.4494	0.4219	0.4322	0.4383	0.4211	0.41	0.4338	0.4441	0.4457	0.4362	0.4482	0.4389	0.4962	0.4784	0.4997	0.4705	0.4952	0.483	0.434	0.4521	0.4407	0.429	0.4428	0.4352	0.4663	0.465	0.461	0.4554	0.4483	0.475	0.4666	0.4487	0.4591	0.4456	0.4539	0.4402	0.4973	0.4882	0.5106	0.4983	0.4949	0.466	0.3889
450	0.3944	0.4124	0.385	0.3684	0.364	0.4008	0.4487	0.4224	0.4321	0.4385	0.4205	0.4111	0.4344	0.445	0.4457	0.4377	0.4511	0.4376	0.4976	0.4787	0.5019	0.4708	0.4963	0.4842	0.4335	0.453	0.4424	0.4298	0.4416	0.4358	0.4663	0.4664	0.4618	0.4575	0.4509	0.4753	0.4683	0.4496	0.4585	0.4464	0.4548	0.4405	0.4985	0.4878	0.5126	0.4993	0.4963	0.4668	0.3898
451.5	0.3956	0.4131	0.3863	0.3694	0.3647	0.4034	0.451	0.4226	0.4328	0.4384	0.4222	0.4133	0.4343	0.4444	0.4467	0.4385	0.4505	0.4392	0.4982	0.4791	0.4984	0.4718	0.4975	0.4804	0.4346	0.4527	0.4429	0.4304	0.4417	0.4368	0.4669	0.4666	0.4605	0.4591	0.4516	0.4756	0.4687	0.451	0.4649	0.4479	0.4559	0.4404	0.4986	0.4884	0.5141	0.5005	0.4939	0.4675	0.3919
453	0.3947	0.4132	0.3866	0.3707	0.3656	0.4033	0.4494	0.4221	0.4319	0.4363	0.4207	0.4106	0.437	0.446	0.4491	0.4389	0.4522	0.4404	0.4991	0.48	0.5008	0.4729	0.4977	0.483	0.4364	0.455	0.4424	0.4322	0.4404	0.4369	0.4674	0.4672	0.4612	0.4571	0.4511	0.4756	0.4685	0.452	0.4628	0.4466	0.454	0.4404	0.4988	0.4895	0.513	0.5011	0.4954	0.469	0.3933
454.5	0.3986	0.4164	0.3898	0.3733	0.3675	0.4061	0.4537	0.4245	0.4372	0.4428	0.4239	0.4145	0.4361	0.4474	0.4509	0.4412	0.4514	0.4408	0.5004	0.4812	0.4998	0.4742	0.5022	0.4856	0.4368	0.4549	0.4443	0.4331	0.4461	0.4386	0.4685	0.4687	0.465	0.4599	0.4526	0.4786	0.4722	0.4524	0.4655	0.4489	0.4589	0.4431	0.5008	0.4899	0.513	0.5026	0.4986	0.4705	0.3944
456	0.3997	0.4179	0.3913	0.3741	0.3685	0.406	0.4525	0.4264	0.4353	0.442	0.4239	0.4145	0.4374	0.4496	0.4506	0.4424	0.4547	0.4424	0.5022	0.4824	0.5033	0.4742	0.5	0.4879	0.4377	0.4564	0.4468	0.4339	0.4468	0.4385	0.4697	0.4688	0.465	0.459	0.4539	0.4793	0.4724	0.4541	0.4641	0.4502	0.4593	0.4447	0.502	0.4914	0.5165	0.5027	0.4986	0.4699	0.3975
457.5	0.4	0.4183	0.3925	0.3757	0.3704	0.4075	0.4545	0.4264	0.4381	0.4427	0.4262	0.4166	0.4389	0.4484	0.452	0.4421	0.4547	0.4422	0.5026	0.485	0.5022	0.4763	0.5029	0.4854	0.438	0.4561	0.4452	0.4334	0.4474	0.4402	0.4712	0.4691	0.4639	0.4603	0.4538	0.4784	0.4729	0.456	0.4702	0.4509	0.4588	0.4455	0.5027	0.492	0.5174	0.5038	0.499	0.4706	0.3976
459	0.4017	0.4204	0.3943	0.3769	0.3717	0.4099	0.4558	0.4275	0.4372	0.4428	0.4273	0.4176	0.4402	0.4492	0.4514	0.4444	0.4568	0.4456	0.5047	0.4832	0.5031	0.4775	0.5025	0.4872	0.4396	0.4564	0.4459	0.4346	0.4469	0.441	0.4718	0.4701	0.4651	0.4618	0.4546	0.4802	0.4748	0.4562	0.4704	0.4518	0.461	0.4458	0.5036	0.4931	0.5188	0.5044	0.4998	0.4726	0.3988
460.5	0.4034	0.4229	0.3959	0.3788	0.3735	0.4107	0.4571	0.429	0.4393	0.4434	0.4285	0.4185	0.4399	0.4518	0.4531	0.4463	0.458	0.4454	0.505	0.4847	0.5039	0.4785	0.5055	0.4877	0.4397	0.4594	0.4477	0.4376	0.4484	0.4409	0.4727	0.4715	0.4657	0.4635	0.4559	0.4811	0.4751	0.457	0.4715	0.4534	0.4626	0.4489	0.5039	0.4945	0.5195	0.5062	0.5021	0.4737	0.4004
462	0.4065	0.4238	0.3979	0.3807	0.3745	0.4113	0.4574	0.4297	0.4446	0.4499	0.4301	0.4197	0.4422	0.4532	0.4544	0.4456	0.4581	0.4462	0.5057	0.4869	0.5081	0.4791	0.5053	0.4942	0.4418	0.4603	0.4503	0.4379	0.4505	0.4429	0.4741	0.4717	0.469	0.4634	0.4562	0.482	0.4768	0.4576	0.4673	0.4549	0.4636	0.4483	0.505	0.4945	0.5216	0.507	0.5033	0.4734	0.4022
463.5	0.4074	0.4248	0.3981	0.3822	0.3756	0.4133	0.4586	0.43	0.4423	0.4492	0.43	0.4194	0.4413	0.4519	0.4557	0.446	0.4575	0.4462	0.5056	0.4865	0.5087	0.479	0.504	0.494	0.4419	0.4601	0.4504	0.4373	0.4498	0.4429	0.474	0.4721	0.4694	0.4636	0.4557	0.4814	0.4774	0.459	0.4682	0.4557	0.4637	0.4501	0.5054	0.4938	0.5216	0.5066	0.5031	0.4739	0.4037
465	0.4091	0.4272	0.4001	0.3828	0.3767	0.4143	0.4598	0.4315	0.4433	0.449	0.4309	0.4211	0.4419	0.4531	0.4564	0.4463	0.4589	0.4477	0.5079	0.4888	0.508	0.4795	0.506	0.4927	0.4431	0.4603	0.4509	0.4376	0.4504	0.4432	0.4757	0.4739	0.4678	0.4648	0.4574	0.4828	0.4781	0.459	0.4716	0.4565	0.4659	0.45	0.507	0.4957	0.5227	0.5088	0.5033	0.475	0.4047
466.5	0.4094	0.4279	0.4013	0.3849	0.3783	0.416	0.4604	0.4339	0.4413	0.4467	0.4319	0.4218	0.4437	0.4547	0.456	0.4476	0.4593	0.4476	0.5086	0.4892	0.5105	0.4819	0.5079	0.4902	0.4432	0.4628	0.4514	0.4403	0.4525	0.4436	0.4766	0.474	0.4698	0.4661	0.4586	0.4839	0.4798	0.4617	0.476	0.4577	0.467	0.4526	0.508	0.4974	0.5156	0.5098	0.5056	0.4766	0.4071
468	0.4126	0.4291	0.4025	0.3863	0.3798	0.4179	0.4624	0.4331	0.4447	0.4517	0.4326	0.4231	0.4444	0.4554	0.4565	0.4483	0.4613	0.4495	0.509	0.4905	0.5114	0.481	0.508	0.4936	0.4453	0.4631	0.4509	0.4408	0.4533	0.4459	0.478	0.4734	0.4723	0.4658	0.4586	0.4844	0.4804	0.4619	0.4724	0.4579	0.4671	0.4525	0.5088	0.497	0.5224	0.5095	0.5049	0.4761	0.4078
469.5	0.4141	0.4313	0.4046	0.3875	0.3812	0.4184	0.4618	0.4348	0.4488	0.4545	0.4335	0.4231	0.4441	0.4559	0.4607	0.4496	0.4602	0.451	0.5099	0.4911	0.5129	0.485	0.5113	0.4976	0.446	0.4632	0.4546	0.4413	0.4553	0.4474	0.4788	0.4743	0.4735	0.4667	0.4613	0.4857	0.4807	0.463	0.4745	0.4602	0.4692	0.4542	0.5083	0.4993	0.5242	0.5099	0.507	0.4769	0.4095
471	0.4148	0.4327	0.4054	0.3898	0.3818	0.4209	0.4639	0.4354	0.445	0.4519	0.4348	0.4256	0.4464	0.4587	0.4582	0.4504	0.4618	0.4506	0.5126	0.4942	0.5098	0.4852	0.5107	0.4975	0.4472	0.4654	0.4545	0.4417	0.4568	0.4478	0.4787	0.4764	0.4727	0.4694	0.4605	0.4861	0.4825	0.4652	0.4776	0.461	0.4699	0.4554	0.5094	0.5002	0.5258	0.5121	0.506	0.4795	0.4106
472.5	0.417	0.4337	0.4071	0.3906	0.383	0.4218	0.463	0.4358	0.4497	0.4565	0.435	0.4252	0.4465	0.4571	0.4609	0.4507	0.4634	0.4513	0.5109	0.4945	0.5094	0.4834	0.5119	0.4984	0.4472	0.4663	0.4558	0.4415	0.4553	0.447	0.4805	0.4766	0.4744	0.4683	0.4604	0.4867	0.4828	0.4663	0.4769	0.4615	0.4704	0.4555	0.51	0.5012	0.5262	0.5119	0.5086	0.4778	0.4132
474	0.4193	0.4355	0.4092	0.3911	0.3845	0.4239	0.4655	0.4378	0.4499	0.4567	0.4362	0.4264	0.4472	0.4591	0.4603	0.4511	0.4645	0.4528	0.514	0.4946	0.5068	0.4859	0.512	0.5002	0.4467	0.4668	0.4561	0.4446	0.4571	0.4473	0.4808	0.4766	0.474	0.4701	0.461	0.4875	0.4849	0.4655	0.478	0.4638	0.4716	0.4569	0.5115	0.5005	0.5272	0.5143	0.5098	0.4796	0.4139
475.5	0.4195	0.437	0.4106	0.3946	0.3865	0.425	0.469	0.4392	0.45	0.4568	0.438	0.4272	0.4495	0.4599	0.46	0.4532	0.4682	0.454	0.5156	0.496	0.5165	0.4874	0.5144	0.4983	0.4496	0.4673	0.4558	0.4443	0.4596	0.4498	0.4827	0.4781	0.476	0.4711	0.4631	0.4892	0.4859	0.4674	0.479	0.4633	0.4728	0.4579	0.5125	0.5016	0.5295	0.5149	0.5104	0.4818	0.4149
477	0.4207	0.4385	0.4113	0.3952	0.3878	0.4266	0.4677	0.4388	0.4506	0.4571	0.4374	0.4282	0.4479	0.4605	0.4622	0.4536	0.4663	0.4549	0.5152	0.4971	0.5192	0.4887	0.5157	0.5011	0.4496	0.4691	0.4569	0.4452	0.4586	0.4495	0.4823	0.4787	0.4765	0.4716	0.4639	0.4896	0.4861	0.4683	0.48	0.4657	0.4731	0.4591	0.5129	0.5026	0.5301	0.5166	0.5116	0.4817	0.4159
478.5	0.4228	0.4409	0.4141	0.3973	0.3898	0.4283	0.4693	0.4402	0.4514	0.4594	0.4396	0.4289	0.4494	0.4612	0.4624	0.4548	0.4675	0.456	0.5169	0.4976	0.519	0.4899	0.5169	0.5015	0.4506	0.4688	0.4588	0.4459	0.462	0.451	0.4832	0.4795	0.477	0.4732	0.4652	0.4898	0.4872	0.4692	0.4832	0.4665	0.4754	0.4602	0.5143	0.5035	0.5308	0.5163	0.5121	0.4822	0.4178
480	0.4244	0.4421	0.415	0.3986	0.3903	0.4291	0.4699	0.4418	0.455	0.4609	0.4399	0.4301	0.4512	0.4623	0.4608	0.4546	0.467	0.4574	0.5179	0.4969	0.5179	0.4898	0.5162	0.5028	0.4513	0.469	0.4561	0.4458	0.4601	0.4506	0.4849	0.4797	0.4785	0.4726	0.4651	0.4911	0.4887	0.47	0.4825	0.4651	0.4762	0.461	0.5156	0.5044	0.5312	0.5169	0.5129	0.4835	0.4197
481.5	0.4258	0.4426	0.4163	0.4009	0.3918	0.4311	0.4708	0.4432	0.4549	0.4609	0.4409	0.431	0.4527	0.4631	0.4635	0.456	0.4706	0.4568	0.5189	0.4992	0.5218	0.4905	0.5168	0.5029	0.452	0.4703	0.4587	0.4469	0.4615	0.4539	0.4846	0.4803	0.4791	0.4734	0.4653	0.4916	0.4897	0.4708	0.4807	0.4679	0.4772	0.4617	0.5155	0.5047	0.5323	0.5188	0.5143	0.4851	0.4199
483	0.4267	0.4455	0.4188	0.403	0.393	0.4331	0.4713	0.4435	0.4567	0.4626	0.4423	0.4316	0.4538	0.4638	0.4683	0.4559	0.4697	0.4578	0.5201	0.5012	0.5232	0.4909	0.5199	0.5069	0.4527	0.4693	0.4609	0.4469	0.4609	0.4527	0.4863	0.4821	0.4802	0.4754	0.466	0.4931	0.492	0.4724	0.4839	0.4695	0.4781	0.4627	0.5172	0.5053	0.5345	0.5208	0.5158	0.4861	0.4224
484.5	0.4289	0.4461	0.4194	0.4037	0.3939	0.4337	0.4722	0.4449	0.4575	0.4638	0.4421	0.4327	0.4543	0.4661	0.466	0.4585	0.471	0.4593	0.5201	0.5009	0.5241	0.4936	0.52	0.5057	0.454	0.4731	0.4615	0.4484	0.4635	0.4532	0.487	0.4818	0.4814	0.4757	0.4667	0.4929	0.4923	0.4734	0.4851	0.4712	0.4792	0.4631	0.5177	0.5065	0.5339	0.5208	0.5166	0.4857	0.4233
486	0.4307	0.4477	0.4207	0.4055	0.3965	0.4346	0.4739	0.4447	0.4561	0.462	0.4434	0.4334	0.4532	0.4651	0.4681	0.4591	0.4717	0.4609	0.5217	0.5031	0.5263	0.4934	0.5224	0.5042	0.4542	0.4731	0.4623	0.4487	0.463	0.4563	0.4885	0.4829	0.4814	0.4768	0.4685	0.4943	0.4931	0.4741	0.4887	0.4714	0.48	0.4657	0.5182	0.5076	0.5343	0.5211	0.5167	0.4882	0.4251
487.5	0.431	0.4491	0.4223	0.4069	0.3975	0.4373	0.4742	0.446	0.4557	0.4623	0.4451	0.4344	0.4557	0.4668	0.4693	0.4595	0.4733	0.4605	0.5228	0.5035	0.5266	0.4954	0.522	0.5051	0.455	0.4751	0.4628	0.4506	0.4654	0.4557	0.4885	0.4831	0.4811	0.4768	0.4687	0.4952	0.4944	0.4754	0.4896	0.4716	0.4811	0.4649	0.5194	0.5088	0.5365	0.5216	0.5181	0.4886	0.426
489	0.4322	0.4503	0.4242	0.4085	0.3995	0.4378	0.4759	0.4472	0.4578	0.4631	0.4456	0.4349	0.4556	0.4678	0.4688	0.4597	0.4729	0.4616	0.5236	0.5054	0.5266	0.4949	0.5231	0.5073	0.4568	0.4743	0.4637	0.4507	0.4649	0.4571	0.4903	0.4841	0.4829	0.4768	0.4702	0.4959	0.495	0.4753	0.4884	0.4728	0.4822	0.4656	0.5201	0.51	0.5385	0.5229	0.5183	0.4888	0.4278
490.5	0.4328	0.4519	0.4243	0.4089	0.4003	0.4391	0.476	0.4486	0.4594	0.4662	0.4471	0.4371	0.4561	0.4696	0.4695	0.4603	0.4737	0.4621	0.5249	0.5061	0.526	0.4962	0.525	0.5085	0.4574	0.4751	0.4629	0.4523	0.4664	0.4587	0.4906	0.4842	0.4825	0.4777	0.4703	0.4965	0.4968	0.4772	0.4914	0.4738	0.4834	0.4675	0.5216	0.5098	0.5347	0.5233	0.5197	0.4887	0.4291
492	0.4346	0.4541	0.4266	0.4119	0.402	0.4406	0.4777	0.4488	0.4594	0.4657	0.4481	0.4379	0.4579	0.4703	0.4699	0.4613	0.4749	0.4625	0.5251	0.506	0.5287	0.4968	0.5249	0.5058	0.4581	0.4774	0.4649	0.4545	0.468	0.457	0.4919	0.4859	0.483	0.4788	0.4705	0.4974	0.4974	0.4782	0.4925	0.4742	0.4847	0.4679	0.5215	0.5111	0.5411	0.525	0.5214	0.4903	0.4306
493.5	0.4358	0.4542	0.4279	0.4122	0.4036	0.4414	0.4784	0.45	0.4624	0.4684	0.4485	0.4381	0.4599	0.4699	0.4716	0.4622	0.4758	0.4636	0.5262	0.5071	0.531	0.4963	0.5262	0.5102	0.459	0.478	0.4658	0.4541	0.4688	0.459	0.4916	0.4859	0.4845	0.4787	0.4712	0.4977	0.4985	0.48	0.4911	0.4756	0.4852	0.4696	0.5222	0.5131	0.5409	0.5257	0.52	0.4904	0.432
495	0.4369	0.4556	0.4297	0.4142	0.4036	0.443	0.4801	0.4515	0.4616	0.4682	0.4501	0.4389	0.4595	0.4695	0.4723	0.4641	0.4768	0.4641	0.5271	0.5079	0.5323	0.4965	0.5264	0.5105	0.4601	0.4781	0.4671	0.4543	0.4686	0.4596	0.4948	0.4877	0.4866	0.4804	0.4722	0.5001	0.499	0.4799	0.4947	0.4771	0.487	0.4712	0.5245	0.5129	0.5431	0.5274	0.5228	0.4922	0.434
496.5	0.4385	0.4574	0.4301	0.4153	0.4056	0.4451	0.4798	0.4505	0.465	0.4702	0.4504	0.4397	0.4588	0.4715	0.47	0.4647	0.4766	0.4655	0.5287	0.5073	0.5308	0.4953	0.5275	0.5129	0.4598	0.4787	0.467	0.4545	0.4697	0.4605	0.4943	0.4869	0.4868	0.4796	0.4724	0.4995	0.4994	0.4817	0.4931	0.4764	0.4872	0.4712	0.5236	0.5144	0.5428	0.5269	0.5228	0.4925	0.4351
498	0.44	0.4583	0.4317	0.4175	0.4071	0.4455	0.4825	0.4536	0.4641	0.471	0.4521	0.4407	0.4619	0.4722	0.4827	0.4656	0.4792	0.4671	0.5301	0.51	0.5336	0.4991	0.5293	0.5122	0.4609	0.4797	0.467	0.4535	0.4703	0.4609	0.4953	0.4885	0.4874	0.4814	0.473	0.4998	0.502	0.4826	0.4954	0.4789	0.4879	0.4718	0.5254	0.5147	0.5446	0.5276	0.5243	0.4938	0.4371
499.5	0.4388	0.4593	0.4332	0.4186	0.4094	0.4484	0.4825	0.4531	0.4647	0.4699	0.4523	0.4418	0.4636	0.4738	0.4801	0.4659	0.4822	0.4668	0.5305	0.5087	0.5313	0.5003	0.5321	0.5134	0.461	0.4791	0.4683	0.458	0.4707	0.4622	0.4961	0.4902	0.488	0.4825	0.4758	0.5009	0.5019	0.4823	0.4987	0.4792	0.4899	0.4727	0.527	0.5151	0.5455	0.5302	0.5267	0.495	0.4381
501	0.4426	0.4612	0.4355	0.4204	0.4099	0.4483	0.4833	0.4554	0.466	0.4714	0.4523	0.4424	0.4646	0.4748	0.4773	0.4675	0.4826	0.4688	0.5317	0.5124	0.5357	0.5021	0.5313	0.5135	0.463	0.4827	0.469	0.4588	0.4698	0.4614	0.4976	0.4901	0.488	0.4833	0.4747	0.501	0.5028	0.4853	0.4974	0.4806	0.4913	0.4748	0.5268	0.5169	0.5325	0.5301	0.5268	0.495	0.44
502.5	0.4413	0.4624	0.4358	0.4213	0.4115	0.4505	0.4846	0.4548	0.4664	0.4723	0.4541	0.4432	0.4651	0.4748	0.4809	0.4667	0.4829	0.4687	0.5324	0.5142	0.5369	0.5014	0.5328	0.5163	0.4638	0.4818	0.4692	0.4584	0.4724	0.4631	0.4991	0.4915	0.4901	0.4835	0.4754	0.5024	0.5045	0.4859	0.499	0.4808	0.4922	0.4747	0.5287	0.5174	0.5439	0.5319	0.5267	0.4963	0.4415
504	0.4442	0.4633	0.438	0.4235	0.4127	0.4513	0.4859	0.4573	0.4687	0.4751	0.4557	0.4448	0.4653	0.4771	0.4772	0.4692	0.4862	0.4707	0.533	0.5136	0.5373	0.5033	0.5339	0.5169	0.4637	0.4845	0.4706	0.4589	0.474	0.4652	0.4999	0.4926	0.4899	0.4864	0.4775	0.5041	0.5058	0.4854	0.4993	0.4839	0.4939	0.4763	0.5294	0.5181	0.5468	0.5324	0.5282	0.4973	0.4437
505.5	0.4448	0.4657	0.4384	0.4238	0.4139	0.4527	0.4869	0.4579	0.4697	0.4757	0.4566	0.4455	0.4678	0.4778	0.4781	0.4713	0.4875	0.4701	0.534	0.5146	0.5384	0.503	0.5355	0.5163	0.4645	0.4852	0.4713	0.4609	0.4743	0.4659	0.4999	0.4919	0.4892	0.4855	0.478	0.5047	0.5073	0.4866	0.5008	0.4845	0.4945	0.478	0.529	0.5188	0.5469	0.5325	0.5297	0.4989	0.4452
507	0.4471	0.4662	0.4407	0.4258	0.4148	0.4536	0.4867	0.4586	0.4704	0.475	0.4562	0.446	0.4687	0.4791	0.4799	0.4711	0.4898	0.4723	0.5351	0.5152	0.5401	0.5043	0.5353	0.5167	0.465	0.4862	0.4717	0.4618	0.4758	0.466	0.5011	0.4944	0.4897	0.4872	0.4784	0.5053	0.5096	0.488	0.4992	0.4841	0.4961	0.4782	0.5312	0.5196	0.5482	0.5343	0.5303	0.4991	0.4465
508.5	0.4477	0.4679	0.4416	0.4274	0.4168	0.4548	0.4874	0.4587	0.4726	0.4787	0.4573	0.4458	0.4686	0.48	0.4821	0.4714	0.4898	0.4733	0.5366	0.5158	0.541	0.5054	0.5347	0.5215	0.467	0.4866	0.4741	0.4621	0.476	0.4662	0.5031	0.4943	0.4936	0.4888	0.48	0.5069	0.5103	0.489	0.5024	0.4861	0.496	0.4797	0.5321	0.5196	0.5511	0.5349	0.5307	0.5002	0.4488
510	0.4495	0.4681	0.4428	0.4283	0.4175	0.4556	0.4888	0.4606	0.471	0.4766	0.459	0.4476	0.4705	0.4796	0.4813	0.4728	0.4915	0.4752	0.5366	0.5174	0.539	0.5073	0.536	0.5186	0.4668	0.4886	0.474	0.4626	0.4757	0.4679	0.5035	0.4963	0.4908	0.4878	0.4807	0.5074	0.5119	0.4899	0.5071	0.4872	0.4959	0.48	0.5316	0.5215	0.5504	0.5351	0.5313	0.5014	0.4503
511.5	0.4509	0.4701	0.4439	0.4294	0.4189	0.4575	0.4888	0.4615	0.4747	0.4816	0.4602	0.4491	0.4724	0.4823	0.4842	0.4742	0.4939	0.4751	0.5384	0.5177	0.543	0.5065	0.5379	0.5229	0.4684	0.4887	0.474	0.4641	0.4792	0.4683	0.5049	0.4964	0.4947	0.4897	0.4808	0.5082	0.515	0.4906	0.5041	0.4873	0.499	0.4811	0.5332	0.5213	0.5518	0.5365	0.5331	0.5006	0.452
513	0.4514	0.4705	0.4453	0.431	0.4207	0.459	0.4917	0.4625	0.4723	0.4777	0.461	0.4501	0.4733	0.4843	0.4833	0.4752	0.4966	0.4775	0.5394	0.5176	0.5447	0.5087	0.5398	0.5215	0.4692	0.4886	0.4764	0.4642	0.4795	0.4701	0.5062	0.4978	0.4943	0.4909	0.4807	0.5092	0.5165	0.491	0.5079	0.4889	0.4991	0.4823	0.5328	0.5233	0.5536	0.539	0.5339	0.5033	0.453
514.5	0.4518	0.4717	0.4466	0.4322	0.4217	0.4593	0.4913	0.4627	0.475	0.4819	0.4613	0.4498	0.4755	0.4853	0.4834	0.4766	0.4954	0.4779	0.5407	0.5196	0.5454	0.5074	0.5401	0.524	0.4701	0.4921	0.4771	0.4647	0.4805	0.4696	0.5072	0.4984	0.4964	0.4895	0.4826	0.509	0.5175	0.4922	0.5077	0.4896	0.501	0.4816	0.5339	0.5234	0.5542	0.538	0.5354	0.5026	0.4549
516	0.4537	0.4737	0.4474	0.4333	0.4224	0.4612	0.4927	0.4636	0.4764	0.4824	0.4627	0.4522	0.4762	0.4859	0.4856	0.4766	0.4967	0.479	0.5408	0.5209	0.5459	0.5102	0.5411	0.5227	0.4705	0.4943	0.4781	0.4654	0.4816	0.4705	0.5073	0.4993	0.4971	0.491	0.4831	0.5105	0.5192	0.4932	0.5082	0.4909	0.5015	0.4844	0.535	0.524	0.555	0.5395	0.5367	0.5048	0.4574
517.5	0.4551	0.4748	0.4499	0.4364	0.425	0.4613	0.4938	0.4649	0.4762	0.4843	0.4637	0.4531	0.4777	0.4871	0.4921	0.4779	0.4965	0.4802	0.5432	0.521	0.5474	0.512	0.5414	0.5251	0.4715	0.4954	0.4803	0.467	0.4817	0.4708	0.509	0.5004	0.4983	0.4924	0.484	0.5112	0.5206	0.4945	0.5084	0.4924	0.5021	0.4839	0.5359	0.5258	0.5561	0.5397	0.5371	0.5059	0.4591
519	0.4559	0.4759	0.4496	0.4357	0.4251	0.4635	0.4949	0.4671	0.4777	0.4853	0.4626	0.4523	0.4779	0.4883	0.4893	0.4784	0.4991	0.4795	0.5431	0.5222	0.5492	0.5116	0.5438	0.5283	0.4716	0.4966	0.4792	0.4685	0.4837	0.4723	0.511	0.5016	0.5001	0.4933	0.4855	0.5127	0.5225	0.4972	0.5115	0.4936	0.5056	0.4864	0.5382	0.5263	0.5562	0.5415	0.5389	0.5074	0.46
520.5	0.4566	0.4773	0.452	0.4375	0.4274	0.4643	0.4971	0.4675	0.4809	0.4885	0.4663	0.4542	0.4797	0.4925	0.498	0.4803	0.5001	0.4825	0.5437	0.5233	0.5494	0.5126	0.5448	0.5293	0.4733	0.4965	0.4809	0.47	0.4905	0.4737	0.5115	0.5023	0.4985	0.4951	0.4864	0.5137	0.5245	0.498	0.513	0.4951	0.5062	0.4876	0.5387	0.5269	0.5565	0.5427	0.5399	0.5082	0.4625
522	0.457	0.4773	0.4516	0.4386	0.4278	0.4647	0.4965	0.4675	0.4782	0.485	0.4676	0.4551	0.4823	0.4931	0.4967	0.4827	0.501	0.4826	0.5448	0.5225	0.5478	0.5135	0.5451	0.5272	0.4739	0.4994	0.4797	0.4693	0.5071	0.4739	0.5125	0.5023	0.4976	0.4937	0.4871	0.5142	0.5244	0.499	0.5127	0.4947	0.5064	0.4886	0.5395	0.5289	0.5595	0.5433	0.5398	0.509	0.4639
523.5	0.4586	0.4788	0.4531	0.4391	0.429	0.4659	0.4983	0.4692	0.4816	0.4876	0.4662	0.4563	0.4808	0.4931	0.4952	0.483	0.5028	0.4848	0.5466	0.5251	0.5519	0.514	0.5459	0.5292	0.4748	0.4992	0.4815	0.4711	0.5079	0.4736	0.5131	0.5045	0.5015	0.4962	0.4869	0.5143	0.5269	0.5008	0.5162	0.4978	0.5074	0.4891	0.5408	0.5295	0.561	0.5448	0.5401	0.5087	0.4644
525	0.4593	0.4802	0.4544	0.4399	0.4304	0.4665	0.4996	0.4704	0.4808	0.4893	0.4681	0.4572	0.485	0.4954	0.4998	0.4854	0.5034	0.4857	0.5465	0.5266	0.5523	0.5151	0.5462	0.5304	0.4751	0.5004	0.4828	0.4711	0.5105	0.4755	0.514	0.5054	0.5025	0.4948	0.4866	0.5152	0.528	0.5006	0.5174	0.4979	0.5083	0.4901	0.5412	0.5297	0.5602	0.5442	0.5419	0.5092	0.4668
526.5	0.4602	0.4807	0.4544	0.4412	0.4317	0.4687	0.4991	0.4712	0.4841	0.4909	0.4695	0.4572	0.4854	0.4975	0.4964	0.4861	0.5038	0.4887	0.5479	0.5276	0.5523	0.5187	0.5483	0.5322	0.4767	0.5032	0.4839	0.4737	0.5116	0.4749	0.5163	0.5062	0.5038	0.4968	0.4884	0.5157	0.5292	0.5042	0.519	0.4991	0.5107	0.4905	0.5422	0.5312	0.5551	0.5454	0.5424	0.5104	0.4684
528	0.4618	0.4817	0.4561	0.4426	0.4321	0.4685	0.5	0.4726	0.4836	0.4895	0.4699	0.4577	0.4863	0.4962	0.4976	0.4897	0.5036	0.4883	0.5481	0.5251	0.551	0.519	0.5476	0.5302	0.477	0.5013	0.4837	0.4746	0.5121	0.4766	0.5153	0.5041	0.5019	0.498	0.4873	0.5171	0.5298	0.5053	0.5237	0.5006	0.511	0.491	0.5427	0.5309	0.5623	0.5471	0.5426	0.5106	0.4696
529.5	0.4626	0.4836	0.4567	0.4444	0.4343	0.4702	0.502	0.4725	0.484	0.491	0.4694	0.4591	0.488	0.4981	0.4992	0.4898	0.506	0.4901	0.5484	0.5292	0.5526	0.5188	0.5499	0.53	0.4787	0.5033	0.4851	0.4749	0.5146	0.4768	0.5169	0.5072	0.5026	0.4971	0.4903	0.5172	0.529	0.506	0.5245	0.501	0.5131	0.4925	0.5418	0.5314	0.5633	0.5466	0.5443	0.5116	0.4709
531	0.4628	0.4836	0.4577	0.4448	0.4353	0.4706	0.5028	0.4735	0.4846	0.4901	0.4715	0.4594	0.4869	0.5009	0.5004	0.4917	0.5078	0.4911	0.551	0.5293	0.5549	0.5194	0.5518	0.5318	0.4792	0.5057	0.4868	0.4781	0.5147	0.4778	0.5184	0.5088	0.5042	0.4994	0.4901	0.519	0.5317	0.5066	0.5235	0.5031	0.5156	0.493	0.5443	0.5338	0.5638	0.5485	0.5462	0.5129	0.4716
532.5	0.4658	0.4845	0.4604	0.4468	0.4368	0.4719	0.5037	0.4744	0.4868	0.4941	0.4716	0.4614	0.4885	0.5014	0.5022	0.4933	0.5085	0.4931	0.5507	0.5302	0.5576	0.5215	0.5527	0.5348	0.4799	0.5066	0.4886	0.4791	0.517	0.4785	0.519	0.5094	0.5059	0.5007	0.4905	0.5194	0.5327	0.5093	0.5233	0.5055	0.5169	0.4957	0.5453	0.5343	0.5647	0.5494	0.5453	0.5144	0.4739
534	0.4661	0.4858	0.461	0.4475	0.4385	0.4734	0.5057	0.4767	0.487	0.4943	0.4741	0.4631	0.4898	0.5017	0.5053	0.4935	0.5088	0.4938	0.5527	0.5316	0.5582	0.5218	0.553	0.5355	0.4812	0.5072	0.4902	0.48	0.5186	0.4798	0.5215	0.5111	0.5067	0.5003	0.4915	0.5203	0.5344	0.5103	0.5268	0.5071	0.5183	0.4953	0.5458	0.5352	0.5673	0.5496	0.5472	0.5153	0.476
535.5	0.4668	0.487	0.4617	0.4485	0.4391	0.4745	0.5072	0.4775	0.4884	0.4936	0.4743	0.4631	0.4902	0.5018	0.503	0.4936	0.5105	0.4933	0.5538	0.5322	0.5576	0.5212	0.5536	0.5353	0.4831	0.5086	0.4915	0.4813	0.5175	0.4798	0.5219	0.5114	0.5081	0.5014	0.4928	0.5211	0.5356	0.5108	0.5279	0.5077	0.5199	0.4975	0.547	0.5359	0.5661	0.5507	0.5479	0.5158	0.4763
537	0.4675	0.4883	0.4637	0.4497	0.441	0.4749	0.5083	0.4786	0.4878	0.4961	0.4761	0.4651	0.4917	0.5031	0.5039	0.4958	0.5112	0.4969	0.5545	0.5345	0.5607	0.5239	0.5548	0.5375	0.4847	0.5107	0.4939	0.482	0.5187	0.4823	0.5223	0.5128	0.5087	0.5025	0.4942	0.5223	0.5358	0.5125	0.5271	0.5092	0.5212	0.5003	0.5483	0.5358	0.568	0.5519	0.5493	0.5167	0.4773
538.5	0.4691	0.4897	0.4642	0.4513	0.4424	0.4758	0.5096	0.4787	0.4903	0.4956	0.4767	0.4651	0.4925	0.5048	0.5039	0.4968	0.5117	0.4981	0.556	0.5342	0.5605	0.526	0.556	0.5375	0.4859	0.5096	0.4958	0.4847	0.5214	0.483	0.5234	0.5135	0.5108	0.5046	0.4943	0.5227	0.5365	0.5129	0.5296	0.5102	0.5231	0.5006	0.5485	0.5375	0.5689	0.553	0.5515	0.5179	0.4797
540	0.4699	0.4903	0.4647	0.4513	0.443	0.4776	0.5115	0.4789	0.4891	0.4981	0.4767	0.4649	0.4926	0.5056	0.5044	0.4966	0.5119	0.4972	0.5558	0.5353	0.5626	0.527	0.5574	0.5366	0.4858	0.5122	0.4961	0.485	0.5222	0.484	0.524	0.514	0.5096	0.5048	0.495	0.5234	0.5372	0.5146	0.5312	0.5113	0.5239	0.5019	0.5495	0.5377	0.5704	0.5535	0.5512	0.5177	0.4808
541.5	0.4707	0.4906	0.466	0.4527	0.4439	0.4785	0.5127	0.4799	0.493	0.5009	0.4782	0.4664	0.4935	0.507	0.506	0.4986	0.5109	0.5004	0.5567	0.5369	0.5617	0.5253	0.558	0.5414	0.4882	0.5107	0.4977	0.4865	0.5224	0.485	0.5251	0.5149	0.5113	0.506	0.4962	0.5245	0.5376	0.5142	0.5317	0.5133	0.5255	0.5032	0.5496	0.538	0.571	0.5542	0.5527	0.5199	0.4822
543	0.4713	0.492	0.4667	0.4536	0.4447	0.4783	0.5159	0.4817	0.4935	0.4983	0.4784	0.468	0.4948	0.507	0.5099	0.5001	0.5155	0.5005	0.5602	0.5368	0.5631	0.528	0.5599	0.5398	0.4905	0.5133	0.4998	0.4872	0.5235	0.4879	0.5269	0.5162	0.5123	0.5071	0.4976	0.5263	0.5406	0.5165	0.5358	0.5124	0.5265	0.5048	0.5512	0.5406	0.5723	0.5562	0.5535	0.5202	0.4835
544.5	0.4732	0.4933	0.4687	0.4552	0.4467	0.4795	0.5166	0.4817	0.4949	0.5037	0.4808	0.4694	0.4957	0.5095	0.5109	0.4978	0.5154	0.5004	0.5614	0.5377	0.565	0.5284	0.5617	0.5419	0.4915	0.5141	0.5002	0.4884	0.5252	0.4888	0.5281	0.5169	0.512	0.5069	0.4984	0.5277	0.5418	0.5176	0.5341	0.517	0.5277	0.5047	0.5524	0.5409	0.573	0.5565	0.5557	0.5209	0.4856
546	0.4736	0.4936	0.4687	0.4558	0.4468	0.4809	0.5172	0.4835	0.4965	0.5016	0.4814	0.469	0.4968	0.5097	0.5081	0.5016	0.516	0.5015	0.5624	0.5398	0.567	0.5311	0.5614	0.5401	0.4931	0.5156	0.5	0.489	0.5254	0.4899	0.5281	0.5174	0.5115	0.5082	0.4981	0.5286	0.5422	0.5185	0.5333	0.5153	0.5284	0.5078	0.5525	0.5424	0.562	0.5574	0.5531	0.5225	0.4866
547.5	0.4743	0.4951	0.4702	0.4576	0.4487	0.482	0.5183	0.4847	0.4986	0.5051	0.4818	0.4695	0.4966	0.5087	0.5101	0.5017	0.5156	0.5018	0.5621	0.5401	0.5676	0.5295	0.5624	0.5433	0.4927	0.516	0.5017	0.4893	0.5248	0.4906	0.5297	0.5186	0.5137	0.5093	0.4985	0.5289	0.5429	0.5192	0.5352	0.5173	0.5284	0.5082	0.5529	0.5422	0.5727	0.5583	0.556	0.5228	0.4871
549	0.4737	0.4954	0.4706	0.4572	0.4498	0.4828	0.5198	0.4856	0.4974	0.5075	0.4829	0.4707	0.498	0.512	0.5113	0.5016	0.5187	0.5038	0.5645	0.5418	0.5699	0.531	0.565	0.5459	0.4945	0.5176	0.5023	0.4919	0.5244	0.494	0.5307	0.5208	0.5146	0.5102	0.5008	0.5287	0.5434	0.5207	0.538	0.5181	0.5309	0.5101	0.5543	0.543	0.5743	0.5597	0.5579	0.5243	0.4882
550.5	0.4755	0.4964	0.4717	0.4588	0.4511	0.4832	0.5218	0.4874	0.5	0.5078	0.4837	0.4727	0.4985	0.5121	0.5138	0.5003	0.5173	0.5043	0.5666	0.5432	0.5698	0.5312	0.5665	0.5461	0.4946	0.5163	0.5032	0.4912	0.5273	0.4925	0.5318	0.5211	0.516	0.5115	0.5019	0.5301	0.5448	0.5203	0.5414	0.5185	0.5309	0.511	0.5547	0.5439	0.5757	0.5604	0.5587	0.5252	0.4903
552	0.477	0.4975	0.4727	0.4602	0.4526	0.484	0.523	0.4891	0.5018	0.51	0.4857	0.4726	0.501	0.5136	0.5148	0.5051	0.5201	0.5056	0.5678	0.5456	0.5743	0.5347	0.5675	0.549	0.4962	0.518	0.5056	0.4926	0.5294	0.4947	0.534	0.5217	0.5176	0.5119	0.5032	0.5313	0.5466	0.5229	0.5391	0.5223	0.5341	0.5122	0.5566	0.5458	0.5779	0.5617	0.5551	0.5272	0.4922
553.5	0.4773	0.4985	0.4738	0.461	0.4521	0.4844	0.5241	0.4912	0.5054	0.5127	0.4863	0.474	0.4995	0.5126	0.5136	0.5059	0.5199	0.5066	0.5692	0.5446	0.5728	0.5351	0.5685	0.5478	0.4965	0.5192	0.5044	0.4938	0.5282	0.4955	0.5325	0.5235	0.5177	0.5129	0.5033	0.5323	0.5459	0.5235	0.5422	0.5213	0.5343	0.5136	0.5562	0.5462	0.578	0.5622	0.5598	0.5279	0.4912
555	0.4788	0.4988	0.4746	0.4617	0.4532	0.4853	0.5243	0.4923	0.5042	0.513	0.4882	0.4745	0.5018	0.5137	0.513	0.5063	0.5216	0.5067	0.5699	0.5479	0.5749	0.5352	0.57	0.5487	0.498	0.5217	0.5064	0.494	0.5297	0.4967	0.5341	0.5238	0.5187	0.5123	0.5043	0.5327	0.5483	0.5238	0.5392	0.5226	0.5356	0.5136	0.5573	0.5456	0.5753	0.5617	0.5611	0.5267	0.4939
556.5	0.4795	0.5003	0.4757	0.4622	0.4549	0.4857	0.5254	0.4937	0.5073	0.5149	0.4883	0.4756	0.5011	0.5145	0.518	0.5062	0.521	0.5068	0.5699	0.5485	0.5757	0.5355	0.5706	0.5496	0.5	0.522	0.5063	0.4929	0.5311	0.4969	0.5357	0.5258	0.5192	0.5134	0.5046	0.5328	0.5495	0.5247	0.5421	0.524	0.5353	0.514	0.5585	0.5468	0.579	0.5635	0.5622	0.5271	0.4955
558	0.4805	0.5007	0.4757	0.4639	0.4554	0.487	0.5261	0.4952	0.5071	0.5157	0.4904	0.4769	0.5017	0.5171	0.519	0.5067	0.5207	0.5097	0.5716	0.5483	0.578	0.534	0.5705	0.5525	0.4998	0.5212	0.5083	0.4963	0.5299	0.4982	0.5375	0.5261	0.5213	0.5142	0.5055	0.5342	0.5501	0.5258	0.5444	0.5245	0.5363	0.5155	0.5591	0.5472	0.58	0.5637	0.5631	0.5287	0.497
559.5	0.4813	0.5017	0.4779	0.465	0.4566	0.4882	0.5275	0.4957	0.5093	0.5183	0.4911	0.4775	0.5044	0.5169	0.5221	0.5072	0.5229	0.5089	0.5727	0.5515	0.5789	0.5382	0.5731	0.554	0.4996	0.5224	0.5084	0.4962	0.5332	0.4979	0.5377	0.5271	0.5224	0.5159	0.5048	0.5351	0.5516	0.5269	0.5446	0.5253	0.5383	0.5167	0.5607	0.5498	0.5821	0.5652	0.5636	0.5302	0.4979
561	0.482	0.5021	0.4778	0.4656	0.4575	0.4887	0.5284	0.4973	0.5092	0.5159	0.4935	0.48	0.5051	0.5161	0.5168	0.5076	0.5235	0.5107	0.5738	0.5505	0.578	0.5389	0.575	0.5513	0.5009	0.5239	0.51	0.497	0.5333	0.4992	0.5389	0.5252	0.5225	0.5168	0.5071	0.536	0.5523	0.5283	0.5485	0.5268	0.5393	0.5177	0.5618	0.5499	0.5816	0.5667	0.5649	0.5307	0.4978
562.5	0.4832	0.5034	0.4792	0.4663	0.4585	0.4899	0.5294	0.4988	0.5122	0.519	0.4942	0.4806	0.505	0.5188	0.5249	0.5099	0.5259	0.5121	0.5744	0.5532	0.5824	0.5396	0.5756	0.5571	0.5029	0.5251	0.5122	0.4985	0.532	0.501	0.5392	0.5293	0.523	0.5173	0.5071	0.5377	0.5526	0.529	0.5442	0.528	0.5399	0.5183	0.5623	0.5501	0.575	0.5664	0.5662	0.5311	0.4999
564	0.4834	0.5038	0.4801	0.4666	0.4596	0.4898	0.528	0.4989	0.5132	0.52	0.4954	0.4802	0.505	0.5192	0.5254	0.51	0.5252	0.5111	0.573	0.554	0.5819	0.5424	0.5774	0.558	0.5034	0.5257	0.5104	0.4989	0.534	0.5005	0.5404	0.5289	0.5228	0.5185	0.5095	0.5374	0.5537	0.5292	0.5496	0.5294	0.5423	0.5204	0.562	0.5502	0.5832	0.5668	0.5665	0.5312	0.501
565.5	0.4837	0.504	0.4801	0.4676	0.46	0.4904	0.5312	0.5005	0.5127	0.5185	0.4972	0.4824	0.5068	0.5199	0.5214	0.5096	0.526	0.5122	0.5767	0.5545	0.5837	0.5431	0.5789	0.5577	0.5038	0.5256	0.5111	0.4989	0.5329	0.5019	0.542	0.5316	0.5242	0.519	0.5101	0.5387	0.5548	0.5303	0.5502	0.5289	0.5422	0.5199	0.5649	0.5527	0.5825	0.5687	0.5678	0.5326	0.5008
567	0.4844	0.5051	0.482	0.4695	0.4621	0.4913	0.5325	0.5033	0.5145	0.522	0.4984	0.4838	0.5074	0.5219	0.5235	0.5116	0.5269	0.5136	0.5778	0.5558	0.5847	0.5435	0.579	0.5586	0.505	0.5279	0.5133	0.4996	0.5346	0.5048	0.5432	0.5326	0.5248	0.5205	0.5108	0.5405	0.5563	0.5326	0.5476	0.5315	0.544	0.5223	0.5658	0.5535	0.5862	0.5691	0.5686	0.5343	0.5035
568.5	0.4856	0.5066	0.4834	0.4695	0.4629	0.4922	0.534	0.5052	0.5169	0.5236	0.5003	0.4862	0.5077	0.5229	0.5407	0.5132	0.5277	0.5135	0.5792	0.5578	0.5863	0.5475	0.5809	0.5621	0.5065	0.5276	0.5138	0.5011	0.5361	0.505	0.5437	0.533	0.5274	0.521	0.5106	0.5405	0.556	0.5326	0.5501	0.5311	0.5441	0.523	0.5664	0.5543	0.5842	0.5699	0.5699	0.5346	0.5044
570	0.4866	0.5065	0.483	0.4707	0.4632	0.4931	0.5346	0.5041	0.5151	0.5238	0.5012	0.4873	0.5092	0.5211	0.5329	0.5135	0.5286	0.5145	0.5798	0.5573	0.5865	0.5462	0.5811	0.5594	0.5059	0.529	0.5137	0.5026	0.5371	0.5045	0.544	0.5323	0.5262	0.5221	0.5134	0.5408	0.5574	0.5335	0.5503	0.5323	0.5465	0.5227	0.5668	0.5564	0.5877	0.5721	0.5713	0.5362	0.5039
571.5	0.4864	0.5072	0.4824	0.4708	0.4647	0.493	0.5354	0.5061	0.5197	0.5262	0.5031	0.4884	0.5097	0.522	0.533	0.5126	0.5294	0.5146	0.5806	0.5585	0.5884	0.5492	0.5818	0.5631	0.5073	0.5379	0.5153	0.5022	0.539	0.5061	0.5454	0.5341	0.5287	0.522	0.5131	0.5433	0.5589	0.5343	0.5525	0.5344	0.548	0.5256	0.5681	0.5559	0.59	0.5732	0.5712	0.5373	0.5069
573	0.4874	0.5081	0.4841	0.4717	0.4656	0.4939	0.5363	0.5089	0.5198	0.5259	0.5038	0.489	0.5106	0.5246	0.5261	0.5144	0.5296	0.5173	0.5803	0.5597	0.5892	0.5524	0.5823	0.5625	0.5081	0.5276	0.5167	0.5034	0.5399	0.5078	0.5463	0.5353	0.5287	0.5234	0.5145	0.544	0.5586	0.5342	0.5561	0.5358	0.5479	0.5265	0.5691	0.5568	0.5919	0.5739	0.5725	0.5381	0.5076
574.5	0.4868	0.5086	0.4845	0.4718	0.4653	0.4943	0.5368	0.5088	0.5202	0.5269	0.5044	0.4916	0.5114	0.5256	0.5272	0.515	0.5309	0.5166	0.5825	0.5597	0.587	0.5527	0.5851	0.5653	0.5081	0.5286	0.5168	0.5047	0.5391	0.508	0.5468	0.5372	0.5302	0.5249	0.5155	0.5445	0.5603	0.536	0.5577	0.5339	0.5496	0.527	0.5703	0.5586	0.589	0.5748	0.5731	0.5394	0.5087
576	0.489	0.5094	0.486	0.4728	0.4663	0.4953	0.5381	0.5091	0.5231	0.5293	0.5064	0.4937	0.512	0.5266	0.5251	0.5162	0.5308	0.5187	0.5834	0.5616	0.5897	0.5509	0.5853	0.5647	0.5085	0.5311	0.5165	0.5052	0.5413	0.509	0.5489	0.5372	0.5291	0.5244	0.5157	0.5447	0.5614	0.5369	0.5557	0.5364	0.5501	0.5271	0.5708	0.5582	0.591	0.5749	0.5749	0.54	0.5099
577.5	0.4891	0.5094	0.4869	0.4738	0.4669	0.4954	0.5398	0.5091	0.5208	0.5288	0.5071	0.4939	0.5129	0.5273	0.5279	0.5145	0.5324	0.5179	0.5839	0.5634	0.5908	0.5555	0.5869	0.5658	0.5098	0.5327	0.5185	0.5061	0.5423	0.5097	0.5495	0.5385	0.5329	0.5256	0.5169	0.5461	0.5615	0.5391	0.559	0.5371	0.5516	0.5269	0.5729	0.5598	0.5951	0.5758	0.575	0.5398	0.5114
579	0.4902	0.5106	0.4871	0.4753	0.4677	0.4969	0.5409	0.5112	0.5216	0.5319	0.5063	0.4944	0.5137	0.5286	0.5297	0.5188	0.5335	0.52	0.5848	0.5641	0.5929	0.5558	0.588	0.5694	0.5111	0.5331	0.5196	0.5058	0.5439	0.51	0.5507	0.5396	0.5313	0.5267	0.5183	0.5463	0.5648	0.5392	0.5568	0.5381	0.5515	0.5292	0.5737	0.5608	0.5966	0.5776	0.5765	0.5417	0.5121
580.5	0.4909	0.5112	0.4883	0.4761	0.4696	0.4968	0.5406	0.5121	0.5231	0.5296	0.5086	0.4958	0.5145	0.5283	0.5301	0.5192	0.5355	0.52	0.5868	0.5657	0.5937	0.5569	0.5878	0.5675	0.5119	0.5342	0.5205	0.5088	0.5436	0.5103	0.5526	0.5405	0.5331	0.5279	0.5183	0.5478	0.5634	0.5404	0.5601	0.5401	0.5532	0.5298	0.576	0.5621	0.5976	0.5792	0.5778	0.5433	0.5124
582	0.4907	0.5114	0.4883	0.4763	0.4693	0.4983	0.5427	0.5121	0.5246	0.5326	0.5091	0.4968	0.5141	0.527	0.5298	0.5183	0.5349	0.5198	0.5879	0.5653	0.5943	0.5587	0.5891	0.5703	0.5121	0.5336	0.5206	0.5083	0.5434	0.5103	0.5515	0.5409	0.5343	0.5289	0.5199	0.5483	0.5633	0.5404	0.5592	0.5392	0.5531	0.5302	0.576	0.5626	0.5956	0.5801	0.5786	0.5437	0.5125
583.5	0.492	0.5131	0.4899	0.4771	0.4703	0.4985	0.5443	0.5144	0.5262	0.5346	0.5105	0.4991	0.5162	0.5305	0.5312	0.5191	0.5365	0.5238	0.5885	0.5661	0.596	0.5587	0.5908	0.5706	0.5136	0.5358	0.5224	0.5091	0.5462	0.5132	0.5536	0.5428	0.5357	0.5284	0.5204	0.5496	0.5675	0.5411	0.5607	0.5416	0.556	0.5328	0.5775	0.5642	0.6016	0.5823	0.5804	0.5459	0.5157
585	0.4927	0.5128	0.4897	0.4777	0.4716	0.4985	0.5445	0.5147	0.527	0.5327	0.5123	0.5	0.5166	0.5311	0.5327	0.5198	0.535	0.5225	0.5895	0.5656	0.595	0.5593	0.5936	0.5696	0.5141	0.5351	0.5232	0.51	0.5463	0.5131	0.5548	0.5441	0.5361	0.5307	0.5221	0.5514	0.5673	0.5424	0.5633	0.5409	0.5563	0.5334	0.5794	0.5661	0.6021	0.5842	0.5815	0.5474	0.5142
586.5	0.4928	0.5138	0.4906	0.4784	0.471	0.4999	0.5444	0.5152	0.5271	0.5353	0.5117	0.4999	0.5164	0.5311	0.5333	0.5215	0.5385	0.5235	0.5894	0.5677	0.5973	0.5608	0.5927	0.5742	0.5133	0.5367	0.5238	0.5111	0.5441	0.5137	0.5546	0.5437	0.5351	0.5302	0.5214	0.5513	0.5648	0.5433	0.5649	0.5433	0.5578	0.5341	0.58	0.5664	0.6004	0.5858	0.581	0.5482	0.5157
588	0.4935	0.5145	0.4915	0.479	0.472	0.4998	0.5477	0.517	0.5283	0.5354	0.5132	0.5014	0.5184	0.5332	0.5338	0.5222	0.539	0.524	0.592	0.5661	0.5948	0.5624	0.5947	0.5754	0.5161	0.535	0.5238	0.5111	0.5473	0.5155	0.5575	0.5454	0.5386	0.5316	0.5233	0.5517	0.5688	0.5456	0.5656	0.5427	0.5582	0.5348	0.5821	0.5688	0.6041	0.5872	0.5831	0.5503	0.5188
589.5	0.4945	0.5147	0.492	0.4798	0.4729	0.5002	0.5464	0.5182	0.5312	0.5382	0.5138	0.5015	0.5181	0.5319	0.5354	0.5224	0.5386	0.5246	0.5913	0.5679	0.5979	0.5643	0.5954	0.5724	0.5156	0.5374	0.5247	0.513	0.5486	0.5142	0.557	0.5464	0.5377	0.5308	0.5237	0.5534	0.5687	0.5443	0.5668	0.5436	0.5595	0.5356	0.5825	0.5697	0.6047	0.588	0.586	0.5504	0.5191
591	0.4946	0.516	0.4926	0.4809	0.4742	0.501	0.5485	0.5173	0.5307	0.5368	0.5145	0.5015	0.52	0.5335	0.5356	0.5237	0.5385	0.5251	0.5924	0.5712	0.5999	0.5637	0.5961	0.5758	0.5172	0.5403	0.5268	0.5131	0.5484	0.5157	0.5589	0.5458	0.5404	0.5325	0.5248	0.5532	0.5705	0.5462	0.5639	0.5463	0.5611	0.5358	0.584	0.5707	0.6062	0.5891	0.5874	0.5523	0.5212
592.5	0.4958	0.5169	0.4945	0.4819	0.4756	0.5014	0.5488	0.52	0.5305	0.5391	0.5179	0.5049	0.5194	0.5342	0.5366	0.5238	0.5394	0.5266	0.5944	0.5712	0.6013	0.5656	0.5977	0.5781	0.5174	0.5412	0.527	0.5135	0.5501	0.5166	0.5591	0.5476	0.5398	0.5351	0.5258	0.555	0.5706	0.5474	0.5678	0.5483	0.562	0.5386	0.5839	0.5714	0.6069	0.5904	0.5875	0.5538	0.5209
594	0.4967	0.5173	0.4942	0.4828	0.4748	0.5025	0.55	0.5206	0.5309	0.5374	0.5167	0.5048	0.5211	0.5363	0.5377	0.5245	0.541	0.5269	0.5946	0.5735	0.6023	0.5665	0.5983	0.5773	0.5189	0.5406	0.5281	0.5144	0.5495	0.5182	0.5605	0.5493	0.5406	0.5354	0.5268	0.5546	0.571	0.5487	0.5703	0.5483	0.5616	0.5385	0.5857	0.574	0.6038	0.5912	0.5889	0.5562	0.5219
595.5	0.497	0.5175	0.4953	0.4834	0.4765	0.5029	0.5507	0.5215	0.5328	0.5398	0.5185	0.5068	0.5215	0.5334	0.5379	0.5255	0.5404	0.5274	0.5953	0.572	0.6008	0.5677	0.5993	0.5766	0.5186	0.5404	0.5281	0.5144	0.5508	0.5182	0.5602	0.5487	0.5405	0.5351	0.528	0.5558	0.5719	0.5491	0.5703	0.547	0.5627	0.5395	0.5863	0.5738	0.6049	0.5924	0.5908	0.5559	0.5228
597	0.4976	0.5189	0.4957	0.4837	0.4768	0.5039	0.5511	0.5221	0.5358	0.5415	0.5195	0.5058	0.5208	0.5336	0.5387	0.5253	0.5419	0.5281	0.5961	0.5741	0.6037	0.5682	0.6005	0.5776	0.5201	0.5414	0.5289	0.5164	0.5513	0.5186	0.5614	0.55	0.5416	0.5352	0.5284	0.5566	0.5723	0.5493	0.5728	0.547	0.5649	0.5406	0.588	0.5753	0.6093	0.5927	0.5909	0.5575	0.5245
598.5	0.4988	0.5194	0.4963	0.4846	0.4776	0.5044	0.5516	0.5224	0.5368	0.5441	0.5198	0.507	0.5222	0.5366	0.5391	0.5271	0.5417	0.5298	0.596	0.5756	0.6045	0.5693	0.601	0.5798	0.5213	0.5444	0.5303	0.5165	0.5524	0.521	0.5637	0.5514	0.5437	0.5361	0.5297	0.5577	0.5734	0.5506	0.5714	0.5499	0.5646	0.5411	0.5879	0.5752	0.6097	0.5928	0.5923	0.5575	0.5256
600	0.5	0.5196	0.4974	0.4857	0.4778	0.5053	0.553	0.524	0.5362	0.5422	0.5213	0.5087	0.5235	0.5379	0.5395	0.5281	0.5428	0.5321	0.599	0.5754	0.6057	0.5709	0.5996	0.5813	0.5222	0.5445	0.5303	0.5174	0.5541	0.5209	0.5653	0.5513	0.5435	0.5368	0.5297	0.5581	0.5755	0.5512	0.5697	0.5502	0.5661	0.542	0.5895	0.5767	0.6107	0.5938	0.5936	0.5594	0.5272
601.5	0.4999	0.5208	0.4981	0.486	0.4785	0.5051	0.556	0.5254	0.5383	0.5466	0.5216	0.509	0.5224	0.5375	0.5414	0.5283	0.5456	0.5321	0.5989	0.577	0.6057	0.5714	0.6021	0.5823	0.5225	0.5419	0.5319	0.5171	0.5531	0.5217	0.565	0.5527	0.5447	0.5395	0.5304	0.5602	0.5748	0.5524	0.5746	0.5533	0.5675	0.5438	0.5908	0.5776	0.6113	0.5961	0.5946	0.5596	0.5269
603	0.5015	0.5211	0.4993	0.4873	0.4801	0.506	0.5545	0.5261	0.5384	0.5467	0.5235	0.5105	0.5243	0.5412	0.5399	0.5298	0.5449	0.5307	0.6	0.5761	0.608	0.5726	0.6026	0.5823	0.5235	0.5465	0.5321	0.5196	0.5561	0.5223	0.5676	0.5537	0.5468	0.5391	0.531	0.5594	0.5786	0.5534	0.572	0.5539	0.5682	0.5421	0.591	0.5796	0.6138	0.5973	0.5955	0.5602	0.5312
604.5	0.5018	0.5225	0.4993	0.4875	0.4815	0.5068	0.5566	0.5272	0.5408	0.5489	0.5253	0.5123	0.5257	0.5391	0.5422	0.5285	0.5447	0.5316	0.6008	0.5794	0.6093	0.5734	0.603	0.5839	0.524	0.547	0.5326	0.5196	0.5557	0.5232	0.5678	0.5542	0.5473	0.5399	0.5334	0.5607	0.5788	0.5543	0.5723	0.5551	0.5702	0.5434	0.5927	0.581	0.6142	0.598	0.596	0.5617	0.5306
606	0.5011	0.5222	0.4998	0.4875	0.4813	0.5071	0.5563	0.5288	0.5409	0.5471	0.5249	0.5118	0.5262	0.5388	0.5433	0.5286	0.5452	0.5332	0.6027	0.5761	0.6078	0.5746	0.6064	0.5839	0.5244	0.5446	0.5336	0.5198	0.5554	0.5248	0.5695	0.5557	0.5468	0.5397	0.533	0.5625	0.5773	0.5544	0.5783	0.5531	0.569	0.5455	0.5939	0.5811	0.6152	0.5992	0.5981	0.5638	0.5316
607.5	0.5031	0.5229	0.5005	0.4882	0.482	0.5082	0.5572	0.5283	0.5396	0.5463	0.5262	0.5135	0.5277	0.5417	0.5437	0.5292	0.5477	0.5323	0.6031	0.5806	0.6107	0.5743	0.6069	0.5868	0.5254	0.5462	0.5344	0.5192	0.556	0.5245	0.5709	0.556	0.5478	0.5421	0.5338	0.562	0.5797	0.556	0.5794	0.5552	0.5713	0.5442	0.594	0.5817	0.6127	0.5999	0.5987	0.5647	0.5333
609	0.5039	0.5236	0.502	0.4893	0.4823	0.5078	0.5579	0.5289	0.5425	0.5504	0.5267	0.5134	0.5263	0.5436	0.5441	0.5313	0.5482	0.5344	0.6036	0.5808	0.6112	0.5747	0.6072	0.5868	0.5245	0.5491	0.534	0.5217	0.5572	0.5261	0.5715	0.5556	0.5512	0.5414	0.5339	0.5634	0.5808	0.5559	0.5768	0.5565	0.5726	0.5464	0.5952	0.5807	0.6172	0.5997	0.5984	0.564	0.5366
610.5	0.5024	0.5242	0.502	0.4896	0.4839	0.508	0.5599	0.5307	0.544	0.5505	0.5284	0.5152	0.5276	0.5432	0.5464	0.5328	0.5492	0.5349	0.6057	0.5814	0.6118	0.577	0.6089	0.5886	0.5263	0.5469	0.5374	0.5216	0.5562	0.5255	0.5747	0.5582	0.5506	0.543	0.5359	0.5647	0.581	0.5571	0.5816	0.5562	0.5732	0.5471	0.5965	0.5826	0.6184	0.6011	0.6008	0.5662	0.5366
612	0.5052	0.5247	0.502	0.4906	0.4836	0.5089	0.5597	0.5309	0.5432	0.5511	0.5294	0.5154	0.5295	0.5435	0.545	0.5326	0.5481	0.5369	0.6042	0.5825	0.6133	0.5785	0.6084	0.5886	0.5264	0.5513	0.5371	0.523	0.5591	0.5271	0.575	0.5585	0.5513	0.5432	0.5349	0.5655	0.5837	0.5573	0.5787	0.5586	0.5726	0.5487	0.5971	0.5841	0.6103	0.6015	0.6015	0.5663	0.5373
613.5	0.5049	0.5258	0.5027	0.4921	0.4856	0.5101	0.5604	0.5319	0.544	0.5532	0.53	0.5159	0.5292	0.5451	0.547	0.5327	0.5488	0.5368	0.6063	0.5839	0.615	0.579	0.6088	0.589	0.5273	0.5518	0.5376	0.5227	0.5607	0.5282	0.5755	0.5593	0.5527	0.5447	0.5374	0.5659	0.5838	0.5589	0.5808	0.5598	0.5758	0.5494	0.5975	0.5852	0.6198	0.6041	0.6021	0.5667	0.5392
615	0.5053	0.5265	0.5041	0.4926	0.4855	0.5103	0.5623	0.5335	0.5471	0.5532	0.5307	0.5169	0.5303	0.5465	0.5477	0.5342	0.5496	0.5368	0.6076	0.5843	0.6151	0.5797	0.6105	0.5904	0.5292	0.5517	0.5386	0.5239	0.5591	0.5274	0.5757	0.5599	0.5555	0.5457	0.5383	0.5663	0.584	0.5595	0.5823	0.5598	0.575	0.5495	0.5979	0.5856	0.6165	0.6031	0.6026	0.5676	0.5393
616.5	0.5067	0.5266	0.5047	0.4935	0.4866	0.5112	0.5618	0.5346	0.5452	0.5543	0.5325	0.5195	0.5303	0.5474	0.5474	0.5363	0.5504	0.5388	0.6083	0.585	0.615	0.5786	0.6103	0.5903	0.5293	0.5519	0.5393	0.5238	0.5615	0.5277	0.5785	0.5608	0.5532	0.5463	0.5378	0.5677	0.5863	0.5595	0.5791	0.5611	0.5765	0.5503	0.5995	0.5859	0.621	0.6042	0.6035	0.5688	0.542
618	0.5066	0.5273	0.5056	0.4933	0.4877	0.5113	0.5621	0.5358	0.547	0.5531	0.5322	0.5193	0.531	0.5444	0.5487	0.5353	0.5501	0.5394	0.6093	0.5846	0.6155	0.5818	0.6136	0.5894	0.5296	0.5524	0.5391	0.5248	0.5615	0.5303	0.5792	0.5629	0.5533	0.5478	0.5387	0.5694	0.5854	0.5621	0.5843	0.5613	0.5776	0.5514	0.6008	0.5879	0.6187	0.6051	0.6045	0.5699	0.5408
619.5	0.5083	0.5283	0.5057	0.4943	0.4875	0.5115	0.5652	0.5367	0.5504	0.5563	0.5329	0.5202	0.532	0.5461	0.5498	0.5364	0.5522	0.54	0.6096	0.5854	0.6177	0.5824	0.6133	0.5926	0.5299	0.552	0.5408	0.5265	0.5628	0.5314	0.5798	0.5628	0.5571	0.5486	0.5404	0.5712	0.5884	0.5612	0.5844	0.5613	0.5787	0.553	0.6018	0.5885	0.6237	0.6072	0.6048	0.572	0.5434
621	0.507	0.5294	0.5067	0.4949	0.4886	0.5123	0.5655	0.5354	0.548	0.5556	0.533	0.5202	0.532	0.5501	0.55	0.5365	0.5532	0.5398	0.611	0.5878	0.6191	0.5833	0.6138	0.5937	0.5315	0.5548	0.5412	0.527	0.5627	0.5299	0.5819	0.5641	0.558	0.55	0.5404	0.5716	0.5896	0.564	0.5839	0.5649	0.579	0.5519	0.6024	0.5889	0.6237	0.6068	0.6043	0.5704	0.545
622.5	0.5079	0.5295	0.5073	0.4952	0.4893	0.5133	0.5672	0.5385	0.5485	0.5554	0.5346	0.5218	0.5328	0.5499	0.5493	0.5385	0.552	0.5414	0.6118	0.5886	0.6195	0.5837	0.6148	0.5915	0.5317	0.5537	0.541	0.527	0.5643	0.532	0.5812	0.5639	0.5585	0.5493	0.5432	0.5727	0.5879	0.5637	0.5848	0.5634	0.582	0.554	0.6025	0.5896	0.6113	0.6077	0.6066	0.5729	0.5461
624	0.5091	0.5297	0.5082	0.4964	0.4893	0.5145	0.5665	0.54	0.5486	0.5557	0.5358	0.5234	0.5341	0.548	0.5519	0.5386	0.5558	0.5415	0.6118	0.5885	0.6203	0.584	0.615	0.5947	0.5314	0.5564	0.5419	0.5292	0.564	0.5323	0.5821	0.5657	0.5594	0.5525	0.5427	0.5741	0.59	0.5646	0.5896	0.5654	0.582	0.5554	0.6042	0.5911	0.6251	0.6088	0.6072	0.5732	0.5447
625.5	0.5094	0.531	0.5089	0.4973	0.4909	0.5142	0.5672	0.5398	0.5524	0.5591	0.5373	0.5241	0.5353	0.5503	0.5516	0.5375	0.5543	0.5423	0.6138	0.5871	0.6177	0.5855	0.6179	0.5979	0.5318	0.5538	0.5428	0.5285	0.5627	0.5331	0.5825	0.5671	0.5619	0.5543	0.5437	0.576	0.5901	0.5653	0.5907	0.5656	0.5826	0.5553	0.6051	0.5921	0.6213	0.6095	0.6095	0.5751	0.5455
627	0.5106	0.5315	0.5097	0.4977	0.491	0.5146	0.5676	0.5393	0.5509	0.561	0.5371	0.5247	0.5358	0.5533	0.5529	0.54	0.5563	0.5435	0.6141	0.5907	0.6221	0.5876	0.6171	0.5982	0.5336	0.5584	0.5432	0.5293	0.566	0.5336	0.5851	0.5688	0.5635	0.5546	0.5447	0.5767	0.5929	0.5671	0.5872	0.5673	0.5838	0.5563	0.606	0.5921	0.6285	0.6101	0.6096	0.5745	0.5494
628.5	0.5101	0.531	0.5097	0.497	0.4911	0.5148	0.5691	0.5404	0.5529	0.5599	0.5376	0.5239	0.5358	0.5522	0.5536	0.5398	0.5566	0.5443	0.6161	0.5915	0.6229	0.5885	0.6178	0.5968	0.5339	0.5572	0.5439	0.5304	0.5648	0.5332	0.5858	0.5684	0.5626	0.5555	0.5463	0.5775	0.5914	0.5665	0.5903	0.5674	0.5842	0.5573	0.6063	0.5927	0.6273	0.6113	0.6092	0.5762	0.5483
630	0.5117	0.5325	0.5095	0.4984	0.4926	0.5162	0.5695	0.5423	0.5542	0.5627	0.5387	0.5263	0.5374	0.554	0.554	0.5424	0.5575	0.5459	0.6161	0.5923	0.6242	0.5885	0.6171	0.5975	0.5346	0.5586	0.5444	0.5306	0.5684	0.5343	0.587	0.571	0.563	0.5575	0.547	0.5792	0.594	0.5676	0.5905	0.5689	0.5861	0.5589	0.6075	0.5935	0.6283	0.6119	0.6118	0.5767	0.5507
631.5	0.5119	0.5326	0.51	0.4986	0.4929	0.516	0.5708	0.5429	0.5551	0.5613	0.541	0.5276	0.5369	0.5522	0.553	0.5412	0.5572	0.5454	0.6166	0.5928	0.6251	0.589	0.6184	0.5976	0.5341	0.5577	0.5446	0.5313	0.5677	0.5353	0.5877	0.5713	0.5634	0.5567	0.5484	0.579	0.5935	0.5691	0.5913	0.5692	0.5857	0.5585	0.6077	0.5947	0.6261	0.6124	0.6101	0.5773	0.5506
633	0.5127	0.5333	0.5116	0.4999	0.4929	0.5167	0.571	0.5433	0.5563	0.5654	0.5403	0.5265	0.5376	0.5554	0.5551	0.5438	0.5588	0.5467	0.6189	0.5935	0.6252	0.5895	0.6197	0.6019	0.5368	0.5604	0.5458	0.5328	0.5687	0.5363	0.5899	0.5732	0.5671	0.5574	0.5505	0.5812	0.5963	0.5695	0.5909	0.5705	0.5871	0.5601	0.6081	0.5952	0.6302	0.6134	0.611	0.5785	0.5528
634.5	0.5129	0.5336	0.5122	0.5002	0.4937	0.5174	0.5716	0.5439	0.5549	0.5645	0.5414	0.5279	0.5385	0.5542	0.5558	0.5421	0.5583	0.5468	0.6185	0.594	0.6273	0.5905	0.6192	0.5984	0.536	0.561	0.5472	0.5329	0.569	0.5365	0.5891	0.5733	0.5678	0.558	0.5515	0.5807	0.594	0.5696	0.5911	0.5714	0.5875	0.5605	0.6085	0.5969	0.6312	0.6136	0.6131	0.5782	0.5517
636	0.5135	0.5337	0.5124	0.5003	0.4948	0.5183	0.5725	0.5443	0.5584	0.5661	0.5428	0.5296	0.5394	0.5548	0.5589	0.5435	0.559	0.5484	0.6183	0.5954	0.6259	0.591	0.6198	0.6014	0.5365	0.5611	0.5466	0.5325	0.5692	0.5368	0.5903	0.5749	0.5667	0.5587	0.552	0.5808	0.5972	0.5704	0.5944	0.5718	0.5876	0.5601	0.6104	0.5972	0.6247	0.6146	0.6121	0.5784	0.5539
637.5	0.5141	0.5357	0.5128	0.5009	0.4958	0.5178	0.5743	0.5461	0.5574	0.5648	0.5437	0.5307	0.5408	0.5574	0.5602	0.5439	0.5626	0.548	0.6209	0.5961	0.6284	0.5933	0.623	0.6033	0.5359	0.5621	0.549	0.5349	0.5695	0.5385	0.5906	0.5759	0.5694	0.5619	0.553	0.5829	0.5969	0.5725	0.5953	0.5739	0.5908	0.5622	0.6104	0.5971	0.6297	0.6164	0.6154	0.5805	0.5539
639	0.5158	0.5356	0.5136	0.502	0.4957	0.5189	0.5736	0.5472	0.558	0.5654	0.543	0.531	0.5418	0.5569	0.5574	0.5446	0.5602	0.5498	0.6204	0.597	0.6289	0.5951	0.6234	0.603	0.5379	0.5627	0.5476	0.5344	0.5719	0.5393	0.5918	0.5765	0.5707	0.5613	0.5537	0.5836	0.5979	0.5718	0.5941	0.5737	0.5899	0.5632	0.6115	0.5982	0.6329	0.616	0.6141	0.5805	0.5559
640.5	0.5159	0.5366	0.5148	0.5032	0.4969	0.5191	0.5751	0.5471	0.5609	0.5692	0.5447	0.5321	0.5419	0.5576	0.5563	0.5467	0.5632	0.5505	0.621	0.5986	0.6296	0.5955	0.624	0.6047	0.5377	0.5654	0.5494	0.5358	0.5719	0.5397	0.5922	0.5782	0.5723	0.5632	0.5545	0.5845	0.5996	0.5732	0.5953	0.5756	0.5916	0.564	0.6126	0.5988	0.6355	0.6171	0.6146	0.5808	0.5568
642	0.5134	0.5355	0.5139	0.503	0.4974	0.5197	0.5768	0.5479	0.5617	0.5675	0.5449	0.5318	0.5428	0.5582	0.56	0.5467	0.5623	0.5509	0.6241	0.5943	0.6275	0.5968	0.6258	0.605	0.5379	0.5615	0.5496	0.5351	0.5709	0.5404	0.593	0.5776	0.5728	0.5637	0.5564	0.5857	0.5966	0.574	0.601	0.5737	0.5918	0.5637	0.6137	0.5997	0.6338	0.6184	0.6166	0.5818	0.555
643.5	0.5162	0.538	0.5148	0.5043	0.4976	0.5202	0.5764	0.5481	0.5627	0.5704	0.5451	0.5338	0.5433	0.5619	0.5593	0.5483	0.5624	0.5518	0.6247	0.5983	0.6308	0.5961	0.6262	0.6076	0.5399	0.5638	0.5502	0.5368	0.5739	0.5405	0.5957	0.5761	0.5734	0.5636	0.5579	0.5863	0.6022	0.5756	0.5976	0.5763	0.5928	0.5648	0.6149	0.6015	0.6361	0.6192	0.6174	0.5835	0.5586
645	0.5162	0.5369	0.5155	0.5048	0.4979	0.5205	0.5792	0.5491	0.5609	0.5687	0.5466	0.5347	0.5437	0.5594	0.5605	0.5467	0.5634	0.5515	0.6245	0.5985	0.6314	0.5975	0.6272	0.6065	0.5402	0.5625	0.5516	0.538	0.5747	0.542	0.5952	0.5809	0.5733	0.5664	0.5578	0.5876	0.6018	0.5767	0.6003	0.5768	0.5943	0.5666	0.6139	0.6016	0.6361	0.6204	0.6169	0.5853	0.5584
646.5	0.5163	0.5381	0.5159	0.5047	0.499	0.5211	0.5779	0.5508	0.5633	0.5708	0.5473	0.5351	0.5454	0.5603	0.5622	0.5462	0.5652	0.5517	0.6261	0.6002	0.6313	0.5978	0.6288	0.608	0.5414	0.5649	0.552	0.5362	0.5753	0.5414	0.5958	0.5828	0.574	0.5652	0.5591	0.5876	0.6021	0.5768	0.6008	0.5765	0.5957	0.5667	0.6153	0.601	0.6377	0.6193	0.6197	0.5841	0.5595
648	0.5179	0.5386	0.517	0.5059	0.4983	0.5214	0.5794	0.5517	0.5619	0.5697	0.5477	0.5346	0.5446	0.5624	0.5621	0.5487	0.5654	0.5531	0.6267	0.602	0.6334	0.599	0.6271	0.6079	0.5409	0.5659	0.5521	0.5365	0.5746	0.5424	0.5969	0.5822	0.5739	0.5655	0.5587	0.5888	0.6031	0.5781	0.5965	0.5789	0.5948	0.5683	0.6169	0.6026	0.6257	0.6205	0.6185	0.5855	0.5607
649.5	0.519	0.5391	0.5173	0.5061	0.5002	0.5222	0.5804	0.5524	0.565	0.5739	0.5508	0.536	0.5457	0.5624	0.564	0.549	0.5667	0.5542	0.6287	0.6038	0.6343	0.6004	0.6302	0.609	0.5412	0.5687	0.5534	0.5378	0.5775	0.5438	0.5975	0.5842	0.5785	0.568	0.56	0.5903	0.6045	0.5792	0.6007	0.5804	0.5974	0.5684	0.617	0.6041	0.6371	0.6235	0.6205	0.5871	0.5611
651	0.5187	0.5394	0.518	0.5069	0.5004	0.522	0.5803	0.5525	0.5644	0.5713	0.5499	0.5365	0.5468	0.561	0.5618	0.5485	0.5654	0.5533	0.6271	0.602	0.6352	0.6016	0.6307	0.6051	0.5428	0.5679	0.5527	0.5402	0.5768	0.5439	0.5986	0.5827	0.5745	0.5675	0.5613	0.5909	0.6034	0.5801	0.6044	0.58	0.5957	0.5691	0.6177	0.6049	0.6376	0.623	0.6195	0.588	0.561
652.5	0.5186	0.5398	0.5186	0.5068	0.5006	0.5229	0.5814	0.5549	0.5653	0.5737	0.5495	0.538	0.548	0.5642	0.5642	0.5524	0.5683	0.5554	0.629	0.6043	0.6357	0.6033	0.6309	0.6111	0.5438	0.5691	0.5553	0.5412	0.5787	0.5444	0.5997	0.5852	0.5771	0.5702	0.5616	0.5907	0.607	0.5796	0.6044	0.5837	0.5986	0.5711	0.6186	0.6043	0.64	0.6241	0.6216	0.5879	0.5628
654	0.5191	0.5407	0.5193	0.508	0.5015	0.5234	0.5826	0.5545	0.5658	0.5737	0.5522	0.5405	0.5481	0.564	0.5663	0.5503	0.5704	0.5559	0.63	0.6047	0.6363	0.6033	0.6318	0.6126	0.5435	0.567	0.5553	0.5412	0.5759	0.5463	0.6005	0.5859	0.5775	0.5706	0.5631	0.5929	0.6044	0.581	0.6054	0.5813	0.5992	0.5714	0.6194	0.606	0.6411	0.6233	0.6221	0.5896	0.5621
655.5	0.5205	0.5415	0.5199	0.5082	0.5016	0.5238	0.5841	0.5567	0.5657	0.574	0.5534	0.5406	0.5497	0.5653	0.5665	0.5513	0.5716	0.5565	0.632	0.6043	0.6384	0.6041	0.6343	0.6136	0.5453	0.5683	0.5567	0.5414	0.5808	0.547	0.6025	0.5881	0.579	0.5727	0.5656	0.5942	0.6099	0.5829	0.6049	0.5835	0.6011	0.5728	0.621	0.6071	0.6415	0.6264	0.6236	0.5913	0.5642
657	0.5205	0.5419	0.5206	0.509	0.5028	0.5241	0.5845	0.5555	0.5693	0.5754	0.5534	0.5408	0.5484	0.5677	0.5685	0.552	0.5724	0.5579	0.6326	0.6068	0.6388	0.6051	0.6352	0.6126	0.5455	0.5699	0.5584	0.542	0.5804	0.546	0.6029	0.5883	0.5828	0.572	0.5659	0.5946	0.6092	0.583	0.6081	0.5844	0.6022	0.5739	0.6207	0.6075	0.6422	0.6262	0.6249	0.5916	0.5651
658.5	0.5211	0.5418	0.521	0.5095	0.5031	0.525	0.5833	0.5561	0.5678	0.5751	0.5548	0.5419	0.5507	0.5663	0.5677	0.552	0.5717	0.5583	0.6338	0.6071	0.6399	0.6067	0.6341	0.6136	0.5453	0.5715	0.5576	0.5417	0.5805	0.5468	0.6039	0.5892	0.5796	0.5721	0.5651	0.5949	0.6091	0.5843	0.6079	0.5838	0.6016	0.5741	0.6223	0.608	0.6432	0.6258	0.6246	0.5914	0.5653
660	0.5224	0.5426	0.5216	0.51	0.5042	0.5255	0.5856	0.5585	0.5702	0.5762	0.5555	0.5426	0.5514	0.568	0.5665	0.5547	0.5737	0.5591	0.6343	0.6086	0.6415	0.6074	0.6361	0.6155	0.5472	0.5728	0.5585	0.5452	0.5813	0.5473	0.6048	0.5905	0.5812	0.5733	0.5664	0.5958	0.6109	0.5851	0.6063	0.5865	0.6032	0.5736	0.6232	0.6096	0.6447	0.6278	0.6255	0.592	0.5675
661.5	0.5236	0.543	0.5218	0.5104	0.5052	0.5254	0.5872	0.5584	0.5706	0.5794	0.5551	0.542	0.5519	0.5685	0.5686	0.5531	0.5742	0.5598	0.6339	0.6088	0.6419	0.6084	0.6365	0.6185	0.5474	0.5722	0.5583	0.5437	0.5816	0.548	0.6052	0.5844	0.5847	0.5745	0.5681	0.5965	0.61	0.5845	0.6053	0.5861	0.6052	0.5765	0.6238	0.6082	0.6447	0.6276	0.6264	0.5923	0.5676
663	0.5222	0.5437	0.5223	0.5114	0.5058	0.5263	0.588	0.5605	0.5699	0.5784	0.5566	0.5446	0.5534	0.5659	0.5696	0.5552	0.5731	0.5609	0.6366	0.6083	0.6404	0.6085	0.6389	0.6145	0.5477	0.5711	0.5588	0.5447	0.5829	0.5487	0.6065	0.5917	0.5836	0.5767	0.5683	0.5981	0.6117	0.5854	0.6101	0.5859	0.6055	0.5761	0.6249	0.6099	0.6357	0.6291	0.6273	0.5942	0.5678
664.5	0.5232	0.5436	0.5233	0.512	0.5053	0.527	0.5875	0.5602	0.572	0.5805	0.557	0.5445	0.5546	0.5684	0.5712	0.556	0.5745	0.5601	0.6363	0.6119	0.6429	0.6097	0.6394	0.6167	0.5492	0.5741	0.561	0.5453	0.5834	0.5498	0.6072	0.592	0.5833	0.5758	0.5695	0.5976	0.6109	0.5865	0.611	0.587	0.6063	0.5769	0.6258	0.6101	0.6466	0.6291	0.6277	0.5945	0.5692
666	0.5233	0.5442	0.5231	0.5123	0.5061	0.527	0.5884	0.561	0.5732	0.5803	0.558	0.5448	0.5556	0.5693	0.5712	0.5555	0.575	0.5611	0.6386	0.6108	0.6418	0.61	0.6403	0.6145	0.5479	0.5729	0.5608	0.5461	0.5826	0.5495	0.6073	0.5928	0.5847	0.5772	0.5703	0.5993	0.6107	0.5865	0.6134	0.5873	0.6072	0.578	0.6259	0.6119	0.6457	0.6311	0.6287	0.5962	0.5675
667.5	0.5232	0.5451	0.5247	0.5123	0.5069	0.5275	0.5898	0.5625	0.5749	0.5834	0.5579	0.5458	0.5556	0.5732	0.5727	0.5563	0.5767	0.5617	0.6383	0.6131	0.6457	0.6119	0.6413	0.6206	0.5492	0.5751	0.5612	0.5466	0.5845	0.5511	0.6071	0.5941	0.5867	0.5772	0.5701	0.6002	0.6109	0.5878	0.6106	0.5899	0.6077	0.5792	0.6264	0.6121	0.6473	0.6313	0.6294	0.5959	0.5696
669	0.5231	0.5452	0.5241	0.5128	0.5072	0.5277	0.591	0.5636	0.5762	0.583	0.5609	0.547	0.5561	0.5713	0.5739	0.5581	0.5772	0.5634	0.6402	0.6105	0.6415	0.6116	0.6419	0.621	0.5492	0.5743	0.5631	0.5477	0.5841	0.5508	0.6075	0.5952	0.5888	0.5789	0.572	0.6012	0.6123	0.589	0.6176	0.5899	0.6072	0.5808	0.6266	0.6123	0.644	0.633	0.6301	0.5981	0.5687
670.5	0.5244	0.5455	0.5249	0.5135	0.5075	0.5281	0.5887	0.5638	0.5756	0.5841	0.5601	0.5472	0.5567	0.5702	0.5745	0.5584	0.5765	0.5645	0.6401	0.6111	0.6446	0.6131	0.6431	0.6168	0.5495	0.5756	0.5622	0.5476	0.5838	0.5526	0.6097	0.5944	0.5847	0.5796	0.5727	0.602	0.6141	0.5888	0.6169	0.5898	0.6095	0.5806	0.628	0.6137	0.6496	0.6321	0.6312	0.5982	0.5713
672	0.5255	0.5459	0.525	0.5138	0.5085	0.5286	0.592	0.5643	0.5759	0.584	0.5604	0.5478	0.559	0.5741	0.5734	0.5598	0.5801	0.5653	0.6406	0.615	0.6477	0.6133	0.6426	0.6211	0.5518	0.5781	0.5629	0.5494	0.587	0.5523	0.6117	0.5961	0.5902	0.5787	0.5719	0.6009	0.6169	0.5897	0.6137	0.5924	0.6094	0.5812	0.6289	0.6137	0.6493	0.633	0.6296	0.5974	0.5733
673.5	0.5261	0.5465	0.526	0.5139	0.5086	0.5289	0.5919	0.5632	0.5761	0.5844	0.5612	0.5486	0.5587	0.5747	0.5751	0.5603	0.5794	0.5652	0.6419	0.6155	0.6478	0.6146	0.6419	0.6219	0.5519	0.5802	0.5642	0.5491	0.5867	0.5535	0.6114	0.5967	0.5893	0.5803	0.5737	0.6026	0.6172	0.5923	0.6133	0.5939	0.611	0.5812	0.6292	0.6152	0.6502	0.6344	0.6309	0.5981	0.5739
675	0.5266	0.5473	0.5271	0.5155	0.5098	0.5295	0.5924	0.5653	0.5779	0.5845	0.5635	0.5497	0.5598	0.5747	0.5754	0.5611	0.5805	0.5671	0.6419	0.6167	0.6493	0.6164	0.6434	0.6237	0.5526	0.5804	0.5654	0.551	0.588	0.5535	0.6116	0.5981	0.5912	0.5811	0.5757	0.603	0.6177	0.5922	0.615	0.5938	0.6131	0.5818	0.6306	0.6168	0.6518	0.6349	0.6329	0.5988	0.575
676.5	0.5273	0.5476	0.5265	0.5155	0.5107	0.5306	0.5933	0.5657	0.5756	0.5847	0.5628	0.5507	0.5596	0.5759	0.5764	0.5596	0.5799	0.5687	0.6431	0.6159	0.6481	0.6163	0.6457	0.624	0.5525	0.5787	0.565	0.5499	0.5884	0.5549	0.614	0.5969	0.5917	0.5808	0.5756	0.604	0.6185	0.5924	0.62	0.594	0.6125	0.582	0.6306	0.616	0.6518	0.6356	0.6323	0.5994	0.5752
678	0.5286	0.5482	0.5275	0.5159	0.5123	0.5315	0.5947	0.5677	0.5784	0.5854	0.5644	0.5522	0.5623	0.5782	0.5777	0.562	0.5825	0.5694	0.6451	0.6186	0.6512	0.6167	0.646	0.6248	0.5537	0.5823	0.5673	0.5521	0.5894	0.555	0.6157	0.5995	0.5922	0.5833	0.5774	0.6049	0.6236	0.5949	0.6176	0.5943	0.6142	0.5831	0.6323	0.6182	0.6499	0.637	0.6338	0.6019	0.5759
679.5	0.5287	0.5491	0.5278	0.5169	0.5121	0.5313	0.5948	0.5682	0.5789	0.5874	0.5655	0.5514	0.5619	0.5788	0.5785	0.5637	0.5815	0.5684	0.6455	0.6191	0.6509	0.6179	0.646	0.6256	0.554	0.5826	0.5663	0.5534	0.5893	0.555	0.6156	0.6002	0.5939	0.5836	0.5777	0.6054	0.6215	0.5927	0.6178	0.596	0.6153	0.5837	0.633	0.6186	0.6538	0.6377	0.6351	0.6014	0.5774
681	0.5286	0.549	0.5287	0.5164	0.512	0.5315	0.5959	0.5672	0.5818	0.5902	0.5655	0.5524	0.5625	0.5801	0.5775	0.5629	0.5831	0.5703	0.6458	0.6191	0.6513	0.6178	0.6479	0.6269	0.555	0.5823	0.5662	0.5525	0.5911	0.5564	0.6172	0.6003	0.5942	0.5843	0.5784	0.606	0.6234	0.5946	0.6169	0.5956	0.6149	0.5851	0.6337	0.6186	0.6542	0.6373	0.6362	0.6027	0.5782
682.5	0.5278	0.5488	0.5286	0.5168	0.5115	0.532	0.5971	0.5691	0.581	0.5869	0.5678	0.5533	0.5634	0.5778	0.58	0.5641	0.582	0.5706	0.6469	0.6192	0.6511	0.6192	0.6484	0.6279	0.5552	0.5831	0.5676	0.5549	0.5902	0.5573	0.6175	0.6011	0.5937	0.5856	0.5792	0.6074	0.624	0.5952	0.6228	0.5956	0.6173	0.5852	0.6343	0.62	0.6558	0.6383	0.6358	0.6029	0.5785
684	0.5291	0.5497	0.5297	0.5171	0.513	0.5326	0.5968	0.5702	0.5825	0.5901	0.5679	0.5543	0.5643	0.5806	0.5797	0.5633	0.584	0.5715	0.6463	0.6207	0.6528	0.6207	0.6483	0.6279	0.5541	0.5844	0.5681	0.5561	0.5931	0.5579	0.6177	0.602	0.5951	0.5852	0.5794	0.6076	0.6235	0.5954	0.6218	0.5986	0.6165	0.5868	0.6347	0.619	0.6557	0.6392	0.6362	0.604	0.5802
685.5	0.5293	0.5497	0.5295	0.5183	0.5131	0.5318	0.5983	0.5707	0.5829	0.5911	0.5681	0.5553	0.5648	0.5813	0.5816	0.5664	0.5855	0.5716	0.6482	0.6227	0.6539	0.6224	0.6498	0.6293	0.556	0.5858	0.5691	0.5568	0.5921	0.5589	0.6192	0.6027	0.5959	0.5859	0.5793	0.6096	0.6248	0.5971	0.6219	0.5972	0.6168	0.5883	0.6353	0.6211	0.6551	0.6398	0.6312	0.6053	0.5807
687	0.5314	0.5511	0.5306	0.5185	0.5135	0.5336	0.5983	0.5722	0.5822	0.592	0.5688	0.5562	0.5648	0.5823	0.5828	0.5658	0.5864	0.5723	0.6493	0.622	0.6559	0.6225	0.651	0.6311	0.5583	0.5866	0.5702	0.5568	0.5941	0.5587	0.6207	0.6026	0.5985	0.5866	0.5814	0.6096	0.6246	0.5978	0.6225	0.5989	0.6198	0.5882	0.6365	0.6221	0.6585	0.6406	0.6397	0.6051	0.5818
688.5	0.531	0.5511	0.5304	0.5192	0.5146	0.5332	0.6005	0.5732	0.5847	0.5909	0.5707	0.5566	0.566	0.5824	0.5835	0.5664	0.5856	0.5738	0.6499	0.6222	0.6552	0.623	0.652	0.631	0.5578	0.586	0.5707	0.5579	0.5935	0.5598	0.6202	0.6047	0.5964	0.5887	0.5815	0.611	0.6246	0.5993	0.6239	0.6006	0.6196	0.5886	0.636	0.6223	0.6594	0.6414	0.6386	0.6069	0.5816
690	0.5314	0.551	0.5308	0.5192	0.5148	0.5341	0.5997	0.5741	0.5845	0.5912	0.5707	0.5581	0.5657	0.5829	0.583	0.5684	0.5869	0.5747	0.6507	0.6238	0.656	0.6245	0.6526	0.6304	0.558	0.5876	0.5717	0.5584	0.5949	0.5609	0.6213	0.6049	0.5971	0.5885	0.5824	0.6112	0.6275	0.5995	0.6243	0.6019	0.621	0.5908	0.6373	0.6221	0.6573	0.6427	0.64	0.6075	0.5833
691.5	0.5319	0.5525	0.5313	0.5203	0.5148	0.5342	0.6016	0.5751	0.586	0.5932	0.5716	0.5577	0.5672	0.5836	0.5834	0.5676	0.5878	0.575	0.6513	0.6239	0.6579	0.6253	0.6526	0.6333	0.5582	0.5887	0.573	0.5581	0.5967	0.5614	0.6213	0.6063	0.6001	0.5896	0.5833	0.6122	0.6279	0.6014	0.6249	0.602	0.6217	0.5906	0.6366	0.6232	0.6612	0.6424	0.6401	0.6082	0.5829
693	0.5314	0.5524	0.5323	0.5202	0.516	0.5355	0.6018	0.5752	0.5862	0.5942	0.572	0.5577	0.5679	0.5851	0.584	0.5704	0.5884	0.5758	0.6528	0.6245	0.6581	0.6253	0.6528	0.6329	0.5603	0.5893	0.575	0.5594	0.5979	0.5625	0.6236	0.607	0.6008	0.5902	0.5846	0.6127	0.6312	0.6012	0.6267	0.6035	0.6231	0.5902	0.6387	0.6248	0.6615	0.6438	0.6404	0.6077	0.5852
694.5	0.533	0.5535	0.533	0.5203	0.5167	0.5358	0.6031	0.5763	0.587	0.5956	0.5729	0.5599	0.5689	0.5855	0.5857	0.5697	0.5878	0.5776	0.6522	0.6254	0.6589	0.6265	0.6534	0.635	0.5613	0.5907	0.5748	0.5604	0.5977	0.5621	0.6258	0.608	0.6014	0.5906	0.5852	0.6142	0.6295	0.6019	0.6287	0.6044	0.6229	0.5931	0.6412	0.6261	0.6617	0.6441	0.6411	0.6096	0.5863
696	0.5326	0.5533	0.5331	0.5215	0.5174	0.5368	0.6039	0.5767	0.5908	0.5975	0.5747	0.5606	0.5702	0.5858	0.5869	0.5716	0.5891	0.5772	0.6549	0.6244	0.6586	0.6276	0.6551	0.6339	0.562	0.5905	0.5757	0.5616	0.5958	0.5632	0.624	0.6083	0.6022	0.5924	0.5861	0.615	0.6288	0.6035	0.6329	0.6042	0.6216	0.5918	0.6416	0.6268	0.6594	0.6453	0.6427	0.6097	0.5852
697.5	0.5334	0.5535	0.5333	0.5217	0.5181	0.5374	0.6037	0.5769	0.5895	0.5964	0.5737	0.5609	0.5708	0.5861	0.5874	0.5715	0.5902	0.5769	0.6553	0.6277	0.6589	0.628	0.657	0.6344	0.5627	0.5907	0.5762	0.5615	0.5985	0.5628	0.6255	0.6096	0.6011	0.5918	0.5864	0.6143	0.6299	0.6049	0.6311	0.6049	0.6245	0.5925	0.6411	0.6277	0.6614	0.6454	0.6438	0.6106	0.5871
699	0.5346	0.5537	0.534	0.5226	0.5183	0.5367	0.6049	0.5779	0.5901	0.595	0.5753	0.5621	0.5701	0.5867	0.5871	0.5719	0.5913	0.5787	0.6553	0.6278	0.6611	0.6289	0.658	0.6353	0.5623	0.592	0.5768	0.5624	0.6012	0.5646	0.626	0.6104	0.6036	0.5939	0.5876	0.6156	0.6307	0.6052	0.6301	0.6054	0.6267	0.5944	0.6417	0.6283	0.6642	0.6469	0.643	0.6118	0.5875
700.5	0.5349	0.5547	0.5351	0.5229	0.5194	0.5363	0.6058	0.5791	0.5891	0.5977	0.576	0.5629	0.5721	0.5876	0.5873	0.5733	0.5933	0.5789	0.6564	0.6289	0.6621	0.6303	0.6577	0.6365	0.5638	0.5941	0.5773	0.5636	0.5992	0.5664	0.6264	0.6119	0.6039	0.5946	0.5881	0.6179	0.6312	0.6062	0.6318	0.6062	0.6274	0.5952	0.6401	0.6286	0.6656	0.6467	0.6455	0.6124	0.5888
702	0.5347	0.5546	0.535	0.524	0.5195	0.5372	0.6062	0.5802	0.5907	0.5991	0.5775	0.564	0.5733	0.5885	0.5895	0.5741	0.5925	0.5802	0.6586	0.6301	0.6626	0.6307	0.6591	0.6378	0.5633	0.5914	0.578	0.5649	0.6017	0.5652	0.6276	0.6121	0.6026	0.5968	0.5889	0.6184	0.6335	0.608	0.6327	0.6079	0.6281	0.5958	0.6426	0.6292	0.6656	0.6489	0.6459	0.6127	0.5902
703.5	0.5352	0.5558	0.5356	0.5239	0.5195	0.5373	0.6065	0.5801	0.5903	0.5968	0.5769	0.5639	0.5727	0.5885	0.5891	0.5733	0.5928	0.5801	0.6574	0.6314	0.663	0.6314	0.6606	0.6376	0.5653	0.5945	0.5781	0.5644	0.6031	0.5661	0.6293	0.6071	0.605	0.5941	0.5894	0.6171	0.6332	0.6082	0.6331	0.6085	0.629	0.5965	0.6442	0.6294	0.666	0.6475	0.6452	0.613	0.5915
705	0.535	0.5556	0.5352	0.5237	0.5198	0.538	0.6085	0.581	0.5927	0.5987	0.5774	0.5632	0.5736	0.5893	0.5912	0.574	0.5924	0.5808	0.6608	0.6287	0.6629	0.6322	0.6608	0.6372	0.566	0.594	0.5798	0.565	0.6018	0.5669	0.629	0.6119	0.6059	0.5967	0.59	0.6184	0.6356	0.6089	0.6378	0.61	0.6293	0.5972	0.6454	0.6307	0.6647	0.6497	0.6462	0.6146	0.5904
706.5	0.5358	0.5556	0.5361	0.5241	0.5207	0.5383	0.6095	0.5817	0.5942	0.6022	0.5787	0.5644	0.5744	0.5911	0.5905	0.5742	0.5943	0.582	0.6592	0.6323	0.6657	0.6339	0.6603	0.6413	0.5661	0.595	0.5798	0.5657	0.6023	0.5681	0.6301	0.6129	0.6091	0.5976	0.59	0.6192	0.6338	0.6087	0.6339	0.6107	0.6306	0.5985	0.6441	0.6302	0.6677	0.6492	0.6481	0.6148	0.5942
708	0.5363	0.5559	0.5368	0.5256	0.5205	0.5388	0.6113	0.5828	0.5938	0.6027	0.5789	0.5656	0.5752	0.5915	0.591	0.576	0.5936	0.5832	0.6615	0.6321	0.6669	0.6336	0.6604	0.6404	0.5681	0.5965	0.5819	0.5669	0.6039	0.5685	0.6321	0.614	0.6097	0.5985	0.5915	0.6203	0.6361	0.6103	0.6361	0.6128	0.6319	0.5989	0.6464	0.6305	0.6679	0.651	0.649	0.616	0.595
709.5	0.5369	0.5563	0.5376	0.5255	0.5216	0.54	0.6116	0.5844	0.5963	0.6016	0.5797	0.5663	0.5757	0.5911	0.5933	0.5761	0.5939	0.5831	0.6619	0.6319	0.6637	0.6346	0.6632	0.6393	0.5681	0.5956	0.5798	0.5674	0.6039	0.5702	0.6311	0.6152	0.6043	0.599	0.5916	0.6217	0.6353	0.611	0.6386	0.6107	0.6312	0.6001	0.6468	0.6332	0.6681	0.6505	0.6471	0.617	0.5951
711	0.5367	0.5569	0.5373	0.5254	0.5222	0.5396	0.6112	0.5849	0.5959	0.6043	0.5803	0.5678	0.5763	0.5914	0.5942	0.577	0.596	0.5843	0.6637	0.634	0.6646	0.6354	0.6654	0.6411	0.5687	0.5966	0.5819	0.5668	0.6033	0.5701	0.6331	0.6171	0.608	0.5997	0.5931	0.6222	0.6361	0.6113	0.6408	0.6123	0.6317	0.6001	0.6471	0.6333	0.6673	0.6525	0.6496	0.6178	0.595
712.5	0.5378	0.5581	0.5392	0.5262	0.5228	0.5405	0.6128	0.5848	0.597	0.6058	0.582	0.5676	0.5768	0.5946	0.5923	0.5776	0.5965	0.584	0.6634	0.6345	0.6676	0.6372	0.6637	0.6432	0.57	0.5977	0.5824	0.5677	0.6061	0.5704	0.6349	0.6175	0.609	0.5998	0.5929	0.6222	0.6397	0.6126	0.6357	0.6148	0.6337	0.6016	0.649	0.6343	0.6703	0.6531	0.6496	0.6183	0.5985
714	0.5384	0.5581	0.539	0.5276	0.522	0.541	0.6144	0.5867	0.5964	0.6053	0.5832	0.5701	0.5781	0.5936	0.5942	0.5775	0.5977	0.5845	0.6655	0.6354	0.669	0.636	0.6639	0.6434	0.5694	0.5989	0.584	0.5684	0.6065	0.5711	0.6342	0.6169	0.6103	0.601	0.5944	0.6237	0.6395	0.6129	0.638	0.6149	0.6358	0.6021	0.6472	0.6342	0.6713	0.6532	0.652	0.6182	0.5973
715.5	0.5366	0.5579	0.5388	0.5266	0.5233	0.5407	0.6143	0.5871	0.5975	0.6045	0.5832	0.5703	0.5782	0.5931	0.5945	0.5803	0.597	0.586	0.6665	0.6333	0.6662	0.6371	0.6667	0.6427	0.57	0.5978	0.5845	0.5688	0.6062	0.5714	0.6355	0.6163	0.6119	0.6009	0.5953	0.6227	0.6383	0.6146	0.6432	0.6132	0.6356	0.6027	0.6492	0.6362	0.671	0.6544	0.6524	0.6195	0.5975
717	0.5375	0.5584	0.5394	0.5278	0.5235	0.542	0.6155	0.587	0.5987	0.6064	0.5841	0.5708	0.5786	0.5936	0.5963	0.5793	0.5981	0.5863	0.6658	0.6358	0.6689	0.6388	0.6671	0.6455	0.5702	0.5999	0.5852	0.5693	0.6073	0.5719	0.6358	0.6191	0.6114	0.6008	0.5958	0.6232	0.6392	0.6147	0.644	0.6143	0.6357	0.6036	0.6497	0.6365	0.6713	0.6546	0.6517	0.6199	0.5992
718.5	0.539	0.5592	0.54	0.528	0.5248	0.5424	0.6159	0.5894	0.6005	0.6075	0.5842	0.5705	0.5809	0.5955	0.5959	0.58	0.5996	0.5864	0.6666	0.6382	0.6718	0.6404	0.6677	0.647	0.5723	0.6001	0.5851	0.5717	0.6077	0.5729	0.6361	0.6195	0.6129	0.6027	0.5974	0.6253	0.6419	0.6148	0.6411	0.6171	0.6381	0.6045	0.6495	0.6369	0.6721	0.6561	0.6539	0.6206	0.6003
720	0.5402	0.5607	0.5409	0.529	0.5247	0.5421	0.617	0.5897	0.6007	0.6095	0.5857	0.572	0.58	0.5959	0.5975	0.5807	0.5994	0.5867	0.669	0.6377	0.6717	0.6397	0.6688	0.6479	0.5726	0.5991	0.5868	0.5716	0.6074	0.5744	0.6366	0.6214	0.6141	0.6037	0.5973	0.6279	0.6409	0.6164	0.6431	0.6163	0.637	0.6049	0.6499	0.6378	0.6715	0.6567	0.6537	0.6217	0.6014
721.5	0.5404	0.5594	0.5407	0.5285	0.5244	0.5419	0.6171	0.5911	0.6022	0.6093	0.5871	0.5721	0.5809	0.5973	0.5967	0.5798	0.5999	0.5885	0.6681	0.6385	0.6731	0.6413	0.6685	0.6476	0.5718	0.6021	0.5863	0.5717	0.6105	0.5746	0.6381	0.6211	0.6141	0.6043	0.5985	0.6276	0.6443	0.6164	0.641	0.6179	0.6373	0.6061	0.652	0.6381	0.6742	0.6572	0.6538	0.622	0.604
723	0.5403	0.5598	0.5411	0.5299	0.5255	0.5432	0.6193	0.5913	0.6029	0.6111	0.5878	0.5738	0.5832	0.598	0.5981	0.5817	0.6003	0.5884	0.6685	0.6406	0.6723	0.6423	0.6705	0.647	0.5746	0.6021	0.5881	0.5727	0.6101	0.5755	0.6386	0.6216	0.6135	0.6056	0.6	0.6279	0.6462	0.6185	0.646	0.6201	0.6407	0.607	0.6523	0.6392	0.675	0.6581	0.6545	0.6227	0.6031
724.5	0.542	0.5607	0.5411	0.5301	0.5256	0.5437	0.6192	0.5934	0.6049	0.6135	0.5894	0.5744	0.5833	0.6005	0.5971	0.5825	0.6018	0.5897	0.6708	0.6396	0.6742	0.6427	0.6703	0.6496	0.575	0.6028	0.5883	0.5735	0.6113	0.5763	0.6414	0.6224	0.6165	0.605	0.5996	0.629	0.6464	0.6182	0.6436	0.6201	0.6406	0.6075	0.6546	0.64	0.6756	0.6585	0.6548	0.624	0.6061
726	0.5405	0.5611	0.5413	0.5292	0.5264	0.5441	0.6199	0.5935	0.6034	0.6114	0.5892	0.5757	0.5829	0.5983	0.6002	0.5812	0.6012	0.5899	0.6721	0.6404	0.675	0.643	0.6724	0.6506	0.5741	0.6029	0.5893	0.5746	0.6127	0.5778	0.6415	0.6207	0.6181	0.6067	0.6014	0.6297	0.6468	0.6193	0.6471	0.6202	0.6417	0.6072	0.6545	0.6402	0.6762	0.6597	0.656	0.6252	0.607
727.5	0.5412	0.5616	0.5419	0.5309	0.5265	0.5449	0.6207	0.5932	0.6043	0.6124	0.5893	0.5749	0.5836	0.5974	0.5996	0.5843	0.6027	0.5904	0.6717	0.6426	0.6768	0.6451	0.6734	0.6514	0.5741	0.6045	0.5905	0.5743	0.6126	0.5778	0.6415	0.6239	0.6171	0.6071	0.6015	0.6296	0.6482	0.6197	0.6448	0.6224	0.643	0.6095	0.6547	0.6405	0.6782	0.6596	0.6576	0.6253	0.6075
729	0.5417	0.5622	0.5429	0.5311	0.5267	0.544	0.6205	0.5936	0.6062	0.6149	0.5909	0.5765	0.5851	0.6011	0.6001	0.5836	0.6041	0.5913	0.6717	0.6434	0.6761	0.6457	0.6749	0.6517	0.5766	0.6046	0.5902	0.5762	0.6133	0.5788	0.6412	0.6248	0.6187	0.6083	0.6023	0.6308	0.6475	0.6202	0.6467	0.6232	0.6441	0.6098	0.655	0.6405	0.6759	0.6608	0.6586	0.6263	0.609
730.5	0.5422	0.5619	0.543	0.5317	0.527	0.5452	0.6218	0.5946	0.606	0.6139	0.5909	0.5764	0.5848	0.6009	0.6004	0.5841	0.6037	0.5916	0.6735	0.6445	0.678	0.6463	0.6738	0.6525	0.5765	0.6051	0.5911	0.5747	0.6135	0.5782	0.6436	0.6252	0.6209	0.6088	0.6018	0.6296	0.6491	0.6208	0.6459	0.6222	0.6449	0.6099	0.6561	0.6417	0.6787	0.6612	0.658	0.6251	0.6098
732	0.5422	0.5632	0.5433	0.5314	0.5272	0.5444	0.6236	0.5954	0.6069	0.6147	0.5912	0.5781	0.5862	0.6013	0.6007	0.5851	0.6034	0.5922	0.6735	0.6454	0.679	0.6464	0.6741	0.6518	0.5771	0.6062	0.5904	0.5752	0.6145	0.5793	0.6441	0.6255	0.621	0.6091	0.6033	0.6315	0.6502	0.6211	0.6472	0.6235	0.6458	0.6124	0.6567	0.6417	0.6789	0.6608	0.6586	0.627	0.6105
733.5	0.5424	0.5628	0.5444	0.5326	0.5291	0.5457	0.6227	0.5959	0.6071	0.6162	0.593	0.5793	0.5872	0.601	0.6034	0.5862	0.6054	0.593	0.6761	0.645	0.6789	0.6472	0.676	0.6534	0.5764	0.6068	0.5927	0.5761	0.6149	0.5804	0.6441	0.6251	0.6194	0.6101	0.6039	0.633	0.6493	0.6231	0.6498	0.6232	0.6458	0.6125	0.657	0.6436	0.6795	0.6625	0.6594	0.6265	0.6107
735	0.5427	0.5639	0.5437	0.5321	0.528	0.5468	0.6243	0.5974	0.6075	0.6161	0.5943	0.5798	0.5875	0.602	0.6035	0.5866	0.6057	0.5939	0.6752	0.6468	0.679	0.6476	0.6763	0.6548	0.5778	0.608	0.5935	0.5789	0.6167	0.5807	0.6446	0.6272	0.6204	0.6107	0.6053	0.6332	0.6502	0.6232	0.6506	0.624	0.6464	0.6133	0.6578	0.6423	0.6809	0.6624	0.66	0.6287	0.6114
736.5	0.5435	0.5635	0.5443	0.5331	0.5289	0.5465	0.625	0.5989	0.6086	0.6154	0.5934	0.5797	0.5889	0.6049	0.6043	0.5847	0.6065	0.5944	0.6768	0.6472	0.6816	0.6494	0.6774	0.6555	0.58	0.6087	0.5935	0.5782	0.617	0.5809	0.6474	0.6278	0.623	0.6102	0.6053	0.6339	0.6506	0.6233	0.6474	0.6257	0.6484	0.6124	0.6592	0.6437	0.6808	0.6626	0.6611	0.6293	0.6139
738	0.5426	0.5641	0.545	0.5334	0.5294	0.5473	0.6272	0.5998	0.6119	0.6179	0.5948	0.5806	0.5879	0.6053	0.6037	0.5893	0.6069	0.5957	0.6792	0.648	0.6814	0.6492	0.6789	0.6553	0.5798	0.6077	0.5946	0.5782	0.6167	0.5821	0.6476	0.629	0.6225	0.6115	0.6061	0.6353	0.6532	0.6249	0.6511	0.6257	0.6486	0.6164	0.6594	0.6454	0.6818	0.6647	0.6608	0.6298	0.6144
739.5	0.5432	0.5645	0.545	0.533	0.5301	0.5477	0.626	0.5993	0.6115	0.6193	0.5953	0.5827	0.5902	0.6024	0.6058	0.5885	0.6061	0.5963	0.6802	0.6471	0.6803	0.6498	0.6794	0.6556	0.5806	0.608	0.5948	0.5795	0.6164	0.5831	0.6468	0.6293	0.6227	0.6135	0.6076	0.6357	0.6523	0.6262	0.6552	0.6277	0.6481	0.6148	0.6587	0.6471	0.6817	0.6662	0.6621	0.6308	0.6129
741	0.5432	0.5647	0.5452	0.5337	0.5303	0.547	0.6267	0.5997	0.6113	0.6192	0.5954	0.5828	0.5891	0.6051	0.6065	0.588	0.6072	0.5965	0.6801	0.6467	0.6804	0.6516	0.6809	0.6561	0.5808	0.6081	0.5957	0.5795	0.6165	0.5826	0.6494	0.6286	0.6241	0.6141	0.6071	0.6365	0.6525	0.626	0.6558	0.6264	0.6481	0.6157	0.661	0.647	0.6832	0.6665	0.6639	0.6316	0.6163
742.5	0.5448	0.5649	0.5451	0.534	0.5306	0.5476	0.6278	0.601	0.6127	0.6213	0.5973	0.5827	0.5897	0.6034	0.6059	0.5914	0.6075	0.5972	0.6795	0.6503	0.6844	0.6514	0.6815	0.6577	0.5809	0.6105	0.5956	0.5811	0.6187	0.5831	0.6485	0.6315	0.622	0.6155	0.6086	0.6366	0.6552	0.6263	0.6532	0.6283	0.6495	0.6161	0.6608	0.6478	0.684	0.6665	0.6632	0.6308	0.6165
744	0.5431	0.5642	0.5453	0.5343	0.5309	0.5481	0.6287	0.6012	0.6146	0.6213	0.597	0.5834	0.5905	0.6054	0.6078	0.5898	0.6103	0.5977	0.6818	0.6493	0.6855	0.653	0.6818	0.6586	0.5813	0.6085	0.5976	0.5803	0.6196	0.5832	0.6488	0.632	0.6254	0.6157	0.6083	0.6377	0.6546	0.6278	0.6528	0.6291	0.6507	0.6173	0.6598	0.6484	0.6835	0.6673	0.6635	0.6314	0.6159
745.5	0.5448	0.5657	0.5465	0.5356	0.5318	0.5478	0.6285	0.6029	0.6144	0.6229	0.6	0.5855	0.5922	0.607	0.6082	0.5903	0.6087	0.5977	0.683	0.6512	0.685	0.6539	0.6831	0.6612	0.583	0.612	0.5985	0.5822	0.6192	0.5851	0.6505	0.6325	0.6262	0.6172	0.6098	0.6392	0.6551	0.6285	0.6556	0.6312	0.6527	0.6179	0.6629	0.6503	0.6834	0.6684	0.6651	0.6336	0.6177
747	0.545	0.5654	0.5461	0.5354	0.532	0.5486	0.6299	0.602	0.6136	0.6211	0.5975	0.5849	0.5918	0.6076	0.6053	0.593	0.6097	0.598	0.683	0.6502	0.6864	0.6545	0.6813	0.6616	0.5839	0.6124	0.5983	0.583	0.6204	0.5854	0.6528	0.6321	0.6279	0.6155	0.6098	0.6382	0.6596	0.6295	0.6546	0.6298	0.6519	0.6188	0.6643	0.6498	0.6854	0.6675	0.6646	0.6329	0.6199
748.5	0.5448	0.5663	0.5463	0.5357	0.5318	0.5493	0.6303	0.6032	0.6143	0.6225	0.5996	0.5862	0.5935	0.6074	0.6088	0.5915	0.6109	0.5993	0.6853	0.652	0.6862	0.6539	0.6837	0.6617	0.5845	0.6139	0.5981	0.582	0.6191	0.5852	0.6528	0.6329	0.6283	0.6168	0.6099	0.6389	0.6577	0.6295	0.6565	0.631	0.6534	0.6185	0.664	0.6491	0.6849	0.6689	0.6645	0.6328	0.6218
[truncated: 35 more columns]

## Sheet: EZR
Time (min)	DGF_C_1	DGF_C_2	DGF_C_3	DGF_C_4	DGF_C_5	DGF_C_6	W3110S_1	W3110S_2	W3110S_3	W3110S_4	W3110S_5	W3110S_6	E1C1_1	E1C1_2	E1C1_3	E1C1_4	E1C1_5	E1C1_6	E1C2_1	E1C2_2	E1C2_3	E1C2_4	E1C2_5	E1C2_6	E1C3_1	E1C3_2	E1C3_3	E1C3_4	E1C3_5	E1C3_6	E2C1_1	E2C1_2	E2C1_3	E2C1_4	E2C1_5	E2C1_6	E2C2_1	E2C2_2	E2C2_3	E2C2_4	E2C2_5	E2C2_6	E2C3_1	E2C3_2	E2C3_3	E2C3_4	E2C3_5	E2C3_6	F1C1_1
0	0.0652	0.0641	0.0646	0.0646	0.0814	0.0642	0.0695	0.0674	0.0629	0.0619	0.0673	0.0672	0.0644	0.0668	0.0653	0.0679	0.0702	0.0692	0.0635	0.0673	0.0621	0.0667	0.0617	0.0677	0.064	0.0662	0.0623	0.067	0.0639	0.0691	0.0626	0.0661	0.0622	0.0659	0.0619	0.0654	0.0803	0.0651	0.0632	0.0667	0.0627	0.0655	0.0652	0.0668	0.0624	0.0679	0.0661	0.0693	0.0621
1.5	0.0658	0.0673	0.0654	0.0656	0.0827	0.0654	0.0725	0.0694	0.0646	0.0646	0.068	0.0684	0.0637	0.0671	0.0684	0.066	0.0665	0.0727	0.0641	0.0688	0.0657	0.066	0.0647	0.071	0.0648	0.067	0.0651	0.0652	0.0663	0.0678	0.0628	0.0672	0.0628	0.0669	0.0628	0.0663	0.0808	0.0661	0.0658	0.0676	0.0646	0.0667	0.0687	0.0661	0.0642	0.066	0.0676	0.0682	0.0658
3	0.0666	0.0671	0.0662	0.0662	0.0836	0.0659	0.0718	0.0697	0.0657	0.066	0.0693	0.0694	0.0638	0.0665	0.0697	0.0673	0.0671	0.0725	0.0651	0.0687	0.0664	0.0691	0.0651	0.067	0.0668	0.0669	0.0652	0.0676	0.0651	0.0688	0.0647	0.0674	0.0638	0.067	0.0632	0.0683	0.0759	0.0661	0.066	0.0677	0.0655	0.0685	0.0701	0.0649	0.0652	0.0662	0.0674	0.0706	0.0666
4.5	0.0674	0.0667	0.0668	0.0661	0.0843	0.0664	0.0718	0.0702	0.0649	0.066	0.0691	0.0686	0.0658	0.0664	0.0699	0.0694	0.0684	0.0723	0.0668	0.069	0.0665	0.0663	0.0651	0.0689	0.068	0.0665	0.0655	0.0671	0.066	0.0673	0.0646	0.0668	0.0641	0.0656	0.0633	0.0643	0.0751	0.066	0.0663	0.0668	0.0657	0.0671	0.071	0.0663	0.0658	0.0667	0.0696	0.0698	0.0669
6	0.067	0.0663	0.0661	0.0665	0.0837	0.0664	0.0715	0.0696	0.0662	0.0661	0.0691	0.0693	0.0681	0.0666	0.0726	0.0697	0.0704	0.0718	0.069	0.0675	0.0672	0.0669	0.0645	0.0681	0.0675	0.0668	0.0665	0.0676	0.0659	0.0692	0.0666	0.0661	0.0643	0.0652	0.0637	0.0654	0.0779	0.0654	0.0656	0.0671	0.0656	0.0687	0.0772	0.0668	0.0667	0.0681	0.0698	0.0693	0.067
7.5	0.0675	0.0674	0.0666	0.0668	0.0839	0.0675	0.0729	0.0697	0.065	0.0663	0.0704	0.0698	0.0677	0.0711	0.0733	0.0688	0.0708	0.0721	0.0697	0.0667	0.0675	0.0671	0.0661	0.0688	0.0715	0.0676	0.069	0.0669	0.0655	0.0689	0.0677	0.0653	0.0635	0.0653	0.0631	0.0665	0.0754	0.0669	0.0667	0.0675	0.0671	0.0698	0.0753	0.067	0.0686	0.0684	0.0699	0.0702	0.0674
9	0.0683	0.0662	0.0671	0.0676	0.0847	0.068	0.0728	0.0692	0.0657	0.0664	0.0699	0.0698	0.0685	0.0691	0.073	0.068	0.069	0.0732	0.071	0.0684	0.0674	0.0674	0.0665	0.0697	0.0728	0.0674	0.068	0.0676	0.0661	0.0696	0.0672	0.0654	0.0644	0.0653	0.0636	0.0665	0.0739	0.0653	0.0661	0.0681	0.0666	0.0695	0.0766	0.0671	0.0687	0.0682	0.0703	0.0705	0.0665
10.5	0.0668	0.0677	0.0674	0.0678	0.0847	0.0689	0.0741	0.0689	0.0653	0.0671	0.0717	0.0705	0.0691	0.0684	0.0721	0.0669	0.0703	0.0736	0.0688	0.068	0.069	0.0679	0.0669	0.0693	0.0693	0.0675	0.068	0.0683	0.0669	0.0699	0.0663	0.0651	0.0639	0.0646	0.0634	0.0662	0.0744	0.0655	0.0661	0.068	0.0665	0.0692	0.0773	0.0663	0.0688	0.0685	0.0709	0.0706	0.0669
12	0.0677	0.0673	0.0678	0.0689	0.0844	0.0686	0.073	0.0704	0.0662	0.0671	0.0728	0.0699	0.0697	0.069	0.0722	0.0676	0.0688	0.0728	0.0695	0.0683	0.0699	0.0678	0.0669	0.0698	0.0705	0.068	0.0682	0.0683	0.0682	0.0703	0.0681	0.065	0.0644	0.0645	0.0644	0.0668	0.0743	0.0658	0.067	0.0678	0.0691	0.0701	0.0784	0.0666	0.0686	0.069	0.0706	0.0716	0.0675
13.5	0.0705	0.0675	0.0685	0.0687	0.0846	0.0693	0.0736	0.071	0.0659	0.0665	0.073	0.0719	0.0701	0.0687	0.0722	0.0681	0.0724	0.0735	0.0721	0.0683	0.07	0.0685	0.0677	0.0703	0.0707	0.0685	0.0686	0.0686	0.0675	0.071	0.0668	0.0657	0.0642	0.0654	0.0639	0.0668	0.0738	0.0664	0.0668	0.0682	0.0674	0.0697	0.0767	0.0675	0.0691	0.0685	0.0702	0.0715	0.068
15	0.0705	0.0684	0.0689	0.069	0.085	0.069	0.0748	0.0715	0.0667	0.068	0.0722	0.0719	0.0698	0.0689	0.0727	0.0683	0.0705	0.0728	0.0707	0.0693	0.0706	0.0683	0.0702	0.07	0.0718	0.0692	0.0694	0.0689	0.069	0.0712	0.0669	0.0663	0.0648	0.0654	0.0643	0.0679	0.0745	0.0673	0.0685	0.0679	0.0686	0.07	0.0754	0.0673	0.0689	0.0686	0.0697	0.0718	0.0689
16.5	0.071	0.069	0.0689	0.0693	0.0859	0.0695	0.076	0.0712	0.0676	0.068	0.0744	0.0726	0.0701	0.0687	0.0721	0.0682	0.0719	0.0725	0.0725	0.0696	0.0709	0.0684	0.0684	0.0706	0.0715	0.0695	0.0693	0.0684	0.0686	0.071	0.0691	0.0671	0.065	0.0657	0.0649	0.0678	0.075	0.0676	0.068	0.0674	0.0678	0.07	0.0756	0.0687	0.0688	0.0681	0.0699	0.072	0.0699
18	0.0701	0.0693	0.0699	0.0693	0.0863	0.069	0.0753	0.0727	0.0677	0.0677	0.0726	0.0722	0.0698	0.069	0.0749	0.068	0.072	0.074	0.0702	0.0699	0.0709	0.0699	0.0709	0.0706	0.0714	0.0698	0.0699	0.0692	0.069	0.0715	0.0677	0.0675	0.065	0.0653	0.0653	0.067	0.0754	0.0686	0.069	0.0679	0.0685	0.0703	0.0751	0.0698	0.069	0.0688	0.0709	0.0723	0.0695
19.5	0.0705	0.0694	0.0695	0.0695	0.0861	0.0696	0.0754	0.072	0.0678	0.0694	0.0746	0.0737	0.0701	0.0699	0.0733	0.0683	0.0726	0.0728	0.0705	0.0698	0.071	0.0686	0.0682	0.0712	0.0715	0.07	0.0693	0.0692	0.069	0.0714	0.0679	0.0673	0.0657	0.0659	0.0659	0.0675	0.0758	0.0697	0.0691	0.0679	0.0686	0.0716	0.0769	0.0703	0.0694	0.0689	0.0706	0.0724	0.0688
21	0.0705	0.0702	0.0691	0.0693	0.0867	0.0692	0.0752	0.0719	0.0682	0.0688	0.0745	0.0727	0.0698	0.0683	0.0723	0.0678	0.0716	0.0736	0.0718	0.0693	0.0709	0.0693	0.0699	0.0711	0.0706	0.0705	0.0692	0.069	0.0695	0.0708	0.0676	0.0679	0.0659	0.0654	0.0659	0.0676	0.0754	0.0696	0.0699	0.0684	0.0684	0.0702	0.0782	0.0702	0.0691	0.0687	0.0702	0.0722	0.0687
22.5	0.0725	0.0717	0.07	0.0705	0.0883	0.0703	0.0741	0.0722	0.0696	0.0708	0.0748	0.0728	0.0699	0.0686	0.069	0.0683	0.0725	0.0743	0.0721	0.0701	0.0713	0.07	0.0684	0.071	0.0711	0.0707	0.0689	0.0691	0.069	0.0715	0.0702	0.067	0.0663	0.0656	0.0653	0.0671	0.076	0.07	0.0695	0.0689	0.0696	0.0718	0.0784	0.0703	0.0694	0.0691	0.0709	0.0729	0.0694
24	0.0714	0.0711	0.0709	0.0709	0.0875	0.0702	0.0741	0.0733	0.0688	0.0699	0.0764	0.073	0.0696	0.0683	0.0706	0.068	0.0719	0.0738	0.071	0.07	0.0709	0.0697	0.0692	0.0711	0.071	0.0701	0.0694	0.0698	0.0687	0.0717	0.0688	0.0677	0.0671	0.0662	0.0663	0.0681	0.0763	0.0699	0.0702	0.0683	0.0691	0.0715	0.0778	0.0706	0.0702	0.0687	0.071	0.0729	0.0698
25.5	0.0708	0.071	0.0706	0.0705	0.0877	0.0715	0.0737	0.0728	0.0687	0.0698	0.075	0.074	0.0693	0.0689	0.0703	0.0682	0.0729	0.0746	0.0708	0.0693	0.0717	0.0699	0.0689	0.0711	0.0711	0.0705	0.0692	0.0702	0.0688	0.0721	0.0684	0.0673	0.0674	0.0664	0.0667	0.0674	0.0766	0.0695	0.0698	0.0687	0.0683	0.0717	0.0773	0.07	0.0701	0.0697	0.0715	0.0726	0.0693
27	0.0714	0.0713	0.0708	0.0712	0.0878	0.0698	0.0737	0.0731	0.0699	0.0703	0.0751	0.0733	0.0695	0.0691	0.0696	0.0685	0.0722	0.0742	0.0708	0.0701	0.0713	0.0697	0.0684	0.0716	0.0711	0.0715	0.0695	0.0698	0.0689	0.0712	0.0685	0.0671	0.0672	0.0666	0.0666	0.0681	0.0772	0.0699	0.0705	0.0685	0.069	0.0715	0.0782	0.0699	0.0703	0.0687	0.0712	0.0732	0.0691
28.5	0.0715	0.0712	0.0714	0.0705	0.0884	0.0709	0.0738	0.0729	0.0692	0.0712	0.0754	0.0744	0.0693	0.069	0.0685	0.0692	0.0714	0.0743	0.0709	0.0699	0.0707	0.0695	0.0687	0.0716	0.0708	0.0704	0.0701	0.0701	0.0687	0.0721	0.0697	0.0674	0.0673	0.0662	0.0665	0.0681	0.0768	0.0698	0.071	0.0688	0.0689	0.0716	0.0784	0.0704	0.0705	0.0689	0.071	0.0734	0.0695
30	0.0713	0.0707	0.0713	0.0706	0.0881	0.072	0.0737	0.0734	0.0696	0.0703	0.0757	0.0735	0.0697	0.0695	0.0696	0.0689	0.0724	0.0741	0.0709	0.0696	0.0716	0.0701	0.0688	0.0719	0.0712	0.0707	0.0702	0.0702	0.0687	0.0721	0.07	0.0675	0.068	0.0665	0.0672	0.0681	0.0777	0.0698	0.0709	0.0692	0.0691	0.0724	0.079	0.0697	0.0701	0.0694	0.071	0.0734	0.0695
31.5	0.0725	0.0706	0.0711	0.0714	0.0884	0.0709	0.0722	0.0729	0.0698	0.071	0.0743	0.074	0.069	0.0692	0.068	0.0694	0.0729	0.0752	0.0711	0.07	0.0702	0.0697	0.0692	0.0724	0.0713	0.0708	0.0702	0.0701	0.0687	0.0722	0.0691	0.0673	0.0691	0.0665	0.067	0.068	0.0777	0.0695	0.0704	0.0699	0.0696	0.0718	0.0795	0.0698	0.0704	0.0696	0.0715	0.0734	0.0698
33	0.071	0.0711	0.0712	0.0699	0.0881	0.0718	0.0742	0.0733	0.0699	0.0708	0.0743	0.0737	0.0693	0.069	0.0695	0.0691	0.0715	0.0743	0.0706	0.0701	0.0702	0.0698	0.068	0.0727	0.071	0.0708	0.0699	0.0697	0.0688	0.072	0.0696	0.0669	0.0681	0.0664	0.067	0.0683	0.0787	0.0696	0.0709	0.0696	0.069	0.0723	0.0797	0.0702	0.0708	0.0699	0.0714	0.0736	0.0704
34.5	0.0715	0.0709	0.0718	0.0709	0.0888	0.0718	0.073	0.0731	0.0695	0.0718	0.0747	0.0734	0.0697	0.0694	0.0686	0.0696	0.0726	0.0748	0.0711	0.0705	0.0706	0.0699	0.0694	0.073	0.0722	0.0704	0.0699	0.0708	0.0684	0.0722	0.07	0.068	0.068	0.0668	0.0676	0.0686	0.0778	0.0696	0.071	0.07	0.0696	0.0716	0.0808	0.0702	0.0711	0.0706	0.0715	0.0736	0.0708
36	0.0712	0.071	0.0712	0.0708	0.0885	0.072	0.0726	0.0732	0.0695	0.071	0.0753	0.0729	0.0698	0.0698	0.0692	0.0696	0.0727	0.0748	0.0713	0.0703	0.0702	0.07	0.0689	0.0722	0.0714	0.0709	0.0699	0.0709	0.0683	0.073	0.0689	0.0678	0.0679	0.0667	0.067	0.0691	0.0782	0.0694	0.0708	0.0704	0.0696	0.0724	0.0809	0.0704	0.0711	0.0707	0.0719	0.074	0.0703
37.5	0.0712	0.0709	0.0721	0.0712	0.0892	0.0711	0.0718	0.0737	0.072	0.0719	0.0752	0.0733	0.0705	0.0692	0.0687	0.0694	0.0714	0.0749	0.0714	0.0706	0.0702	0.0705	0.0695	0.0728	0.0712	0.0708	0.0704	0.0702	0.0678	0.0724	0.0705	0.0675	0.068	0.0665	0.0672	0.0689	0.079	0.0695	0.0706	0.0702	0.0693	0.072	0.0813	0.0708	0.0718	0.071	0.0718	0.0741	0.0708
39	0.071	0.0711	0.071	0.0705	0.0882	0.072	0.0735	0.0733	0.0705	0.0712	0.0753	0.0734	0.0693	0.0692	0.0694	0.0693	0.0717	0.075	0.0719	0.0709	0.0701	0.0706	0.0688	0.0732	0.0711	0.0717	0.0708	0.0706	0.0688	0.0734	0.0699	0.0676	0.0685	0.0666	0.0677	0.0687	0.0789	0.0703	0.0713	0.0707	0.0688	0.0725	0.0822	0.0706	0.0717	0.0722	0.0713	0.0746	0.0707
40.5	0.0712	0.071	0.0711	0.0711	0.0901	0.072	0.0726	0.0741	0.07	0.0717	0.0755	0.0739	0.0696	0.0694	0.0688	0.0697	0.0726	0.0751	0.0716	0.0705	0.0706	0.0693	0.0691	0.0726	0.0717	0.0714	0.0708	0.0704	0.0687	0.0726	0.0701	0.0681	0.0679	0.0667	0.0667	0.0693	0.0787	0.0698	0.0703	0.0711	0.0695	0.0723	0.0813	0.071	0.0718	0.0714	0.0728	0.0741	0.0709
42	0.0717	0.0717	0.0716	0.0707	0.0887	0.071	0.0734	0.0741	0.0707	0.0712	0.0753	0.0732	0.0699	0.0698	0.0695	0.0695	0.0713	0.0748	0.0713	0.0707	0.0706	0.0703	0.0695	0.0729	0.072	0.0719	0.0709	0.0706	0.0683	0.0733	0.0696	0.068	0.0684	0.0673	0.067	0.069	0.079	0.07	0.0704	0.0717	0.0693	0.0729	0.0821	0.0714	0.0718	0.0718	0.072	0.0743	0.0711
43.5	0.0714	0.0713	0.072	0.0706	0.0892	0.0717	0.0725	0.0749	0.0715	0.0717	0.0755	0.0732	0.0693	0.0702	0.0696	0.0701	0.0707	0.075	0.0719	0.0703	0.0702	0.0704	0.0691	0.0732	0.072	0.0721	0.071	0.0705	0.0688	0.0731	0.0697	0.0683	0.0682	0.0671	0.0672	0.069	0.0784	0.0698	0.071	0.0714	0.0691	0.0728	0.0826	0.0709	0.0723	0.0711	0.072	0.0745	0.0713
45	0.0714	0.0713	0.072	0.0714	0.0898	0.072	0.0731	0.0738	0.0717	0.0719	0.0756	0.0732	0.0699	0.0699	0.0699	0.069	0.0703	0.0752	0.0717	0.0705	0.071	0.0705	0.0693	0.0726	0.0726	0.0718	0.0716	0.0711	0.0686	0.0733	0.0698	0.0679	0.0684	0.0675	0.0669	0.0691	0.0777	0.0703	0.0711	0.0711	0.0696	0.0727	0.0825	0.0714	0.0718	0.0711	0.0727	0.074	0.071
46.5	0.0708	0.0716	0.0722	0.0707	0.0891	0.0716	0.0728	0.0746	0.0712	0.0715	0.0751	0.0733	0.07	0.0699	0.0696	0.07	0.0713	0.0744	0.072	0.0705	0.0704	0.0705	0.0692	0.0729	0.0718	0.0721	0.0712	0.0705	0.0689	0.0738	0.0698	0.0679	0.0682	0.0677	0.0677	0.0693	0.0775	0.0701	0.0714	0.0709	0.0687	0.0729	0.0832	0.0712	0.0721	0.0708	0.0729	0.0747	0.0713
48	0.0707	0.0719	0.0716	0.0709	0.0894	0.0723	0.0729	0.0743	0.0709	0.0719	0.0762	0.0732	0.0701	0.0702	0.0699	0.0698	0.0704	0.0753	0.0717	0.0712	0.0711	0.071	0.0692	0.0733	0.0724	0.072	0.071	0.0709	0.0692	0.0738	0.0697	0.0684	0.0684	0.0681	0.0672	0.0693	0.0775	0.0707	0.071	0.0713	0.0691	0.0734	0.0835	0.0717	0.0715	0.0718	0.0725	0.0747	0.072
49.5	0.0717	0.0715	0.0723	0.0717	0.0899	0.0722	0.0739	0.0754	0.0713	0.0725	0.0751	0.0735	0.0698	0.0702	0.0704	0.0701	0.0704	0.0742	0.0723	0.0711	0.0704	0.0706	0.0692	0.0734	0.0727	0.0724	0.0712	0.0712	0.0694	0.0742	0.0696	0.0681	0.0687	0.0677	0.0673	0.0693	0.0772	0.0706	0.0716	0.0711	0.0697	0.0732	0.0833	0.0712	0.0721	0.0717	0.0723	0.0746	0.0713
51	0.0714	0.071	0.0717	0.0715	0.0892	0.0717	0.0735	0.0743	0.0706	0.0712	0.0756	0.0734	0.0707	0.0698	0.07	0.0704	0.0711	0.0751	0.0721	0.071	0.0711	0.0709	0.0695	0.0733	0.0728	0.072	0.0714	0.0711	0.0691	0.0737	0.0694	0.0679	0.0685	0.0678	0.0678	0.0692	0.0768	0.0704	0.0712	0.0708	0.0691	0.0735	0.0838	0.0717	0.0722	0.072	0.0725	0.0745	0.0713
52.5	0.0716	0.0717	0.0726	0.0709	0.0902	0.0715	0.0742	0.0739	0.0709	0.0714	0.0753	0.0739	0.0699	0.0707	0.07	0.0709	0.072	0.0749	0.0722	0.0718	0.0714	0.0712	0.0696	0.0735	0.0727	0.0721	0.0709	0.0715	0.0694	0.0739	0.0696	0.0687	0.0685	0.0678	0.0672	0.0695	0.0769	0.0712	0.0717	0.0707	0.0695	0.0733	0.0839	0.0719	0.0721	0.0723	0.0728	0.0748	0.0715
54	0.0715	0.0722	0.0723	0.0708	0.0902	0.0723	0.0733	0.0744	0.0718	0.0714	0.0756	0.0742	0.0707	0.0711	0.0699	0.0708	0.0702	0.0748	0.0718	0.0714	0.0711	0.0714	0.0694	0.0735	0.0728	0.0722	0.0712	0.0721	0.0693	0.0746	0.0698	0.0686	0.0679	0.0685	0.0676	0.0695	0.078	0.0708	0.0711	0.0714	0.0701	0.074	0.0844	0.0719	0.0721	0.0721	0.073	0.0762	0.0718
55.5	0.0708	0.072	0.072	0.0713	0.0905	0.0727	0.0753	0.0749	0.0718	0.0717	0.0753	0.0736	0.0711	0.0709	0.0701	0.0708	0.0721	0.075	0.0725	0.0717	0.0711	0.0713	0.0696	0.0732	0.0731	0.0726	0.0714	0.0721	0.0697	0.0748	0.0705	0.0681	0.0688	0.0679	0.0675	0.0696	0.0773	0.0705	0.0711	0.0704	0.0704	0.0738	0.085	0.0722	0.0725	0.0723	0.0722	0.0753	0.0718
57	0.0721	0.0723	0.0723	0.0714	0.0896	0.0722	0.0742	0.0749	0.0711	0.0717	0.076	0.0736	0.071	0.0705	0.0701	0.0706	0.0692	0.0756	0.0721	0.0713	0.0713	0.0708	0.0695	0.0743	0.0721	0.0726	0.0713	0.0717	0.0696	0.0748	0.0695	0.068	0.0682	0.0679	0.0668	0.0694	0.077	0.0704	0.0709	0.0713	0.0699	0.0731	0.0852	0.0721	0.0725	0.0726	0.073	0.0758	0.0722
58.5	0.071	0.0718	0.0726	0.0721	0.089	0.072	0.0746	0.0754	0.0712	0.072	0.0754	0.0742	0.0711	0.0706	0.0704	0.0708	0.0718	0.0756	0.0729	0.072	0.0716	0.0709	0.0688	0.0732	0.0729	0.0733	0.0718	0.0715	0.0695	0.0746	0.0702	0.0684	0.0687	0.0683	0.0678	0.07	0.0774	0.0713	0.0708	0.0714	0.0698	0.0738	0.0849	0.0723	0.0725	0.0721	0.0726	0.0756	0.0715
60	0.0719	0.0719	0.0729	0.0716	0.0901	0.0726	0.0745	0.0754	0.0712	0.072	0.0757	0.0741	0.0718	0.0712	0.0701	0.0716	0.0703	0.0763	0.0726	0.0715	0.0713	0.0713	0.0694	0.0737	0.0728	0.0725	0.0715	0.0722	0.0699	0.0748	0.0699	0.0681	0.0695	0.0684	0.0676	0.0696	0.077	0.0708	0.0709	0.0715	0.0704	0.0742	0.0853	0.0724	0.073	0.0723	0.0733	0.0754	0.0717
61.5	0.0721	0.0723	0.072	0.0712	0.09	0.0727	0.0752	0.0748	0.0712	0.0718	0.0761	0.0738	0.0715	0.071	0.0708	0.0709	0.0722	0.0767	0.0727	0.0719	0.0712	0.0715	0.0698	0.0743	0.0739	0.0732	0.0716	0.0723	0.0702	0.0745	0.0704	0.0684	0.069	0.0676	0.0678	0.0701	0.0775	0.0713	0.0712	0.0723	0.0697	0.0742	0.0859	0.0722	0.073	0.0733	0.0731	0.0755	0.0725
63	0.0716	0.0721	0.0726	0.0714	0.0905	0.072	0.075	0.0752	0.0721	0.0715	0.0762	0.0748	0.0715	0.0712	0.0714	0.0715	0.0705	0.0759	0.0728	0.0719	0.072	0.072	0.0703	0.0741	0.0735	0.0731	0.0717	0.0723	0.0698	0.0753	0.0703	0.0694	0.0687	0.0687	0.0681	0.07	0.0782	0.0712	0.0721	0.0724	0.0703	0.0744	0.086	0.0718	0.0732	0.0726	0.073	0.0756	0.0726
64.5	0.0725	0.0723	0.0731	0.0718	0.0904	0.0731	0.0753	0.0755	0.0715	0.0722	0.0764	0.075	0.0721	0.072	0.0712	0.071	0.0703	0.0761	0.0727	0.0722	0.072	0.0721	0.07	0.0739	0.0738	0.0734	0.0722	0.0723	0.0699	0.0749	0.0703	0.0691	0.0687	0.0685	0.0677	0.0708	0.0785	0.0714	0.0719	0.0721	0.0705	0.0749	0.0865	0.0735	0.0732	0.0732	0.0729	0.0758	0.0732
66	0.0718	0.0722	0.0728	0.0725	0.0899	0.0725	0.0749	0.0756	0.0714	0.0717	0.0759	0.0747	0.072	0.0713	0.0712	0.0707	0.0704	0.0759	0.0729	0.0724	0.0717	0.072	0.0693	0.0744	0.0739	0.0736	0.0719	0.0727	0.0706	0.0757	0.0702	0.0694	0.0687	0.0689	0.0677	0.0703	0.0781	0.0712	0.0712	0.0729	0.0706	0.0744	0.0869	0.0726	0.0731	0.073	0.0733	0.0757	0.0731
67.5	0.0722	0.0724	0.0731	0.0717	0.0902	0.0731	0.075	0.0754	0.071	0.0727	0.0763	0.0742	0.0721	0.0714	0.0709	0.0716	0.0703	0.0767	0.0729	0.0727	0.072	0.0716	0.0698	0.0754	0.0742	0.0737	0.0725	0.0731	0.0702	0.0755	0.0698	0.0688	0.0688	0.0689	0.0678	0.0711	0.078	0.0717	0.0716	0.0726	0.0702	0.0742	0.0871	0.0728	0.0728	0.0724	0.0737	0.0757	0.0727
69	0.0726	0.0729	0.0732	0.0721	0.09	0.0725	0.0748	0.0751	0.0718	0.0725	0.0767	0.0749	0.072	0.0719	0.0708	0.0711	0.0719	0.0763	0.0735	0.0721	0.0717	0.0715	0.07	0.0745	0.0741	0.0745	0.0727	0.0728	0.07	0.0756	0.0705	0.0688	0.0686	0.0683	0.0679	0.0709	0.0781	0.0718	0.0713	0.0734	0.0707	0.0751	0.0876	0.0728	0.0734	0.0732	0.0732	0.0757	0.0728
70.5	0.0726	0.0736	0.0725	0.0723	0.0911	0.0735	0.0757	0.076	0.0713	0.0727	0.076	0.0751	0.0722	0.0723	0.0718	0.0722	0.0718	0.077	0.0732	0.0726	0.0726	0.0719	0.0701	0.075	0.0743	0.0742	0.0728	0.0736	0.0708	0.0762	0.0707	0.069	0.069	0.0685	0.0678	0.0709	0.079	0.0717	0.0714	0.0729	0.0706	0.0749	0.0877	0.0728	0.0741	0.074	0.0736	0.0766	0.073
72	0.0728	0.0728	0.0729	0.0734	0.0912	0.073	0.0765	0.0759	0.071	0.0715	0.077	0.0753	0.0721	0.072	0.0714	0.0718	0.0704	0.0769	0.0735	0.073	0.0724	0.0721	0.0699	0.0752	0.0748	0.0742	0.0726	0.0736	0.0707	0.076	0.0708	0.0691	0.0692	0.0695	0.0675	0.0712	0.0784	0.0721	0.0724	0.0731	0.0707	0.0753	0.0882	0.0734	0.0741	0.0735	0.0738	0.0771	0.073
73.5	0.0732	0.0735	0.0732	0.0727	0.091	0.0733	0.0758	0.0763	0.0719	0.0727	0.0777	0.0754	0.0724	0.0719	0.0715	0.0712	0.0701	0.078	0.0741	0.0735	0.0729	0.0727	0.0699	0.0753	0.0751	0.075	0.0732	0.0731	0.0708	0.0766	0.0708	0.0697	0.0692	0.0691	0.0685	0.0714	0.0791	0.0717	0.0731	0.0736	0.0707	0.0755	0.0886	0.0731	0.0739	0.0739	0.0736	0.0771	0.0738
75	0.0732	0.073	0.0734	0.0732	0.0908	0.073	0.0763	0.0768	0.0723	0.073	0.0779	0.0755	0.0739	0.0725	0.0719	0.0718	0.0706	0.0776	0.0741	0.073	0.0725	0.073	0.0705	0.0755	0.0756	0.0749	0.0736	0.0733	0.0712	0.077	0.0712	0.0694	0.0702	0.0694	0.0684	0.0718	0.0789	0.0729	0.073	0.0736	0.0713	0.0752	0.0883	0.0732	0.0741	0.0743	0.0743	0.077	0.0736
76.5	0.0727	0.0736	0.0732	0.0733	0.0907	0.0733	0.076	0.0762	0.0719	0.0728	0.0777	0.076	0.0737	0.0731	0.0723	0.0719	0.0721	0.0779	0.074	0.0733	0.0729	0.0729	0.0707	0.0758	0.076	0.0753	0.0734	0.0737	0.071	0.0769	0.071	0.0698	0.0699	0.0689	0.0674	0.0719	0.0788	0.0724	0.0722	0.0735	0.071	0.0754	0.0893	0.0737	0.0744	0.0743	0.0743	0.0772	0.0733
78	0.0734	0.074	0.0729	0.0732	0.0915	0.0732	0.0763	0.0765	0.0712	0.0729	0.0773	0.076	0.0741	0.0725	0.0722	0.0722	0.0712	0.0778	0.0742	0.0734	0.0734	0.0732	0.07	0.0758	0.0755	0.0758	0.074	0.0735	0.071	0.0769	0.0714	0.0696	0.0696	0.0691	0.0681	0.0716	0.0798	0.0723	0.0723	0.0737	0.0715	0.0756	0.0896	0.074	0.0742	0.0739	0.074	0.0776	0.0735
79.5	0.0733	0.0738	0.0731	0.0737	0.0918	0.0741	0.0765	0.0766	0.0719	0.0726	0.0782	0.0758	0.0736	0.0728	0.0717	0.0716	0.0712	0.0775	0.0742	0.0729	0.0732	0.0731	0.0698	0.0762	0.0761	0.0752	0.0737	0.0738	0.0714	0.0771	0.0718	0.0704	0.0694	0.0693	0.0678	0.072	0.0798	0.0726	0.073	0.0747	0.0716	0.076	0.0902	0.0738	0.0743	0.0744	0.0741	0.0776	0.0738
81	0.0735	0.0742	0.0743	0.0736	0.0911	0.0736	0.0766	0.0769	0.0721	0.0728	0.0778	0.0761	0.0737	0.0727	0.0727	0.0728	0.0718	0.0787	0.075	0.0738	0.0732	0.0727	0.0709	0.0759	0.0763	0.0752	0.0742	0.074	0.0715	0.0779	0.0719	0.0697	0.0697	0.0696	0.0677	0.0721	0.0795	0.0726	0.0732	0.0737	0.0715	0.0759	0.0909	0.0744	0.0743	0.0747	0.074	0.0778	0.0733
82.5	0.074	0.0741	0.0736	0.0738	0.0918	0.0739	0.0771	0.0771	0.071	0.0742	0.0785	0.0763	0.0743	0.0727	0.0727	0.0727	0.072	0.0795	0.0749	0.0739	0.0736	0.0732	0.0709	0.0764	0.0767	0.0761	0.0745	0.0744	0.0714	0.0781	0.0719	0.0702	0.0696	0.069	0.0682	0.0714	0.08	0.0733	0.0733	0.0743	0.0713	0.077	0.0914	0.0742	0.0753	0.0746	0.0751	0.0782	0.0743
84	0.0741	0.074	0.0744	0.0741	0.0922	0.075	0.0772	0.0776	0.0719	0.0732	0.0787	0.0764	0.0749	0.0733	0.0725	0.0735	0.0723	0.0798	0.0749	0.0741	0.0739	0.0732	0.0707	0.0765	0.0772	0.0763	0.0748	0.0748	0.0717	0.0778	0.0719	0.0703	0.0698	0.07	0.0679	0.0718	0.0802	0.0735	0.0727	0.074	0.0716	0.0769	0.0919	0.0744	0.075	0.0751	0.0743	0.0784	0.074
85.5	0.074	0.0751	0.0742	0.0739	0.092	0.0749	0.0764	0.078	0.0723	0.0732	0.0786	0.0768	0.0746	0.0736	0.0729	0.0735	0.0723	0.0794	0.0751	0.0745	0.0735	0.0735	0.0716	0.0764	0.0776	0.0765	0.0748	0.0747	0.0722	0.0779	0.072	0.0707	0.07	0.0701	0.0682	0.0725	0.0803	0.073	0.0738	0.0744	0.0713	0.0771	0.0917	0.0749	0.0759	0.0747	0.0747	0.078	0.0741
87	0.0742	0.075	0.0749	0.074	0.0925	0.0753	0.0772	0.0783	0.0727	0.0737	0.079	0.0771	0.0745	0.0744	0.0728	0.0736	0.0723	0.0797	0.0754	0.0749	0.074	0.0738	0.0705	0.0772	0.0779	0.0766	0.075	0.0747	0.0718	0.0781	0.0724	0.0705	0.07	0.0698	0.0682	0.0724	0.0806	0.0734	0.074	0.0749	0.0721	0.0774	0.0929	0.0756	0.0757	0.0751	0.0748	0.0784	0.0744
88.5	0.0755	0.0753	0.0748	0.0749	0.0925	0.0745	0.0777	0.0781	0.0719	0.0742	0.0792	0.0772	0.0756	0.0742	0.074	0.0734	0.0729	0.08	0.0754	0.0749	0.0743	0.0741	0.0713	0.0774	0.0778	0.0774	0.0756	0.0749	0.0724	0.0785	0.0724	0.0706	0.0699	0.0698	0.0682	0.0723	0.0808	0.074	0.0739	0.0747	0.0724	0.0772	0.0928	0.0746	0.0757	0.0751	0.0742	0.0787	0.0738
90	0.0747	0.0755	0.0745	0.0739	0.0924	0.0752	0.0782	0.0786	0.0725	0.074	0.0791	0.0775	0.0757	0.0742	0.0733	0.0733	0.0725	0.0796	0.0754	0.0757	0.0749	0.0744	0.0711	0.0777	0.0784	0.0772	0.0759	0.0758	0.0719	0.0789	0.0725	0.0708	0.0701	0.07	0.0685	0.0726	0.0814	0.0739	0.0739	0.075	0.0725	0.0782	0.0938	0.0754	0.0761	0.0756	0.075	0.0792	0.0743
91.5	0.075	0.075	0.0745	0.0752	0.0927	0.0752	0.0776	0.0785	0.0725	0.0739	0.0795	0.0775	0.0752	0.0743	0.074	0.074	0.0739	0.0805	0.076	0.0754	0.0747	0.0743	0.0715	0.0778	0.0793	0.0776	0.0758	0.0749	0.0724	0.0791	0.0727	0.071	0.0702	0.0699	0.0691	0.0728	0.0815	0.0742	0.0745	0.076	0.072	0.0776	0.0943	0.0751	0.0762	0.0753	0.0746	0.0792	0.0743
93	0.0751	0.0759	0.0746	0.0745	0.093	0.0753	0.0778	0.0787	0.0731	0.0741	0.0801	0.0774	0.0758	0.0748	0.0738	0.0743	0.0721	0.0807	0.0762	0.0754	0.075	0.0746	0.0708	0.0779	0.0785	0.078	0.0759	0.0755	0.0725	0.0802	0.0729	0.0714	0.0705	0.0696	0.0685	0.0733	0.0819	0.0743	0.0747	0.0754	0.0725	0.0777	0.0951	0.0761	0.0763	0.0761	0.076	0.079	0.0739
94.5	0.0743	0.0758	0.0747	0.0753	0.0935	0.0749	0.0788	0.0797	0.0734	0.0748	0.0797	0.0778	0.0765	0.0749	0.0748	0.0746	0.0731	0.0815	0.076	0.0753	0.0746	0.075	0.072	0.0784	0.0797	0.0777	0.0768	0.0758	0.0726	0.0803	0.0737	0.0711	0.0709	0.0702	0.0697	0.0738	0.082	0.0749	0.0752	0.0761	0.0728	0.0785	0.0958	0.0761	0.0764	0.0763	0.076	0.08	0.0749
96	0.0748	0.0755	0.0757	0.075	0.0933	0.0757	0.0792	0.0789	0.0728	0.0755	0.0802	0.078	0.0764	0.0757	0.0742	0.0744	0.0726	0.0814	0.0762	0.0759	0.0749	0.075	0.0715	0.0783	0.0804	0.0788	0.0766	0.076	0.0726	0.0805	0.0734	0.0712	0.0714	0.0699	0.0684	0.074	0.0823	0.0748	0.0752	0.0758	0.073	0.0787	0.0965	0.0765	0.0767	0.0763	0.0753	0.0797	0.0747
97.5	0.0754	0.076	0.0753	0.0752	0.0935	0.0761	0.0798	0.08	0.0728	0.0752	0.0804	0.0783	0.0764	0.076	0.0745	0.0751	0.074	0.082	0.0766	0.0761	0.0754	0.0753	0.0717	0.0788	0.0805	0.0788	0.0766	0.0766	0.0727	0.0811	0.0736	0.0718	0.0716	0.0703	0.069	0.0745	0.0827	0.0754	0.0752	0.0764	0.073	0.0788	0.0968	0.0764	0.0769	0.077	0.076	0.0802	0.0754
99	0.0758	0.0768	0.0757	0.0753	0.0938	0.0764	0.0789	0.0805	0.0734	0.0748	0.0809	0.0787	0.0766	0.0762	0.0749	0.075	0.0748	0.0821	0.0766	0.0765	0.0758	0.0751	0.0717	0.0785	0.0802	0.079	0.0772	0.0772	0.0731	0.0823	0.0737	0.0716	0.0712	0.0704	0.0694	0.0747	0.0826	0.0752	0.0762	0.0764	0.0728	0.0795	0.097	0.0768	0.0773	0.0769	0.0761	0.0804	0.075
100.5	0.0761	0.0761	0.0758	0.0755	0.0939	0.0765	0.0793	0.0801	0.0734	0.0749	0.0812	0.0786	0.077	0.0757	0.0758	0.0753	0.0739	0.0825	0.0772	0.0766	0.0759	0.076	0.0719	0.0797	0.0814	0.0792	0.0776	0.0773	0.0736	0.0819	0.0739	0.0717	0.0712	0.0709	0.0695	0.0742	0.0827	0.0765	0.0762	0.0765	0.0729	0.0794	0.0976	0.077	0.0767	0.077	0.076	0.0809	0.0753
102	0.0761	0.0767	0.0759	0.0758	0.0931	0.0763	0.0804	0.0814	0.0735	0.0751	0.081	0.0788	0.0776	0.0762	0.0759	0.0756	0.0744	0.0823	0.0773	0.0764	0.0759	0.0758	0.0722	0.0792	0.0813	0.0795	0.0776	0.0782	0.0737	0.082	0.0744	0.0722	0.0719	0.0715	0.069	0.0745	0.0833	0.0762	0.0764	0.0763	0.0735	0.0804	0.0989	0.0772	0.0779	0.0777	0.0763	0.0815	0.0755
103.5	0.0764	0.0767	0.0758	0.0767	0.0938	0.0763	0.0803	0.081	0.0733	0.0764	0.0819	0.0795	0.078	0.0767	0.0761	0.0758	0.0747	0.0833	0.0774	0.0773	0.076	0.0763	0.0726	0.0798	0.0819	0.0802	0.0786	0.0778	0.0735	0.0826	0.0742	0.0724	0.0722	0.0717	0.0698	0.0748	0.0834	0.0764	0.0759	0.0767	0.0733	0.0805	0.0996	0.0777	0.0781	0.0777	0.0762	0.0822	0.0762
105	0.0767	0.0767	0.0765	0.0764	0.0948	0.0773	0.0802	0.0814	0.0741	0.0768	0.0817	0.0796	0.0793	0.0771	0.0766	0.0762	0.0747	0.0834	0.0784	0.0776	0.077	0.0761	0.0733	0.0802	0.0828	0.0808	0.0785	0.0783	0.074	0.0831	0.0746	0.0721	0.0722	0.0718	0.0696	0.0746	0.0839	0.0769	0.0763	0.0778	0.0734	0.0803	0.1003	0.0777	0.0782	0.0779	0.0769	0.0827	0.0763
106.5	0.0762	0.0769	0.0763	0.0768	0.0947	0.0771	0.0804	0.0814	0.074	0.0772	0.0823	0.08	0.079	0.0773	0.0767	0.0768	0.074	0.0846	0.0781	0.0775	0.077	0.076	0.0724	0.0808	0.0834	0.0808	0.0792	0.0784	0.074	0.0836	0.0747	0.0727	0.0722	0.072	0.0693	0.0749	0.0839	0.0771	0.0767	0.0774	0.074	0.081	0.1008	0.0783	0.0787	0.0778	0.077	0.0823	0.0761
108	0.0769	0.0773	0.0767	0.0768	0.0954	0.077	0.0809	0.0821	0.0738	0.0769	0.0825	0.0805	0.0792	0.0783	0.0768	0.0772	0.0749	0.0843	0.0782	0.0776	0.0774	0.0769	0.0731	0.0806	0.0836	0.0809	0.0799	0.0791	0.0749	0.0839	0.0754	0.0728	0.073	0.0719	0.0703	0.0755	0.0844	0.0772	0.0764	0.0779	0.0738	0.0813	0.1014	0.0784	0.0795	0.0781	0.0772	0.0829	0.0766
109.5	0.0772	0.0771	0.0763	0.0768	0.0957	0.078	0.0823	0.0825	0.0743	0.0772	0.0829	0.0802	0.0795	0.0781	0.0768	0.0778	0.0756	0.0846	0.0783	0.0781	0.0771	0.0771	0.0736	0.0805	0.0844	0.0817	0.08	0.0792	0.0754	0.0844	0.0749	0.0729	0.0725	0.0716	0.07	0.0755	0.0848	0.0776	0.0771	0.0786	0.0748	0.0812	0.1023	0.0789	0.0794	0.0789	0.0772	0.0826	0.0764
111	0.077	0.0773	0.0765	0.0765	0.0949	0.0774	0.0821	0.0821	0.0743	0.0767	0.0832	0.081	0.08	0.0781	0.0769	0.0778	0.0753	0.085	0.0787	0.0784	0.0773	0.0771	0.0737	0.081	0.0849	0.0825	0.08	0.0791	0.0754	0.0849	0.0749	0.0733	0.073	0.0721	0.0697	0.0763	0.085	0.0776	0.0775	0.0781	0.0744	0.0816	0.103	0.0789	0.0793	0.0783	0.0775	0.0833	0.0766
112.5	0.0772	0.0773	0.0776	0.077	0.095	0.0779	0.0829	0.0832	0.0744	0.0774	0.084	0.0819	0.0808	0.0784	0.0778	0.0785	0.0761	0.086	0.0799	0.0786	0.0783	0.0775	0.0733	0.0813	0.0856	0.0825	0.0804	0.0801	0.0754	0.0857	0.0758	0.0731	0.0726	0.0728	0.0704	0.0765	0.0848	0.0785	0.0777	0.0785	0.0741	0.0818	0.1042	0.0796	0.0799	0.0788	0.0777	0.0847	0.0767
114	0.0771	0.0783	0.0772	0.0775	0.0953	0.0779	0.0831	0.0835	0.0752	0.0782	0.0847	0.0818	0.0817	0.0788	0.0778	0.0784	0.0757	0.0864	0.0803	0.079	0.078	0.078	0.0738	0.082	0.0868	0.0834	0.0807	0.0806	0.0757	0.0858	0.0762	0.0734	0.0736	0.0725	0.0707	0.0756	0.0861	0.0782	0.0779	0.079	0.0743	0.0826	0.1053	0.0794	0.0804	0.0791	0.078	0.0841	0.0776
115.5	0.077	0.0781	0.0772	0.0775	0.0956	0.0786	0.0834	0.0838	0.0753	0.0778	0.0852	0.082	0.0818	0.0797	0.0791	0.079	0.0761	0.087	0.0802	0.0792	0.0781	0.0779	0.0735	0.082	0.0874	0.0838	0.0809	0.0809	0.0759	0.0865	0.0764	0.0738	0.0735	0.0734	0.0708	0.077	0.0863	0.0786	0.0786	0.0792	0.0755	0.0833	0.106	0.0801	0.081	0.0802	0.0778	0.0856	0.0774
117	0.0775	0.078	0.0776	0.0783	0.096	0.0786	0.0839	0.0842	0.076	0.0776	0.0849	0.0818	0.0815	0.0794	0.0794	0.0788	0.0767	0.0878	0.0804	0.0794	0.0785	0.0779	0.0744	0.0826	0.0873	0.0843	0.0821	0.0815	0.0763	0.0872	0.0763	0.074	0.0734	0.0729	0.0706	0.077	0.0868	0.0797	0.0789	0.08	0.0765	0.0833	0.1065	0.0803	0.0808	0.0791	0.0775	0.0848	0.0779
118.5	0.078	0.0785	0.078	0.078	0.0957	0.0789	0.0842	0.0854	0.076	0.0789	0.0851	0.0827	0.0828	0.0806	0.0795	0.0801	0.0771	0.0877	0.0808	0.0801	0.0786	0.0789	0.0744	0.0828	0.0884	0.085	0.0821	0.0818	0.0764	0.0878	0.0763	0.0736	0.0734	0.0732	0.0704	0.0772	0.0871	0.0795	0.0793	0.0797	0.0758	0.0841	0.1082	0.0805	0.0809	0.0799	0.0788	0.0855	0.0778
120	0.0779	0.0785	0.078	0.0789	0.0968	0.0791	0.0837	0.0855	0.0754	0.0791	0.0857	0.0832	0.0837	0.0811	0.0793	0.0799	0.0768	0.0886	0.0811	0.0809	0.0794	0.0789	0.0741	0.0842	0.0886	0.0856	0.0827	0.082	0.077	0.0887	0.0766	0.0742	0.0738	0.0737	0.0714	0.0778	0.0872	0.0803	0.0796	0.0802	0.0758	0.0839	0.1089	0.0813	0.0814	0.0805	0.0783	0.0857	0.0784
121.5	0.0786	0.079	0.0781	0.0785	0.0965	0.0794	0.0849	0.0852	0.076	0.0792	0.0858	0.0839	0.084	0.081	0.0806	0.0812	0.0776	0.0893	0.0817	0.081	0.0795	0.0789	0.0748	0.0837	0.0896	0.0864	0.0839	0.0827	0.077	0.0892	0.077	0.0743	0.0745	0.0733	0.0708	0.0776	0.0877	0.0803	0.0789	0.0808	0.0761	0.0842	0.1098	0.0813	0.0818	0.0808	0.0789	0.0866	0.0781
123	0.0785	0.0794	0.0792	0.0789	0.0971	0.08	0.0843	0.0861	0.0766	0.0795	0.0866	0.0839	0.084	0.0817	0.081	0.0813	0.0783	0.0898	0.0822	0.0811	0.0806	0.0795	0.0755	0.0848	0.0907	0.0873	0.0833	0.0835	0.0774	0.0895	0.0776	0.0757	0.0745	0.0737	0.071	0.0784	0.0883	0.0808	0.0804	0.0813	0.0767	0.0847	0.1106	0.0815	0.0824	0.0812	0.0789	0.0868	0.0785
124.5	0.0788	0.0789	0.079	0.0784	0.0974	0.0795	0.0858	0.0873	0.0767	0.0794	0.0881	0.0844	0.0847	0.0819	0.0809	0.0815	0.077	0.0905	0.0825	0.0814	0.0801	0.0797	0.0746	0.0843	0.0917	0.0871	0.0847	0.0841	0.0779	0.0904	0.0776	0.0747	0.0741	0.0738	0.0708	0.0781	0.0888	0.0811	0.0802	0.0816	0.0764	0.0854	0.1115	0.0818	0.0825	0.0811	0.0797	0.0874	0.0791
126	0.0782	0.079	0.0795	0.0794	0.0968	0.0793	0.0863	0.0873	0.0767	0.0805	0.0884	0.0853	0.0854	0.0824	0.0812	0.0822	0.079	0.0906	0.0824	0.0815	0.0802	0.0801	0.0756	0.0847	0.0924	0.0881	0.0846	0.084	0.0784	0.0916	0.0782	0.075	0.0742	0.0734	0.0715	0.0788	0.0897	0.0818	0.0813	0.0822	0.0769	0.0865	0.112	0.082	0.0833	0.0819	0.0792	0.0881	0.0791
127.5	0.0795	0.0796	0.0792	0.0793	0.098	0.08	0.0874	0.0875	0.0774	0.0802	0.0888	0.0851	0.0861	0.0835	0.0826	0.0827	0.0786	0.0911	0.0828	0.0821	0.0807	0.0806	0.0757	0.0854	0.0929	0.0891	0.0867	0.0851	0.0791	0.0922	0.078	0.076	0.0755	0.0742	0.0714	0.0786	0.0902	0.0821	0.0817	0.083	0.0774	0.087	0.1135	0.0828	0.0832	0.0823	0.0798	0.0883	0.0794
129	0.0798	0.0801	0.0793	0.0793	0.098	0.0808	0.0871	0.0889	0.0773	0.0805	0.0891	0.0855	0.0861	0.0844	0.0824	0.0832	0.0781	0.0922	0.0832	0.0828	0.0816	0.0809	0.076	0.0859	0.0935	0.0894	0.0868	0.0854	0.0788	0.0921	0.0792	0.0758	0.0755	0.0748	0.0715	0.0791	0.0908	0.0828	0.0824	0.0833	0.0775	0.0871	0.1141	0.0836	0.0834	0.0827	0.0801	0.0886	0.0794
130.5	0.0793	0.0802	0.0796	0.0801	0.0982	0.0807	0.0882	0.0892	0.0775	0.0819	0.0897	0.0866	0.0873	0.0849	0.0826	0.0838	0.0795	0.0924	0.0844	0.0831	0.0814	0.0812	0.0763	0.0862	0.0944	0.0902	0.0878	0.0861	0.0803	0.0935	0.0791	0.0764	0.0758	0.0744	0.0719	0.0803	0.0914	0.0838	0.0826	0.0839	0.0784	0.0875	0.1156	0.0836	0.0845	0.0837	0.0801	0.0896	0.0798
132	0.0799	0.0808	0.0804	0.0806	0.099	0.0806	0.0884	0.0896	0.0782	0.0819	0.09	0.0869	0.0873	0.0848	0.0841	0.0841	0.0803	0.0933	0.0843	0.0832	0.082	0.0812	0.0764	0.0865	0.0959	0.0909	0.0884	0.0868	0.0801	0.0945	0.0792	0.0763	0.0755	0.0749	0.0715	0.0797	0.0913	0.0836	0.0827	0.0836	0.0783	0.0884	0.1167	0.0837	0.0849	0.0835	0.0808	0.0907	0.0799
133.5	0.0799	0.0819	0.0802	0.0806	0.099	0.0808	0.0898	0.0903	0.0792	0.082	0.0906	0.0876	0.0891	0.085	0.0844	0.0849	0.0796	0.0949	0.0849	0.0839	0.0817	0.0818	0.0767	0.087	0.0972	0.0918	0.0883	0.0866	0.0794	0.0945	0.0798	0.0766	0.0763	0.0753	0.0723	0.0804	0.0923	0.0842	0.0833	0.0847	0.0781	0.0884	0.1176	0.0843	0.0849	0.0842	0.08	0.0906	0.0802
135	0.081	0.0815	0.0808	0.0807	0.099	0.0813	0.0893	0.0912	0.0793	0.0827	0.0919	0.0884	0.0887	0.0865	0.0848	0.085	0.0804	0.0954	0.0855	0.0843	0.0821	0.0821	0.0769	0.0875	0.0978	0.0923	0.0887	0.088	0.0809	0.0965	0.0799	0.0769	0.0758	0.0757	0.0724	0.0806	0.093	0.0846	0.0837	0.0847	0.0791	0.0897	0.1191	0.085	0.0854	0.0837	0.0806	0.0914	0.081
136.5	0.0808	0.0818	0.0803	0.0816	0.0995	0.0814	0.0906	0.092	0.0791	0.0831	0.0925	0.0883	0.09	0.0864	0.0854	0.0862	0.0819	0.0959	0.0859	0.0844	0.0831	0.0824	0.077	0.0879	0.098	0.0933	0.0894	0.0885	0.0805	0.0965	0.0804	0.0774	0.0764	0.0762	0.0726	0.0812	0.0941	0.0852	0.0845	0.0849	0.0795	0.0899	0.1195	0.0855	0.086	0.0842	0.081	0.0916	0.081
138	0.0813	0.0824	0.0811	0.0815	0.1	0.0816	0.0909	0.093	0.0799	0.0835	0.093	0.0899	0.0904	0.0874	0.0863	0.086	0.0819	0.0968	0.0864	0.0845	0.0839	0.083	0.0777	0.0886	0.0994	0.0938	0.0908	0.0898	0.0817	0.0977	0.0808	0.0773	0.0763	0.0766	0.0726	0.0813	0.0939	0.0859	0.0853	0.0859	0.0798	0.0911	0.1203	0.0853	0.0867	0.085	0.0817	0.0923	0.0816
139.5	0.0817	0.0817	0.0819	0.0814	0.1011	0.0831	0.0915	0.0933	0.0805	0.0845	0.094	0.0905	0.0917	0.0885	0.0871	0.0877	0.0825	0.0975	0.0868	0.0853	0.084	0.0836	0.0776	0.0888	0.1009	0.095	0.0916	0.0894	0.0821	0.0992	0.0811	0.0785	0.0769	0.0764	0.0731	0.0817	0.0952	0.0865	0.0857	0.0863	0.0797	0.0917	0.1222	0.086	0.0872	0.0853	0.0818	0.0931	0.0817
141	0.0817	0.0835	0.081	0.0806	0.1007	0.0823	0.0931	0.0944	0.0809	0.0849	0.0945	0.0907	0.0919	0.0895	0.0875	0.0887	0.0822	0.0976	0.087	0.0858	0.0844	0.0843	0.0779	0.0893	0.1011	0.0956	0.0925	0.0905	0.0823	0.0992	0.0811	0.0775	0.0772	0.0773	0.0732	0.0822	0.0957	0.0872	0.0857	0.0871	0.0803	0.0918	0.1236	0.0863	0.0872	0.0858	0.0822	0.0933	0.0819
142.5	0.0817	0.0837	0.0822	0.0821	0.1014	0.0833	0.0939	0.0945	0.0819	0.0849	0.0958	0.0914	0.0932	0.0894	0.0883	0.0896	0.0827	0.0986	0.0881	0.0865	0.0845	0.0844	0.0782	0.0904	0.1025	0.0961	0.0934	0.092	0.0832	0.1008	0.0819	0.0784	0.0779	0.0769	0.0735	0.0831	0.0959	0.0876	0.0865	0.0873	0.0817	0.0925	0.1245	0.0872	0.0879	0.0867	0.0832	0.0934	0.0829
144	0.0825	0.083	0.0817	0.0824	0.1012	0.0836	0.094	0.095	0.0819	0.0862	0.0962	0.0925	0.0941	0.0906	0.0888	0.0894	0.0838	0.0996	0.0884	0.0867	0.0854	0.0847	0.0784	0.0907	0.1034	0.0973	0.0942	0.0921	0.0836	0.1021	0.0825	0.079	0.0783	0.0773	0.0733	0.0829	0.0966	0.0883	0.0871	0.0884	0.0819	0.0933	0.1257	0.0879	0.088	0.0868	0.0828	0.0946	0.0836
145.5	0.0824	0.0837	0.0824	0.0827	0.1019	0.0843	0.0952	0.0959	0.0823	0.0863	0.0975	0.0929	0.0948	0.0913	0.0896	0.0904	0.0829	0.1006	0.0885	0.0874	0.0858	0.0854	0.0781	0.091	0.1046	0.0982	0.0943	0.0928	0.084	0.1023	0.0828	0.0789	0.0782	0.0776	0.074	0.0833	0.0975	0.0888	0.0878	0.0891	0.0816	0.0947	0.1272	0.0879	0.0885	0.0871	0.0828	0.0946	0.0835
147	0.0833	0.0841	0.0827	0.0837	0.1022	0.084	0.0962	0.0964	0.0821	0.0863	0.0978	0.0936	0.0961	0.0921	0.0906	0.091	0.0845	0.1019	0.0896	0.0879	0.0861	0.0852	0.0786	0.0918	0.1054	0.0992	0.0951	0.0939	0.0847	0.1041	0.0833	0.0796	0.0786	0.0778	0.0737	0.0841	0.0976	0.0898	0.0881	0.0891	0.0821	0.0947	0.1281	0.0885	0.0894	0.0874	0.0834	0.0959	0.0837
148.5	0.083	0.0848	0.084	0.0835	0.1019	0.0837	0.0965	0.0974	0.0839	0.0875	0.0983	0.0936	0.0969	0.093	0.0915	0.092	0.0844	0.1024	0.0899	0.0882	0.0867	0.0862	0.0797	0.0915	0.107	0.1002	0.0965	0.094	0.0859	0.1046	0.0835	0.08	0.0798	0.0781	0.0742	0.0844	0.0993	0.0903	0.0884	0.0904	0.0827	0.0954	0.1294	0.089	0.0894	0.0884	0.0839	0.096	0.0839
150	0.0838	0.0852	0.0837	0.0843	0.1023	0.0847	0.0974	0.0988	0.0834	0.0881	0.0997	0.0954	0.0974	0.0938	0.0918	0.0923	0.0853	0.1035	0.0899	0.0885	0.0867	0.0861	0.0792	0.0919	0.1081	0.1011	0.0974	0.0962	0.0859	0.1063	0.0847	0.0803	0.0796	0.0787	0.0744	0.0846	0.1001	0.0909	0.0896	0.0906	0.0828	0.0961	0.1304	0.0899	0.0903	0.0883	0.0836	0.0968	0.0846
151.5	0.0841	0.0855	0.0835	0.0846	0.103	0.0858	0.0977	0.0991	0.084	0.0886	0.0996	0.0957	0.0982	0.0949	0.0924	0.0938	0.0858	0.1042	0.0908	0.0892	0.087	0.0868	0.0799	0.0928	0.1095	0.102	0.0984	0.0963	0.086	0.1069	0.085	0.0807	0.0801	0.0789	0.0745	0.0851	0.1009	0.0915	0.0903	0.0914	0.0833	0.0971	0.1318	0.0901	0.0906	0.0895	0.0845	0.097	0.0853
153	0.0838	0.0858	0.0846	0.0851	0.1037	0.0861	0.099	0.0999	0.0847	0.0892	0.1008	0.0967	0.099	0.0958	0.0946	0.0939	0.0858	0.1053	0.0915	0.0897	0.0875	0.0867	0.0806	0.0934	0.1106	0.1039	0.0996	0.0975	0.087	0.1093	0.085	0.0807	0.0797	0.079	0.075	0.0855	0.1014	0.092	0.0908	0.0922	0.0838	0.098	0.1323	0.091	0.0916	0.09	0.085	0.0978	0.0857
154.5	0.0848	0.0862	0.0846	0.085	0.1042	0.0855	0.0997	0.1012	0.0846	0.0894	0.1022	0.0977	0.1008	0.096	0.0945	0.0954	0.0857	0.1063	0.0919	0.0901	0.0888	0.0873	0.0799	0.0932	0.1124	0.1044	0.1005	0.098	0.0874	0.1102	0.0857	0.0808	0.0803	0.0801	0.0753	0.0857	0.1023	0.093	0.0914	0.0926	0.0845	0.0994	0.1338	0.0911	0.0918	0.0905	0.0848	0.0984	0.0854
156	0.0854	0.0861	0.0849	0.0857	0.1042	0.0863	0.1012	0.1024	0.0859	0.0908	0.1031	0.0983	0.1014	0.097	0.0962	0.0957	0.0875	0.1078	0.0921	0.0904	0.0886	0.0888	0.0808	0.0951	0.1125	0.1057	0.1014	0.0994	0.0885	0.1115	0.0861	0.0816	0.0807	0.0799	0.0757	0.0862	0.103	0.0937	0.0923	0.0939	0.0851	0.0993	0.1345	0.0918	0.092	0.0907	0.0857	0.0997	0.0868
157.5	0.0862	0.0868	0.0849	0.0863	0.1048	0.0873	0.1016	0.1032	0.0862	0.0913	0.1035	0.0997	0.1035	0.0989	0.0959	0.0971	0.0881	0.109	0.0927	0.0909	0.0887	0.088	0.0811	0.0946	0.1138	0.1068	0.1023	0.0996	0.0888	0.1128	0.0861	0.0818	0.0817	0.0799	0.0755	0.0874	0.1045	0.0953	0.0931	0.0937	0.0854	0.1011	0.1361	0.0918	0.0928	0.0911	0.0856	0.0996	0.087
159	0.0861	0.0871	0.086	0.0866	0.105	0.0871	0.1023	0.1041	0.0866	0.092	0.1049	0.0998	0.1038	0.0991	0.0973	0.0981	0.0883	0.1098	0.0932	0.0917	0.0894	0.0887	0.0813	0.0959	0.1157	0.1075	0.1035	0.1008	0.0895	0.114	0.0861	0.082	0.0817	0.0806	0.0757	0.0877	0.1053	0.0959	0.0935	0.0953	0.0859	0.1016	0.137	0.092	0.0932	0.0914	0.0856	0.1007	0.0868
160.5	0.0865	0.0882	0.0862	0.0875	0.1054	0.0873	0.1037	0.1049	0.0868	0.0928	0.1059	0.1007	0.1057	0.101	0.098	0.0993	0.0899	0.1121	0.0936	0.0929	0.0895	0.0899	0.082	0.0958	0.1164	0.1094	0.1046	0.1025	0.0908	0.1155	0.0877	0.0826	0.0819	0.0811	0.0759	0.0877	0.1058	0.0961	0.0951	0.096	0.0867	0.1023	0.138	0.0931	0.0939	0.0919	0.0866	0.1016	0.0874
162	0.0866	0.0874	0.0869	0.0872	0.1066	0.0886	0.1043	0.1063	0.0881	0.0934	0.1065	0.1012	0.1063	0.1022	0.0989	0.1007	0.0899	0.1117	0.0938	0.0926	0.0906	0.0894	0.0819	0.0963	0.1178	0.1101	0.106	0.103	0.091	0.1166	0.0875	0.0832	0.0825	0.0812	0.076	0.0882	0.1074	0.0975	0.0957	0.0967	0.0869	0.1036	0.1397	0.0931	0.0944	0.0931	0.0869	0.1012	0.0884
163.5	0.0876	0.0882	0.0868	0.0883	0.1062	0.0888	0.1063	0.1075	0.0894	0.0944	0.1074	0.1026	0.1078	0.1027	0.0996	0.101	0.0913	0.1131	0.0952	0.0926	0.0904	0.09	0.082	0.0972	0.1184	0.1111	0.1066	0.1039	0.091	0.1172	0.0879	0.0836	0.0828	0.0815	0.0771	0.0889	0.1082	0.0981	0.0962	0.0969	0.0879	0.1043	0.1404	0.0936	0.0949	0.0935	0.0864	0.1019	0.0892
165	0.0879	0.089	0.0879	0.0889	0.1066	0.0889	0.1059	0.1075	0.0892	0.095	0.1081	0.1042	0.1077	0.1038	0.1013	0.1026	0.0917	0.1143	0.0951	0.0934	0.0916	0.0911	0.0825	0.0975	0.1199	0.1127	0.1095	0.1057	0.0927	0.1191	0.0894	0.084	0.0828	0.0822	0.0764	0.09	0.1098	0.0989	0.097	0.0988	0.0884	0.1058	0.1418	0.0943	0.0958	0.0939	0.0879	0.1023	0.0888
166.5	0.0876	0.09	0.0885	0.0892	0.1075	0.089	0.107	0.109	0.09	0.0965	0.1094	0.1043	0.1093	0.1043	0.1022	0.1033	0.0923	0.1157	0.0961	0.0939	0.0911	0.0905	0.083	0.0993	0.1213	0.1139	0.1096	0.1057	0.0931	0.1201	0.0895	0.0838	0.0833	0.0824	0.0774	0.09	0.1104	0.1003	0.098	0.0994	0.089	0.1061	0.1428	0.0947	0.096	0.0943	0.0876	0.103	0.0897
168	0.0886	0.0895	0.0882	0.0892	0.1083	0.0901	0.1084	0.1093	0.0905	0.0964	0.1104	0.1056	0.11	0.1061	0.1036	0.104	0.0925	0.1168	0.0964	0.0945	0.0925	0.0914	0.0832	0.0992	0.1228	0.1148	0.1107	0.1067	0.0947	0.1217	0.0899	0.085	0.0837	0.0825	0.0775	0.0909	0.1117	0.1008	0.0984	0.1003	0.0897	0.1081	0.1444	0.0959	0.0962	0.0942	0.088	0.104	0.0904
169.5	0.0888	0.0912	0.0892	0.0896	0.1083	0.0902	0.1097	0.1112	0.0914	0.0976	0.1118	0.1061	0.1122	0.1071	0.1038	0.1047	0.0938	0.1179	0.097	0.0949	0.0918	0.0913	0.0832	0.1	0.1248	0.1162	0.1123	0.109	0.0945	0.123	0.0905	0.0853	0.0842	0.0833	0.077	0.0922	0.1129	0.1016	0.1	0.1003	0.0899	0.1096	0.1458	0.0967	0.0976	0.0954	0.0883	0.1054	0.0905
171	0.0893	0.0912	0.0892	0.0902	0.1098	0.0919	0.1102	0.1116	0.0919	0.0981	0.1116	0.1073	0.1127	0.1082	0.1046	0.106	0.0945	0.1186	0.0972	0.0951	0.0932	0.092	0.0841	0.1001	0.1254	0.1176	0.1127	0.1102	0.0957	0.1241	0.0905	0.0853	0.0841	0.0834	0.0776	0.0916	0.1138	0.1032	0.1003	0.102	0.091	0.1103	0.1471	0.0969	0.0975	0.0951	0.0886	0.1054	0.091
172.5	0.0902	0.0917	0.0899	0.0907	0.1097	0.0917	0.1113	0.1134	0.0929	0.0987	0.1137	0.1081	0.1135	0.109	0.106	0.1074	0.0959	0.1206	0.0978	0.0958	0.093	0.0927	0.084	0.1008	0.1271	0.1187	0.1135	0.1114	0.0965	0.1264	0.0917	0.0867	0.0848	0.0842	0.0782	0.0925	0.1144	0.1037	0.1016	0.103	0.0919	0.1113	0.1483	0.0976	0.0978	0.0956	0.0892	0.1059	0.0916
174	0.0911	0.0922	0.0897	0.0915	0.1106	0.0932	0.1126	0.114	0.094	0.0998	0.1153	0.1098	0.1153	0.1099	0.1073	0.1083	0.0957	0.1211	0.0988	0.0961	0.094	0.094	0.0845	0.1022	0.129	0.1205	0.1148	0.1126	0.098	0.1276	0.0929	0.0864	0.0855	0.0842	0.0786	0.0933	0.1163	0.1053	0.1028	0.1046	0.0921	0.1134	0.1504	0.0984	0.0986	0.0971	0.0893	0.1071	0.0926
175.5	0.091	0.0918	0.0913	0.0916	0.1106	0.0931	0.1125	0.1144	0.0937	0.1006	0.1155	0.1107	0.1165	0.1114	0.1086	0.11	0.097	0.1229	0.0994	0.0969	0.0949	0.0938	0.0847	0.1018	0.1294	0.1215	0.1174	0.1132	0.0989	0.1285	0.093	0.0869	0.0859	0.0855	0.0788	0.0937	0.1179	0.1059	0.1044	0.1057	0.0931	0.1142	0.1516	0.0984	0.0997	0.0973	0.09	0.108	0.093
177	0.0914	0.0928	0.0906	0.0926	0.1115	0.0931	0.1143	0.1157	0.0954	0.1009	0.1164	0.1116	0.1177	0.1119	0.1097	0.1108	0.0973	0.1252	0.0998	0.0972	0.0951	0.0943	0.0851	0.1027	0.1314	0.1222	0.1179	0.1149	0.0992	0.1302	0.0935	0.0872	0.0865	0.085	0.0785	0.0951	0.1186	0.1073	0.1049	0.1064	0.0939	0.1149	0.1526	0.0992	0.0995	0.0983	0.0905	0.1081	0.0937
178.5	0.0927	0.0931	0.0922	0.0923	0.1118	0.0939	0.116	0.1172	0.0961	0.1019	0.1179	0.1119	0.1188	0.1138	0.11	0.112	0.0998	0.1258	0.1004	0.0976	0.0954	0.0945	0.085	0.1028	0.1336	0.1247	0.1193	0.1154	0.1005	0.1314	0.0937	0.0883	0.0868	0.0856	0.079	0.095	0.1201	0.1083	0.1058	0.1069	0.0948	0.1164	0.1549	0.0996	0.1009	0.0989	0.0909	0.1096	0.0941
180	0.0927	0.0937	0.0927	0.094	0.1129	0.0942	0.1158	0.1177	0.0963	0.1032	0.1186	0.1142	0.1212	0.1149	0.1117	0.1127	0.0991	0.1272	0.1007	0.0982	0.0958	0.0946	0.0855	0.1035	0.1344	0.1257	0.1206	0.117	0.1012	0.134	0.0951	0.0886	0.087	0.0858	0.0791	0.096	0.1212	0.1088	0.1073	0.1091	0.0955	0.1177	0.1557	0.1008	0.1017	0.099	0.0909	0.1099	0.0944
181.5	0.0936	0.0945	0.0931	0.0939	0.1134	0.0953	0.1172	0.1185	0.0972	0.1038	0.1198	0.1145	0.1222	0.1157	0.113	0.1149	0.1005	0.128	0.1013	0.099	0.0964	0.0954	0.0859	0.1044	0.1372	0.1275	0.1218	0.1186	0.1024	0.1351	0.0956	0.0889	0.0881	0.0867	0.0804	0.0963	0.1223	0.1107	0.1085	0.1109	0.0963	0.1191	0.1573	0.1019	0.1019	0.0995	0.0916	0.1108	0.0955
183	0.0947	0.0953	0.0936	0.0955	0.1141	0.0956	0.1195	0.121	0.0983	0.105	0.1213	0.1165	0.1241	0.1174	0.1139	0.1154	0.1018	0.1295	0.1021	0.0991	0.0969	0.0965	0.0856	0.1046	0.1384	0.1289	0.1231	0.1202	0.1034	0.1373	0.0963	0.0904	0.0888	0.0863	0.0806	0.0969	0.1241	0.1119	0.1087	0.1112	0.0972	0.1211	0.1586	0.102	0.1025	0.1001	0.0915	0.1117	0.0964
184.5	0.0946	0.096	0.0943	0.0953	0.1142	0.0965	0.121	0.1224	0.0988	0.1059	0.1224	0.1168	0.1258	0.1185	0.1153	0.1165	0.1023	0.1321	0.1026	0.0999	0.0972	0.0969	0.0863	0.1053	0.1398	0.1311	0.1254	0.1215	0.1033	0.1396	0.0973	0.0906	0.0889	0.0877	0.0803	0.0974	0.1252	0.1123	0.111	0.1128	0.0981	0.1222	0.1599	0.1025	0.1033	0.1009	0.0924	0.1124	0.0969
186	0.0951	0.0969	0.0948	0.0957	0.1157	0.0968	0.1206	0.1222	0.0995	0.1064	0.1242	0.1176	0.127	0.1203	0.1169	0.1185	0.1037	0.1328	0.103	0.1003	0.0981	0.0974	0.0868	0.1067	0.1415	0.1324	0.1262	0.123	0.1054	0.1413	0.0978	0.0909	0.0895	0.0883	0.0808	0.0982	0.1262	0.114	0.112	0.114	0.0993	0.1233	0.1616	0.1031	0.1037	0.1015	0.0923	0.113	0.0968
187.5	0.096	0.0975	0.0955	0.0959	0.1161	0.0976	0.1229	0.1241	0.1006	0.1078	0.1245	0.1188	0.1293	0.1217	0.1183	0.1185	0.1043	0.1347	0.1041	0.1012	0.0991	0.0973	0.0873	0.1068	0.1437	0.1345	0.1277	0.1234	0.1061	0.1425	0.0981	0.0913	0.0903	0.0889	0.0814	0.0985	0.1281	0.1153	0.1133	0.1145	0.0997	0.1252	0.1631	0.104	0.1046	0.1019	0.0931	0.114	0.0985
189	0.0971	0.0969	0.0964	0.0973	0.1167	0.0987	0.124	0.1255	0.1012	0.109	0.1261	0.1205	0.1307	0.1233	0.1203	0.12	0.1052	0.1367	0.1046	0.1018	0.0995	0.0984	0.0878	0.1076	0.1459	0.1366	0.1292	0.1256	0.1073	0.1446	0.0993	0.0919	0.0906	0.0896	0.082	0.0999	0.1293	0.117	0.1148	0.1166	0.1008	0.1262	0.1643	0.1053	0.1051	0.103	0.0934	0.1154	0.0983
190.5	0.097	0.0982	0.0968	0.0975	0.1175	0.0992	0.1249	0.1268	0.1018	0.1094	0.1269	0.1206	0.1319	0.1248	0.1207	0.1227	0.1068	0.1392	0.1048	0.1024	0.0998	0.0991	0.0882	0.1088	0.1488	0.1384	0.132	0.1274	0.1084	0.147	0.1001	0.0925	0.0912	0.0897	0.0812	0.1012	0.1308	0.1181	0.1155	0.1176	0.1022	0.1279	0.1668	0.1053	0.1063	0.1036	0.0938	0.1161	0.0998
192	0.0984	0.0992	0.0975	0.0985	0.1177	0.1001	0.1266	0.1283	0.1023	0.1098	0.1292	0.1231	0.1335	0.1268	0.1222	0.1243	0.1083	0.1402	0.1058	0.1022	0.1009	0.0993	0.0885	0.1093	0.15	0.1401	0.133	0.1302	0.1093	0.1491	0.1009	0.0929	0.0915	0.0903	0.0822	0.1011	0.1326	0.1192	0.1167	0.1191	0.1028	0.1298	0.1685	0.1061	0.1066	0.1043	0.0948	0.1168	0.1003
193.5	0.0985	0.0999	0.0979	0.0991	0.1192	0.1	0.1273	0.1294	0.1038	0.1112	0.1297	0.1249	0.1355	0.1281	0.1249	0.1257	0.1084	0.1422	0.1071	0.1033	0.101	0.0998	0.0894	0.11	0.1534	0.1421	0.1356	0.1312	0.1108	0.1512	0.101	0.0937	0.0918	0.091	0.0825	0.1025	0.1347	0.1213	0.1184	0.1208	0.1043	0.1314	0.1696	0.1073	0.1075	0.1042	0.0956	0.1176	0.1005
195	0.0995	0.1009	0.0994	0.1001	0.1188	0.1019	0.1301	0.1321	0.1043	0.1132	0.132	0.1264	0.1381	0.1296	0.1256	0.1273	0.1104	0.1449	0.1076	0.1043	0.1015	0.1003	0.0892	0.1105	0.1546	0.1438	0.137	0.1323	0.1116	0.1524	0.1019	0.0941	0.0929	0.0911	0.0833	0.1025	0.1356	0.1228	0.1197	0.1216	0.1048	0.1333	0.1711	0.1077	0.1074	0.1054	0.0954	0.1186	0.1016
196.5	0.1	0.1015	0.0995	0.1008	0.1208	0.1025	0.1312	0.1331	0.1048	0.1134	0.1336	0.1269	0.1406	0.1316	0.1267	0.1282	0.1103	0.1457	0.1085	0.1048	0.1022	0.1008	0.0898	0.1115	0.1568	0.1469	0.1392	0.135	0.1134	0.1555	0.1026	0.0951	0.0934	0.092	0.0824	0.1033	0.1381	0.1237	0.1213	0.1239	0.1061	0.1346	0.1725	0.1089	0.1081	0.1057	0.0966	0.1197	0.1029
198	0.1008	0.1022	0.1004	0.101	0.1211	0.1032	0.1318	0.1344	0.1065	0.1148	0.1346	0.128	0.1402	0.1322	0.1284	0.1298	0.1126	0.1483	0.109	0.1053	0.1024	0.1015	0.0904	0.1123	0.1587	0.1481	0.1407	0.1367	0.1153	0.1575	0.1034	0.0955	0.0933	0.0926	0.0833	0.1044	0.1402	0.1251	0.1221	0.1254	0.1078	0.1375	0.1742	0.1093	0.1099	0.1064	0.0968	0.1203	0.1034
199.5	0.1011	0.1035	0.1009	0.1022	0.1224	0.1038	0.1342	0.1369	0.1065	0.1161	0.1366	0.1306	0.1422	0.1349	0.1298	0.1314	0.1134	0.1508	0.1095	0.1058	0.1035	0.1024	0.0908	0.113	0.1617	0.1501	0.1426	0.1379	0.1161	0.1591	0.1039	0.0958	0.094	0.0935	0.0844	0.1051	0.1411	0.127	0.1228	0.1268	0.1084	0.139	0.1758	0.1101	0.1093	0.1078	0.0972	0.1214	0.1045
201	0.1024	0.1045	0.1023	0.1036	0.1231	0.1041	0.136	0.1379	0.108	0.1169	0.1382	0.132	0.1444	0.1369	0.1323	0.1338	0.115	0.1527	0.1098	0.1066	0.1045	0.1027	0.0903	0.1131	0.1641	0.1523	0.1455	0.1402	0.1175	0.1609	0.1052	0.0966	0.0949	0.094	0.084	0.1055	0.1437	0.1286	0.1255	0.1286	0.11	0.1413	0.1782	0.1113	0.1118	0.108	0.098	0.1216	0.1055
202.5	0.1041	0.1046	0.1026	0.1042	0.1234	0.1058	0.1367	0.1389	0.1089	0.1172	0.1393	0.1332	0.1472	0.1386	0.1341	0.1353	0.1154	0.1538	0.111	0.1072	0.1054	0.1038	0.092	0.1137	0.1669	0.1549	0.1475	0.1418	0.1186	0.1646	0.1062	0.0972	0.0954	0.0941	0.0845	0.1068	0.1458	0.1303	0.1267	0.1304	0.1113	0.1427	0.1796	0.1117	0.1116	0.1088	0.0982	0.1231	0.1066
204	0.1038	0.1059	0.1043	0.1051	0.1243	0.1062	0.1383	0.1407	0.1095	0.1199	0.1421	0.1357	0.1491	0.1413	0.1359	0.1366	0.1179	0.1564	0.1113	0.1085	0.1061	0.1043	0.0923	0.1151	0.1695	0.1567	0.1487	0.1439	0.1201	0.1666	0.107	0.0981	0.0967	0.0946	0.0853	0.1074	0.1481	0.133	0.1291	0.1318	0.1121	0.1447	0.1811	0.1118	0.112	0.1093	0.0993	0.1244	0.1067
205.5	0.1059	0.1074	0.1044	0.1051	0.125	0.1071	0.1391	0.1427	0.111	0.1207	0.1434	0.1364	0.15	0.1413	0.1378	0.1374	0.118	0.159	0.1127	0.1085	0.1066	0.1044	0.0927	0.1148	0.1721	0.1591	0.1504	0.1454	0.1212	0.1693	0.108	0.0987	0.0967	0.0952	0.0858	0.1082	0.1498	0.1333	0.1298	0.1327	0.1135	0.1472	0.1828	0.1131	0.1128	0.1096	0.0992	0.1247	0.1084
207	0.1061	0.1075	0.1056	0.106	0.1267	0.1076	0.1423	0.1449	0.1126	0.1223	0.1455	0.1387	0.1529	0.1437	0.1395	0.1404	0.1201	0.161	0.1132	0.1096	0.1069	0.1056	0.0922	0.1162	0.175	0.1616	0.1524	0.1479	0.122	0.1705	0.1088	0.0989	0.0977	0.0959	0.0856	0.1089	0.1517	0.1361	0.1316	0.1351	0.1144	0.1492	0.186	0.1141	0.1142	0.1106	0.099	0.1256	0.1091
208.5	0.1068	0.1089	0.1063	0.1077	0.1283	0.1095	0.142	0.1461	0.1132	0.1231	0.1467	0.1402	0.1549	0.1461	0.1402	0.1407	0.1201	0.1631	0.1142	0.1098	0.1076	0.1057	0.093	0.117	0.177	0.1648	0.1544	0.1505	0.1232	0.1736	0.1092	0.1001	0.098	0.0965	0.0859	0.1095	0.1535	0.1379	0.1336	0.1371	0.116	0.1511	0.1858	0.1151	0.1145	0.1123	0.1005	0.1266	0.1101
210	0.1077	0.1098	0.1083	0.1088	0.1282	0.1098	0.1449	0.1481	0.1146	0.1246	0.1493	0.1424	0.1577	0.148	0.1427	0.1447	0.1223	0.1656	0.1154	0.1105	0.1088	0.1067	0.0941	0.1184	0.1798	0.1672	0.1582	0.153	0.1254	0.1758	0.1107	0.1011	0.0987	0.0969	0.0864	0.1107	0.1564	0.1391	0.1348	0.1392	0.1169	0.1532	0.1876	0.1161	0.1149	0.1119	0.1006	0.1277	0.1103
211.5	0.1089	0.1108	0.1077	0.1091	0.1291	0.1106	0.147	0.1495	0.1156	0.1259	0.1509	0.1442	0.1603	0.1503	0.1446	0.1456	0.1232	0.1678	0.1155	0.112	0.1093	0.1067	0.0939	0.1186	0.1831	0.1694	0.1594	0.1546	0.1266	0.1785	0.1112	0.1012	0.0994	0.0977	0.0864	0.1124	0.1585	0.1416	0.1371	0.1408	0.1187	0.1563	0.1896	0.1167	0.116	0.1126	0.1015	0.1278	0.1113
213	0.1091	0.1116	0.1092	0.1106	0.1303	0.1111	0.1475	0.1514	0.1165	0.1279	0.1522	0.1454	0.1604	0.1513	0.146	0.1481	0.1241	0.1708	0.1155	0.112	0.1094	0.1074	0.0942	0.1194	0.1851	0.172	0.163	0.1575	0.1281	0.1809	0.1119	0.1017	0.0996	0.0984	0.0872	0.1124	0.1601	0.1436	0.1385	0.1429	0.1197	0.1583	0.1912	0.1174	0.1166	0.1146	0.1021	0.1297	0.1126
214.5	0.1105	0.1118	0.1101	0.1112	0.1321	0.1123	0.1496	0.1535	0.1177	0.129	0.1539	0.1469	0.1644	0.1536	0.1488	0.1496	0.1265	0.1728	0.1167	0.1131	0.1102	0.1089	0.095	0.1213	0.1887	0.1755	0.1657	0.1599	0.1305	0.1837	0.1136	0.1034	0.1004	0.0991	0.0876	0.1144	0.1635	0.1457	0.1405	0.1449	0.1218	0.1603	0.1932	0.1182	0.1182	0.1147	0.1024	0.1304	0.1144
216	0.1104	0.1134	0.1106	0.1118	0.1319	0.1132	0.1534	0.1551	0.1188	0.1309	0.1568	0.1488	0.1652	0.1558	0.1514	0.1515	0.1278	0.1749	0.1181	0.113	0.1111	0.1086	0.0948	0.1214	0.1912	0.1772	0.1675	0.1618	0.1322	0.185	0.1138	0.1032	0.1009	0.0985	0.0882	0.1147	0.1651	0.1467	0.1425	0.147	0.123	0.1626	0.195	0.1189	0.1187	0.1156	0.1034	0.1312	0.1148
217.5	0.1123	0.1145	0.1127	0.1123	0.1332	0.1144	0.1558	0.158	0.121	0.1322	0.158	0.1517	0.1686	0.1586	0.1524	0.1552	0.129	0.1778	0.1185	0.1142	0.1113	0.1095	0.0953	0.1218	0.1939	0.181	0.1715	0.1646	0.1336	0.1883	0.1155	0.1038	0.1022	0.1003	0.0889	0.115	0.1669	0.1489	0.1441	0.1491	0.1241	0.1645	0.1975	0.1198	0.1204	0.1157	0.1034	0.132	0.1159
219	0.113	0.1152	0.112	0.1139	0.1342	0.1152	0.1565	0.159	0.1204	0.1333	0.1596	0.1518	0.1704	0.1613	0.1555	0.1566	0.1316	0.1798	0.1192	0.115	0.1123	0.1096	0.0961	0.1223	0.1974	0.1828	0.1742	0.1677	0.1356	0.1916	0.1159	0.1053	0.1029	0.1012	0.0889	0.1168	0.1697	0.151	0.146	0.151	0.1254	0.1667	0.1997	0.1202	0.1205	0.1169	0.1037	0.1331	0.1165
220.5	0.1142	0.116	0.1137	0.114	0.1356	0.1168	0.1581	0.1614	0.1228	0.135	0.1621	0.1545	0.1728	0.1632	0.1582	0.1588	0.1338	0.1829	0.1201	0.1158	0.1137	0.1114	0.097	0.1232	0.2008	0.1859	0.1772	0.1693	0.1381	0.1945	0.1171	0.1053	0.1035	0.1016	0.0899	0.1171	0.1726	0.1535	0.1487	0.1536	0.1281	0.1693	0.2012	0.1212	0.1219	0.1184	0.105	0.1344	0.1182
222	0.1152	0.1171	0.1145	0.116	0.1367	0.1175	0.1611	0.164	0.1242	0.1371	0.1654	0.1575	0.1762	0.1658	0.161	0.1616	0.1353	0.1857	0.1205	0.1166	0.115	0.1117	0.0974	0.125	0.2042	0.1885	0.1801	0.1731	0.1404	0.1975	0.1183	0.1064	0.1046	0.103	0.0909	0.1192	0.1756	0.156	0.1513	0.1562	0.1291	0.1723	0.2028	0.1223	0.123	0.1185	0.1054	0.1353	0.1192
223.5	0.1163	0.1181	0.1158	0.1175	0.1373	0.1183	0.1625	0.1666	0.1257	0.1378	0.1677	0.1592	0.1783	0.1688	0.1631	0.1638	0.137	0.1889	0.1222	0.117	0.1145	0.1125	0.0978	0.1251	0.2073	0.192	0.1808	0.1765	0.142	0.1998	0.1193	0.1077	0.1049	0.1032	0.0906	0.1199	0.1779	0.1579	0.1527	0.1581	0.1317	0.1745	0.205	0.1237	0.123	0.1194	0.1066	0.1361	0.121
[truncated: 350 more rows]
[truncated: 35 more columns]

## Sheet: EZR_Blanked
Time (min)	DGF_C_1	DGF_C_2	DGF_C_3	DGF_C_4	DGF_C_5	DGF_C_6	W3110S_1	W3110S_2	W3110S_3	W3110S_4	W3110S_5	W3110S_6	E1C1_1	E1C1_2	E1C1_3	E1C1_4	E1C1_5	E1C1_6	E1C2_1	E1C2_2	E1C2_3	E1C2_4	E1C2_5	E1C2_6	E1C3_1	E1C3_2	E1C3_3	E1C3_4	E1C3_5	E1C3_6	E2C1_1	E2C1_2	E2C1_3	E2C1_4	E2C1_5	E2C1_6	E2C2_1	E2C2_2	E2C2_3	E2C2_4	E2C2_5	E2C2_6	E2C3_1	E2C3_2	E2C3_3	E2C3_4	E2C3_5	E2C3_6	F1C1_1
[truncated: 500 more rows]
[truncated: 35 more columns]

[truncated: 5 more sheets: MOPS, MOPS_Blanked, M9, M9_Blanked, Growth_Data_Analysis]
