# Supplementary material for: Diagnosis and mitigation of the systemic impact of genome reduction in Escherichia coli DGF-298
Source: mBio. 2024 Aug 29;15(10):e00873-24. doi: 10.1128/mbio.00873-24 (PMC11481515; doi:10.1128/mbio.00873-24)
Supplement: Table S4 — ALE mutations. [file mbio.00873-24-s0007.xlsx]

## Sheet: Feuil1
Data presented in this table	Description
Mutations F1C2	List of all mutations found in the F1C2 strain
Mutations E1C2	List of all mutations found in the E1C2 strain

## Sheet: Mutations F1C2
Reference Sequence	Position	Mutation Type	Sequence Change	Gene	Product	Details	F1C2	F1C2_aldA	Info
Exported	100785	SNP	C→T	hofB	conserved hypothetical protein with nucleoside triphosphate hydrolase domain	R352H (CGC→CAC)	1	1
Exported	196144	SNP	G→A	proS	prolyl-tRNA synthetase	S486F (TCC→TTC)	1	1
Exported	300504	SNP	A→G	mdlB	fused predicted multidrug transporter subunits and ATP binding components of ABC superfamily	Y467C (TAC→TGC)	1	1
Exported	318271	SNP	C→T	kefA	fused mechanosensitive channel proteins	N1089N (AAC→AAT)	1	1
Exported	339261	SNP	A→G	copA	copper transporter	G196G (GGT→GGC)	1	1
Exported	350093	SNP	A→G	hyi	hydroxypyruvate isomerase	K199K (AAA→AAG)	1	1
Exported	395054	SNP	G→A	ahpF	alkyl hydroperoxide reductase, F52a subunit, FAD/NAD(P)-binding	V135V (GTG→GTA)	1	1	ahpF (alkyl hydroperoxide reductase) is involved in the oxidative stress resistance J21
Exported	419050	SNP	C→T	ubiF	2-octaprenyl-3-methyl-6-methoxy-1,4-benzoquinol oxygenase	P217S (CCG→TCG)	1	1
Exported	447853	SNP	C→T	kdpC	potassium translocating ATPase, subunit C	R143H (CGC→CAC)	1	1
Exported	450103	SNP	C→T	kdpB	potassium translocating ATPase, subunit B	A79T (GCT→ACT)	1	1
Exported	462043	SNP	G→A	sdhD	succinate dehydrogenase, membrane subunit, binds cytochrome b556	R10H (CGC→CAC)	1	1
Exported	533695	SNP	T→A	ybhS	predicted transporter subunit	I5F (ATC→TTC)	1	1
Exported	548988	SNP	G→A	ybiU	hypothetical protein	L331F (CTC→TTC)	1	1
Exported	655322	SNP	A→G	ycbR	predicted periplasmic pilin chaperone	E45G (GAA→GGA)	1	1
Exported	679701	SNP	C→T	yccS	predicted inner membrane protein	L294L (TTG→TTA)	1	1
Exported	691900	SNP	G→A	hyaC	hydrogenase 1, b-type cytochrome subunit	V46I (GTC→ATC)	1	1
Exported	710816	SNP	G→A	solA	N-methyltryptophan oxidase, FAD-binding	A200V (GCG→GTG)	1	1
Exported	724065	SNP	T→C	yceQ	hypothetical protein	T103T (ACT→ACC)	1	1
Exported	799902	SNP	A→G	treA, dhaH	periplasmic trehalase/fused predicted dihydroxyacetone-specific PTS enzyme HPr component and EI component	intergenic (-312/+8)	1	1
Exported	898015	SNP	C→T	pspF, pspA	DNA-binding transcriptional activator/regulatory protein for phage-shock-protein operon	intergenic (-163/-4)	1	1
Exported	1013816	SNP	G→A	fumC	fumarate hydratase (fumarase C), aerobic Class II	A155V (GCG→GTG)	1	1	fumC (fumarate hydratase)is expressed to carry out the fumarase step of the TCA cycle when fumA is damaged by oxidative stress(https://ecocyc.org/gene?orgid=ECOLI&id=EG10358#GO). fumA is still present and untouched in the strain, and the mutation is not in a characterized domain (https://www.uniprot.org/uniprotkb/P05042/entry).
Exported	1023438	SNP	C→T	uidA	beta-D-glucuronidase	G109S (GGC→AGC)	1	1
Exported	1226435	SNP	C→T	pphA	serine/threonine-specific protein phosphatase 1	E151K (GAA→AAA)	1	1
Exported	1307820	DEL	(G)7→6	yeeF, yeeY	predicted amino-acid transporter/predicted DNA-binding transcriptional regulator	intergenic (-225/+42)	1	1
Exported	1472849	SNP	T→C	nrdA	ribonucleoside diphosphate reductase 1, alpha subunit	Y145H (TAT→CAT)	1	1
Exported	1474245	SNP	G→A	nrdA	ribonucleoside diphosphate reductase 1, alpha subunit	G610D (GGT→GAT)	1	1
Exported	1498790	SNP	C→T	nuoC	NADH:ubiquinone oxidoreductase, chain C,D	A352T (GCA→ACA)	1	1
Exported	1602017	DEL	(A)5→4	yfeW	predicted periplasmic esterase	coding (858/1305 nt)	1	1
Exported	1683488	SNP	T→G	yfhM	conserved hypothetical protein	T496P (ACC→CCC)	1	1
Exported	2091773	SNP	A→G	yhaM	conserved hypothetical protein	C27C (TGT→TGC)	1	1
Exported	2295582	SNP	G→A	yijE	predicted permease	T72T (ACC→ACT)	1	1
Exported	2356349	SNP	G→A	yihD	conserved hypothetical protein	P66S (CCG→TCG)	1	1
Exported	2385252	SNP	A→G	metE	5-methyltetrahydropteroyltriglutamate- homocysteine S-methyltransferase	R103R (CGT→CGC)	1	1
Exported	2396092	SNP	C→T	yigF	conserved inner membrane protein	G93G (GGC→GGT)	1	1
Exported	2428952	SNP	G→A	wzzE	Entobacterial Common Antigen (ECA) polysaccharide chain length modulation protein	R211C (CGT→TGT)	1	1
Exported	2482099	SNP	T→C	mdtL	multidrug efflux system protein	S255S (TCA→TCG)	1	1
Exported	2518129	SNP	C→T	spoT	bifunctional (p)ppGpp synthetase II and guanosine-3',5'-bis pyrophosphate 3'-pyrophosphohydrolase	V316M (GTG→ATG)	1	1
Exported	2563007	SNP	G→C	lldP	L-lactate permease	A357G (GCT→GGT)	1	1
Exported	2576949	SNP	C→T	treF	cytoplasmic trehalase	A384T (GCC→ACC)	1	1
Exported	2708337	SNP	C→T	trpS	tryptophanyl-tRNA synthetase	R294C (CGT→TGT)	1	1
Exported	2772745	SNP	T→C	aceA	isocitrate lyase	Y147H (TAT→CAT)	1	1
Exported	2806946	SNP	T→C	tyrB	tyrosine aminotransferase, tyrosine-repressible, PLP-dependent	L320P (CTG→CCG)	1	1
Exported	2968536	SNP	G→A	yjjJ	predicted DNA-binding transcriptional regulator	G160R (GGG→AGG)	1	1
Exported	2974304	SNP	G→A	nadR	bifunctional DNA-binding transcriptional repressor and NMN adenylyltransferase	V234M (GTG→ATG)	1	1	nadR, is a bifunctional DNA-binding transcriptional repressor. It regulates the expression of nadA, pnuC, pncB, nadB, and appears to misfunction as 3 out of 4 of those genes are overexpressed (~3-fold increase in F1C2_aldA over DGF_aldA). Overall, the contribution of those 3 genes to the iModulon analysis is minimal as they only contribute slightly to the Leu_Val_Ile iModulon activity, which is a…

## Sheet: Mutations E1C2
Reference Sequence	Position	Mutation Type	Sequence Change	Gene	Product	Details	E1C2
AP009048	47858	SNP	G→A	kefC	potassium:proton antiporter	S30S (TCG→TCA)	1
AP009048	257873	SNP	A→G	crl	DNA-binding transcriptional regulator	K15K (AAA→AAG)	1
AP009048	267502	SNP	G→T	ykfA	predicted GTP-binding protein	P228H (CCT→CAT)	1
AP009048	275785	SNP	G→A	mmuP	predicted S-methylmethionine transporter	V413I (GTA→ATA)	1
AP009048	345099	SNP	C→T	yahN	neutral amino-acid efflux system	A155T (GCC→ACC)	1
AP009048	349140	SNP	C→T	prpB, prpC	2-methylisocitrate lyase/2-methylcitrate synthase	intergenic (+344/-96)	1
AP009048	429850	SNP	T→C	yajD	conserved hypothetical protein	Y8H (TAT→CAT)	1
AP009048	453398	INS	+G	yajG, bolA	predicted lipoprotein/regulator of penicillin binding proteins and beta lactamase transcription (morphogene)	intergenic (-7/-298)	1
AP009048	460284	SNP	G→T	lon	DNA-binding ATP-dependent protease La	A725S (GCA→TCA)	1
AP009048	478343	SNP	C→T	ylaC	predicted inner membrane protein	A45T (GCT→ACT)	1
AP009048	527659	SNP	A→G	ylbH	conserved hypothetical protein, rhs-like	K163E (AAA→GAA)	1
AP009048	548801	SNP	G→A	ylbE|ylbE	ECK0512:JW0508+JW0507:b4572; hypothetical protein|ECK0512:JW0508:b0519; hypothetical protein, C-ter fragment	pseudogene (1221/1259 nt)pseudogene (964/1002 nt)	1
AP009048	563782	SNP	C→T	fimZ, argU	predicted DNA-binding transcriptional regulator/tRNA-Arg	intergenic (-79/-164)	1
AP009048	639164	SNP	G→A	ahpF	alkyl hydroperoxide reductase, F52a subunit, FAD/NAD(P)-binding	P63P (CCG→CCA)	1
AP009048	647863	SNP	A→G	citF	citrate lyase, citrate-ACP transferase (alpha) subunit	M311T (ATG→ACG)	1
AP009048	651069	SNP	T→C	citC	citrate lyase synthetase	N4S (AAT→AGT)	1
AP009048	711161	SNP	C→T	fur, fldA	DNA-binding transcriptional dual regulator/flavodoxin 1	intergenic (-93/+196)	1
AP009048	833307	SNP	G→T	ybiA	conserved hypothetical protein	T22T (ACC→ACA)	1
AP009048	861111	SNP	G→A	ybiW	predicted pyruvate formate lyase	L640L (CTG→TTG)	1
AP009048	862250	SNP	G→T	ybiW	predicted pyruvate formate lyase	T260N (ACT→AAT)	1
AP009048	891153	SNP	C→T	grxA	glutaredoxin 1, redox coenzyme for ribonucleotide reductase (RNR1a)	R8H (CGT→CAT)	1
AP009048	1007501	SNP	A→C	ycbX	predicted 2Fe-2S cluster-containing protein	N174K (AAT→AAG)	1
AP009048	1008134	SNP	C→T	ycbX, ycbY	predicted 2Fe-2S cluster-containing protein/predicted methyltransferase	intergenic (-112/-132)	1
AP009048	1032415	SNP	C→T	serT, hyaA	tRNA-Ser/hydrogenase 1, small subunit	intergenic (-281/-146)	1
AP009048	1036407	SNP	A→G	hyaD	protein involved in processing of HyaA and HyaB proteins	E72E (GAA→GAG)	1
AP009048	1055413	SNP	A→G	torS	hybrid sensory histidine kinase in two-component regulatory system with TorR	D396D (GAT→GAC)	1
AP009048	1074318	SNP	G→T	ycdM	predicted monooxygenase	A39E (GCG→GAG)	1
AP009048	1084947	SNP	A→G	ycdB	conserved hypothetical protein	K384E (AAA→GAA)	1
AP009048	1088483	SNP	C→T	ycdR	predicted enzyme associated with biofilm formation	Q599Q (CAG→CAA)	1
AP009048	1099547	SNP	C→T	ycdX	predicted zinc-binding hydrolase	A143V (GCC→GTC)	1
AP009048	1115786	SNP	T→C	msyB, mdtG	hypothetical protein/predicted drug efflux system	intergenic (-28/+55)	1
AP009048	1210070	SNP	C→T	ymfS	hypothetical protein	S121F (TCC→TTC)	1
AP009048	1224919	SNP	G→A	ymgG, ymgH	hypothetical protein/hypothetical protein	intergenic (-423/-123)	1
AP009048	1254608	SNP	T→C	dhaR, ycgV	predicted DNA-binding transcriptional regulator, dihydroxyacetone/predicted adhesin	intergenic (+46/+54)	1
AP009048	1255918	SNP	C→T	ycgV	predicted adhesin	G538S (GGC→AGC)	1
AP009048	1274854	SNP	G→A	ychN	conserved hypothetical protein	T108M (ACG→ATG)	1
AP009048	1295635	SNP	T→C	tdk	thymidine kinase/deoxyuridine kinase	Y178H (TAC→CAC)	1
AP009048	1393837	SNP	C→T	ycjZ	predicted DNA-binding transcriptional regulator	R45* (CGA→TGA)	1
AP009048	1394475	INS	(A)8→9	ycjZ	predicted DNA-binding transcriptional regulator	coding (771/900 nt)	1
AP009048	1413523	SNP	G→A	ydaO	predicted C32 tRNA thiolase	S47F (TCC→TTC)	1
AP009048	1430136	SNP	C→T	lomR|insH	ECK1366:JW5884+JW5904:b4570; Rac prophage region; hypothetical protein|IS5 transposase and trans-activator	pseudogene (965/1527 nt)R102H (CGC→CAC)	1
AP009048	1454872	INS	+C	maoC	fused aldehyde dehydrogenase and enoyl-CoA hydratase	coding (485/2046 nt)	1
AP009048	1516711	SNP	C→T	ydcV	predicted spermidine/putrescine transporter subunit	A79V (GCG→GTG)	1
AP009048	1559619	SNP	A→G	ddpF	D-Ala-D-Ala transporter subunit	L45S (TTA→TCA)	1
AP009048	1584624	SNP	A→G	ydeN, ydeO	conserved hypothetical protein/predicted DNA-binding transcriptional acfivator	intergenic (-386/+16)	1
AP009048	2176396	SNP	C→T	gatC	galactitol-specific enzyme IIC component of PTS	M6I (ATG→ATA)	1
AP009048	2238432	SNP	T→C	yeiT	predicted oxidoreductase	L356L (TTA→CTA)	1
AP009048	2266989	SNP	T→C	fruB, setB	fused fructose-specific PTS enzyme IIA component and HPr component/lactose/glucose efflux system	intergenic (-160/-208)	1
AP009048	2358400	SNP	G→A	glpA	sn-glycerol-3-phosphate dehydrogenase (anaerobic), large subunit, FAD/NAD(P)-binding	A362T (GCT→ACT)	1
AP009048	2841531	SNP	G→A	hycI	protease involved in processing C-terminal end of HycE	R57* (CGA→TGA)	1
AP009048	2863059	SNP	G→A	ygbM	conserved hypothetical protein	L56L (CTG→CTA)	1
AP009048	2966215	SNP	T→G	ptsP	fused PEP-protein phosphotransferase (enzyme I) of PTS system	K292N (AAA→AAC)	1
AP009048	3001511	SNP	T→C	xdhB	xanthine dehydrogenase, FAD-binding subunit	I81T (ATA→ACA)	1
AP009048	3084437	DEL	Δ1 bp	speA	biosynthetic arginine decarboxylase, PLP-binding	coding (131/1977 nt)	1
AP009048	3139938	SNP	C→T	hybD	predicted maturation element for hydrogenase 2	R2H (CGT→CAT)	1
AP009048	3191865	SNP	G→A	yqiK	conserved hypothetical protein	A116T (GCC→ACC)	1
AP009048	3220824	SNP	C→A	ebgR	DNA-binding transcriptional repressor	P235T (CCG→ACG)	1
AP009048	3224816	SNP	C→T	ebgC	cryptic beta-D-galactosidase, beta subunit	H147Y (CAT→TAT)	1
AP009048	3244017	SNP	G→A	exuT	hexuronate transporter	Q86Q (CAG→CAA)	1
AP009048	3259237	SNP	G→A	tdcE	pyruvate formate-lyase 4/2-ketobutyrate formate-lyase	S613F (TCT→TTT)	1
AP009048	3294438	SNP	T→C	yraM	conserved hypothetical protein	L395S (TTG→TCG)	1
AP009048	3306434	SNP	G→A	deaD	ATP-dependent RNA helicase	L428L (CTG→TTG)	1
AP009048	3332615	SNP	T→A	yhbE, rpmA	conserved inner membrane protein/50S ribosomal subunit protein L27	intergenic (-25/+102)	1
AP009048	3338549	SNP	G→A	yrbE	predicted toluene transporter subunit	F185F (TTC→TTT)	1
AP009048	3459280	SNP	T→C	secE	preprotein translocase membrane subunit	E15G (GAA→GGA)	1
AP009048	3472611	SNP	G→A	btuB	vitamin B12/cobalamin outer membrane transporter	G144G (GGC→GGT)	1
AP009048	3497165	SNP	G→A	fsaB	fructose-6-phosphate aldolase 2	A65T (GCG→ACG)	1
AP009048	3516285	SNP	T→C	hslU, menA	molecular chaperone and ATPase component of HslUV protease/1,4-dihydroxy-2-naphthoate octaprenyltransferase	intergenic (+20/-47)	1
AP009048	3584576	SNP	G→A	hemN	coproporphyrinogen III oxidase, SAM and NAD(P)H dependent, oxygen-independent	P21S (CCA→TCA)	1
AP009048	3639730	SNP	T→C	xerC	site-specific tyrosine recombinase	K222R (AAA→AGA)	1
AP009048	3657262	SNP	C→T	wzyE	predicted Wzy protein involved in ECA polysaccharide chain elongation	E273E (GAG→GAA)	1
AP009048	3704874	SNP	C→T	trkD	potassium transporter	M164I (ATG→ATA)	1
AP009048	3727745	SNP	T→C	pstA	phosphate transporter subunit	V168V (GTT→GTC)	1
AP009048	3739325	SNP	C→T	yieH	predicted hydrolase	V195I (GTT→ATT)	1
AP009048	3806471	SNP	G→A	yicI	predicted alpha-glucosidase	P198P (CCG→CCA)	1
AP009048	3915239	SNP	A→G	glyQ	glycine tRNA synthetase, alpha subunit	E48G (GAG→GGG)	1
AP009048	3996083	SNP	C→T	prlC	oligopeptidase A	A284V (GCC→GTC)	1
AP009048	4012374	SNP	G→A	rbbA	fused ribosome-associated ATPases	A500T (GCC→ACC)	1
AP009048	4017701	SNP	T→C	rhsB	rhsB element core protein RshB	N1175D (AAC→GAC)	1
AP009048	4032017	SNP	C→T	zntA	zinc, cobalt and lead efflux system	D650N (GAC→AAC)	1
AP009048	4036721	SNP	G→A	ftsY	fused Signal Recognition Particle (SRP) receptor	A184T (GCT→ACT)	1
AP009048	4064475	SNP	A→G	gntU	gluconate transporter, low affinity GNT 1 system	E374E (GAA→GAG)	1
AP009048	4083310	SNP	G→A	rtcB	conserved hypothetical protein	G325E (GGG→GAG)	1
AP009048	4123873	SNP	G→A	damX	hypothetical protein	R255H (CGC→CAC)	1
AP009048	4328658	SNP	C→T	phnD	phosphonate/organophosphate ester transporter subunit	V125I (GTC→ATC)	1
AP009048	4350230	SNP	G→A	yjdF	conserved inner membrane protein	R3C (CGC→TGC)	1
AP009048	4392088	SNP	G→T	yjeP	predicted mechanosensitive channel	L655M (CTG→ATG)	1
AP009048	4407690	SNP	C→T	hflK	modulator for HflB protease specific for phage lambda cII repressor	R325C (CGT→TGT)	1
AP009048	4443408	SNP	G→A	ytfJ	predicted transcriptional regulator	L179L (CTG→TTG)	1
AP009048	4477258	SNP	G→A	pyrL, yjgH	pyrBI operon leader peptide/predicted mRNA endoribonuclease	intergenic (-45/+236)	1
AP009048	4561088	SNP	G→A	yjiC, yjiD	hypothetical protein/DNA replication/recombination/repair protein	intergenic (-88/-585)	1
AP009048	4580801	SNP	C→T	yjiV	ECK4334:JW5954:b4486; conserved hypothetical protein	pseudogene (1987/2721 nt)	1
AP009048	4586635	SNP	G→A	hsdM	DNA methylase M	P365L (CCG→CTG)	1
AP009048	4591443	SNP	G→A	hsdR	endonuclease R	T18I (ACA→ATA)	1
AP009048	4606087	SNP	G→A	dnaT	DNA biosynthesis protein	N37N (AAC→AAT)	1
AP009048	774016	SNP	G→A	cydB	cytochrome d terminal oxidase, subunit II	A185T (GCA→ACA)	1
AP009048	987097	SNP	G→A	ompF	outer membrane porin 1a (Ia;b;F)	T103M (ACG→ATG)	1
AP009048	1721565	SNP	T→C	ydhH, slyB	conserved hypothetical protein/outer membrane lipoprotein	intergenic (-249/-25)	1
AP009048	1982118	SNP	G→A	yecG	universal stress protein	G77R (GGG→AGG)	1
AP009048	2124046	SNP	C→T	cpsG	phosphomannomutase	L357L (CTG→CTA)	1
AP009048	3054203	SNP	G→A	ygfB, zapA	hypothetical protein/protein that localizes to the cytokinetic ring	intergenic (-103/-65)	1
AP009048	3420259	SNP	A→G	yhdX	predicted amino-acid transporter subunit	T91A (ACG→GCG)	1
AP009048	3886992	SNP	G→A	yiaV	membrane fusion protein (MFP) component of efflux pump, signal anchor	S226N (AGC→AAC)	1
AP009048	3991103	SNP	C→T	arsB	arsenite/antimonite transporter	L126L (CTG→CTA)	1
AP009048	4559884	SNP	A→G	uxuR	DNA-binding transcriptional repressor	K210R (AAA→AGA)	1
AP009048	4586020	SNP	C→T	hsdS	specificity determinant for hsdM and hsdR	L41L (TTG→TTA)	1
AP009048	4646312	INS	(A)6→7	yjtD, -	predicted rRNA methyltransferase/-	intergenic (+4/-)	1
