# Supplementary material for: Diagnosis and mitigation of the systemic impact of genome reduction in Escherichia coli DGF-298
Source: mBio. 2024 Aug 29;15(10):e00873-24. doi: 10.1128/mbio.00873-24 (PMC11481515; doi:10.1128/mbio.00873-24)
Supplement: Table S5 — RNA-seq conditions. [file mbio.00873-24-s0008.xlsx]

## Sheet: Table Of Content
Data presented in this table	Description
RNAseq_Conditions	List of all RNAseq conditions performed
Strains	List of all strains used in this study
Primers	List of all primers used in this study

## Sheet: RNAseq_Conditions
Experiment	PRECISE_sample_id	Study	Project	Condition	Rep_id	Strain Description	Strain	Culture Type	Evolved Sample	Base Media	Temperature (°C)	pH	Carbon Source (g/L)	Nitrogen Source (g/L)	Electron Acceptor	Trace Element Mixture	Supplement	Antibiotic for selection	Growth Rate (1/hr)	Isolate Type	Additional Details	project_reference	LibraryLayout	Platform	GEO
p1k_00821	minicoli__DGF_aldA__1	Minicoli	minicoli	minE_aldA	1	Escherichia coli DGF-298 Δchlor-sacB +aldA (DGF_c)	minE (DGF-C)	Batch	No	M9	37°C	7	Glucose (9.01g/l)	NH4 (1g/l)	NA	M9 Trace elements	NA	NA	NA	NA	NA	p1k_00878;p1k_00879	PAIRED	ILLUMINA	GSE221155
p1k_00822	minicoli__F1C2_aldA__1	Minicoli	minicoli	F1C2_aldA	1	Evolved Escherichia coli DGF-298 Δchlor-sacB +aldA	F1C2	Batch	Yes	M9	37°C	7	Glucose (9.01g/l)	NH4 (1g/l)	NA	M9 Trace elements	NA	NA	NA	NA	NA	p1k_00878;p1k_00879	PAIRED	ILLUMINA	GSE221155
p1k_00823	minicoli__DGF_aldA_paraquat__1	Minicoli	minicoli	minE_aldA_paraquat	1	Escherichia coli DGF-298 Δchlor-sacB +aldA	minE (DGF-C)	Batch	No	M9	37°C	7	Glucose (9.01g/l)	NH4 (1g/l)	NA	M9 Trace elements	NA	NA	NA	NA	NA	p1k_00878;p1k_00879	PAIRED	ILLUMINA	GSE221155
p1k_00824	minicoli__F1C2_aldA_paraquat__1	Minicoli	minicoli	F1C2_aldA_paraquat	1	Evolved Escherichia coli DGF-298 Δchlor-sacB +aldA	F1C2	Batch	Yes	M9	37°C	7	Glucose (9.01g/l)	NH4 (1g/l)	NA	M9 Trace elements	NA	NA	NA	NA	NA	p1k_00878;p1k_00879	PAIRED	ILLUMINA	GSE221155
p1k_00825	minicoli__F1C2_aldA_paraquat__2	Minicoli	minicoli	F1C2_aldA_paraquat	2	Evolved Escherichia coli DGF-298 Δchlor-sacB +aldA	F1C2	Batch	Yes	M9	37°C	7	Glucose (9.01g/l)	NH4 (1g/l)	NA	M9 Trace elements	NA	NA	NA	NA	NA	p1k_00878;p1k_00879	PAIRED	ILLUMINA	GSE221155
p1k_00826	minicoli__aldA_f1c2__1	Minicoli	minicoli	F1C2_aldA	1	Evolved Escherichia coli DGF-298 Δchlor-sacB +aldA	minE (DGF-C)	Batch	No	M9	37°C	7	Glucose (9.01g/l)	NH4 (1g/l)	NA	M9 Trace elements	NA	NA	NA	NA	NA	p1k_00878;p1k_00879	PAIRED	ILLUMINA	GSE221155
p1k_00827	minicoli__aldA_DGF__1	Minicoli	minicoli	minE_aldA	1	Escherichia coli DGF-298 Δchlor-sacB +aldA	F1C2	Batch	Yes	M9	37°C	7	Glucose (9.01g/l)	NH4 (1g/l)	NA	M9 Trace elements	NA	NA	NA	NA	NA	p1k_00878;p1k_00879	PAIRED	ILLUMINA	GSE221155
p1k_00828	minicoli__mg1655_glc__1	Minicoli	minicoli	mg1655_glc	1	Escherichia coli K-12 MG1655	MG1655	Batch	No	M9	37°C	7	Glucose (9.01g/l)	NH4 (1g/l)	NA	M9 Trace elements	NA	NA	NA	NA	NA	p1k_00878;p1k_00879	PAIRED	ILLUMINA	GSE221155
p1k_00829	minicoli__mg1655_glc__2	Minicoli	minicoli	mg1655_glc	2	Escherichia coli K-12 MG1655	MG1655	Batch	No	M9	37°C	7	Glucose (9.01g/l)	NH4 (1g/l)	NA	M9 Trace elements	NA	NA	NA	NA	NA	p1k_00878;p1k_00879	PAIRED	ILLUMINA	GSE221155
p1k_00830	minicoli__DGF_cyt__1	Minicoli	minicoli	F1C2_cyt	1	Evolved Escherichia coli DGF-298 Δchlor-sacB	F1C2	Batch	Yes	M9	37°C	7	Cytidine (24g/l)	NH4 (1g/l)	NA	M9 Trace elements	NA	NA	NA	NA	NA	p1k_00878;p1k_00879	PAIRED	ILLUMINA	GSE221155
p1k_00831	minicoli__DGF_cyt__2	Minicoli	minicoli	F1C2_cyt	2	Evolved Escherichia coli DGF-298 Δchlor-sacB	F1C2	Batch	Yes	M9	37°C	7	Cytidine (24g/l)	NH4 (1g/l)	NA	M9 Trace elements	NA	NA	NA	NA	NA	p1k_00878;p1k_00879	PAIRED	ILLUMINA	GSE221155
p1k_00832	minicoli__DGF_fruc__1	Minicoli	minicoli	F1C2_fruc	1	Evolved Escherichia coli DGF-298 Δchlor-sacB	F1C2	Batch	Yes	M9	37°C	7	Fructose (9.01g/l)	NH4 (1g/l)	NA	M9 Trace elements	NA	NA	NA	NA	NA	p1k_00878;p1k_00879	PAIRED	ILLUMINA	GSE221155
p1k_00833	minicoli__DGF_fruc__2	Minicoli	minicoli	F1C2_fruc	2	Evolved Escherichia coli DGF-298 Δchlor-sacB	F1C2	Batch	Yes	M9	37°C	7	Fructose (9.01g/l)	NH4 (1g/l)	NA	M9 Trace elements	NA	NA	NA	NA	NA	p1k_00878;p1k_00879	PAIRED	ILLUMINA	GSE221155
p1k_00834	minicoli__DGF_glc__1	Minicoli	minicoli	F1C2_glc	1	Evolved Escherichia coli DGF-298 Δchlor-sacB	F1C2	Batch	Yes	M9	37°C	7	Glucose (9.01g/l)	NH4 (1g/l)	NA	M9 Trace elements	NA	NA	NA	NA	NA	p1k_00878;p1k_00879	PAIRED	ILLUMINA	GSE221155
p1k_00835	minicoli__DGF_glc__2	Minicoli	minicoli	F1C2_glc	2	Evolved Escherichia coli DGF-298 Δchlor-sacB	F1C2	Batch	Yes	M9	37°C	7	Glucose (9.01g/l)	NH4 (1g/l)	NA	M9 Trace elements	NA	NA	NA	NA	NA	p1k_00878;p1k_00879	PAIRED	ILLUMINA	GSE221155
p1k_00836	minicoli__DGF_glyc__1	Minicoli	minicoli	F1C2_glyc	1	Evolved Escherichia coli DGF-298 Δchlor-sacB	F1C2	Batch	Yes	M9	37°C	7	Glycerol (2.5g/l)	NH4 (1g/l)	NA	M9 Trace elements	NA	NA	NA	NA	NA	p1k_00878;p1k_00879	PAIRED	ILLUMINA	GSE221155
p1k_00837	minicoli__DGF_glyc__2	Minicoli	minicoli	F1C2_glyc	2	Evolved Escherichia coli DGF-298 Δchlor-sacB	F1C2	Batch	Yes	M9	37°C	7	Glycerol (2.5g/l)	NH4 (1g/l)	NA	M9 Trace elements	NA	NA	NA	NA	NA	p1k_00878;p1k_00879	PAIRED	ILLUMINA	GSE221155
p1k_00838	minicoli__DGF_Fe_starve__1	Minicoli	minicoli	F1C2_Fe_starve	1	Evolved Escherichia coli DGF-298 Δchlor-sacB	F1C2	Batch	Yes	M9	37°C	7	Glucose (9.01g/l)	NH4 (1g/l)	NA	No	0,2mM 2,2DP	NA	NA	NA	NA	p1k_00878;p1k_00879	PAIRED	ILLUMINA	GSE221155
p1k_00839	minicoli__DGF_Fe_starve__2	Minicoli	minicoli	F1C2_Fe_starve	2	Evolved Escherichia coli DGF-298 Δchlor-sacB	F1C2	Batch	Yes	M9	37°C	7	Glucose (9.01g/l)	NH4 (1g/l)	NA	No	0,2mM 2,2DP	NA	NA	NA	NA	p1k_00878;p1k_00879	PAIRED	ILLUMINA	GSE221155
p1k_00840	minicoli__DGF_LB__1	Minicoli	minicoli	F1C2_LB	1	Evolved Escherichia coli DGF-298 Δchlor-sacB	F1C2	Batch	Yes	LB	37°C	7	LB	NH4 (1g/l)	NA	M9 Trace elements	NA	NA	NA	NA	NA	p1k_00878;p1k_00879	PAIRED	ILLUMINA	GSE221155
p1k_00841	minicoli__DGF_LB__2	Minicoli	minicoli	F1C2_LB	2	Evolved Escherichia coli DGF-298 Δchlor-sacB	F1C2	Batch	Yes	LB	37°C	7	LB	NH4 (1g/l)	NA	M9 Trace elements	NA	NA	NA	NA	NA	p1k_00878;p1k_00879	PAIRED	ILLUMINA	GSE221155
p1k_00842	minicoli__DGF_N_starve__1	Minicoli	minicoli	F1C2_N_starve	1	Evolved Escherichia coli DGF-298 Δchlor-sacB	F1C2	Batch	Yes	M9	37°C	7	Glucose (9.01g/l)	Cytidine 10mM	NA	M9 Trace elements	NA	NA	NA	NA	NA	p1k_00878;p1k_00879	PAIRED	ILLUMINA	GSE221155
p1k_00843	minicoli__DGF_N_starve__2	Minicoli	minicoli	F1C2_N_starve	2	Evolved Escherichia coli DGF-298 Δchlor-sacB	F1C2	Batch	Yes	M9	37°C	7	Glucose (9.01g/l)	Cytidine 10mM	NA	M9 Trace elements	NA	NA	NA	NA	NA	p1k_00878;p1k_00879	PAIRED	ILLUMINA	GSE221155
p1k_00844	minicoli__DGF_osm__1	Minicoli	minicoli	F1C2_osm	1	Evolved Escherichia coli DGF-298 Δchlor-sacB	F1C2	Batch	Yes	M9	37°C	7	Glucose (9.01g/l)	NH4 (1g/l)	NA	M9 Trace elements	0,3M NaCl	NA	NA	NA	NA	p1k_00878;p1k_00879	PAIRED	ILLUMINA	GSE221155
p1k_00845	minicoli__DGF_osm__2	Minicoli	minicoli	F1C2_osm	2	Evolved Escherichia coli DGF-298 Δchlor-sacB	F1C2	Batch	Yes	M9	37°C	7	Glucose (9.01g/l)	NH4 (1g/l)	NA	M9 Trace elements	0,3M NaCl	NA	NA	NA	NA	p1k_00878;p1k_00879	PAIRED	ILLUMINA	GSE221155
p1k_00846	minicoli__DGF_ph5__1	Minicoli	minicoli	F1C2_ph5	1	Evolved Escherichia coli DGF-298 Δchlor-sacB	F1C2	Batch	Yes	M9	37°C	5	Glucose (9.01g/l)	NH4 (1g/l)	NA	M9 Trace elements	NA	NA	NA	NA	NA	p1k_00878;p1k_00879	PAIRED	ILLUMINA	GSE221155
p1k_00847	minicoli__DGF_ph5__2	Minicoli	minicoli	F1C2_ph5	2	Evolved Escherichia coli DGF-298 Δchlor-sacB	F1C2	Batch	Yes	M9	37°C	5	Glucose (9.01g/l)	NH4 (1g/l)	NA	M9 Trace elements	NA	NA	NA	NA	NA	p1k_00878;p1k_00879	PAIRED	ILLUMINA	GSE221155
p1k_00848	minicoli__minE-pyr__1	Minicoli	minicoli	F1C2-pyr	1	Evolved Escherichia coli DGF-298 Δchlor-sacB	F1C2	Batch	Yes	M9	37°C	7	Pyruvate (3.3g/l)	NH4 (1g/l)	NA	M9 Trace elements	NA	NA	NA	NA	NA	p1k_00878;p1k_00879	PAIRED	ILLUMINA	GSE221155
p1k_00849	minicoli__minE-pyr__2	Minicoli	minicoli	F1C2-pyr	2	Evolved Escherichia coli DGF-298 Δchlor-sacB	F1C2	Batch	Yes	M9	37°C	7	Pyruvate (3.3g/l)	NH4 (1g/l)	NA	M9 Trace elements	NA	NA	NA	NA	NA	p1k_00878;p1k_00879	PAIRED	ILLUMINA	GSE221155
p1k_00850	minicoli__DGF_sorb__1	Minicoli	minicoli	F1C2_sorb	1	Evolved Escherichia coli DGF-298 Δchlor-sacB	F1C2	Batch	Yes	M9	37°C	7	Sorbitol (9.11g/l)	NH4 (1g/l)	NA	M9 Trace elements	NA	NA	NA	NA	NA	p1k_00878;p1k_00879	PAIRED	ILLUMINA	GSE221155
p1k_00851	minicoli__DGF_sorb__2	Minicoli	minicoli	F1C2_sorb	2	Evolved Escherichia coli DGF-298 Δchlor-sacB	F1C2	Batch	Yes	M9	37°C	7	Sorbitol (9.11g/l)	NH4 (1g/l)	NA	M9 Trace elements	NA	NA	NA	NA	NA	p1k_00878;p1k_00879	PAIRED	ILLUMINA	GSE221155
p1k_00852	minicoli__DGF_urid__1	Minicoli	minicoli	F1C2_urid	1	Evolved Escherichia coli DGF-298 Δchlor-sacB	F1C2	Batch	Yes	M9	37°C	7	Uridine (24.4g/l)	NH4 (1g/l)	NA	M9 Trace elements	NA	NA	NA	NA	NA	p1k_00878;p1k_00879	PAIRED	ILLUMINA	GSE221155
p1k_00853	minicoli__DGF_urid__2	Minicoli	minicoli	F1C2_urid	2	Evolved Escherichia coli DGF-298 Δchlor-sacB	F1C2	Batch	Yes	M9	37°C	7	Uridine (24.4g/l)	NH4 (1g/l)	NA	M9 Trace elements	NA	NA	NA	NA	NA	p1k_00878;p1k_00879	PAIRED	ILLUMINA	GSE221155
p1k_00854	minicoli__W3110_cyt__1	Minicoli	minicoli	E1C2_cyt	1	Evolved Escherichia coli K-12 W3110 with functional ilvG and pyrE from E.coli B strain	E1C2	Batch	Yes	M9	37°C	7	Cytidine (24g/l)	NH4 (1g/l)	NA	M9 Trace elements	NA	NA	NA	NA	NA	p1k_00878;p1k_00879	PAIRED	ILLUMINA	GSE221155
p1k_00855	minicoli__W3110_cyt__2	Minicoli	minicoli	E1C2_cyt	2	Evolved Escherichia coli K-12 W3110 with functional ilvG and pyrE from E.coli B strain	E1C2	Batch	Yes	M9	37°C	7	Cytidine (24g/l)	NH4 (1g/l)	NA	M9 Trace elements	NA	NA	NA	NA	NA	p1k_00878;p1k_00879	PAIRED	ILLUMINA	GSE221155
p1k_00856	minicoli__W3110_fruc__1	Minicoli	minicoli	E1C2_fruc	1	Evolved Escherichia coli K-12 W3110 with functional ilvG and pyrE from E.coli B strain	E1C2	Batch	Yes	M9	37°C	7	Fructose (9.01g/l)	NH4 (1g/l)	NA	M9 Trace elements	NA	NA	NA	NA	NA	p1k_00878;p1k_00879	PAIRED	ILLUMINA	GSE221155
p1k_00857	minicoli__W3110_fruc__2	Minicoli	minicoli	E1C2_fruc	2	Evolved Escherichia coli K-12 W3110 with functional ilvG and pyrE from E.coli B strain	E1C2	Batch	Yes	M9	37°C	7	Fructose (9.01g/l)	NH4 (1g/l)	NA	M9 Trace elements	NA	NA	NA	NA	NA	p1k_00878;p1k_00879	PAIRED	ILLUMINA	GSE221155
p1k_00858	minicoli__W3110_glc__1	Minicoli	minicoli	E1C2_glc	1	Evolved Escherichia coli K-12 W3110 with functional ilvG and pyrE from E.coli B strain	E1C2	Batch	Yes	M9	37°C	7	Glucose (9.01g/l)	NH4 (1g/l)	NA	M9 Trace elements	NA	NA	NA	NA	NA	p1k_00878;p1k_00879	PAIRED	ILLUMINA	GSE221155
p1k_00859	minicoli__W3110_glc__2	Minicoli	minicoli	E1C2_glc	2	Evolved Escherichia coli K-12 W3110 with functional ilvG and pyrE from E.coli B strain	E1C2	Batch	Yes	M9	37°C	7	Glucose (9.01g/l)	NH4 (1g/l)	NA	M9 Trace elements	NA	NA	NA	NA	NA	p1k_00878;p1k_00879	PAIRED	ILLUMINA	GSE221155
p1k_00860	minicoli__W3110_glyc__1	Minicoli	minicoli	E1C2_glyc	1	Evolved Escherichia coli K-12 W3110 with functional ilvG and pyrE from E.coli B strain	E1C2	Batch	Yes	M9	37°C	7	Glycerol (2.5g/l)	NH4 (1g/l)	NA	M9 Trace elements	NA	NA	NA	NA	NA	p1k_00878;p1k_00879	PAIRED	ILLUMINA	GSE221155
p1k_00861	minicoli__W3110_glyc__2	Minicoli	minicoli	E1C2_glyc	2	Evolved Escherichia coli K-12 W3110 with functional ilvG and pyrE from E.coli B strain	E1C2	Batch	Yes	M9	37°C	7	Glycerol (2.5g/l)	NH4 (1g/l)	NA	M9 Trace elements	NA	NA	NA	NA	NA	p1k_00878;p1k_00879	PAIRED	ILLUMINA	GSE221155
p1k_00862	minicoli__W3110_Fe_starve__1	Minicoli	minicoli	E1C2_Fe_starve	1	Evolved Escherichia coli K-12 W3110 with functional ilvG and pyrE from E.coli B strain	E1C2	Batch	Yes	M9	37°C	7	Glucose (9.01g/l)	NH4 (1g/l)	NA	No	0,2mM 2,2DP	NA	NA	NA	NA	p1k_00878;p1k_00879	PAIRED	ILLUMINA	GSE221155
p1k_00863	minicoli__W3110_Fe_starve__2	Minicoli	minicoli	E1C2_Fe_starve	2	Evolved Escherichia coli K-12 W3110 with functional ilvG and pyrE from E.coli B strain	E1C2	Batch	Yes	M9	37°C	7	Glucose (9.01g/l)	NH4 (1g/l)	NA	No	0,2mM 2,2DP	NA	NA	NA	NA	p1k_00878;p1k_00879	PAIRED	ILLUMINA	GSE221155
p1k_00864	minicoli__W3110_LB__1	Minicoli	minicoli	E1C2_LB	1	Evolved Escherichia coli K-12 W3110 with functional ilvG and pyrE from E.coli B strain	E1C2	Batch	Yes	LB	37°C	7	LB	NH4 (1g/l)	NA	M9 Trace elements	NA	NA	NA	NA	NA	p1k_00878;p1k_00879	PAIRED	ILLUMINA	GSE221155
p1k_00865	minicoli__W3110_LB__2	Minicoli	minicoli	E1C2_LB	2	Evolved Escherichia coli K-12 W3110 with functional ilvG and pyrE from E.coli B strain	E1C2	Batch	Yes	LB	37°C	7	LB	NH4 (1g/l)	NA	M9 Trace elements	NA	NA	NA	NA	NA	p1k_00878;p1k_00879	PAIRED	ILLUMINA	GSE221155
p1k_00866	minicoli__W3110_N_starve__1	Minicoli	minicoli	E1C2_N_starve	1	Evolved Escherichia coli K-12 W3110 with functional ilvG and pyrE from E.coli B strain	E1C2	Batch	Yes	M9	37°C	7	Glucose (9.01g/l)	Cytidine 10mM	NA	M9 Trace elements	NA	NA	NA	NA	NA	p1k_00878;p1k_00879	PAIRED	ILLUMINA	GSE221155
p1k_00867	minicoli__W3110_N_starve__2	Minicoli	minicoli	E1C2_N_starve	2	Evolved Escherichia coli K-12 W3110 with functional ilvG and pyrE from E.coli B strain	E1C2	Batch	Yes	M9	37°C	7	Glucose (9.01g/l)	Cytidine 10mM	NA	M9 Trace elements	NA	NA	NA	NA	NA	p1k_00878;p1k_00879	PAIRED	ILLUMINA	GSE221155
p1k_00868	minicoli__W3110_osm__1	Minicoli	minicoli	E1C2_osm	1	Evolved Escherichia coli K-12 W3110 with functional ilvG and pyrE from E.coli B strain	E1C2	Batch	Yes	M9	37°C	7	Glucose (9.01g/l)	NH4 (1g/l)	NA	M9 Trace elements	0,3M NaCl	NA	NA	NA	NA	p1k_00878;p1k_00879	PAIRED	ILLUMINA	GSE221155
p1k_00869	minicoli__W3110_osm__2	Minicoli	minicoli	E1C2_osm	2	Evolved Escherichia coli K-12 W3110 with functional ilvG and pyrE from E.coli B strain	E1C2	Batch	Yes	M9	37°C	7	Glucose (9.01g/l)	NH4 (1g/l)	NA	M9 Trace elements	0,3M NaCl	NA	NA	NA	NA	p1k_00878;p1k_00879	PAIRED	ILLUMINA	GSE221155
p1k_00870	minicoli__W3110_ph5__1	Minicoli	minicoli	E1C2_ph5	1	Evolved Escherichia coli K-12 W3110 with functional ilvG and pyrE from E.coli B strain	E1C2	Batch	Yes	M9	37°C	5	Glucose (9.01g/l)	NH4 (1g/l)	NA	M9 Trace elements	NA	NA	NA	NA	NA	p1k_00878;p1k_00879	PAIRED	ILLUMINA	GSE221155
p1k_00871	minicoli__W3110_ph5__2	Minicoli	minicoli	E1C2_ph5	2	Evolved Escherichia coli K-12 W3110 with functional ilvG and pyrE from E.coli B strain	E1C2	Batch	Yes	M9	37°C	5	Glucose (9.01g/l)	NH4 (1g/l)	NA	M9 Trace elements	NA	NA	NA	NA	NA	p1k_00878;p1k_00879	PAIRED	ILLUMINA	GSE221155
p1k_00872	minicoli__W3110_pyr__1	Minicoli	minicoli	E1C2_pyr	1	Evolved Escherichia coli K-12 W3110 with functional ilvG and pyrE from E.coli B strain	E1C2	Batch	Yes	M9	37°C	7	Pyruvate (3.3g/l)	NH4 (1g/l)	NA	M9 Trace elements	NA	NA	NA	NA	NA	p1k_00878;p1k_00879	PAIRED	ILLUMINA	GSE221155
p1k_00873	minicoli__W3110_pyr__2	Minicoli	minicoli	E1C2_pyr	2	Evolved Escherichia coli K-12 W3110 with functional ilvG and pyrE from E.coli B strain	E1C2	Batch	Yes	M9	37°C	7	Pyruvate (3.3g/l)	NH4 (1g/l)	NA	M9 Trace elements	NA	NA	NA	NA	NA	p1k_00878;p1k_00879	PAIRED	ILLUMINA	GSE221155
p1k_00874	minicoli__W3110_sorb__1	Minicoli	minicoli	E1C2_sorb	1	Evolved Escherichia coli K-12 W3110 with functional ilvG and pyrE from E.coli B strain	E1C2	Batch	Yes	M9	37°C	7	Sorbitol (9.11g/l)	NH4 (1g/l)	NA	M9 Trace elements	NA	NA	NA	NA	NA	p1k_00878;p1k_00879	PAIRED	ILLUMINA	GSE221155
p1k_00875	minicoli__W3110_sorb__2	Minicoli	minicoli	E1C2_sorb	2	Evolved Escherichia coli K-12 W3110 with functional ilvG and pyrE from E.coli B strain	E1C2	Batch	Yes	M9	37°C	7	Sorbitol (9.11g/l)	NH4 (1g/l)	NA	M9 Trace elements	NA	NA	NA	NA	NA	p1k_00878;p1k_00879	PAIRED	ILLUMINA	GSE221155
p1k_00876	minicoli__W3110_urid__1	Minicoli	minicoli	E1C2_urid	1	Evolved Escherichia coli K-12 W3110 with functional ilvG and pyrE from E.coli B strain	E1C2	Batch	Yes	M9	37°C	7	Uridine (24.4g/l)	NH4 (1g/l)	NA	M9 Trace elements	NA	NA	NA	NA	NA	p1k_00878;p1k_00879	PAIRED	ILLUMINA	GSE221155
p1k_00877	minicoli__W3110_urid__2	Minicoli	minicoli	E1C2_urid	2	Evolved Escherichia coli K-12 W3110 with functional ilvG and pyrE from E.coli B strain	E1C2	Batch	Yes	M9	37°C	7	Uridine (24.4g/l)	NH4 (1g/l)	NA	M9 Trace elements	NA	NA	NA	NA	NA	p1k_00878;p1k_00879	PAIRED	ILLUMINA	GSE221155
p1k_00878	minicoli__W3110_WT_glc__1	Minicoli	minicoli	W3110S_glc	1	Evolved Escherichia coli K-12 W3110 with functional ilvG and pyrE from E.coli B strain	W3110S	Batch	No	M9	37°C	7	Glucose (9.01g/l)	NH4 (1g/l)	NA	M9 Trace elements	NA	NA	NA	NA	NA	p1k_00878;p1k_00879	PAIRED	ILLUMINA	GSE221155
p1k_00879	minicoli__W3110_WT_glc__2	Minicoli	minicoli	W3110S_glc	2	Evolved Escherichia coli K-12 W3110 with functional ilvG and pyrE from E.coli B strain	W3110S	Batch	No	M9	37°C	7	Glucose (9.01g/l)	NH4 (1g/l)	NA	M9 Trace elements	NA	NA	NA	NA	NA	p1k_00878;p1k_00879	PAIRED	ILLUMINA	GSE221155
p1k_00880	minicoli__W3110_WT_osm__1	Minicoli	minicoli	W3110S_osm	1	Evolved Escherichia coli K-12 W3110 with functional ilvG and pyrE from E.coli B strain	W3110S	Batch	No	M9	37°C	7	Glucose (9.01g/l)	NH4 (1g/l)	NA	M9 Trace elements	0,3M NaCl	NA	NA	NA	NA	p1k_00878;p1k_00879	PAIRED	ILLUMINA	GSE221155
p1k_00881	minicoli__W3110_WT_osm__2	Minicoli	minicoli	W3110S_osm	2	Evolved Escherichia coli K-12 W3110 with functional ilvG and pyrE from E.coli B strain	W3110S	Batch	No	M9	37°C	7	Glucose (9.01g/l)	NH4 (1g/l)	NA	M9 Trace elements	0,3M NaCl	NA	NA	NA	NA	p1k_00878;p1k_00879	PAIRED	ILLUMINA	GSE221155

## Sheet: Strains
	Name	Description	Source
	MG1655	Escherichia coli MG1655	E. coli genetic stock center
	DGF-298	Escherichia coli DGF-298	(Kawano et al., 2013)
	DGF-C	Escherichia coli DGF-298 Δcat-sacB	This article
	W3110S	Escherichia coli K-12 W3110 with functional ilvG and pyrE from E. coli B strain	(Kawano et al., 2013)
	E1C2	Evolved Escherichia coli K-12 W3110 with functional ilvG and pyrE from E. coli B strain	This article
	F1C2	Evolved Escherichia coli DGF-298 Δcat-sacB	This article
	DGF-aldA	Escherichia coli DGF-298 Δcat-sacB + aldA	This article
	F1C2-aldA	Evolved Escherichia coli DGF-298 Δcat-sacB + aldA	This article

## Sheet: Primers
	Primer	Sequence (5'-3')
	oAC084	CGTGTTTATATCTGGCAATAGCAG
	oAC085	AACGTCTTATCCGACCCGGTTCTGTGCTTAGCTGATATGTTCAGCGAGCGG
	oAC086	CACCGCTAAAACGACATTTACCGCTCGCTGAACATATCAGCTAAGCACAGAACCGGGTCG
	oAC087	CCTGAAAAGCGATTTTGGCGTAG
	oAC764	ATAGCGGCCGCTGGCAAACGCTGAAACATGATGC
	oAC765	GTGCTCGAGGAAAAAACCTCCGCCTCTTTC
	oKN253	GATGCTGGTGGCGAAGCTGT
	oKN254	GATGACGGTTTGTCACATGGA
