# Supplementary material for: Diagnosis and mitigation of the systemic impact of genome reduction in Escherichia coli DGF-298
Source: mBio. 2024 Aug 29;15(10):e00873-24. doi: 10.1128/mbio.00873-24 (PMC11481515; doi:10.1128/mbio.00873-24)
Supplement: Table S6 — iModulon activity changes. [file mbio.00873-24-s0009.xlsx]

## Sheet: Table Of Content
Data presented in this table	Description
All_diff	All iModulon activity differences between E1C2 and F1C2 in the 11 growth media tested.

## Sheet: All_diff
iModulons	glc	cyt	glyc	Fe_starve	LB	N_starve	osm	ph5	sorb	urid	pyr	average_difference	StDev_difference
UC-7	11.9073	9.02561	10.8931	8.29275	-6.58739	13.1336	13.047	12.6616	17.096	13.3122	13.4245	10.5642	5.87117
SoxS	11.6587	10.0882	7.01157	3.8358	8.44096	9.06403	12.4104	13.0307	10.1658	9.05087	9.69911	9.49601	2.45345
DNA Damage	10.6033	7.71194	9.13267	3.78128	5.03982	7.39243	11.6444	7.16838	10.4635	5.62512	7.33682	7.80906	2.35089
DhaR	9.66424	13.9937	16.2482	5.6615	0	4.64724	3.23209	2.8903	16.3138	0	10.2654	7.53787	5.81676
FucR/AllR/AraC	5.55965	6.63638	8.84602	7.806	7.52116	7.67818	8.37196	7.10075	5.38222	8.15058	8.44689	7.40907	1.09054
Histidine	5.97614	5.62895	7.42481	3.64874	10.885	5.12806	2.73573	0	8.44813	11.406	5.22464	6.04602	3.23014
NtrC-1	6.34481	3.56028	14.6007	0	0	10.0499	7.69837	3.74717	4.62204	-9.21323	22.038	5.768	7.78327
Leucine	6.4577	3.98468	6.27512	0	0	7.0419	7.85431	8.85862	8.41341	0	11.3488	5.47587	3.77136
Leu/Val/Ile	5.116	5.328	2.05052	2.39062	8.77385	3.22939	4.90389	3.59719	5.86071	6.33343	4.6548	4.74895	1.83224
UC-3	0	7.2886	7.71438	11.9656	-17.8817	0	4.23728	-3.98968	10.7736	5.55742	25.4516	4.64701	10.2984
Glyoxylate	6.76607	5.33737	6.93067	-4.69135	3.6848	2.23606	10.5017	4.03095	5.77278	0	7.48188	4.36826	3.91763
Cytochrome c	2.75189	3.37916	8.57411	4.47788	0	3.37741	4.30142	4.98141	3.63712	0	4.69803	3.65258	2.25281
Methionine	5.61665	6.9708	0	-6.90791	4.7725	8.07048	0	4.25885	8.39839	12.2067	-3.35716	3.63903	5.38554
OxyR	3.02453	3.22046	5.3604	0	1.50496	4.11452	3.36046	3.75882	5.38425	3.78301	3.60377	3.37411	1.47483
pts KO	4.50402	7.33729	5.59111	3.12336	0	2.69462	0	1.86931	4.71573	2.82282	2.33708	3.18139	2.13685
Tyr/Trp/Phe	0	5.61779	-3.36318	5.84365	8.21729	2.98454	0	2.74439	5.8752	3.38906	0	2.84625	3.27349
UC-4	3.11699	0	5.7542	-5.68361	4.18191	2.68106	8.6377	5.8379	0	0	5.4294	2.72323	3.7707
RpoH	3.30875	4.1979	2.07468	0	0	5.44717	0	0	5.61763	0	7.72596	2.57928	2.70714
Suf System	4.16586	3.0474	6.37753	-2.58697	3.42276	3.57244	6.93577	0	4.53152	-7.56638	6.12101	2.54736	4.16109
Hot TALE 16	2.2473	0	3.66808	2.57685	3.86923	0	2.06649	3.19002	0	5.94471	3.95227	2.50136	1.82652
Zinc-2	0	2.94818	2.92548	5.36338	0	2.52723	3.75254	3.28293	2.61309	3.8042	0	2.47428	1.68469
crp KO-1	3.60032	2.54688	7.4567	-7.18232	11.7257	-3.60225	3.48428	0	5.13801	0	2.90432	2.37015	4.88305
Osmoprotectant	7.06917	5.55087	0	-2.36077	1.61769	-1.95152	7.96521	0	5.68481	1.64622	0	2.29288	3.48275
Fatty Acid	3.755	2.16123	7.79898	-3.6863	-7.48006	5.04123	10.4378	4.57137	0	-9.7841	11.7056	2.22916	6.62285
Nucleoside	4.43183	0	3.99628	0	0	1.7713	2.61098	0	1.93787	1.85054	6.92558	2.13858	2.14054
NtrC-3	0	0	4.28409	9.17256	11.8701	-22.155	5.2438	0	0	6.89002	8.20155	2.13701	8.66673
Glycerol	-7.47743	5.67413	1.81936	0	-16.0884	0	6.22637	2.45615	5.36506	14.7346	10.6708	2.12551	8.00634
UC-8	-3.38859	-3.62769	30.1537	-14.2184	0	0	0	0	0	-18.4681	32.7515	2.10931	15.0781
UC-5	5.32922	2.74522	0	0	2.90105	0	5.75454	0	2.27745	0	4.17413	2.10742	2.15795
rcsB KO	2.14362	3.58879	5.65448	0	0	3.29772	2.5244	2.05907	3.90962	-4.69866	2.51178	1.90826	2.60333
CpxR	0	2.79633	3.73313	0	0	0	5.06663	0	2.7733	3.595	2.97234	1.90334	1.83469
Fnr-1	0	0	8.54393	0	0	0	4.32206	0	0	0	7.80087	1.87881	3.21507
Thiamine-1	5.88522	2.41408	0	-5.00165	5.43793	4.56061	2.67858	0	2.01169	2.34991	0	1.84876	2.93872
cyoB/kdpE/qseB KO	3.82221	3.67527	-2.17186	0	0	2.63202	2.54938	0	4.28957	5.13224	0	1.81171	2.23395
Acid Shock RNA	3.55447	2.56369	3.02177	0	0	0	0	2.18303	3.37435	1.98154	2.591	1.75181	1.3939
Phosphate-1	1.70829	2.58736	2.05474	0	0	3.95791	0	0	3.60524	5.11057	0	1.72946	1.80186
Sugar Diacid	0	0	3.99728	0	0	3.10095	0	2.23211	1.18315	0	8.25742	1.70645	2.4887
Biotin	3.17479	3.72657	-7.76961	-4.07596	0	0	6.2915	3.85754	6.6729	5.38659	0	1.56948	4.28377
cyoB/ndh/nuoB KO-1	0	0	2.08134	3.09881	-2.36525	2.21194	1.18726	1.76974	2.4162	3.05417	3.65497	1.55538	1.6754
Nickel/Cobalt	0	2.6643	2.4352	0	2.68288	0	0	0	3.1761	5.54946	0	1.50072	1.81751
entC/ubiC KO-2	2.68587	0	0	0	0	3.96375	3.53189	0	1.68394	3.74696	0	1.41931	1.65463
PAL Amp	2.90415	2.21433	0	2.83397	0	0	0	0	2.97591	2.43997	1.34917	1.33795	1.29007
NO Stress	0	2.13208	0	0	0	2.3112	2.45819	1.79441	0	3.1725	2.75717	1.3296	1.25664
UC-2	3.58632	3.58241	0	0	0	0	3.72638	0	3.48873	0	0	1.30762	1.73058
yqhI	3.11522	0	5.47456	0	0	0	2.69529	0	2.19689	-2.74535	3.25655	1.2721	2.17648
Gluconate	0	0	3.55305	1.92003	-2.47506	2.20298	0	0	2.53326	1.6189	4.12818	1.22558	1.83024
Isc System	0	0	0	0	2.5883	2.81423	2.13738	0	2.36058	2.49468	0	1.12683	1.24375
thrA KO	0	1.96909	0	3.077	0	2.68267	0	0	3.0183	4.87613	-3.40725	1.11054	2.16316
NDH-1	2.21528	3.49738	0	3.63844	-6.45916	0	0	0	4.76305	4.21734	0	1.0793	3.01145
IS Elements-2	0	0	0	0	0	0	0	0	6.03867	0	5.60087	1.05814	2.24659
Glutarate	2.45422	0	0	-3.54438	6.25981	0	-2.38883	0	2.39199	8.03939	-1.98687	1.02048	3.3888
Cra	2.10668	0	3.35268	0	-5.06274	0	3.53474	0	1.7918	0	5.20953	0.99388	2.58119
PAL 26 Del	1.58562	1.7756	0	0	0	0	1.58788	1.03546	2.82586	1.75095	0	0.960125	0.961608
NtrC-2	3.99392	7.47667	-7.26588	8.10699	0	0	0	-7.20299	0	8.15164	-3.84234	0.856182	5.3547
YgbI	0	0	3.33977	0	0	0	2.13598	0	1.44984	0	2.21928	0.831352	1.17323
YcjW	1.27775	0	2.68048	0	-2.05232	0	2.59711	1.98486	0	0	2.47288	0.814614	1.43114
ymgI	0	0	0	5.54315	0	0	0	0	0	3.32771	0	0.806442	1.77473
Molybdenum	0	0	0	0	0	0	2.66754	1.93685	0	0	3.86707	0.770133	1.3245
Sulfate	2.02399	-2.42014	-3.15157	0	4.43184	2.1812	3.52521	0	-3.0313	4.84455	0	0.763979	2.74607
Efflux Pump	3.61415	3.22314	-6.23938	0	0	0	4.64416	0	2.14952	5.31923	-4.72403	0.726072	3.48217
Potassium	1.98685	2.15562	0	0	-2.30645	2.69452	2.285	1.95336	0	-2.30908	1.42641	0.71693	1.70358
Lrp	0	0	-4.71693	7.6494	3.62778	0	-3.7064	0	0	6.79971	-1.83394	0.710874	3.71363
sdh KO	1.76605	0	0	1.91819	-5.15691	0	2.09706	0	2.07795	4.34016	0	0.640228	2.26507
FucR/ExuR	0	0	0	2.51412	0	2.64059	0	0	-1.9903	0	3.47263	0.603368	1.51686
cydB/appC KO	0	1.54923	0	2.82206	0	0	0	0	1.46486	0	0	0.530559	0.925081
pgi KO	0	0	1.49073	0	2.55103	0	0	0	1.60376	0	0	0.513228	0.874103
Salicylic Acid	0	0	1.87024	0	0	0	0	0	0	0	3.55503	0.493207	1.10619
Arginine	0	0	-3.82555	0	5.06175	0	0	0	0	8.38195	-4.80817	0.437271	3.45791
Ferric Citrate	3.06753	0	0	0	0	0	3.97936	0	0	-2.52212	0	0.411343	1.64441
yafF	0	0	0	0	0	0	0	0	0	0	3.78004	0.34364	1.08669
YgeV	-1.97601	0	1.65567	2.0364	0	-1.78392	0	0	-2.13527	1.57869	4.33565	0.337383	1.87259
ypjJ	0	0	3.6793	0	0	0	0	0	0	0	0	0.334481	1.05772
RpoE	3.1448	0	-3.34503	0	-2.93425	0	5.38228	1.87934	0	-3.6989	3.07093	0.318106	2.76651
ydfB	0	0	0	0	0	0	2.92876	0	0	0	0	0.26625	0.841958
Oxidoreductase	0	0	2.26664	0	0	0	0	0	0	-3.68548	3.78858	0.21543	1.72055
ypaB	0	0	0	0	0	0	0	0	0	0	2.36603	0.215093	0.680185
cyoB/ndh/nuoB KO-2	0	0	-2.26495	0	3.46647	0	2.30475	0	0	0	-2.64645	0.0781661	1.6347
Quorum Sensing	-1.45054	-1.18169	7.53875	-1.92736	0	0	0	0	0	-10.5958	8.27671	0.0600117	4.7173
yjjZ	0	3.08985	0	0	0	0	2.36524	0	0	-2.23204	-2.62154	0.0546828	1.56563
Phosphate-2	0	0	0	0	0	0	0	0	0	-2.22489	2.78621	0.0510291	1.07384
Glycine	0	0	0	3.27136	-11.0952	0	0	0	1.73657	2.56112	3.94399	0.0379814	3.80096
arcA/luxS KO	0	0	0	-1.96089	0	0	2.19029	0	0	-1.89856	1.49442	-0.0158862	1.14723
Microaerobic	0	0	3.88423	-5.91301	0	0	4.35228	0	0	-7.27276	4.50661	-0.040241	3.59517
ROS TALE Del-1	0	0	2.12113	-2.05978	0	0	0	0	0	-1.1037	0	-0.0947594	0.946828
crp KO-2	0	-2.16361	5.5347	-2.18635	-3.33077	2.2369	0	0	0	-1.88881	0	-0.163449	2.32507
Ile/Val	-2.28213	-3.00713	1.89327	0	2.66995	-3.61066	-1.78698	0	0	-2.65597	6.32497	-0.223153	2.8237
FDH-O	2.06962	0	0	-2.72878	-4.63767	0	1.64266	0	4.34078	-5.36918	2.18007	-0.2275	2.82505
trxC Del	0	0	0	0	0	0	-3.511	0	0	3.01017	-2.16272	-0.242141	1.52019
tpiA KO	-2.94948	-2.42235	0	0	0	0	0	0	-2.71128	2.30991	2.82858	-0.267693	1.77012
Pyrimidine	0	0	-7.01438	4.19204	0	0	0	0	0	4.71653	-4.96631	-0.279283	3.20265
Membrane	-1.6937	0	2.53649	0	-2.12692	0	-4.52053	0	-2.17416	2.6363	2.1255	-0.292457	2.12165
Nickel	0	0	0	0	-3.29556	0	0	0	0	0	0	-0.299597	0.947407
SSW SNPs	0	0	0	0	0	0	0	0	-3.51605	0	0	-0.319641	1.01079
BW25113	-1.4393	0	0	0	0	-2.59199	0	0	0	0	0	-0.366481	0.815343
UC-6	0	0	2.76439	0	-4.10246	0	-2.83426	0	0	0	0	-0.379302	1.67664
UC-9	-1.92297	0	0	4.25443	0	0	-1.89221	0	-3.10934	0	-2.31425	-0.453121	1.86215
Lysine/T2SS	-1.88943	0	0	-4.09358	4.20654	-3.37335	0	0	0	0	0	-0.468165	2.06686
Nitrate/Nitrite	0	0	0	0	-5.3887	0	0	0	0	0	0	-0.489882	1.54914
YieP	-1.81817	-1.78727	2.56812	0	-4.10474	0	0	0	0	-2.23626	1.87793	-0.500035	1.80205
Cysteine-1	0	0	-11.9781	0	6.74599	0	0	0	0	12.7485	-13.0815	-0.505931	6.87432
glrR KO	-1.70118	0	0	-2.80408	0	0	-1.42983	0	0	0	0	-0.539553	0.934149
ydfW	0	0	0	0	0	0	-3.3383	0	0	-3.17533	0	-0.592149	1.25662
ldrA	0	-3.64394	0	0	0	0	-3.04814	0	0	0	0	-0.608371	1.29679
SCFA	0	0	0	0	0	0	0	0	0	0	-7.88268	-0.716608	2.26611
Fur-1	8.30158	0	-12.976	0	8.30254	0	0	0	3.99721	-6.22455	-9.29268	-0.717449	6.33634
Galactose	0	0	1.786	0	-4.57984	0	-2.82568	-2.32352	0	0	0	-0.722093	1.7006
Fnr-2	0	0	0	0	-4.73571	0	0	0	0	0	-3.25311	-0.726256	1.57271
GlcNAc	-1.31891	-1.07918	1.06614	0	-3.57763	0	0	0	-2.17129	-1.43196	0	-0.773893	1.24379
Zinc-1	0	0	0	-3.73886	0	0	0	0	-3.17434	-4.0071	2.27115	-0.786286	1.87009
Nucleotide Stress	0	0	-2.46032	-2.74423	5.3659	-4.54951	3.07877	-3.15583	0	-4.2038	0	-0.788092	2.91318
GadXW	0	3.61145	9.88362	-9.79809	0	0	0	0	5.77826	-11.7771	-6.42966	-0.79377	6.12913
Fnr-3	0	0	0	0	-8.83057	0	0	0	0	0	0	-0.802779	2.53861
Tryptophan	0	0	-7.1274	-2.5322	0	0	0	0	0	2.40063	-1.9676	-0.838779	2.31806
Copper	0	-8.25554	-12.9307	13.7793	7.89497	0	0	0	-9.78817	0	0	-0.845469	7.23313
EvgA	0	0	0	0	2.61247	0	0	-12.1962	0	0	0	-0.871246	3.65839
Thr/Ser-1	0	0	0	0	-1.71433	0	-3.25416	-3.8771	0	2.11558	-3.65028	-0.943663	1.82321
Translation	4.9066	0	-21.0267	0	4.41061	0	0	0	0	9.08214	-8.31795	-0.995027	7.54642
Cysteine-2	-2.13638	-2.43281	-3.0677	0	0	-4.28875	0	0	0	-2.07551	2.46472	-1.04877	1.82334
FHL	-2.69666	-2.40706	0	0	0	-3.91868	-2.7186	0	0	0	0	-1.06736	1.4548
yneP	-3.39246	0	0	-5.58025	0	0	-3.54362	0	0	0	0	-1.13785	1.92976
e14 Del	-5.39225	-3.73637	0	0	4.08113	0	0	0	-8.44369	0	0	-1.22647	3.22549
Pyruvate-1	0	0	0	0	-7.86701	0	2.71565	0	0	0	-8.85848	-1.27362	3.43636
FDH-N/NRA	0	0	0	0	-14.5837	0	0	0	0	0	0	-1.32579	4.19253
GadX	0	0	2.35461	-12.5243	2.32362	2.40338	4.02095	0	0	-9.26495	-4.428	-1.37406	4.99476
Sialic Acid	-2.2629	-3.59918	-1.74335	0	-5.89686	0	0	2.12071	-3.36004	-1.58746	0	-1.48446	2.13104
Capsule	0	-5.04111	-5.36629	-3.68241	0	-5.37899	5.67451	0	-3.72338	0	0	-1.59252	3.23152
UC-1	-4.79655	0	0	0	0	0	-4.44236	0	-5.96347	-3.74045	0	-1.72208	2.32915
Crp-1	-5.35779	0	0	5.50094	-14.1639	0	-4.16806	0	-7.27984	0	4.6662	-1.89113	5.32903
YmfT	-3.76504	-3.64613	-3.97842	0	3.86463	0	0	-3.01035	-5.98613	0	-4.28975	-1.89193	2.73292
nquinone ALE 3	-1.96666	-4.99853	0	-3.66861	0	-2.96584	3.65386	0	-5.18645	-5.89016	0	-1.91113	2.79408
Xylose	-4.06043	-3.4557	-2.09621	0	0	-2.11659	-2.45493	0	-5.7041	-1.74498	0	-1.96663	1.81827
Nitrogen	-3.5696	-3.07475	0	2.02252	2.38211	-6.80335	-3.14218	-3.77674	-5.13736	-5.00007	3.07393	-2.09323	3.23375
PaaX	-2.92071	-3.12089	-4.98122	2.77856	-4.06066	0	-2.45657	0	-4.66009	0	-3.61599	-2.09433	2.33298
NrdR	-3.0819	-4.95656	0	-11.0062	0	0	0	0	0	-4.87393	0	-2.17442	3.39717
Purine	0	0	-10.2718	4.39983	0	0	0	-6.10616	0	0	-13.7814	-2.34177	5.15009
Magnesium	-2.55648	-4.25945	-3.37755	0	-2.15309	0	-3.49597	-2.52945	-5.50923	0	-2.58466	-2.40599	1.7241
Fur-2	0	0	-12.2227	0	0	0	0	0	0	-4.91743	-9.74668	-2.44426	4.29435
ppGpp	6.00239	0	-23.3057	0	12.1011	0	0	-8.18934	0	6.29036	-20.1499	-2.47737	10.3166
entC/ubiC KO-1	0	0	-3.79583	-1.99388	0	-3.7727	-3.09145	-3.91032	-2.86412	-5.419	-3.92373	-2.61555	1.78828
NRZ	-3.67155	-2.47766	0	0	0	-3.45206	-2.55866	-2.48876	-4.99805	-7.34857	-2.47109	-2.67876	2.14118
CCK-PGI Del	-3.04467	-3.44076	-4.92879	-2.40071	2.14846	-2.40169	-2.48115	-2.87464	-3.55073	-4.28988	-3.41203	-2.78878	1.73392
Phage Shock	-1.81459	-3.58381	-4.74856	-3.07871	0	-3.65916	0	-3.19496	-6.17595	-2.80692	-2.01569	-2.8253	1.75911
Resistance	-6.56316	-10.7197	0	0	0	-5.1805	-4.27761	0	-6.0704	0	0	-2.98286	3.59421
gcvB	-11.7618	-5.39497	0	0	5.42865	-10.2997	-7.79471	0	-10.7623	0	4.95231	-3.23932	5.94432
IS1	-3.23571	-5.12235	-7.14777	0	0	-5.82693	-4.47595	-5.30511	-3.69218	0	-4.06735	-3.53394	2.38803
ArcA	0	-4.17133	-4.74583	-5.63737	-13.2042	-4.54453	0	0	-4.67343	-4.2696	0	-3.74966	3.7187
RpoS	-7.255	-9.58414	13.895	-26.383	9.67858	0	0	0	-6.68876	-21.3409	5.91116	-3.79701	11.6924
efeU Activation	-4.65136	-5.72903	-3.18268	-5.5883	0	-3.80559	-2.31151	-5.16734	-5.56987	-6.54998	0	-3.8687	2.16655
ROS TALE Del-2	-10.0683	-8.62906	0	0	3.98601	-8.82068	-6.29528	-5.22	-10.1189	0	0	-4.10602	4.79907
Maltose	-7.4647	-6.37884	0	4.76125	-15.382	0	-11.9363	-4.49255	-9.79124	4.31885	0	-4.21505	6.30608
IS5	-3.53509	-5.56413	-7.91492	0	-10.4504	-3.35526	-5.5619	-4.86295	-3.37027	0	-5.66002	-4.57045	2.9352
LPS	-12.9328	-7.16405	0	0	0	-12.1131	-11.8363	0	-13.1482	0	0	-5.1995	5.8845
Cellulose	-12.0374	-7.71616	2.97493	0	-3.55904	-7.20323	-14.764	0	-9.02522	-6.10231	0	-5.22113	5.3483
Thiamine-2	-5.18349	-5.47787	-8.67052	-3.06333	2.27946	-6.95855	-8.16919	-7.08868	-7.70983	-2.89581	-6.34647	-5.38948	3.02465
baeR KO	-6.58653	-4.192	-6.13077	-2.47971	-6.67268	-5.12082	-7.40255	-4.62385	-6.5305	-3.39576	-6.69863	-5.43944	1.51369
pts ALE	-8.8545	-8.78034	0	-4.83607	0	-6.8851	-6.51307	-6.1751	-10.0937	-8.28259	0	-5.49277	3.63629
Glutamine	-11.0386	-7.81804	0	0	0	-12.6425	-9.58865	-9.05904	-10.4227	0	0	-5.50633	5.15163
BasR	-5.60352	-7.49725	-5.60341	-4.96109	3.55815	-6.23608	-4.21055	-10.1354	-7.36758	-8.02333	-4.67729	-5.5234	3.3107
FliA	-10.0645	-11.6604	-11.2227	0	4.19393	-11.532	-6.31258	-11.7563	-12.5784	0	-4.55219	-6.86228	5.66312
Fimbriae	-9.3893	-11.6626	-3.95753	-9.21242	0	-9.10196	-5.63938	-5.78528	-15.2316	-5.63478	0	-6.87408	4.43943
Crp-2	-14.5576	-13.8728	-8.79398	-4.40906	-9.39321	-6.21605	-13.4838	-8.4465	-16.2185	-12.6721	-12.626	-10.9718	3.56801
Acetate	-13.4975	-19.068	-12.9616	0	0	-4.54143	-15.9031	-4.31365	-20.6913	-17.9988	-12.0496	-11.0023	7.20886
FlhDC-1	-21.5474	-23.001	-21.7984	-4.0383	-9.35998	-17.7866	-20.6336	-14.5758	-27.4589	-10.705	-15.4049	-16.9373	6.58723
FlhDC-2	-43.9712	-44.6674	-39.27	0	-13.9891	-34.0392	-45.4059	-34.1151	-56.8952	-12.681	-23.8502	-31.7168	16.3815
