# Supplementary material for: Diagnosis and mitigation of the systemic impact of genome reduction in Escherichia coli DGF-298
Source: mBio. 2024 Aug 29;15(10):e00873-24. doi: 10.1128/mbio.00873-24 (PMC11481515; doi:10.1128/mbio.00873-24)
Supplement: Table S7 — Gene expression. [file mbio.00873-24-s0010.xlsx]

## Sheet: Table Of Content
Data presented in this table	Description
raw	Raw read counts from the RNAseq experiments
rpkm	RPKMs from the RNAseq experiments
sodA_fumC_RPKM	RPKM from the sodA and fumC genes along with comparision graphs.

## Sheet: raw
Sample	Comment	DGF_aldA	F1C2_aldA	DGF_aldA_paraquat	F1C2_aldA_paraquat	F1C2_aldA_paraquat	F1C2_aldA_v2	DGF_aldA_v2	mg1655_glc	mg1655_glc	F1C2_cyt	F1C2_cyt	F1C2_fruc	F1C2_fruc	F1C2_glc	F1C2_glc	F1C2_glyc	F1C2_glyc	F1C2_Fe_starve	F1C2_Fe_starve	F1C2_LB	F1C2_LB	F1C2_N_starve	F1C2_N_starve	F1C2_osm	F1C2_osm	F1C2_ph5	F1C2_ph5	F1C2-pyr	F1C2-pyr	F1C2_sorb	F1C2_sorb	F1C2_urid	F1C2_urid	E1C2_cyt	E1C2_cyt	E1C2_fruc	E1C2_fruc	E1C2_glc	E1C2_glc	E1C2_glyc	E1C2_glyc	E1C2_Fe_starve	E1C2_Fe_starve	E1C2_LB	E1C2_LB	E1C2_N_starve	E1C2_N_starve	E1C2_osm
tot_reads		3558296	5427834	2497655	4042633	3090609	22827821	34048333	22025851	18023683	17018885	12684133	16170261	15565672	15733206	18021274	26587569	25441907	18950508	9504612	11561452	20061184	8300669	21772952	12492148	15142596	14350200	16811889	33118360	27898421	17690228	19040560	17155660	16588521	28027961	19545562	15842798	223489645	15056822	16371482	25236425	22610576	16347635	18710813	16937019	15136763	22658651	23793401	14069155
gene	pseudo in DGF-298	RNAseq01	RNAseq02	RNAseq03	RNAseq04	RNAseq05	RNAseq06	RNAseq07	RNAseq08	RNAseq09	RNAseq10	RNAseq11	RNAseq12	RNAseq13	RNAseq14	RNAseq15	RNAseq16	RNAseq17	RNAseq18	RNAseq19	RNAseq20	RNAseq21	RNAseq22	RNAseq23	RNAseq24	RNAseq25	RNAseq26	RNAseq27	RNAseq28	RNAseq29	RNAseq30	RNAseq31	RNAseq32	RNAseq33	RNAseq34	RNAseq35	RNAseq36	RNAseq37	RNAseq38	RNAseq39	RNAseq40	RNAseq41	RNAseq42	RNAseq43	RNAseq44	RNAseq45	RNAseq46	RNAseq47	RNAseq48
thrL		348	757	226	1039	556	1244	2357	8247	2030	226	428	8520	6655	3148	9770	4008	2944	737	313	211	712	1471	3532	203	142	497	336	3184	2143	6427	9917	4370	10347	2474	935	5534	99247	8532	7251	2350	1812	225	613	534	397	8125	3339	320
thrA		1090	1500	593	679	412	21047	25183	30869	27401	6152	5044	15284	14516	14407	16241	24710	11750	17638	10682	1633	2719	8043	19942	10567	12017	7599	9610	13885	3909	12758	15047	9680	8710	5282	3374	15177	73376	7233	7732	11963	11377	5622	7432	1378	1220	9460	10492	8190
thrB		88	65	70	58	52	4973	6148	11298	9286	2114	1654	3714	3876	3923	4342	6329	3973	5262	2873	491	859	2588	5547	3007	3523	2091	2697	6437	3135	3745	4079	2491	2291	2310	1420	3750	22356	2036	2163	4428	4795	1794	2354	634	575	2916	3158	2255
thrC		359	529	370	212	241	5658	8090	14400	12497	3028	2499	4519	4855	4549	5548	6856	4754	7537	4474	620	927	2797	6554	4453	5192	2833	3642	8177	4208	4711	5351	3247	3011	4234	2581	4506	35212	3004	3152	6385	6456	2898	3491	721	652	3872	4381	3671
yaaX		220	415	332	337	254	363	649	1068	914	210	177	429	308	508	772	383	264	456	246	134	187	121	340	255	297	212	240	354	196	519	538	277	248	387	249	402	3927	443	446	508	441	162	193	124	104	297	306	190
yaaA		530	912	461	855	367	1105	1183	459	420	289	286	390	401	343	346	575	415	451	202	287	532	216	636	268	300	406	434	510	312	352	397	407	472	360	279	403	4208	250	239	468	402	250	317	455	478	371	401	350
yaaJ		390	1355	219	828	247	186	237	168	146	222	152	154	154	178	179	753	818	257	126	78	154	138	316	223	222	202	238	553	851	210	204	155	157	220	154	146	1603	109	105	211	226	293	347	221	205	254	207	119
talB		910	1551	234	219	320	21346	24925	9914	8098	11175	8534	11291	10969	10279	11039	9184	6309	11674	5312	8595	14336	5561	12097	6041	6852	9039	10094	11715	3985	10168	10680	9778	9362	10019	6995	10960	93393	5619	7032	9963	9765	5038	6703	14583	13598	7474	8037	6763
mog		94	29	13	9	50	488	627	281	250	486	364	257	263	339	354	472	377	433	218	558	880	130	345	352	419	239	273	706	411	375	419	366	387	448	330	238	3647	232	230	388	392	223	273	651	571	279	257	243
yaaH		301	338	175	176	132	257	455			219	183	99	104	139	160	351	268	230	109	289	496	120	241	229	247	168	184	343	360	129	168	126	152	212	160	90	1637	106	106	195	230	154	175	203	184	160	183	121
yaaW		34	345	15	272	7	27	34	11	12	13	14	12	8	9	11	29	25	24	10	19	37	9	20	8	10	11	18	22	41	16	19	9	13	19	12	9	134	7	5	19	18	4	11	14	14	9	12	14
htgA		0	0	0	0	0	0	0			0	0	0	0	0	0	0	0	0	0	0	0	0	0	0	0	0	0	0	0	0	0	0	0	0	0	0	0	0	0	0	0	0	0	0	0	0	0	0
yaaI		149	534	92	439	73	54	67	48	25	30	32	45	51	34	35	61	44	50	20	14	23	12	57	28	27	25	34	77	45	33	37	25	32	30	25	26	320	27	18	30	37	36	43	39	14	39	47	22
dnaK		2288	1256	544	983	616	51166	46877	9799	8154	6537	4868	12740	12189	7538	10718	8777	8930	9541	4125	18591	33054	3625	8702	4200	5278	5982	7010	36772	17583	9097	10628	5851	5458	5789	4176	12258	82609	6761	7844	11116	11598	6638	7930	37362	33420	2424	2706	7433
dnaJ		124	127	10	111	36	4321	5470	2605	2237	1786	1334	2005	2044	1510	2292	2274	2042	1935	1030	3172	5227	877	2068	1091	1277	1201	1409	6383	3329	1869	2018	1306	1246	1985	1620	2010	19541	1610	1598	2906	3706	1617	2005	4309	3957	732	798	1545
mokC		12	0	0	8	0	58	59	10	18	9	6	43	37	51	42	71	67	17	13	20	44	3	17	3	9	7	10	87	81	43	72	50	65	66	33	7	366	12	12	40	32	8	13	19	15	17	17	14
sokC		29	24	0	229	3	319	333	60	27	118	107	129	91	135	130	238	369	192	112	30	49	25	40	29	34	97	166	253	535	181	151	140	141	81	183	174	727	64	51	66	62	44	46	25	24	57	40	38
nhaA		472	748	106	244	213	2709	2794	1103	852	817	620	678	652	631	661	4761	4741	1625	661	514	682	601	1307	818	957	2383	2047	3434	6860	936	1048	741	783	1092	1068	637	10314	707	786	1465	1689	3251	3633	694	614	1359	1308	1117
nhaR		518	1307	534	1620	1186	654	761	506	383	861	563	557	486	696	732	1981	1711	905	507	439	783	343	918	680	841	900	902	1700	2148	651	787	657	627	640	476	509	4789	396	396	688	740	1133	1201	306	234	799	740	407
rpsT		1038	262	544	530	54	6784	13167	22294	16435	5727	7364	7117	7660	11775	11970	3177	973	9067	4611	10079	16995	2056	6582	4704	4754	3998	4751	3413	1020	9173	9958	13210	13250	29634	20955	6705	256018	15888	21668	17500	16402	6427	8732	9706	6974	20364	19654	12559
yaaY		78	67	3	23	53	235	290	1069	337	153	193	1047	539	1679	2835	374	328	149	62	251	739	54	294	117	115	99	121	578	516	781	1108	595	1114	935	343	532	21488	1380	3533	614	175	105	133	178	82	1414	597	155
ribF		180	111	31	33	52	2800	3306	2111	1752	2485	1688	2127	2022	2421	3199	2792	2079	2600	1240	1617	2928	1442	3742	2460	2886	2292	2845	3682	2212	2377	2305	1820	1859	2110	1370	2064	12906	1077	1182	2186	2059	1464	1877	1615	1545	2270	2582	1217
ileS		701	576	297	483	314	13893	20896	11418	10198	10407	7581	7661	7715	11144	12050	11148	7255	11089	6039	9251	16431	7072	16807	10910	12588	9508	12404	17729	8253	9225	9942	9311	8213	13579	7072	7891	70784	5119	5264	12030	11641	6995	8271	7962	7271	11010	12787	5928
lspA		87	34	33	57	6	812	1211	951	848	845	685	496	526	752	893	862	583	965	530	784	1380	440	1293	794	1014	650	1110	1524	642	664	639	612	559	1329	668	486	5115	357	376	1103	933	499	701	599	588	938	994	412
fkpB		133	2	39	40	16	569	690	925	706	574	447	335	377	574	610	698	406	609	318	482	982	461	793	530	634	469	669	956	442	443	515	445	468	1248	527	347	4677	308	282	827	919	394	514	444	443	675	682	312
ispH		188	164	31	89	78	1592	2285	2160	1721	2267	1754	1280	1279	1959	2102	1894	952	2082	1078	1226	2049	1018	2283	1717	2004	1460	1762	2674	1136	1810	1831	1721	1618	3212	1944	1280	15820	1013	1194	2402	2422	1198	1555	1233	1170	1908	1966	1063
rihC		146	520	150	229	267	162	186	162	163	147	101	99	76	84	89	173	259	86	48	116	197	38	90	99	95	63	77	380	258	120	129	72	75	204	124	93	1704	67	55	141	168	64	78	365	314	84	105	90
dapB		612	2499	365	1060	2140	1349	1499	2958	2392	826	616	796	755	624	817	1520	1202	1094	572	506	827	478	1216	576	663	921	1030	1272	947	782	941	778	741	1537	1187	729	15084	1538	1736	1751	1669	1808	1727	640	558	2713	2710	1264
carA		390	548	149	260	423	13356	4728	15586	12671	228	193	825	617	2091	2882	243	99	895	613	291	484	322	789	1514	2137	437	564	316	54	1022	1158	726	862	174	108	706	51435	3135	2981	3564	3589	1035	1269	506	451	526	676	2668
carB		408	638	377	554	219	28008	8839	24976	21725	1367	1167	1288	1083	4864	5427	499	300	4750	3266	617	1127	1196	3015	6419	9115	1875	2828	1914	370	1756	1858	1647	1891	833	786	1277	65795	4498	4135	7718	10062	2490	3878	1091	1116	1672	2063	6697
caiF		739	1358	1550	3232	1771	667	539	322	211	57	38	87	54	117	167	181	179	154	54	13	34	28	81	42	48	38	40	148	189	99	114	91	108	57	60	56	2383	152	225	145	148	38	40	61	50	76	65	118
caiE		24	173	91	179	30	39	51	54	44	13	18	22	15	20	25	54	51	31	11	11	23	15	27	23	18	7	7	51	69	30	32	19	19	24	14	17	341	21	20	25	39	14	8	19	28	32	11	18
caiD		360	2047	65	1017	41	24	57	11	11	7	7	10	9	7	17	54	41	13	8	6	15	5	6	10	10	10	18	34	44	12	18	13	17	13	5	12	157	12	15	21	18	3	6	8	7	6	12	9
caiC		339	944	22	400	576	276	267	147	130	75	53	52	66	46	107	159	143	102	29	54	114	38	101	66	59	78	74	128	134	63	75	63	65	129	68	37	850	63	78	86	86	50	43	71	52	108	111	61
caiB		213	324	115	277	220	139	143	118	79	76	54	51	37	77	113	166	166	37	20	83	150	44	108	59	81	49	83	132	128	94	82	51	52	116	51	55	532	46	43	79	69	49	51	50	42	96	97	40
caiA		112	226	28	135	37	335	406	161	121	123	93	65	65	96	117	217	196	134	59	91	177	58	155	132	129	112	144	190	173	83	123	71	80	142	114	87	851	43	88	109	130	69	91	170	108	142	134	106
caiT		596	2442	599	1613	720	45	46	17	15	26	21	13	22	15	25	41	42	39	21	12	29	29	38	27	35	40	34	39	26	17	26	18	19	22	24	10	135	15	8	17	32	26	35	16	13	23	37	11
fixA		289	2369	478	1154	496	63	70	10	3	7	4	22	10	13	11	24	42	19	6	9	13	5	16	10	7	4	20	50	49	24	15	15	16	8	10	14	155	9	7	16	11	2	3	14	10	8	5	8
fixB		140	67	62	61	97	39	56	7	11	13	9	10	9	5	15	49	33	11	6	8	17	7	22	13	7	10	16	32	45	17	16	12	9	14	9	10	95	6	1	14	8	3	10	20	10	13	6	4
fixC		72	73	37	92	71	60	54	18	18	17	9	11	17	24	7	54	60	18	8	10	12	16	29	12	11	12	15	44	73	14	13	10	13	21	8	8	122	4	10	11	20	13	8	17	13	8	12	6
fixX		1	0	36	4	1	7	7	0	3	1	2	1	3	3	6	8	9	0	0	2	9	1	4	2	3	3	2	11	4	7	2	2	3	4	0	1	19	0	1	4	0	0	1	2	0	4	3	0
yaaU		211	571	119	375	363	35	48	38	22	19	15	21	22	17	26	51	36	34	15	16	30	20	37	26	25	32	32	65	52	22	29	16	25	27	19	17	230	11	10	36	23	22	27	24	14	30	22	10
kefF		53	24	22	24	9	154	198	95	71	41	26	52	55	66	68	239	214	51	24	41	55	39	64	26	35	68	86	146	160	68	77	45	37	91	51	56	756	70	46	146	143	58	56	55	31	50	62	40
kefC		291	835	113	699	406	401	551	351	305	261	162	262	265	200	225	1658	1578	270	134	136	253	242	462	187	191	331	446	895	1167	306	330	268	249	409	268	266	2929	260	172	620	638	307	357	150	162	342	339	226
folA		122	146	19	87	80	729	830	739	639	432	365	357	287	469	538	1133	1292	299	140	461	842	151	328	151	196	209	260	1296	2458	511	465	609	594	1144	707	305	10927	601	628	1122	952	271	355	628	545	368	400	278
apaH		21	48	7	2	18	553	707	644	567	695	611	310	255	499	558	1289	1203	515	261	398	682	378	783	652	750	538	780	1085	1363	410	415	398	370	1085	657	300	3738	319	308	779	823	605	656	442	437	623	771	389
apaG		21	177	34	48	43	608	792	825	653	521	454	612	550	1111	1231	1321	1268	525	265	347	705	457	1067	598	602	427	623	1453	1404	926	865	772	701	1397	604	624	7194	528	639	967	812	447	560	485	389	1032	1020	291
ksgA		497	225	269	50	246	1789	2581			2221	1643	1398	1355	2497	2548	3394	2794	1953	1138	1470	2594	1306	3277	2098	2424	1894	2258	3688	2662	2037	2091	1891	1739	3928	1881	1494	15123	1132	1201	2884	2816	1907	2019	1574	1402	2668	3084	1130
pdxA		141	84	13	47	6	1101	1396	2114	1539	1902	1406	1188	1087	2291	2550	2483	1909	1477	881	917	1761	996	2451	1586	1908	1225	1391	2668	1543	1988	1868	1326	1179	2851	1418	1161	12087	873	1032	2361	2217	1282	1513	1166	1148	2215	2247	865
surA		699	557	122	418	246	4743	7860	4862	4016	4453	3028	4026	3660	4892	5175	8595	7380	4438	2435	2758	4917	2597	6036	3720	4282	3791	4611	12188	7530	4983	5175	4481	4046	6591	3505	3920	40637	3107	3023	6044	5636	4048	4407	2726	2583	5000	5743	2345
imp		1809	3141	1208	2628	1745	11381	17457			9493	6558	10033	9578	11284	13108	20002	17357	9652	5128	6396	11564	5722	13522	8479	10052	8802	9764	19555	17969	11906	11977	8895	8706	10976	6407	9995	84996	6156	6359	11853	11274	8608	9307	6500	6276	10038	11421	5762
djlA		219	447	288	222	146	808	1111	779	596	969	688	539	511	606	722	849	594	1238	549	362	629	449	986	660	811	846	836	902	496	575	636	649	640	961	750	501	5668	365	359	755	822	690	778	393	379	736	803	449
yabP		678	1966	362	1561	1098	496	1008	633	509	577	428	545	514	416	918	851	555	562	226	236	376	178	804	233	309	355	393	753	492	761	898	830	835	875	549	497	6061	586	585	749	496	387	411	248	202	970	926	260
yabQ		155	109	51	30	79	99	146	101	59	37	31	98	123	40	228	112	139	39	19	23	52	28	97	7	12	22	25	112	144	155	141	95	156	92	55	73	1507	105	109	67	57	27	25	25	23	132	101	8
rluA		41	85	5	76	70	255	390	509	423	377	266	200	160	239	309	1211	939	305	154	409	770	161	384	302	336	247	307	673	1126	265	262	278	231	814	499	173	2340	164	231	438	435	435	424	268	283	391	440	254
hepA		426	903	405	566	145	833	1222			1387	1178	622	667	1090	1187	4516	3404	804	436	2094	3505	548	1162	1064	1209	933	1159	2372	3742	903	1051	1009	922	3540	2006	654	11500	740	1093	1666	1757	1700	1568	1173	1103	1462	1696	1210
polB		92	598	262	383	191	1068	1263	661	621	2026	1398	967	910	1555	1705	3073	2658	1240	746	460	813	661	1493	1964	2427	1239	1449	2693	2541	1653	1761	927	856	1115	804	884	4084	338	294	989	1034	1478	1276	420	399	654	817	499
leuD		596	284	305	67	355	1459	12362	4542	3633	5131	4351	7544	7454	7344	8717	9265	7366	6841	4004	115	189	3524	8998	5157	5719	6492	7270	22637	17218	6996	7863	2917	2724	3501	2299	7313	14451	1521	1341	2321	2243	4172	4013	61	58	1937	1940	1454
leuC		537	209	232	113	134	2783	24754	10332	9363	9148	7231	14674	13386	14522	17387	21271	13604	9896	6655	225	296	9340	19012	11543	12124	12471	15846	54897	23140	13932	14983	5503	5148	7577	3955	14695	30864	3686	2822	5968	5594	6931	7175	117	91	4439	4825	3095
leuB		611	315	261	92	243	1467	14798	6165	5670	5513	4039	9244	8960	8113	9745	13452	8087	6543	4397	123	241	5201	11580	6529	7059	8793	10608	38959	10953	8298	9091	3913	3649	4068	2377	9179	20356	2303	1672	3799	3784	3871	4191	69	56	2778	3089	2076
leuA		876	1855	858	741	629	2375	25878	8858	7899	7081	4572	16798	16661	11794	17069	19159	11183	11055	5821	224	395	6226	12673	9660	10544	13151	14217	61435	11587	16615	16455	7266	7512	3518	2350	16625	35736	4203	2733	5883	5854	5355	6089	147	122	4772	5280	3504
leuL		99	614	280	275	586	46	186	170	37	5	9	92	109	64	79	53	69	26	18	1	8	20	57	17	10	21	22	118	80	62	69	56	106	64	23	51	1382	65	66	45	22	9	35	5	2	84	36	13
leuO		877	6530	860	1655	1930	404	436	59	43	59	33	109	100	103	132	159	113	142	61	39	66	51	147	86	77	74	76	154	112	108	130	100	85	63	55	98	852	59	80	84	49	60	45	34	22	124	132	54
ilvI		1069	1002	736	527	298	5278	11787	5586	4843	7694	5651	6703	6802	6727	7086	7115	4409	6828	3460	236	309	4665	11357	4117	4804	6108	7196	8659	3031	7461	7984	6096	5938	4763	3392	6533	42139	2669	2495	5533	5591	2202	3257	183	164	6108	6631	2941
ilvH		408	311	259	338	173	1309	2849	1600	1187	1355	1120	2006	1878	1740	2309	1821	1188	1353	592	54	84	1165	2548	714	772	890	1170	2477	985	2457	2433	1636	1600	1225	758	1871	13096	803	946	1574	1451	400	666	37	50	1686	1696	561
fruR		263	206	49	298	134	2112	3434			3268	1965	1936	1629	1786	1994	2561	2312	2432	1266	602	1099	912	2146	1638	2146	1534	1763	6547	3048	2775	2853	1584	1637	3180	2475	1820	29208	1558	1200	3609	3275	873	1015	3374	3065	1620	1716	1502
mraZ		171	626	415	122	70	2750	4040	1278	947	1523	1144	1618	1426	1735	2252	2306	2132	1538	755	763	1292	732	1742	1183	1497	1627	1554	3578	3115	1912	1688	1366	1495	1156	1004	1524	10140	1013	891	1226	1162	1046	1176	1017	1025	1171	1142	645
mraW		104	226	31	24	69	2582	3789			1253	889	852	917	872	1029	2575	2690	1380	746	817	1620	823	1860	1157	1354	1714	1940	3534	3432	843	933	909	908	1109	749	800	6341	490	415	1085	1127	1108	1210	937	833	985	1066	555
ftsL		51	63	76	167	50	443	585	214	155	169	98	209	189	182	265	621	650	191	77	226	459	132	440	127	151	149	212	910	839	193	231	234	248	229	79	188	1403	128	113	268	189	106	156	171	157	220	242	81
ftsI		349	514	113	194	223	3854	5533	1705	1336	2036	1494	1852	1523	2055	2232	4141	4343	2193	1195	1284	2281	1169	2777	1776	2135	2574	2933	4832	5366	1810	1863	1606	1855	2135	1546	1604	17164	1471	1426	1857	2107	1778	1930	1332	1193	1951	1889	995
murE		146	116	46	181	209	5702	7421	2711	2341	3417	2310	2483	2418	2957	3095	6332	6177	3197	1811	1918	3264	2141	5202	2723	3382	3350	4300	7342	6766	2692	2929	3115	2919	3134	2039	2503	16317	1376	1267	2660	2863	2419	2844	1817	1683	2483	2598	1220
murF		67	81	42	29	32	3549	4581	2197	1930	2608	1782	1360	1348	1925	2001	4387	4303	2229	1273	1604	2963	1815	3997	2326	2897	2549	3231	4778	4315	1552	1795	1635	1486	2625	1577	1369	9623	781	803	2205	2220	1880	2117	1374	1269	1889	2175	936
mraY		218	520	134	161	88	2239	3490	1987	1576	2368	1930	1381	1394	1836	1773	3179	3203	2422	1334	1102	1723	1610	3535	2297	2508	2443	2812	3965	3282	1808	1863	1949	1842	2482	1811	1356	10989	885	800	1862	2209	1864	2078	1020	1052	1905	2039	972
murD		444	269	126	95	300	2826	4296	1989	1755	2787	2027	1512	1440	2035	1984	3547	3663	2707	1465	1305	1902	1696	3747	2506	3057	2304	2840	4966	3871	1758	2099	2228	2154	3065	2046	1495	11601	1000	874	2370	2245	1960	2202	1116	1039	2169	2280	1021
ftsW		518	422	84	469	586	2341	3479	2604	2072	2777	2139	1759	1637	2856	2858	3763	3476	3092	1588	1431	2361	1862	4258	2877	3093	2467	3015	4948	3941	2379	2521	2527	2493	3408	2139	1662	15684	1278	1211	2781	2892	2057	2460	1350	1191	2949	2911	1204
murG		131	236	45	228	42	1581	2335	1623	1350	1896	1380	1130	1098	1385	1601	2423	2454	1726	836	1054	1705	1156	2322	1853	1851	1314	1687	3282	2554	1529	1551	1508	1559	2274	1214	1018	9854	708	769	1820	1863	1219	1376	841	776	1710	1904	660
murC		241	606	51	236	365	3000	4495	2863	2411	2936	2248	1611	1686	2202	2381	3366	3253	2773	1507	1638	2481	1806	3780	2682	3140	2650	3354	5172	3755	1977	2192	2253	2165	3684	2157	1642	14801	1158	1173	2856	2911	2239	2400	1397	1326	2730	3027	1226
ddlB		352	890	701	249	330	2382	3607	2043	1643	1914	1515	1624	1627	1845	2306	3065	3170	2041	1003	1224	1999	1292	3136	1813	1937	1558	1823	4248	3474	2000	2290	2467	2434	2844	1670	1469	15583	1114	1173	2441	2127	1533	1729	1015	985	2409	2601	853
ftsQ		135	136	30	281	106	2221	2974	2284	1799	2177	1537	1665	1617	1982	2471	3981	4067	2110	1067	1158	1959	1463	3410	1833	1962	1728	2015	4829	4110	2248	2278	2013	2095	2746	1555	1636	14635	1184	1101	2390	2434	1698	1831	1074	1061	2634	2748	834
ftsA		613	867	749	740	1068	5472	6908	3458	2648	3162	2568	4101	3773	3980	5033	6715	7210	3734	1871	1654	3095	2184	5658	3023	3395	3469	3732	8105	6994	4686	5026	4725	5083	3649	2531	3792	34154	2310	2439	3483	3235	2553	3035	1792	1580	4186	3795	1541
ftsZ		863	518	270	357	201	11761	15142	5496	5059	5577	3955	5401	5062	5211	5300	15013	16334	6852	3206	2905	5442	5014	11181	4883	5737	5789	7333	17714	15633	5267	6004	6612	5810	7147	4167	5234	41381	3199	2770	7601	7048	4224	5211	2928	2584	6091	7056	2976
lpxC		1858	746	1125	84	586	31020	42918	12741	10485	21433	16015	21001	19581	21170	19926	23787	22116	26820	12858	13067	21593	8434	25557	20795	25459	21528	26029	41650	27531	18001	22047	23361	21691	19225	13233	20822	115250	7544	8141	14010	13413	12127	14101	9019	7591	13244	14190	7884
secM		316	228	126	109	183	1969	2541	2343	1746	2445	1685	2039	1685	2473	3004	2204	1484	2223	1040	1688	3001	1037	2490	1787	1991	1538	1824	2500	1252	2754	2747	2286	2242	2682	1650	2003	15465	1186	1442	1989	2136	1133	1395	1632	1421	2167	2070	1021
secA		1947	2346	1032	1212	1506	5970	8853	10254	8455	13938	10596	6688	6615	8393	10829	7841	4989	11670	5328	6437	10950	5501	12192	8476	10270	7539	8879	13081	5392	9858	10540	10211	9668	17070	11436	6683	72913	4817	6260	11435	11081	6660	7887	7319	6508	11814	13245	5933
mutT		16	58	14	15	5	229	269	353	315	325	284	246	241	284	484	350	234	213	112	235	327	96	334	186	218	139	162	350	153	375	393	416	429	643	373	243	2889	213	203	352	298	129	162	175	160	388	346	128
yacG		64	70	73	130	19	437	515	267	244	174	159	279	249	286	373	589	445	227	93	256	466	131	349	107	122	156	231	432	298	301	305	298	301	459	172	298	2803	181	199	331	264	111	169	199	151	312	292	99
yacF		69	115	103	99	46	1108	1285			642	464	416	439	475	550	1241	927	595	301	600	1047	332	758	386	434	465	608	700	547	463	482	414	443	671	389	409	3641	238	301	611	618	413	427	461	398	572	635	351
coaE		350	451	176	499	117	859	940	313	249	343	249	506	384	377	505	930	723	394	199	219	508	257	628	232	287	304	420	585	521	427	474	449	460	387	220	451	3391	254	273	384	359	238	242	288	233	375	422	228
guaC		501	1287	607	641	647	2977	5363	2170	1946	945	746	1818	1830	1849	2021	2025	831	2663	1206	906	1630	980	2563	821	1022	1420	1571	1528	454	1618	1799	1164	1304	1521	1064	1742	29703	1782	2167	2622	2304	1266	1758	1292	1055	2702	2666	2518
hofC		249	411	134	294	221	83	135	117	88	81	66	68	40	97	97	118	78	93	32	48	108	44	107	56	64	64	60	94	73	72	63	58	64	121	76	49	750	55	67	103	119	71	55	62	63	126	111	31
hofB		248	176	55	397	63	137	203	157	125	192	114	87	92	114	138	155	153	197	97	102	130	97	203	205	265	176	170	200	113	101	111	87	89	171	103	80	921	70	60	122	174	123	139	111	88	144	143	91
ppdD		89	178	23	118	19	15	27	25	30	22	25	18	23	27	27	39	34	24	11	15	37	12	41	33	39	12	12	32	20	37	33	23	20	28	26	31	234	12	16	36	43	22	23	10	16	41	18	14
nadC		249	380	117	180	185	1678	1939	886	718	1166	815	914	886	982	1172	1253	787	1347	629	453	781	673	1539	778	894	1114	1148	990	442	949	975	943	820	933	750	874	6531	483	511	949	1131	726	800	631	552	993	989	418
ampD		49	34	9	14	85	392	423	272	161	348	213	173	215	278	267	412	416	340	184	163	234	191	350	295	332	313	334	455	337	267	260	163	144	219	164	209	1502	113	85	223	261	291	291	201	193	282	266	144
ampE		179	803	291	318	604	476	562	353	256	292	234	246	264	289	348	570	464	403	211	140	203	222	562	307	331	279	294	612	500	253	292	239	251	280	188	243	2058	187	157	318	380	217	313	163	151	412	416	211
aroP		1187	708	179	292	366	10760	15182	6682	5823	5664	4380	6311	6905	4681	6138	9190	6175	11938	4908	824	1407	7171	16598	2521	3251	6931	8377	14035	9530	5549	6452	5294	5373	6660	4439	6761	47794	4887	4243	8636	8163	2518	5106	268	240	11468	11784	4220
pdhR		226	598	215	311	153	2473	2871	4237	3262	1037	1038	1125	1243	1250	1475	980	677	2157	997	2971	5527	604	1287	1562	1859	1079	1243	688	483	841	833	877	806	1590	1068	1146	22108	354	1100	1222	998	3272	3688	474	427	1933	2045	2206
aceE		7710	2843	2963	831	2364	67078	66431	35055	30481	15873	14325	20743	20116	25136	27706	14086	10374	25846	13627	46531	87825	12140	29384	22148	26430	19566	24306	30616	14236	15634	16803	15295	14634	19438	11268	21884	174804	6608	8927	21849	19774	32558	40704	43214	40618	20620	23896	14190
aceF		2395	837	942	319	494	34645	34856	17147	15031	11761	9898	12741	13040	14360	15229	8689	6794	16140	9243	24603	40206	6878	17954	14123	17661	13177	15740	22216	10187	10175	12066	10605	9887	12646	8075	13268	115220	4459	5175	14029	12353	20639	25802	30246	27451	11829	13671	8263
lpd		3130	2111	1762	693	1021	22027	25225	31250	27693	22340	16260	23856	21811	18478	23056	14046	11459	13478	7277	20012	36737	8310	19688	18192	22836	16541	19444	39614	15855	22521	24388	14683	13520	32380	20208	23869	226819	7888	12663	23636	20861	16227	19451	35558	32889	17593	20225	15226
yacH		348	1443	125	1095	338	161	238	179	146	249	131	146	137	177	167	338	295	240	122	103	149	150	279	262	302	230	281	327	301	150	150	140	125	153	118	102	1110	61	90	143	163	167	204	82	87	162	167	104
acnB		754	442	1146	243	388	3156	6285	31196	27814	42933	26673	25018	23582	22423	24660	16622	20814	5375	3487	9214	16422	12955	29784	24658	29319	19103	24392	94461	47494	29547	31739	17009	13816	53122	31581	25076	194514	11147	13422	30365	31691	5930	7166	16895	16542	19528	22950	15667
yacL		155	227	116	286	277	606	678	307	299	260	213	399	396	265	447	862	1142	208	82	197	311	244	513	149	186	232	266	1054	1398	407	442	348	434	419	250	361	3692	196	280	350	280	180	220	284	256	336	300	118
speD		1604	5001	1654	1825	1539	3875	5028	4902	4244	2011	1539	3338	2896	3957	5521	1922	1134	2781	1160	1767	3572	1920	5610	2126	2543	2579	3050	4380	1336	3762	3799	2995	2994	3123	1846	2992	32791	2185	3616	3476	2707	1854	2462	2245	1921	3513	3817	2706
speE		802	768	317	304	336	2427	4299	5025	4108	2132	1564	2442	2175	3773	4419	1523	808	2603	1189	1643	3611	1521	4518	2195	2767	2046	2658	3218	989	3143	3086	1950	1917	2856	1841	2206	27885	1902	2759	3076	2969	2010	2472	2066	1880	3148	3216	2536
yacC		372	181	123	128	104	743	937	1464	1111	1590	1078	1727	1605	2084	2508	1899	1044	2575	1255	595	1085	869	2260	1906	2178	1754	1919	1615	695	2116	1987	1428	1498	1749	1197	1722	13586	1209	1496	1791	1916	1332	1471	1024	927	2210	2111	998
cueO		558	851	222	407	208	3021	3205	3069	2557	1933	1820	2309	2278	2561	2543	4369	3373	2663	953	388	659	949	2151	2258	2951	4301	5362	4555	3824	2270	2487	1950	1806	3604	2498	2249	23584	406	1817	3760	3807	1031	728	303	256	1421	1452	1297
gcd		347	964	411	518	586	162	379	3427	3062	1329	1020	999	1106	1781	1989	8716	11049	901	445	2472	4041	3194	6977	2263	2724	10024	12079	6687	13138	1480	1626	951	650	2074	1302	1154	5983	583	607	2089	2239	8165	6825	748	762	6045	6617	1176
hpt		575	744	275	450	272	1695	3445	1387	1150	783	696	986	926	1038	1218	1265	894	1672	817	930	1755	702	1631	1093	1246	1211	1237	1262	677	889	1125	1150	1232	1075	924	894	12559	706	945	1164	1015	775	1043	1495	1287	1531	1363	1229
can		1016	261	596	263	168	2550	4483	6933	5470	5577	3690	8353	7984	5978	6640	8682	5925	8352	4589	3092	5400	3376	9153	5188	6385	12111	12859	9904	5181	6464	7019	6689	6795	5355	3711	8262	50468	4036	4932	5586	5979	9302	10898	5903	5427	7276	7452	5322
yadG		410	615	480	424	293	1015	1309	694	597	465	370	736	678	642	943	1532	1151	706	350	385	718	542	1133	479	537	665	837	1467	1315	762	809	718	697	741	434	780	5954	529	570	829	694	549	637	824	796	1062	1116	356
yadH		424	253	300	507	217	838	1118	524	401	379	313	341	439	356	352	1130	922	672	268	246	362	425	821	405	435	529	642	1191	1154	384	388	391	432	602	374	352	3649	227	265	598	566	453	545	580	579	701	699	296
yadI		137	151	27	108	68	130	169	167	127	154	106	149	142	151	209	323	302	212	106	76	125	103	231	151	170	109	120	578	505	161	173	149	156	208	148	143	1520	96	108	171	181	136	149	146	115	199	185	95
yadE		392	693	210	539	238	241	409	463	312	560	370	383	382	449	587	898	597	567	255	274	571	253	650	438	441	358	402	592	378	489	615	433	495	471	359	394	3405	280	247	502	516	411	426	309	256	616	610	249
panD		582	344	91	176	298	3962	6246	1192	838	396	479	1357	1073	975	1157	974	563	1828	801	454	931	537	1607	441	474	811	1013	813	365	722	1075	1520	1641	904	569	1006	12752	833	1036	911	770	493	810	771	578	1013	716	753
yadD		318	1184	551	469	501	430	538			187	166	540	522	318	538	494	398	334	156	76	113	234	450	174	202	237	222	527	349	515	553	521	681	331	263	483	7196	440	444	389	376	134	237	119	133	429	325	153
panC		190	71	95	240	370	6993	7117	2162	1784	1315	1076	1680	1883	1704	1913	2481	1591	2269	1060	1414	2306	1127	2833	1244	1472	1565	1968	2309	985	1659	1776	1923	1898	1682	1009	1695	20054	1089	1267	1989	2036	1134	1603	1210	1052	1682	1761	1265
panB		233	294	23	222	84	5321	4994	1460	1304	904	792	990	928	948	1143	1418	865	1428	695	1248	2074	684	1694	852	1112	1080	1360	1340	547	938	1109	1275	1204	1264	813	1003	13466	762	811	1516	1346	794	971	880	811	1049	1206	990
yadC		1952	12247	2052	4575	3337	314	718	117	82	81	60	134	117	89	189	231	181	142	41	82	149	30	120	63	89	73	77	194	152	169	165	126	139	109	89	117	1593	147	150	128	91	81	107	131	78	201	171	97
yadK		314	1159	153	977	290	65	167	17	7	10	4	20	28	9	18	45	50	23	3	13	34	4	21	4	8	6	13	46	45	15	24	18	23	18	13	23	205	17	15	15	7	5	11	22	8	35	16	10
yadL		684	197	411	1804	878	57	141	17	11	15	9	24	42	10	20	64	62	23	6	17	38	11	24	9	7	9	20	51	53	17	19	21	16	18	10	26	212	21	20	20	23	13	12	19	22	33	25	8
yadM		633	5583	161	1905	1066	65	175	9	7	8	9	50	37	15	41	55	46	12	11	17	39	5	24	11	5	17	13	35	51	29	37	30	32	19	8	52	223	23	24	22	14	4	11	11	13	22	23	9
htrE		2068	5684	1961	5734	4643	209	522	93	78	35	34	88	79	54	85	371	229	103	48	26	43	30	116	31	35	61	53	175	251	110	131	114	154	121	80	97	1196	114	105	109	98	50	65	45	36	190	174	51
ecpD		584	852	408	886	1070	33	44	198	149	11	7	26	17	11	31	35	19	21	7	15	20	3	27	11	16	7	12	27	21	19	29	16	33	31	14	25	353	25	28	18	17	6	18	14	12	27	33	9
yadN		682	3798	1320	3597	2152	15	26	21	23	10	7	13	9	11	25	19	8	7	4	19	22	2	11	12	15	2	2	15	20	15	13	9	21	23	21	8	185	19	24	13	13	10	16	9	10	30	34	19
folK		475	2324	74	594	59	132	257	407	331	162	129	97	129	152	206	173	79	208	108	261	362	89	207	118	156	99	125	98	65	131	144	174	183	311	222	124	2024	92	164	256	218	101	191	139	134	262	247	192
pcnB		302	57	80	33	106	3583	7369	5607	4951	3167	2658	2192	1883	3498	3609	2716	1397	3284	1446	3776	6487	1396	3483	1904	2362	2063	2680	1802	1296	2656	2860	2493	2471	5721	3356	1995	31148	2139	2287	4279	4542	2183	2719	2665	2409	3375	3963	2754
yadB		132	85	11	77	104	107	194			390	248	102	145	172	180	538	322	215	112	201	326	114	267	241	251	207	239	369	444	201	213	197	204	735	424	118	3474	153	144	464	453	360	348	345	337	297	356	236
dksA		428	421	143	88	128	5436	8242	3375	2676	2688	2091	3246	3053	2569	3051	10939	14429	3872	1638	2114	3203	1533	3725	1661	2386	2924	3325	10742	16386	3838	4188	3874	3891	4287	3444	3122	51359	2310	2860	4100	3616	4154	4475	8367	7474	2470	2631	3245
sfsA		270	485	270	242	163	1314	1507	763	481	499	473	1119	1076	750	812	4623	6219	862	410	314	575	461	1126	591	591	913	1048	3940	7792	1183	1266	1072	977	793	631	1109	9054	649	564	984	1017	1247	1515	627	526	829	736	443
ligT		49	38	0	7	22	256	349			157	132	102	103	138	144	166	125	163	64	123	259	110	227	110	125	121	152	187	115	117	90	102	100	161	102	102	1000	62	48	181	164	83	120	161	132	178	173	81
hrpB		169	432	91	269	208	1443	1511	837	738	1054	736	542	537	638	707	1144	750	1021	525	719	1093	661	1286	814	932	870	1050	1110	672	575	609	605	667	1030	678	502	5238	388	343	927	995	757	823	625	528	766	877	496
mrcB		233	442	163	458	94	2427	3464	2019	1685	2247	1777	1494	1424	1818	2126	3068	2026	2446	1302	1351	2347	1353	2997	2127	2445	2134	2579	3016	1736	1611	1880	1740	1798	2817	1894	1528	14503	1137	1050	2402	2496	1753	2019	1155	1006	2151	2363	961
fhuB		74	178	10	32	7	312	387	910	784	43	43	173	228	133	211	327	209	81	35	188	345	95	248	71	63	51	73	332	223	193	188	223	221	1384	1029	164	1204	77	209	691	1005	1060	1459	385	397	801	750	415
hemL		176	129	154	94	55	6014	7745	2004	1863	1805	1342	1728	1876	1825	1864	4026	2949	2606	1288	2791	4788	1350	3201	1810	2125	2006	2469	3456	2704	1512	1634	1850	1780	1638	1204	1983	13240	799	856	1942	2090	1344	1750	2203	2224	1467	1611	1374
clcA		224	796	77	143	837	698	1002	620	480	841	531	741	758	639	775	3372	3602	786	365	390	621	426	1104	538	617	1011	957	2932	4894	938	958	608	663	804	669	658	7391	539	420	1090	1197	1101	1202	668	629	926	801	568
yadR		437	235	80	42	34	4440	5704			1792	1806	3464	2960	2680	3059	2996	2227	4206	1898	1041	2232	1670	4050	2302	2650	2497	2838	4187	2535	2272	3053	4132	4574	2291	1881	2797	24194	1807	1907	1712	1764	1455	2074	814	623	2665	1892	1826
yadS		57	35	5	89	36	173	345	209	179	232	182	137	140	207	263	260	137	255	110	196	348	95	321	238	274	115	140	201	110	169	199	207	242	300	170	141	2157	150	137	312	279	130	162	158	136	255	261	146
btuF		61	197	104	149	216	304	407	339	243	203	168	201	217	277	356	342	199	245	107	220	391	197	457	255	273	216	282	286	118	266	301	272	265	349	167	237	2195	185	203	356	338	142	188	193	199	273	312	141
pfs		159	182	145	123	129	4364	6076			1289	986	1571	1567	2013	2083	1984	1395	2543	1245	1182	1992	853	2357	1330	1514	1604	1889	2956	1631	1574	1674	1673	1579	1741	1080	1559	14870	907	1177	1589	1440	1425	1614	1354	1250	1516	1636	1043
dgt		484	763	155	517	464	1640	2086	620	502	831	601	1140	1278	688	1002	1496	1385	1000	482	366	600	465	1414	474	562	995	1121	1337	847	932	969	964	839	520	378	1138	5913	317	371	641	533	342	446	512	518	767	796	442
degP		376	777	141	881	473	5939	8520	1433	1208	2228	1423	1576	1567	1383	1422	3024	1525	1851	846	1208	2021	1149	2436	1417	1670	1228	1623	5807	2206	1344	1469	1921	1817	2795	1791	1527	16416	774	582	2195	2286	950	1161	1468	1335	1589	1913	743
cdaR		379	834	162	376	538	332	354	243	182	918	521	737	630	401	373	1038	1277	377	212	88	148	106	224	381	452	125	161	2682	1474	1252	1278	593	644	1224	922	641	9257	535	306	1340	1057	125	169	464	401	174	210	331
yaeH		750	979	527	511	650	4868	3512	833	646	1132	685	1679	1592	677	1069	7716	11265	1528	700	249	398	687	1992	731	779	1119	1129	8197	12053	1743	1804	1521	1461	1048	782	1556	17365	883	742	1515	1379	1144	1224	591	564	1174	1104	720
yaeI		319	381	98	350	126	70	75	137	130	240	147	83	82	112	165	175	113	138	73	79	125	97	260	129	143	68	101	183	96	131	127	121	120	177	129	76	1172	86	91	159	166	71	115	86	108	313	314	47
dapD		549	144	158	82	107	10145	14276	8636	7395	3578	2719	6248	5937	4829	5261	5920	3666	7947	3679	2704	4741	3752	9665	2774	3432	5051	6246	8471	3268	5579	5939	4843	4750	4470	3284	6147	64326	4380	5829	6853	6443	3661	4920	4548	4021	8532	9226	3840
glnD		618	450	254	784	727	1721	1907	1151	998	1125	890	1017	996	1066	1242	1866	1553	937	595	928	1780	3043	6292	1097	1156	1287	1559	2237	1187	903	918	900	795	1015	628	1051	5490	412	456	1037	1115	747	868	489	509	2933	3453	467
map		518	591	380	410	198	4667	6469	3751	2843	4595	3666	5713	5862	4359	5183	2833	2228	5939	2472	3998	6945	2094	5267	3447	4355	6130	7234	5373	1936	4419	4594	4613	4501	4286	3058	5781	31590	1864	2818	3502	3567	2228	2707	3489	3211	3002	3109	2219
tff		229	71	72	24	90	2256	4505	7642	2783	398	685	5544	3724	11177	14387	1605	1047	530	220	2354	6630	1032	2237	413	247	394	292	3857	2401	7804	7294	2747	4594	3090	1243	4212	75667	5196	7692	3108	2060	274	591	3589	3208	5029	2682	333
rpsB		2505	596	1248	154	434	30066	66156	31251	25860	17815	14194	20685	19178	29991	30010	15859	9138	24789	11359	33354	53875	11094	30643	13393	17450	15552	18218	34070	16741	23400	24703	21468	20199	33259	18336	19793	224204	17031	19078	30413	27561	15693	18885	35008	30919	27262	29654	14566
tsf		2266	825	580	310	555	14102	23944	15073	12422	9573	7871	9116	9211	10334	11310	8327	5379	11114	4889	16473	25270	5724	14662	7391	8613	6433	9544	15975	8091	9620	11020	10818	10612	16977	10406	8645	116481	7307	9079	14146	12158	7165	8601	17815	14824	13812	14886	8524
pyrH		587	505	303	310	101	2832	4293	3916	3124	1885	1526	1946	1892	2547	3784	1800	1202	2641	1216	3046	4730	1237	2812	2233	2538	2013	2239	2545	1039	2471	2640	1762	1774	2532	1667	1758	25864	1798	2256	2997	2775	1480	1832	2482	2253	2753	2968	1890
frr		2016	919	849	229	363	10080	14271	5603	4920	5321	4005	6192	5928	5506	7223	9493	7880	7146	3556	4924	8633	2980	8612	3554	4700	5362	6033	9532	8036	6882	7515	6084	5818	5750	4073	6125	56883	4591	4335	6772	6199	4442	4982	5333	4400	5934	6458	3758
dxr		347	527	145	385	186	845	1099	871	779	1167	980	682	629	863	901	1920	1467	1097	570	716	1173	624	1350	1037	1199	1184	1326	1775	1722	767	892	992	866	1607	1079	741	7010	571	555	1091	1143	922	1086	610	602	987	1166	644
ispU		361	338	242	323	214	2289	3869	3748	2876	4484	3474	2824	2730	4281	4735	3832	2686	4270	2006	1988	2834	1548	4447	3302	3820	2497	2656	6055	3133	4703	4918	4063	4362	6628	4777	2577	52019	3620	3345	6440	5710	2488	2836	2589	2228	4954	5241	2849
cdsA		300	504	103	210	146	1322	2431	2376	1860	2215	1737	1005	1267	1627	1643	2283	1829	2168	1072	1180	1820	1228	2379	1788	2089	1366	1568	2960	1839	1635	1739	1579	1735	3400	2421	1029	19931	1274	1155	2994	3167	1350	1657	1494	1356	2349	2513	1608
yaeL		669	476	343	341	220	5292	8304			6828	4856	4698	4751	6169	6771	7288	5076	6163	2922	2883	4367	3313	7584	4207	4921	4531	5539	9714	5189	6526	6551	5731	5587	9770	6829	4687	69174	3964	3802	8626	8906	3635	4495	3919	3838	7040	7624	3344
yaeT		2961	6147	1636	1466	678	14647	25674			17693	12494	16162	15387	17084	17727	24772	18297	14654	7898	9281	15830	8611	23943	11834	14005	11945	14058	38739	20235	19831	21785	19130	17747	28135	16017	15552	195458	11665	11157	25138	22500	10213	12310	10849	9897	19988	21434	8708
hlpA		367	190	246	35	135	4104	7530			2615	1916	2733	2603	2250	2917	5168	4075	3409	1600	1909	3352	1807	4962	2008	2212	3433	4855	7902	4899	2993	3541	2832	2813	5137	2467	2707	30342	2277	1901	4506	4019	2816	3575	2684	2332	4501	4605	1730
lpxD		1316	658	463	786	283	6412	10294	6616	5663	5916	4516	4667	4947	5887	6131	9668	6724	6842	3435	4999	9376	3876	9930	4749	5449	6049	7489	12008	7341	5908	6643	5990	5791	11441	5616	4795	59416	3750	3837	9108	7876	5183	6134	5742	5083	8007	8755	4129
fabZ		219	125	63	138	50	3344	5556	3150	2534	2250	1597	2051	1958	2550	2715	3073	1953	2569	1134	1926	3041	777	2399	1195	1518	1594	2018	3464	2092	2620	2635	2592	2511	3761	2124	1904	23907	1533	1758	3150	2745	1637	1944	2387	2210	2379	2632	1390
lpxA		411	176	147	775	35	2684	4393	2852	2412	2195	1606	1631	1572	2009	2015	3176	2090	2327	1295	2370	4077	755	2146	1194	1577	1573	2034	4009	2519	1848	2137	2738	2516	4727	2460	1650	22938	1391	1424	2954	2813	1799	2131	2182	1994	2136	2348	1347
lpxB		158	649	79	341	180	1001	1396	2067	1708	1986	1620	836	847	1225	1221	2290	1407	1775	970	1188	1826	581	1397	1494	1832	1193	1376	2283	1498	1323	1321	1483	1490	3223	2212	842	12700	779	829	2070	2236	1292	1583	938	846	1447	1478	1160
rnhB		39	36	0	7	4	297	375	810	580	569	464	325	347	440	511	812	370	466	237	516	900	307	571	501	501	281	332	645	320	504	519	542	478	1228	498	322	4217	293	281	769	807	325	406	403	350	572	597	307
dnaE		393	738	126	249	205	3430	4907	6104	5153	6395	4743	3588	3394	5345	5776	6028	3432	5026	2702	4556	7064	1990	4618	4019	5051	3175	4148	5791	3700	5277	5348	5212	4977	9800	5778	3609	40209	2906	3275	6730	6143	3508	4163	3805	3402	5743	6265	3079
accA		828	839	423	257	383	4476	6582	3530	2992	2728	2220	2953	2671	2974	3279	4887	3612	3542	1476	3268	5721	1767	3925	1997	2197	2231	2837	4176	2843	3163	3414	3375	3262	4475	2395	2974	28894	1736	2080	4107	3600	1730	2036	2975	2632	3178	3320	2018
ldcC		594	2302	503	2013	1045	434	510	663	513	569	410	690	670	491	480	5886	8297	399	214	223	411	357	977	841	927	873	967	4617	8736	1034	1141	705	575	746	506	716	5931	404	319	990	1016	1811	1492	179	159	704	724	397
yaeR		100	238	32	78	32	128	239	131	109	73	64	148	145	134	137	706	895	92	50	68	115	70	205	131	133	143	183	463	861	121	153	126	150	154	84	133	1412	77	84	177	147	176	153	111	93	146	136	63
tilS		134	35	15	33	48	686	1094	569	481	536	356	252	276	368	327	852	762	435	221	419	746	265	594	489	645	481	602	606	687	254	310	298	237	490	368	255	2507	194	169	527	592	521	447	484	411	392	441	281
rof		153	84	95	41	20	460	514	110	99	128	93	163	153	96	86	813	993	221	124	78	153	86	230	91	117	173	208	558	950	129	162	199	182	142	89	142	1083	72	81	162	130	179	207	111	100	166	129	77
yaeP		170	169	103	97	307	904	949	302	181	104	153	306	344	210	237	1305	1768	303	103	99	178	241	480	170	143	258	301	1093	1670	275	315	365	385	210	169	329	2079	151	136	247	258	176	316	299	250	331	263	106
yaeQ		187	856	132	60	78	345	528	378	268	296	252	231	239	228	298	503	470	357	158	196	408	217	468	227	256	253	325	452	452	251	297	283	257	438	285	236	2631	150	164	331	348	201	269	249	241	349	360	188
yaeJ		21	15	0	8	6	129	159			115	100	153	153	127	253	506	405	110	41	127	252	108	268	88	76	123	175	426	435	201	236	175	188	188	80	155	1078	77	90	202	152	172	126	94	99	208	181	61
nlpE		321	456	292	255	93	515	883	451	355	499	348	491	503	430	567	1784	1695	480	225	311	545	306	806	379	436	725	869	1465	1772	535	638	569	541	482	323	475	3343	246	210	509	490	611	604	248	250	508	491	202
yaeF		194	1008	136	251	207	100	146	182	134	215	183	161	140	186	240	503	346	173	80	101	206	72	215	145	174	149	159	292	303	218	228	174	174	268	182	101	1602	121	114	200	215	153	188	102	85	235	188	79
proS		281	299	188	396	105	9981	17349	6490	5718	5195	4193	4322	4515	4812	4884	6899	3647	7106	3600	5099	8841	3235	7574	3031	3760	4863	6045	5427	2894	4474	5049	5293	4926	7064	4630	4300	46075	3218	3064	6926	7275	3834	4910	4774	4207	5201	5975	3173
yaeB		73	78	41	82	68	481	885			452	345	231	231	297	337	747	399	371	212	466	658	237	580	310	327	333	361	329	243	305	347	388	365	698	415	227	3178	212	200	547	630	342	379	359	298	542	577	240
rcsF		16	27	35	71	135	1677	3443	878	711	496	403	571	508	745	830	1009	583	517	254	475	845	449	968	431	416	488	549	631	282	711	685	589	542	905	575	516	6734	532	555	958	945	517	577	564	487	1036	979	372
metQ		1724	2387	1718	1020	756	12075	20879	8205	6757	5231	4161	9691	9122	5343	9384	4734	1831	9095	4191	1738	3265	5299	14468	2883	3975	6400	7926	5056	2204	7747	8774	17641	14541	7878	5135	8986	104394	5608	5859	8188	7653	7880	7487	774	610	7135	7721	4743
metI		183	801	71	824	220	1645	3365	612	547	577	446	1069	835	587	977	843	198	921	445	457	905	702	1749	402	504	810	952	447	223	685	816	1631	1183	407	319	878	6392	348	280	577	750	1095	1157	205	170	357	411	381
metN		132	287	251	478	159	4053	7294	315	282	295	217	940	748	441	560	792	150	562	307	699	1287	580	1425	346	391	945	1079	224	125	299	392	1290	766	120	84	770	2753	174	129	228	250	995	853	287	238	148	181	295
gmhB		345	1418	568	251	280	1726	2304	901	749	1554	1102	1091	1020	931	1051	1355	1078	1758	843	399	711	555	1423	945	1364	1404	1536	1517	641	1091	1111	1127	972	1110	1011	975	7203	500	574	1071	952	967	1203	564	503	961	1014	719
rrsH		3	3	1	1	1	3	7	5462	1923	1	2	0	1	4	0	0	0	0	0	5	7	0	1	0	0	0	0	1	0	0	0	1	5	197	33	32	848	14	6	301	409	5066	6476	261	7614	91	405	611
ileV		0	0	0	0	0	0	0	0	0	0	0	0	0	0	0	0	0	0	0	0	0	0	0	0	0	0	0	0	0	0	0	0	0	0	0	0	0	0	0	0	0	0	0	0	0	0	0	0
alaV		0	0	0	0	0	0	0	850	558	0	0	0	0	0	0	0	0	0	0	0	0	0	0	0	0	0	0	0	0	0	0	0	0	1207	1131	106	6837	285	705	324	552	199	340	183	133	357	445	301
rrlH		91	126	15	134	1	809	1166	13052	4308	277	386	182	126	273	207	30	8	123	77	133	276	8	25	203	156	240	248	18	7	180	212	199	386	1376	1320	188	12112	602	771	884	1286	8487	12246	1090	19099	437	1422	1320
rrfH		0	0	0	0	0	0	0	0	0	0	0	0	0	0	0	0	0	0	0	1	1	0	0	0	0	0	0	0	0	0	1	2	0	0	0	0	13	0	0	0	0	0	0	0	0	0	0	0
aspU		3	0	0	41	0	273	511	393	266	188	121	127	94	136	211	42	22	148	86	163	207	61	95	66	89	133	157	26	17	140	137	143	164	399	347	126	3026	172	264	177	306	158	149	149	120	172	184	154
dkgB		476	1610	364	1169	566	498	348	298	271	131	108	932	833	209	284	298	216	242	123	452	592	92	317	145	168	84	113	269	192	217	262	300	296	252	214	822	3848	325	355	386	304	154	213	209	149	254	283	195
yafC		414	622	332	1849	1172	640	763	218	173	147	75	161	190	124	158	370	318	176	102	194	254	100	223	116	151	152	190	305	196	161	173	188	216	130	69	169	1223	121	91	174	154	111	142	255	238	170	136	92
yafD		206	531	90	328	75	2114	2824	815	650	1286	896	1168	1193	907	1016	3380	3030	2044	877	479	744	562	1303	1391	1575	2176	2612	3261	2704	1103	1113	1298	1115	682	457	1293	4291	425	273	915	858	1762	1740	717	645	841	956	419
yafE		283	147	333	358	94	189	280	263	175	398	292	246	257	265	262	762	545	475	235	131	225	107	259	349	412	361	469	698	569	279	335	337	334	267	160	201	1602	130	117	263	256	440	426	148	139	286	287	110
mltD		751	610	220	556	577	7145	14292	10376	7537	12534	9928	5728	5733	12254	14938	9323	5256	17733	10117	2757	4557	2734	6754	22982	28310	4333	5548	10556	4312	13716	13887	12278	13904	10848	8659	5677	104089	6051	6628	8823	10796	9686	9931	1480	1400	8009	7898	11298
gloB		1515	4825	1297	2459	2886	966	1428	501	394	438	358	988	855	583	971	1934	2451	839	315	302	483	188	1001	451	515	390	525	2006	2338	1298	1379	1233	1358	576	387	900	7927	453	654	670	368	351	461	443	331	979	836	396
yafS		398	608	72	415	243	518	719	365	293	445	336	445	394	368	563	735	667	553	269	222	396	227	631	379	420	337	365	737	538	525	634	552	516	530	280	450	3890	301	327	476	405	263	324	265	263	514	507	298
rnhA		50	342	38	29	37	350	557	455	362	430	370	419	383	349	564	595	394	706	314	220	349	227	619	467	570	433	488	560	270	451	530	563	574	560	403	427	4098	287	341	530	493	386	456	364	306	526	546	332
dnaQ		176	526	772	701	319	1412	1954	858	691	729	562	864	817	612	841	1733	1153	1135	500	472	738	462	1104	763	819	852	929	1210	892	891	952	1102	1090	881	723	754	8720	606	578	1020	896	858	1162	532	406	958	957	701
aspV		17	106	7	6	22	97	96	238	133	50	59	27	20	65	72	23	16	30	9	33	38	12	8	35	12	4	8	14	21	33	28	24	26	169	182	9	968	68	105	53	142	18	34	75	41	62	65	44
yafT		894	2252	1670	2232	981	69	88	126	121	103	53	40	43	27	95	47	31	65	14	103	135	6	53	35	37	23	35	33	26	60	73	62	69	161	139	37	1252	109	187	76	105	46	53	112	80	123	137	117
yafU		1527	4284	1508	3193	3610	19	29			16	9	12	11	5	34	18	17	23	2	15	15	2	21	3	12	10	11	13	20	25	36	22	20	24	33	12	302	21	38	31	17	6	15	12	15	38	35	23
yafF		46	212	46	242	76	12	10			3	7	7	17	18	15	38	48	6	1	9	20	4	14	8	7	6	8	26	36	18	20	5	24	4	6	4	129	7	13	10	4	1	11	6	3	20	14	3
yafV		235	234	64	421	80	536	676	313	255	456	307	360	363	291	310	1242	1221	625	311	129	154	273	571	364	436	552	600	836	1069	369	401	273	266	270	264	304	2234	142	137	330	349	409	539	181	178	336	358	228
ivy		416	146	288	612	482	1600	4526	757	577	808	627	1774	1516	1060	1583	2570	2336	986	395	385	736	691	1644	1067	1319	3348	3655	2806	2238	1636	2070	1782	1859	491	474	1512	11410	923	555	1068	1053	2082	2468	428	391	722	648	703
fadE		139	404	113	398	133	193	276	374	395	1051	429	693	612	293	322	2738	2621	199	123	80	151	186	495	1374	1804	353	445	21637	23681	894	969	442	379	1052	757	623	7649	232	138	877	945	411	311	640	608	214	259	368
lpcA		339	162	210	143	143	2593	3331			1052	840	1355	1305	1129	1243	1864	1327	1598	732	817	1438	817	2089	841	1001	1551	1728	1915	954	1154	1289	1608	1553	1287	920	1378	12758	872	691	1524	1293	913	1175	1282	1129	1142	1253	933
prfH		1	26	1	86	6	710	844			505	370	477	564	500	639	856	610	665	314	490	807	357	858	385	439	492	664	876	410	527	590	636	597	27	22	456	210	12	11	39	33	47	47	19	13	37	54	10
pepD		1377	774	774	685	539	10051	9920	3168	2767	3060	2255	2935	2909	2833	3071	5765	4260	3859	1811	2924	5449	2152	5635	2346	2699	3213	3896	6292	4245	2754	2951	3338	3023	2948	1783	2994	27596	1580	1820	3911	3169	3020	3721	4426	3970	3337	3754	2171
gpt		251	108	97	147	36	2319	2857	1661	1285	527	587	305	295	782	672	115	48	630	283	479	926	135	298	305	390	360	380	96	57	366	474	705	775	1288	1388	280	11870	774	945	800	928	585	777	479	394	571	514	860
frsA		351	999	131	771	487	1523	1768	819	695	637	505	386	460	449	441	1010	836	670	322	522	758	349	1003	575	665	646	802	983	570	381	432	568	530	830	455	438	3805	268	288	579	629	614	709	363	332	595	650	336
crl		130	121	98	50	53	698	1098			636	963	1118	1378	732	825	1267	1095	834	435	261	410	547	1509	1278	1269	1135	1265	1309	831	893	1233	1498	1359	1014	873	883	15179	429	505	780	826	622	1051	1449	1047	1099	926	712
phoE		657	2035	724	2243	3838	88	201	381	329	154	85	174	133	129	188	144	101	71	32	81	115	32	147	97	113	68	65	119	68	184	232	100	142	73	44	132	1078	84	96	76	53	72	60	130	117	200	167	50
proB		184	288	85	225	42	2876	4946	1540	1340	1010	736	1018	1032	1110	1186	2294	1210	1727	870	1115	2013	1034	2372	806	845	1311	1584	1586	1034	1070	1028	1081	1050	972	675	1052	8968	654	591	1601	1616	1003	1203	1256	1188	1509	1738	734
proA		468	503	345	245	383	3146	5560	1823	1529	1454	1018	1570	1504	1556	1559	4041	2990	2264	1232	1123	1872	1019	2630	1198	1424	1676	2119	3217	2577	1739	1808	1735	1743	1257	848	1654	12101	806	863	1592	1822	1256	1534	1131	952	1612	1701	841
thrW		249	1021	8	413	201	1022	1278	695	335	379	546	966	898	1941	2350	652	1093	1036	491	1365	2625	319	1196	388	273	636	635	1110	950	1086	978	721	1043	561	608	754	6483	365	837	423	378	164	366	466	283	859	516	244
hemB		364	285	389	299	232	2231	2509	1246	1078	1864	1463	2085	2037	1985	2136	1899	1268	1790	800	2066	3497	920	2455	2018	2514	2863	3044	2701	1355	1757	1821	1763	1544	1401	908	2070	9056	513	754	1031	1081	991	1173	2072	1792	1173	1191	903
ykiB		1071	3111	1639	4873	4304	12	6			12	6	23	15	10	32	40	13	11	4	11	8	3	36	9	4	6	3	24	7	27	34	27	44	2	1	16	20	2	1	3	0	1	0	1	0	6	7	0
proC		257	678	9	435	229	481	788	668	539	397	294	226	249	270	415	406	279	230	146	286	418	185	463	268	356	286	328	302	243	327	285	246	219	511	356	242	4200	356	326	580	525	276	351	486	437	501	511	436
yaiI		272	483	76	175	168	298	409	504	364	997	673	449	489	430	490	551	314	1027	426	215	404	383	758	567	589	641	659	607	246	470	551	708	562	729	595	420	3809	252	217	502	601	481	591	370	266	539	623	345
aroL		174	163	37	150	0	2080	3310	3366	2593	2310	1767	4592	4545	3702	4276	1058	464	3253	1352	1113	2086	1721	4154	1376	1552	1669	2186	3066	2144	3555	3525	2055	2205	2984	1995	4687	29234	3558	3565	3863	3761	590	1383	682	621	5326	5176	2666
yaiA		326	200	303	207	161	546	719	1311	876	981	774	5266	5623	1645	2852	10843	16661	1179	452	460	857	909	2432	1419	1666	2676	2764	19840	32260	5254	5851	2790	2871	1412	827	5230	21987	1721	1793	2108	1664	1008	1313	199	163	2429	2048	817
aroM		629	1085	647	1866	938	403	573	1213	1020	1632	1195	2027	2187	941	1363	6513	4097	1136	553	516	736	454	1228	1202	1547	1265	1452	7311	7739	2762	3385	1929	1970	2301	1543	1955	13112	1688	1262	2852	2484	1161	1212	306	248	1857	2052	1164
yaiE		161	470	70	20	196	1815	2575			933	767	933	887	805	933	2224	1976	1854	797	312	524	499	1303	541	608	582	743	2046	2048	981	996	1014	1015	1000	652	946	6996	549	684	913	923	581	808	494	479	1010	1038	646
ykiA		286	1614	425	1247	694	212	486			192	108	208	162	152	237	387	238	219	88	49	118	74	254	74	105	129	154	328	230	207	222	202	252	203	103	189	1388	130	105	169	176	96	113	83	62	199	184	83
rdgC		150	378	153	147	232	1528	2141	871	711	577	489	648	617	628	881	540	304	706	254	698	1345	352	728	508	596	611	728	500	228	621	671	713	719	926	672	631	6553	452	585	775	690	449	539	688	653	626	655	596
mak		191	106	15	66	230	538	707	306	298	193	116	270	264	166	198	1495	1632	254	104	169	220	174	328	153	188	278	352	884	1218	285	344	240	223	213	159	228	2554	136	105	371	376	232	264	222	202	189	160	200
araJ		106	204	123	158	235	338	530	239	195	349	247	217	206	236	232	591	464	546	278	110	153	147	437	259	293	372	415	370	384	181	250	241	229	256	194	187	1643	123	149	198	255	292	381	127	100	294	314	163
sbcC		388	705	342	836	283	846	1236	819	742	691	521	477	436	453	656	610	394	638	364	502	995	464	821	515	620	439	567	760	298	515	599	554	491	884	589	456	5269	365	408	747	823	451	567	549	486	634	746	468
sbcD		303	361	165	512	352	518	769	348	319	316	254	232	196	267	269	487	376	277	143	290	547	182	417	240	294	265	313	341	310	234	216	246	234	438	258	215	2362	184	170	388	350	307	338	242	249	347	365	226
phoB		177	711	185	95	364	376	746	151	124	123	80	151	128	136	169	476	447	143	76	125	198	109	294	111	114	144	149	307	326	173	163	181	176	152	102	114	1433	109	84	187	198	157	163	100	96	171	148	76
phoR		196	309	157	246	254	286	459	181	155	161	91	133	138	137	162	603	456	231	121	133	216	112	259	148	170	212	226	371	369	130	168	207	180	211	147	130	1492	122	100	220	285	230	238	105	102	185	223	119
brnQ		218	898	276	429	86	2966	3548	1076	842	1097	849	400	429	599	688	654	469	1623	819	632	1007	547	1110	1639	1634	1471	1623	868	455	370	442	377	413	969	885	420	9102	389	640	766	1066	2343	2701	708	632	859	884	943
proY		377	652	135	504	171	799	1553	728	624	837	657	405	373	735	715	553	288	842	422	773	1264	472	1047	734	806	728	843	517	253	472	493	479	482	849	614	407	4559	358	361	662	704	1110	1127	509	476	794	806	497
malZ		177	195	133	220	103	943	1397	413	352	1639	897	3392	4038	650	667	4061	2994	569	327	229	352	262	604	748	814	424	512	1974	1109	2079	2212	1759	1541	447	295	3607	3248	143	282	360	432	397	441	142	157	632	684	318
yajB		26	48	1	50	5	149	226			295	163	474	459	200	193	732	560	181	96	101	172	97	235	214	226	140	177	560	457	343	434	343	318	227	130	454	1412	92	90	210	193	296	338	62	66	207	245	96
queA		94	88	23	20	27	488	937	1616	1149	1278	997	451	407	1216	1485	453	194	929	386	1218	2051	387	825	1151	1345	692	836	384	171	809	794	716	706	1696	1119	429	7869	532	696	1176	1281	833	865	806	680	1122	1125	800
tgt		1711	1237	684	494	210	3880	7594	5162	4201	4150	3366	4620	4045	5914	7140	2210	1348	3887	1745	4861	8665	2166	5986	2982	3596	2343	3060	5893	2386	4762	4940	4305	4390	5994	3372	4127	50124	2715	3722	5438	4585	1771	2459	2390	2295	3880	4068	2086
yajC		511	443	130	63	45	5678	9692	3847	3118	2021	1951	5439	4832	4914	5402	2938	2158	3877	1313	3124	5834	1688	5380	1261	1499	1585	1685	7507	3268	5357	5514	4732	5095	3852	2069	4865	64726	3433	4500	4914	3397	961	1606	2885	2608	3796	3747	2168
secD		760	720	894	372	233	4652	8855	7417	6410	6120	4618	5716	5153	6849	7481	5391	3045	6632	3219	6714	11649	3838	9566	4294	4911	4396	5403	8856	2874	6716	7462	6781	6701	9498	5037	5296	73378	4830	4841	9170	7561	3278	4455	7191	6239	7694	8557	3844
secF		547	330	443	747	383	2527	4980	3841	3220	4696	3557	1968	2034	2954	2807	2956	2396	4746	2416	2999	5180	2047	5070	3331	3953	3174	3741	5668	3029	2769	2940	2635	2599	5443	4186	2057	31919	1823	1897	4291	4681	2750	3598	3616	3276	3852	4075	2925
yajD		372	1027	149	250	145	1041	1387	640	505	401	307	504	578	332	733	1001	500	487	204	340	568	263	617	212	311	369	380	676	275	634	682	752	757	577	425	533	8663	612	603	826	662	227	292	423	319	696	654	327
tsx		510	581	364	760	674	8924	16757	5815	5130	17655	9620	3119	2805	4521	6422	4872	3179	5820	2779	4013	7266	2029	5722	1876	2342	2296	2752	3328	1863	3922	4296	5973	5702	19196	12333	3059	19208	1616	2545	2556	1905	858	1082	16918	14805	3438	3788	2366
yajI		526	2913	335	1609	954	146	229	81	66	165	115	161	143	157	254	343	302	207	91	57	77	84	221	236	301	261	266	322	287	169	234	218	224	101	74	164	1089	64	57	85	87	152	135	52	52	113	97	49
ybaD		175	107	100	208	224	1410	1608			541	501	643	578	588	657	886	725	514	342	498	931	464	1138	681	748	592	650	986	461	613	703	671	691	806	449	571	5468	406	397	763	643	436	524	441	467	700	715	358
ribD		164	53	10	55	32	1615	1776	1197	961	1236	900	814	863	843	1145	1622	1137	874	556	975	1827	757	1833	1108	1277	979	1202	1758	728	935	965	954	843	1457	892	874	7870	513	532	1332	1379	857	975	824	773	1194	1387	596
ribE		420	227	135	109	71	1559	1680	1837	1369	1407	1045	847	786	1049	1462	903	518	717	405	1188	2672	634	1225	547	649	548	687	1032	390	1032	1053	822	868	2299	1242	797	10822	738	980	1724	1740	699	846	887	818	1456	1447	707
nusB		291	353	35	144	72	2120	2709	2216	1776	1314	1142	1317	1239	1460	1846	1255	818	992	583	1452	2412	718	1837	668	801	875	954	1669	663	1385	1701	1804	1833	3508	1799	1342	20947	1245	1615	2461	2171	904	1119	1155	1076	2058	2178	892
thiL		122	199	74	198	23	1163	1383	1105	939	813	600	368	399	617	721	720	432	513	329	613	1146	407	937	465	516	537	607	704	349	546	517	456	415	1520	815	389	5763	392	471	1002	1136	468	542	537	523	902	918	530
pgpA		50	49	40	73	18	1352	1756	980	755	1137	932	877	846	1165	1103	1749	1536	1669	706	504	978	835	1931	1128	1306	1109	1229	1756	1341	1028	1083	998	958	1278	921	863	7954	551	584	1074	1182	934	1044	532	515	1243	1339	642
yajO		487	317	97	172	100	1123	1090	1023	804	771	536	972	971	820	984	7194	7820	811	363	435	724	576	1336	913	1066	1121	1411	5478	10322	1355	1543	1162	915	1243	840	1019	7806	702	479	1349	1240	2407	1969	373	332	1104	1090	525
dxs		577	186	193	170	181	2816	4849	3209	2691	4459	3320	2748	2582	3597	3945	4600	3465	3453	1881	2727	4931	1564	3924	4059	4891	3250	3915	6741	3942	3890	3893	2740	2714	5395	3381	2790	29338	1852	1648	4313	4182	2213	2487	2679	2481	2610	2845	2048
ispA		100	269	288	627	248	1765	2631	1612	1366	2250	1521	1253	1237	1513	1979	1989	1176	1445	837	1465	2904	850	1926	1996	2358	1489	1950	3055	1413	1739	1804	1355	1288	2706	1438	1219	14714	875	741	2300	2167	875	1045	1602	1437	1252	1469	923
xseB		43	69	7	8	4	929	1143	673	445	588	517	757	665	997	1364	774	536	468	216	601	1077	311	863	449	499	386	499	1594	732	1169	1088	677	745	1141	598	717	8517	595	558	1066	841	194	294	580	562	660	631	272
thiI		705	970	104	605	399	1227	2602	1943	1661	1767	1472	918	895	1477	1755	1079	579	1506	745	1699	2747	654	1758	1183	1485	1004	1221	902	551	1130	1323	1492	1501	3035	1879	905	13931	907	1125	1954	1796	1093	1246	1019	870	1728	2023	1002
yajL		15	9	0	43	10	530	668	240	237	219	178	156	164	144	176	383	436	331	130	242	351	130	303	220	276	340	442	537	524	131	162	158	132	256	131	142	1073	58	87	194	204	266	252	200	201	199	184	132
panE		216	398	195	250	223	924	1221	480	399	506	380	448	469	484	584	815	875	457	206	561	1003	300	719	457	537	652	810	1008	1106	401	458	380	380	448	230	469	3032	200	199	359	339	424	455	456	392	386	404	245
yajQ		1025	229	241	312	228	6607	7843	2451	1960	966	869	1978	1962	1825	2100	4045	3580	2601	1148	1839	3083	732	1829	775	1002	1157	1244	2968	3242	1571	1734	2278	2428	1820	1339	1807	29385	1530	2235	1950	1585	1282	1733	2229	1885	1508	1438	1996
yajR		257	525	211	453	248	439	667	704	643	1317	921	336	302	601	756	366	210	402	188	612	940	264	659	540	604	433	485	405	238	612	588	494	516	1066	720	300	4285	299	327	665	753	237	335	598	522	581	625	393
cyoE		649	219	710	570	129	621	2474	8563	7059	9588	8457	5640	5464	9895	9849	4286	3537	2980	1430	6650	11040	4884	11932	6462	7873	8678	10559	21003	8280	9220	10583	7195	6951	11236	7375	5483	69807	4371	4494	8612	9075	3967	5570	8728	7733	7710	7460	4906
cyoD		191	335	393	184	219	88	478	2793	2199	1289	1428	1395	1298	2558	2544	1163	891	409	186	2151	4083	1310	3758	982	1107	1175	1627	6039	1908	2298	2815	1940	1985	3722	1309	1437	18717	1055	1149	2893	2262	465	925	2550	2115	2536	2496	786
cyoC		303	197	197	138	131	228	897	4831	4031	5527	4048	2487	2831	5129	4731	2064	1417	1032	540	4273	7202	2594	6502	2917	3350	3622	4972	9645	2711	5288	5115	2829	2780	6688	3315	2644	36626	1996	2042	4937	5024	1320	1978	4910	4583	3946	4481	2043
cyoB		1112	1216	1484	746	896	613	2469	23945	21330	23044	17329	12815	12279	28206	27966	11129	6998	6279	3198	23118	43392	14950	35317	16715	18820	19877	24838	44092	11360	23870	24807	15070	14329	30619	15123	12678	151791	9873	10570	26939	23622	7554	10760	23553	22426	19994	23304	11764
cyoA		1136	998	3051	1317	1010	494	2060	18444	15947	19132	14963	13842	12979	26049	27328	10005	5714	8511	3750	17131	32817	10955	28792	12644	14759	17998	20284	33994	9016	25337	26562	16849	16806	23705	13300	13389	177017	11470	12603	22497	17749	7415	9965	18286	16528	17120	19425	10851
ampG		202	836	233	848	364	498	756	1566	1324	1725	1261	609	663	1008	955	913	327	1414	681	1115	1822	566	1196	677	808	667	832	528	149	769	786	754	798	1936	1253	561	7523	478	556	1555	1649	583	790	1083	1013	1169	1201	788
yajG		369	563	163	375	122	1989	2832	2011	1591	1402	976	1733	1406	1582	2205	1365	658	1142	519	1209	2587	784	1718	412	471	649	797	822	278	1633	1575	1456	1502	1883	1074	1572	15110	1111	1200	1877	1621	479	594	1186	1202	1283	1427	659
bolA		502	541	229	456	626	2221	3169	1386	1027	1444	937	2491	2282	1268	1479	24185	39712	2093	913	465	716	598	2231	940	1240	1678	1743	18036	43299	3098	3542	2537	2327	1716	1618	2424	19370	1427	1205	2737	2253	5672	4982	639	526	1995	2019	1228
tig		2520	1873	1054	1006	519	14026	32549	19591	17388	17414	12658	15258	12950	16837	19893	12576	6526	19172	8371	19876	34845	7551	20444	9853	12197	9702	11731	20602	8203	18224	20014	16697	16255	26244	16398	14178	201578	12712	14202	22762	18812	9655	12646	22335	19718	18495	20492	12818
clpP		729	412	322	166	292	6202	8088	3173	2658	3533	2455	3672	3456	3120	3846	9389	9613	3828	1882	2983	4938	1842	5817	3427	4018	3491	3620	10629	10341	3855	4233	3471	3273	3134	2027	3434	24346	1892	1729	3523	2984	3503	3747	3151	2854	3742	4063	1773
clpX		2275	1794	948	655	992	9556	13288	5897	5006	7244	4776	5809	6323	5347	5701	23791	25599	7810	3993	5731	10018	3744	9474	6242	7264	7151	8514	24507	28639	6546	7524	6810	5982	7491	4816	6105	46980	3564	2857	7117	7457	12051	10543	5705	5186	6717	7914	3436
lon		1805	1507	989	890	646	10626	15052	5884	4960	6220	4572	6054	5915	5390	6416	9667	7416	6771	3241	7820	14560	3389	8204	3346	4008	4664	5716	14807	10429	5938	6622	5506	5252	6755	4196	5967	47160	3579	3839	6593	7011	4974	5792	10999	9797	4907	5672	3832
hupB		2656	1760	2145	860	1710	12089	24521	8802	6132	9092	6989	11352	11235	4614	8171	9397	11924	13399	7257	3312	4385	3587	9257	5426	7138	8389	8667	26249	16656	12271	16817	11926	12769	11681	11760	9234	204743	10862	9101	12834	11491	4238	7124	9620	7220	8061	7013	9830
ppiD		1308	854	728	1033	529	5730	9725	4662	3982	5003	3615	4213	4035	3944	5277	5330	3286	5391	2523	3749	6743	3154	7391	3152	3665	3985	4837	6762	2762	4599	4944	4494	4553	6495	4300	4143	46672	3120	2975	5948	5319	3141	3931	3777	3439	5395	5897	2947
ybaV		51	239	103	44	14	83	110	102	71	102	89	82	76	73	109	133	192	124	55	55	105	45	156	70	87	70	100	701	641	141	151	95	107	149	80	102	1278	62	86	127	145	54	64	72	55	129	145	46
ybaW		157	757	61	89	76	40	67			72	52	108	85	49	61	1204	1681	58	26	22	64	28	96	87	86	69	67	1802	4476	208	202	144	134	215	186	94	1781	135	71	288	245	303	193	30	25	100	104	66
ybaX		32	108	33	94	43	867	1365			283	239	423	420	328	314	519	436	680	308	262	510	322	753	354	403	603	675	757	528	348	414	494	513	360	369	404	4651	306	318	408	454	457	513	504	448	512	441	352
ybaE		456	1072	106	514	338	204	281	119	101	236	134	152	137	121	134	395	390	248	129	55	92	123	319	159	206	162	187	828	597	184	212	159	166	174	124	148	1617	97	66	247	201	102	127	178	173	198	167	93
cof		282	600	337	441	199	360	495	188	152	307	251	204	239	244	220	392	276	419	212	86	154	208	480	220	273	330	331	333	231	244	243	304	305	303	215	236	2459	209	153	291	360	255	312	145	138	344	321	151
ybaO		82	786	76	87	60	351	458			298	232	342	343	439	510	587	674	376	172	193	369	306	665	246	293	412	551	641	650	379	392	333	310	121	121	374	1216	99	110	141	173	151	170	213	202	228	172	65
mdlA		124	297	161	716	179	572	807	318	295	872	665	630	555	697	674	1709	1709	947	514	539	904	607	1371	846	937	1017	1173	1578	1407	623	716	749	735	409	330	548	2635	200	204	470	484	399	556	352	335	509	549	233
mdlB		202	361	52	507	420	501	656	347	254	896	678	288	361	435	433	1079	1180	884	442	358	620	519	875	824	993	804	966	1195	996	390	436	487	416	462	368	320	1793	128	115	429	474	409	442	270	232	448	449	191
glnK		180	177	2	222	38	356	55	479	390	120	477	35	21	509	719	30	22	466	167	12	14	10056	21486	24	18	24	20	19	13	45	49	170	134	13	10	16	513	58	63	164	78	17	9	1	2	16089	13432	16
amtB		208	336	187	619	369	1004	446	1007	834	677	1491	117	118	598	726	289	186	2110	835	113	181	26575	48525	282	306	247	331	326	205	169	154	247	263	155	124	111	1233	106	130	556	311	193	216	93	99	31156	32608	130
tesB		54	127	144	289	191	551	688	357	283	355	289	251	295	293	341	886	822	373	187	286	484	734	1596	318	384	385	388	1790	1735	306	387	345	333	272	266	222	2725	189	174	350	306	539	591	321	275	2061	2143	164
ybaY		153	191	102	117	41	206	484	1091	787	393	298	447	568	261	358	5827	5020	547	217	251	475	401	992	1357	1802	2020	2233	2203	4373	543	600	484	407	506	394	541	2758	237	176	783	1017	4881	3813	220	205	642	756	623
ybaZ		4	85	16	12	7	231	303	109	97	82	91	128	149	120	122	414	296	183	96	52	122	117	308	164	192	219	262	391	299	159	158	130	124	113	73	124	803	81	38	120	136	238	213	73	64	106	149	65
ffs		10	2	0	2	1	38	51	166	82	30	42	8	10	38	31	15	8	12	17	46	40	6	6	30	20	4	11	5	10	33	24	15	24	97	112	8	537	21	35	27	120	27	27	68	75	26	12	11
ybaA		200	1135	152	461	163	28	49	111	96	74	61	48	63	92	95	805	920	77	26	162	202	32	68	123	129	127	93	509	1183	99	125	119	94	109	96	50	722	62	64	129	135	768	625	48	45	80	84	45
ylaB		961	2197	767	1073	1451	297	395			308	213	305	330	265	347	1337	1293	387	173	181	325	159	468	214	220	420	426	891	1276	388	453	331	320	403	358	368	4276	351	308	533	488	466	458	499	475	394	426	262
ylaC		302	732	172	490	189	98	147	488	374	371	251	351	320	328	384	531	351	228	70	212	379	160	453	208	228	388	373	448	298	336	477	297	341	452	299	293	5353	367	412	464	331	238	263	1410	1185	603	562	381
maa		762	2362	227	1683	1657	426	525	825	650	682	455	832	730	528	1031	1505	1064	477	181	344	705	316	1145	249	346	267	327	738	934	754	805	775	949	1053	561	767	7698	1087	1318	868	792	397	433	1506	1222	1748	1732	544
hha		1518	2028	1259	465	1618	1095	1853	1735	1605	1937	1132	2313	2191	1020	3144	4312	3361	1170	534	544	1152	785	3669	684	1027	787	1071	2036	2358	2120	2509	2968	3245	2544	1522	2400	24024	2625	3451	2406	1434	1459	1003	823	609	5441	4982	1063
ybaJ		1639	1687	658	2985	1412	1523	2325			2336	1561	2011	1960	1101	1991	5533	5490	1554	753	435	649	993	3192	1139	1388	1193	1390	3258	4609	1837	2061	2323	2622	1998	2036	1942	22276	1979	2320	2027	1984	1972	1958	520	442	4963	4632	1536
acrB		1183	686	612	680	382	10354	19474	7534	6508	9877	7568	8249	8053	10340	9971	17504	13454	11476	5114	12888	21562	6018	15628	7491	9982	8579	11104	16903	13221	8363	9302	9378	8863	10129	6170	8224	54077	3732	3951	9651	9289	6019	6938	7502	7012	9113	10666	4610
acrA		417	338	226	299	228	6721	12213	4083	3660	3979	3010	6331	5681	6924	8353	10394	7422	4544	2038	6997	12632	3420	8295	3041	3915	4087	5408	8422	6603	6528	6782	5979	6020	4094	2180	6094	36289	2683	2965	5132	4480	2573	2970	4310	3918	5171	5471	2127
acrR		863	1711	324	521	891	1093	1659	1012	823	870	641	1524	1538	1410	1870	2411	1626	1181	532	493	881	569	1886	738	752	814	822	2182	1732	1916	2019	1853	1879	1140	689	1518	15013	1186	1165	1420	978	733	888	751	624	1745	1529	619
kefA		1224	2951	951	1786	1393	2040	3563			2509	1925	1323	1289	1664	1932	1728	817	2962	1522	1080	2051	1208	2891	1181	1339	1667	1857	1588	671	1614	1782	1892	1931	3196	2241	1299	16918	1474	1397	2646	2722	1842	2211	1088	950	2876	3087	1140
ybaM		48	109	32	45	2	80	148	75	50	74	60	125	93	55	133	136	114	95	33	55	70	40	147	64	67	77	88	173	113	93	138	128	149	106	71	86	1058	61	63	89	94	45	63	50	43	114	85	36
priC		45	8	3	2	13	249	363	180	141	221	173	116	139	105	131	309	230	182	108	108	194	149	303	168	222	227	293	310	218	120	134	131	134	188	171	99	1067	70	43	186	210	146	143	132	110	132	163	121
ybaN		191	111	224	382	193	178	282	588	417	886	690	396	461	555	587	420	360	1104	593	213	393	481	996	754	906	831	880	708	404	450	442	348	321	796	657	399	2871	240	307	626	748	882	1129	262	208	798	778	352
apt		318	190	138	51	131	1909	5445	2509	1984	1791	1503	1226	1351	1958	2465	748	314	1986	934	2210	3590	823	1814	1090	1358	1575	1812	788	187	1274	1327	1422	1455	2390	1848	1201	15712	898	1244	1847	1810	1129	1512	1394	1237	2001	1796	1192
dnaX		14	89	19	68	104	1946	2778	3100	2514	4347	3196	1713	1690	2555	3129	2793	1587	3026	1842	2712	4623	1538	3568	3279	3989	2657	3021	3038	1327	2318	2398	1997	2074	4979	3262	1774	18106	1409	1462	3200	3454	2619	2784	1633	1547	3275	3576	1660
ybaB		206	170	236	141	79	2158	2949	1095	874	408	473	1133	857	872	1490	1042	676	427	205	1072	2314	618	1292	374	377	359	559	1737	990	1144	1286	1084	1121	1610	564	1043	10377	788	975	1447	923	321	403	947	826	1360	1323	351
recR		132	49	51	62	30	1894	2242	1329	1158	1057	812	605	689	783	921	1251	874	822	433	1199	2330	604	1367	670	880	641	889	1693	1017	736	738	820	768	2331	951	636	8584	460	520	1328	1501	680	822	1141	1155	1163	1258	594
htpG		573	1277	264	945	700	9995	10160	2904	2453	2654	1773	3342	3167	2826	3063	2569	2359	3353	1524	6015	11065	935	2372	1567	1969	1597	1846	12008	5392	3036	3534	2001	1713	2867	1946	3214	30512	2424	2507	4197	4499	2192	2749	14052	12476	1232	1500	2546
adk		526	591	269	150	242	6220	14210	4985	4102	3810	2686	2825	2427	4759	5753	3738	1541	5755	2130	4350	8235	1903	4362	2609	3191	3831	4560	3928	1278	4927	4906	3410	3634	3330	2403	2667	27303	2375	2615	3676	3476	2386	2832	4523	4083	3402	3629	2761
hemH		78	237	49	132	284	386	541	318	251	224	144	187	237	141	168	1094	1116	258	112	331	487	145	352	125	156	184	237	626	840	233	263	214	221	196	131	203	1631	108	102	259	284	223	246	219	206	181	176	182
aes		94	291	111	172	149	103	136	79	57	70	41	92	71	57	74	235	238	75	32	70	111	38	113	47	57	37	56	226	261	102	99	85	85	69	47	65	661	46	38	66	75	43	61	48	59	62	63	38
gsk		396	533	97	433	243	775	1598	1641	1370	1312	970	802	691	1187	1430	996	720	1156	562	1122	2084	518	1345	1081	1253	709	858	1103	796	968	1035	1114	1217	1803	1130	772	11110	658	787	1240	1199	825	911	753	686	1263	1365	719
ybaL		329	835	99	667	290	2150	3397	1711	1374	4055	2905	2744	2540	3126	3429	5862	5818	2453	1005	2983	4577	2330	4988	3475	4368	2507	2995	8108	6998	3177	3427	2692	2779	2417	1543	2556	14899	851	915	2036	2527	2583	2511	934	907	2344	2487	1461
fsr		251	1793	273	1086	497	336	961	187	168	131	104	111	104	92	115	182	136	186	90	203	293	104	260	95	142	147	178	162	128	117	135	109	122	143	106	81	1263	100	85	171	130	144	193	194	155	236	220	115
ushA		899	1344	387	1082	519	1792	2309	916	735	696	433	1078	908	639	873	3326	3708	750	306	455	826	686	1591	407	542	777	885	2565	3218	1032	1145	883	864	626	486	1038	9519	573	468	1114	1003	594	722	486	453	824	771	648
ybaK		87	103	46	88	142	420	1331	219	177	195	138	235	181	211	305	388	311	257	135	194	361	102	401	141	142	326	354	331	313	200	241	141	148	163	100	199	1513	89	111	204	154	175	197	215	136	275	274	127
ybaP		197	291	124	247	133	442	586	433	342	767	560	332	347	452	584	485	374	678	359	283	491	339	802	562	777	859	820	574	358	425	378	300	278	382	354	391	2070	162	189	385	440	488	586	347	302	596	567	243
ybaQ		634	688	329	213	795	1561	2753	748	655	1177	958	1531	1432	1122	1683	1922	1380	2246	1070	535	716	738	2587	1391	1682	1569	1777	1966	1199	1456	1648	1737	1805	759	560	1508	7049	726	594	997	789	1306	1426	668	552	1934	1819	579
copA		872	310	144	396	352	18040	12783	6950	5639	5256	4378	3946	4458	4260	3915	6518	5285	9836	3846	567	845	1794	3745	6408	8751	14509	15383	8585	5171	3878	3624	3264	2963	4799	4529	4281	39224	415	2343	5227	6192	3979	2630	577	481	1937	2236	2522
ybaS		522	487	139	605	686	2129	1247			274	158	407	402	314	382	5417	4149	567	296	46	98	240	537	253	293	4175	3449	1685	3298	1060	1230	390	299	53	39	457	627	186	35	312	268	6065	5478	39	27	126	133	48
ybaT		195	897	234	286	1010	779	519	253	178	213	125	171	197	155	182	3364	2756	412	245	44	87	181	364	207	279	2414	2222	949	1823	418	543	229	203	85	76	189	730	90	54	228	266	4147	3928	39	48	147	142	53
cueR		24	18	0	11	51	584	691	229	167	195	132	224	212	198	236	1225	995	304	145	100	190	205	403	198	248	486	588	609	755	285	323	210	170	207	128	253	1311	137	88	268	245	935	783	111	107	206	230	105
ybbJ		17	6	2	21	3	147	183	102	100	109	99	56	55	74	75	385	507	112	57	69	85	70	153	119	139	159	178	327	448	70	73	58	56	131	86	58	508	46	34	115	131	326	264	41	58	101	117	57
ybbK		188	307	180	550	217	759	985			325	226	231	256	315	386	922	1250	290	141	157	311	195	438	425	512	290	324	1017	1354	361	392	261	270	548	347	246	3338	219	228	444	399	414	437	163	147	419	465	267
ybbL		271	1050	143	1117	107	375	544			93	70	162	131	154	212	227	193	143	57	103	196	71	206	73	81	128	133	166	104	152	166	154	148	158	89	137	1631	138	137	209	154	65	106	186	129	182	213	98
ybbM		172	297	25	259	234	331	421			118	66	145	131	129	170	246	213	156	43	119	183	80	219	70	94	131	104	223	124	151	160	150	185	137	99	127	1417	99	131	181	119	95	121	141	145	179	184	97
ybbN		52	136	50	75	8	1828	1937			238	159	366	463	300	347	800	898	447	202	465	880	159	385	201	243	309	354	1288	1156	310	363	189	200	709	522	381	7723	578	652	964	1083	692	845	1639	1502	850	943	611
ybbO		55	132	30	41	69	72	96	412	322	22	24	21	21	24	50	68	56	36	16	33	58	22	55	31	30	25	42	85	54	26	26	22	36	385	187	26	2631	171	189	456	408	257	294	321	302	496	520	172
gcl		484	837	317	374	405	3973	6025	42	28	2103	1496	1731	1755	1498	1844	5880	4353	2605	1160	1589	2696	1575	3607	1970	2344	1990	2358	4860	3649	1932	2064	2460	2220	28	32	1634	237	11	16	41	47	75	71	21	25	53	63	20
hyi		629	981	468	304	182	1790	2821	19	9	693	553	1105	880	653	1033	2503	1783	942	457	430	985	450	1452	671	863	729	813	1801	1491	1118	1462	1451	1368	8	2	953	98	5	12	14	4	21	10	8	6	12	15	4
glxR		40	2	2	1402	0	58	86	14	14	17	15	53	48	37	70	104	63	22	14	17	39	8	60	15	17	15	15	71	67	60	94	61	77	15	9	34	106	7	11	21	19	13	9	6	11	13	12	8
purK		26	138	31	64	32	2231	4070	2979	2549	1574	1347	631	598	1441	1459	722	278	1729	870	171	301	735	1422	1516	1858	1059	1499	503	209	900	915	731	707	3415	2134	636	12226	784	1051	2227	2745	542	1064	136	127	2173	2511	1469
purE		6	13	20	14	6	1145	2153	1645	1350	796	687	362	362	964	965	333	103	845	410	119	160	346	684	815	932	522	719	268	80	600	644	552	503	2045	1250	362	8551	522	702	1318	1533	361	599	89	89	1222	1321	802
lpxH		166	107	9	40	7	290	526	769	617	545	429	353	325	546	509	673	333	597	309	509	884	269	680	462	520	361	478	434	196	415	439	399	451	825	486	333	4111	265	299	736	804	433	506	509	427	640	700	372
ppiB		1053	1763	498	1209	597	7047	11236	6022	5146	2766	2787	5141	4503	4657	6578	4478	2924	4545	1734	3718	6700	1566	4776	1939	2710	2941	3178	4345	2498	5186	4958	4773	4957	5149	3942	5167	65614	3950	6972	5795	4816	2470	3584	5604	4627	5206	5568	5176
cysS		362	296	114	192	69	2514	4136	1695	1398	1055	888	1133	1085	1350	1545	1151	525	1247	540	1555	2737	700	1957	751	887	1120	1271	960	407	1231	1163	1403	1409	1466	1084	1136	13482	904	1022	1312	1170	636	855	1360	1187	1259	1342	909
ybcI		71	144	49	166	18	22	37	90	76	72	61	24	32	47	64	68	37	53	42	68	143	65	81	98	90	51	65	59	24	47	64	49	49	81	69	28	636	20	30	67	78	41	66	36	33	62	71	25
ybcJ		21	23	30	12	0	159	188	143	88	21	32	67	62	80	79	109	83	60	18	34	64	48	114	34	37	37	58	123	58	80	77	78	99	183	50	50	1019	65	94	113	112	25	51	42	30	105	123	31
folD		384	71	122	228	158	3770	4670	2307	2064	1927	1476	1365	1306	2014	1759	1763	1197	2446	1204	499	1033	994	2368	1673	1991	1604	1816	1877	727	1582	1696	1621	1510	2414	1769	1366	14591	1081	1118	1883	2084	1150	1597	465	426	2055	2106	1258
sfmA		536	2471	996	1516	526	24	38	23	6	9	6	5	3	14	12	91	52	16	3	5	6	2	19	14	13	8	18	30	67	9	20	15	17	14	10	14	153	7	8	20	12	20	11	4	2	12	17	11
sfmC		430	2103	617	1928	1410	21	33	7	3	5	4	6	9	16	15	25	20	10	6	4	11	5	7	7	8	4	6	16	12	15	21	14	10	2	5	5	89	7	5	6	5	3	4	2	6	10	10	2
sfmD		1163	2868	1500	6244	3365	115	222	68	47	51	35	35	22	43	40	111	61	51	23	32	56	33	87	42	39	48	54	56	36	49	52	55	55	48	33	28	435	35	27	54	53	35	57	43	30	79	39	34
sfmH		392	1553	860	893	1345	20	45	9	1	1	3	4	3	5	4	9	8	9	1	3	6	6	7	1	1	5	5	6	9	8	5	7	14	7	6	10	74	5	4	7	3	1	3	3	1	8	5	1
sfmF		148	241	148	268	170	13	21	6	7	5	3	6	4	8	8	25	10	48	19	9	6	5	11	6	14	10	9	13	7	7	6	12	6	3	10	9	108	4	16	12	10	6	11	6	1	12	15	13
fimZ		1259	2832	1353	3763	1143	25	69	49	26	39	35	32	39	50	70	55	35	444	248	11	30	11	49	20	28	19	33	41	35	64	49	46	58	44	56	44	834	83	85	62	39	25	43	18	7	86	69	27
argU		20	34	28	53	1	17	26	94	31	52	33	17	15	50	59	22	20	117	70	32	55	6	17	31	32	18	15	7	10	24	28	10	17	27	15	24	379	35	45	27	17	8	9	11	14	47	24	5
intD		410	273	152	358	306	127	219	1066	845	214	179	249	254	296	402	253	176	1097	602	290	538	117	256	148	153	148	186	266	135	279	294	201	257	1337	917	224	12108	973	896	1360	1146	574	680	678	579	1577	1582	543
entD		974	1737	296	634	1300	43	84	327	305	184	151	212	278	309	418	69	49	3539	1896	118	189	54	163	202	189	114	147	118	60	173	147	63	49	477	242	322	555	38	164	260	189	1046	1751	39	29	261	261	99
fepA		2147	634	1089	581	702	244	303	3973	3329	2660	2518	2577	3529	3242	4158	226	231	34766	18652	1036	1851	955	2001	2069	2340	1513	1901	1031	315	1635	1586	336	374	3920	2288	3303	4342	239	1345	2486	2394	9879	18593	213	203	2694	3014	989
fes		497	554	129	331	207	26	52	625	555	664	593	808	915	618	619	33	72	3036	1857	235	408	516	1067	336	356	716	733	267	76	418	433	127	173	598	359	1060	920	94	235	491	437	1314	2000	84	72	789	820	209
ybdZ		107	1	0	1	0	3	8	74	46	20	28	31	53	25	36	4	8	207	93	20	70	32	68	16	11	17	24	38	5	15	22	1	9	70	15	57	39	0	12	46	36	88	170	7	7	67	66	9
entF		1383	1002	550	629	590	224	368	1849	1752	2233	1743	1323	1978	1125	1100	205	324	20764	14009	944	1569	986	1927	1525	1849	1971	2309	1339	390	709	694	236	229	2320	1321	1993	1676	78	366	1470	1487	12796	18523	275	228	1402	1563	546
fepE		835	2022	474	636	1475	7	26	120	63	71	50	42	43	45	71	21	19	394	261	31	53	9	32	32	24	19	24	27	8	41	49	17	20	132	92	45	338	26	57	81	55	168	334	19	11	80	77	37
fepC		211	274	152	136	58	21	46	420	328	394	303	231	254	293	341	30	65	775	382	134	258	153	363	282	268	209	281	212	79	209	191	83	78	717	428	246	933	64	197	429	405	281	415	81	60	520	500	168
fepG		39	1	9	31	1	32	51	278	238	328	196	62	79	127	111	20	47	549	299	107	168	103	213	177	204	181	254	114	52	60	74	24	25	403	290	54	313	37	59	264	331	238	287	72	51	229	303	108
fepD		23	19	74	138	81	18	36	679	479	722	467	284	270	464	433	115	220	1319	722	202	315	320	657	856	1024	655	678	466	221	335	288	120	153	607	582	235	2173	160	269	510	691	716	770	128	134	621	659	378
ybdA		111	209	70	335	33	29	34			860	705	279	332	383	382	51	84	1635	788	289	388	325	558	518	580	542	611	252	81	294	352	135	153	1332	997	307	2057	133	274	788	918	691	839	146	142	579	637	453
fepB		109	143	35	48	21	67	115	675	492	616	408	339	461	439	407	126	179	1976	900	243	419	305	658	545	669	679	839	468	185	302	326	146	162	753	490	429	1592	120	200	591	632	1013	1272	112	134	514	624	244
entC		489	254	622	253	223	27	37	1895	1609	1239	1058	826	928	1264	1295	37	72	5560	3163	724	1238	374	850	1117	1288	924	1038	302	98	639	625	172	164	1728	1033	1021	2462	156	621	1193	1277	2258	4299	182	172	956	1026	616
entE		371	262	179	240	89	47	80	1546	1318	960	834	1106	1464	1114	1304	92	134	8155	4660	868	1501	404	837	1081	1160	839	1051	547	116	601	568	152	144	1756	909	1434	1710	83	483	1257	1194	2724	5207	203	204	823	851	458
entB		300	114	87	69	106	47	69	761	696	459	365	579	761	516	577	52	57	6378	3551	410	787	217	482	571	590	448	511	517	93	288	266	51	63	855	395	736	619	30	208	649	562	2173	3830	95	92	359	387	197
entA		209	1	12	26	6	84	115	507	442	379	260	370	605	410	339	83	105	4893	2608	301	585	188	363	466	520	357	515	428	124	201	197	62	61	582	259	503	622	26	123	519	453	1647	2877	71	66	178	241	129
ybdB		275	70	87	201	255	45	47			259	165	407	526	323	402	78	91	3729	1998	174	324	150	340	291	393	294	386	437	118	215	225	85	58	405	189	545	651	29	123	394	370	1352	2376	71	65	204	192	91
cstA		1755	2386	1834	1763	1222	475	786	2463	2196	6177	2702	6999	5900	2646	2866	16384	31973	7056	4301	624	922	853	1829	4534	5193	1074	1211	72003	55969	11156	12099	3275	3637	6851	4305	5810	146449	5100	2082	14840	13523	2526	4125	1395	1308	884	918	3378
ybdD		55	2	8	6	9	66	102	113	78	101	77	280	270	99	122	1066	2084	53	39	26	52	54	120	117	117	45	43	4150	3529	552	564	262	273	459	137	246	7189	255	105	582	570	48	72	72	48	66	54	68
ybdH		97	637	100	54	22	597	1105			646	320	543	489	344	329	1033	1377	324	194	166	288	164	355	497	573	286	325	2700	2350	722	741	889	572	464	403	478	6843	292	186	626	793	681	533	145	136	172	190	309
ybdL		130	176	81	533	176	699	1324	116	112	73	75	298	302	86	125	500	92	142	70	82	141	112	213	89	123	172	192	99	81	131	150	857	465	63	54	257	1175	62	37	100	133	509	325	41	37	52	62	98
ybdM		216	802	497	869	507	111	171	48	49	21	21	89	72	35	70	165	101	50	20	29	69	33	80	12	20	28	49	104	104	64	76	202	125	37	20	80	664	44	39	63	47	55	45	33	25	58	53	33
ybdN		653	2860	317	1225	1066	64	83	52	50	44	41	48	52	45	66	148	116	48	24	25	34	26	81	38	48	44	48	95	102	44	64	52	53	95	58	53	577	52	60	75	66	42	54	35	38	85	76	36
ybdO		1740	7886	3079	4802	5422	109	120	76	77	121	93	288	208	84	219	218	159	114	48	57	108	46	127	85	130	104	99	233	198	213	204	159	192	135	92	229	1603	131	122	133	94	79	96	43	45	198	153	73
dsbG		625	1517	655	1533	1783	508	915	628	494	617	453	785	789	297	1005	1997	1453	634	304	370	594	361	1007	541	628	737	872	1688	1613	1121	1103	858	803	733	558	790	6309	520	514	829	777	809	704	292	292	942	920	402
ahpC		7230	3186	10428	2973	5354	37869	45171	18207	16203	18333	12529	28555	26404	13807	22439	22567	25594	22175	9851	9821	20018	10375	29907	8704	11599	16111	16638	42599	36139	24098	25185	17849	16951	19150	14972	28198	253100	14813	15322	21356	18186	15134	18481	15049	13057	19968	21856	12473
ahpF		421	779	606	256	675	2995	3201	1981	1792	1941	1308	2254	1995	1508	1796	2893	1929	1947	956	1609	3005	1548	3636	1149	1341	1735	2010	3148	2125	1842	2051	1633	1559	2116	1556	2013	22797	1376	1303	2158	2236	1614	2119	2003	1852	2422	2439	1347
ybeM		18	5	0	0	35	0	2			1	0	0	1	0	5	0	2	1	0	3	6	1	3	4	1	0	0	2	1	2	1	3	5	65	44	4	534	34	19	95	91	111	106	50	43	74	111	43
tatE		95	58	32	67	105	2069	5642	869	640	247	359	711	674	817	894	716	411	909	361	275	337	347	956	321	323	568	555	859	448	679	891	898	1086	587	564	688	13705	864	1344	875	640	337	520	554	404	1514	1218	537
lipA		588	94	250	811	145	8929	9320	1535	1126	1616	1301	3105	2981	2162	2338	2346	1403	3634	1679	4469	7959	1281	3131	2106	2512	4404	5104	2561	1160	1647	1957	2469	2581	1429	962	3075	20826	930	1013	1452	1325	4131	4451	1585	1335	1826	1878	914
ybeF		1592	6330	1085	4715	4118	277	451	132	101	185	146	221	176	168	193	237	183	254	124	124	237	88	264	143	176	210	184	266	137	191	215	211	239	180	165	215	1511	136	143	161	128	129	154	100	87	204	214	97
lipB		559	1570	378	595	680	1061	1768	964	742	1091	779	707	702	1037	1079	553	247	1345	579	770	1323	426	1065	831	878	811	840	453	185	855	852	805	892	979	727	656	6799	434	660	697	742	825	945	799	697	915	994	573
ybeD		209	765	220	299	307	1496	2256	561	413	440	374	581	605	672	904	789	544	979	506	500	934	193	762	509	566	608	840	1235	694	701	651	705	672	706	418	642	5732	453	593	565	416	995	873	811	730	631	576	396
dacA		964	363	420	629	993	3253	6036	3077	2549	2217	1651	2292	2182	2280	3046	2402	1266	2579	1315	1889	3463	1339	3405	1683	2130	1883	2306	2215	1067	2335	2628	2714	2599	3128	1885	2167	26570	1651	2058	3005	2722	1627	2201	2140	2025	2874	3194	1797
rlpA		178	107	55	156	92	1730	3132	1930	1597	1292	940	921	1013	1512	1634	2003	1400	1483	767	1331	2347	1209	2490	1316	1459	1212	1634	1824	1211	1089	1138	1016	1014	1934	1047	1011	9780	727	744	1758	1597	1096	1330	1110	1108	1768	2010	864
mrdB		204	542	93	323	108	505	932	1159	878	796	673	590	524	894	1061	666	456	763	388	715	1352	493	992	710	880	576	633	741	425	660	741	667	753	1287	773	531	7120	520	625	1034	883	542	675	598	534	1049	1047	576
mrdA		325	374	302	591	246	850	1856	3180	2699	2525	1990	1565	1329	2753	3058	1517	633	2042	1095	2265	4070	1209	2677	1962	2430	1393	1712	1105	474	2043	2119	2134	2265	3838	2241	1515	21989	1556	1968	2830	2689	1487	1744	1530	1411	2782	3019	1460
ybeA		0	2	95	6	3	201	323			402	298	177	162	422	345	269	151	270	153	470	850	161	355	263	341	226	371	228	85	215	235	236	302	704	356	174	2949	190	227	434	459	249	286	294	245	352	421	216
ybeB		84	246	82	76	173	640	962			806	610	577	494	966	1058	637	345	670	303	803	1490	397	886	484	544	465	597	557	236	720	736	784	854	1307	787	505	8939	711	725	1032	967	508	629	645	590	1046	1037	510
cobC		358	477	188	144	136	118	193	306	281	325	242	172	174	269	312	340	194	256	117	248	475	154	300	215	239	170	208	237	187	246	281	299	277	455	254	168	2205	162	170	364	365	219	295	184	167	347	395	145
nadD		295	274	181	280	426	495	731	702	625	523	395	537	485	699	826	795	459	420	224	486	920	307	823	449	487	328	453	715	537	652	688	700	737	950	455	497	5928	437	416	921	726	519	520	444	396	791	774	249
holA		389	773	112	235	372	926	1324	1543	1226	1056	780	903	835	1452	1636	1589	945	823	532	1110	2271	654	1540	793	933	705	910	1267	900	1161	1152	1035	984	1704	877	941	9445	687	814	1544	1448	900	1031	829	835	1450	1527	529
rlpB		298	123	215	119	234	1818	2596			907	773	1054	900	1475	1436	1492	946	1065	582	1093	2264	579	1752	700	926	818	971	1664	976	1026	1165	1138	1120	2024	876	971	9493	647	748	1500	1282	815	999	758	659	1296	1372	442
leuS		1234	1127	818	682	445	12767	19656	10462	8908	9552	7857	7713	7313	10225	11362	9721	5697	8958	5116	8016	13975	5597	12982	7630	9236	8897	10366	9562	5348	8512	8994	9230	8763	12179	7979	7465	74751	5065	5456	10695	10345	7513	8734	5441	5120	9042	9784	5308
lnt		90	188	44	190	292	737	1247	2135	1825	2005	1458	800	818	1249	1394	3226	3133	1394	837	1014	1740	950	2032	1341	1652	1431	1739	2649	3340	1239	1290	1194	1054	3141	1833	874	11627	890	918	2623	3047	1818	1988	1178	1074	1701	2002	1244
ybeX		1051	736	207	491	362	1980	3152	4230	3483	2843	2034	3265	3203	2734	3585	7654	6627	2380	1291	2015	3495	1689	4361	2259	2585	2694	2974	7056	6711	3717	4177	4349	3820	5443	2949	3210	37094	2731	2587	5443	5107	3041	3500	2646	2361	3742	4079	2210
ybeY		270	254	38	111	69	1054	1483	728	659	485	373	1021	973	726	1076	3231	3184	437	230	623	1216	430	1164	311	343	486	664	2905	3168	1093	1135	1000	937	1039	442	978	8191	645	644	1079	923	515	641	680	646	766	804	288
ybeZ		196	122	137	122	77	3785	4892	1930	1574	1513	1061	1987	1972	1652	2123	6636	6321	1425	677	1428	3001	1102	2688	1018	1156	1629	2036	6246	6897	2051	2104	1630	1450	1998	1090	1992	13141	1011	1112	2084	2130	1697	1850	2073	1919	1573	1702	892
miaB		304	297	39	153	280	1919	4379	2479	2069	1781	1514	1111	1042	1692	1644	1843	1196	1690	820	2307	4048	766	1921	1303	1563	1455	1561	1287	1141	1213	1217	1403	1379	2675	1826	989	14828	987	1163	1888	1951	1520	1628	1434	1238	1622	1862	1335
ubiF		44	134	46	128	49	1452	1842	842	661	578	446	470	557	556	601	2448	2961	766	358	392	712	504	905	699	790	804	917	1996	3178	640	567	518	498	551	393	543	4050	292	259	624	730	989	983	412	366	565	625	492
glnX		0	0	0	0	0	134	247	222	170	74	64	14	12	88	104	16	15	26	19	135	255	5	16	42	36	22	23	11	18	25	29	24	38	214	98	11	1096	44	111	68	102	79	59	138	120	79	91	63
glnV		0	0	0	1	2	240	523	526	335	166	91	64	32	204	241	34	37	64	28	307	505	18	62	50	66	38	43	26	22	93	106	94	122	467	185	49	3514	148	314	207	279	112	98	304	253	239	208	120
metU		0	7	4	0	1	212	391	477	281	282	243	55	54	232	214	41	22	134	68	429	306	24	71	101	130	86	104	30	14	103	134	118	141	547	355	51	4002	241	308	217	240	214	157	363	310	242	234	164
glnW		0	28	0	0	1	161	254	494	208	67	71	53	50	156	149	37	19	46	52	433	610	20	58	39	46	28	46	33	14	79	78	96	128	377	105	47	2482	78	161	138	146	61	57	296	170	200	126	62
glnU		9	0	1	3	5	203	297	705	273	99	111	99	93	297	337	64	58	73	57	580	1341	37	104	63	58	63	77	58	29	134	158	99	179	483	160	68	3072	125	227	197	197	93	78	335	249	234	152	81
leuW		6	1	6	22	30	397	627	2317	632	295	328	263	215	820	867	121	62	343	235	993	1147	83	171	164	166	174	235	107	51	402	435	292	446	1189	639	174	11548	458	901	460	508	181	191	763	561	489	381	181
metT		42	249	60	188	0	351	527	908	504	824	560	209	153	688	767	73	35	349	220	395	580	96	325	248	359	262	374	73	40	347	393	349	399	650	1010	177	7247	506	750	357	374	521	433	299	221	630	662	518
asnB		2206	1300	782	764	1128	33133	10405	3093	2564	3510	4752	7250	5833	7335	9592	2463	1175	6958	3205	1158	1923	19674	53379	2320	2991	3068	3946	2032	797	9014	8642	18117	12899	1427	900	5974	29225	2381	1883	3071	2250	1673	2835	755	709	44699	49675	1828
nagD		240	81	141	159	42	1903	2677			973	780	662	585	643	698	1102	780	950	535	651	1164	499	1263	710	810	846	1015	1127	624	653	735	691	696	926	675	643	5872	406	386	716	832	574	749	691	668	799	836	498
nagC		291	330	123	68	188	1721	1914	1254	977	1185	903	918	962	1037	1211	2068	1787	922	559	789	1437	874	1998	941	1112	997	1236	1674	1290	982	1055	1025	913	1429	762	871	7593	527	538	1320	1370	796	993	846	747	1222	1306	581
nagA		279	436	272	106	138	1328	1865	905	746	604	463	1047	886	917	1165	2029	1946	636	290	586	1122	492	1374	567	666	571	723	1822	1763	1067	1112	945	924	1211	630	1002	9800	643	648	1427	1191	662	801	767	698	980	1076	455
nagB		454	1530	96	726	373	721	921	618	566	317	249	387	462	270	363	2087	2300	326	192	226	355	508	1107	275	321	307	366	1406	2095	501	565	432	412	832	534	414	8380	411	409	1202	969	803	879	552	508	1165	1134	390
nagE		258	532	154	154	520	1370	1883	1395	1221	2106	1152	1387	1343	710	756	6817	10578	1242	681	731	1284	1526	3823	677	744	514	675	7199	9093	1930	2256	1211	1167	5022	3333	1410	35743	1523	1039	5280	5017	579	863	2934	2631	2580	2898	1188
glnS		799	1115	282	450	437	8725	11665	5942	4774	4858	3954	4149	4413	5800	5908	4764	2557	6096	3017	4976	8581	2857	6833	3944	4796	4392	4839	5953	2163	4884	5227	5512	5300	6223	4027	4278	48972	3032	3232	5336	5016	3516	4292	4420	4076	4651	5065	3031
ybfM		268	796	98	301	288	84	91			69	38	35	43	42	55	61	72	72	37	53	80	16	30	68	74	29	29	113	95	76	61	25	34	135	88	38	2040	54	113	192	161	25	34	503	460	26	42	63
ybfN		175	55	38	260	145	45	68			76	39	39	47	69	84	93	90	97	38	69	129	35	50	68	82	53	55	69	72	61	60	39	46	78	75	36	698	31	45	72	89	29	38	34	35	93	83	34
fur		2026	2747	1983	1402	591	7697	10309	4579	3721	10101	6869	13548	12562	12939	17146	10153	8880	10641	4576	6226	12562	2730	9760	8775	10811	9225	10537	18152	11029	13341	13987	12280	12154	8333	6146	13325	75448	4150	6876	6117	5484	4682	5020	4815	3836	6535	6584	5007
fldA		741	705	1288	681	361	12614	15345	3125	2583	9984	7648	13549	14567	9917	13691	10903	8490	10582	3936	9498	16542	3774	10831	9711	11814	11292	13379	15906	7740	12634	12836	12261	12138	4020	2609	13601	32593	1854	2595	3468	3208	2253	2741	2769	2339	3158	3370	2145
ybfE		23	148	249	130	51	320	827	515	410	594	538	256	232	314	444	267	118	379	178	642	983	179	393	376	446	309	305	288	124	303	290	287	295	677	515	251	3208	200	277	421	593	222	278	378	351	450	484	214
ybfF		318	446	168	387	291	709	1150	435	327	576	395	559	654	421	607	659	480	541	230	333	521	336	722	598	675	556	616	756	319	515	587	532	572	440	318	565	4146	235	259	467	404	282	382	240	224	434	443	311
seqA		297	469	191	318	381	2208	3172	1375	1215	1458	1037	2165	1727	2008	2560	2007	1330	1452	746	1280	2703	923	2558	1249	1285	1366	1516	2421	1324	2066	2172	1814	1775	1507	963	1944	14130	1098	1142	1517	1268	807	1069	1535	1248	1735	1589	800
pgm		410	199	115	246	145	5611	8904	3126	2882	3825	2740	3058	2986	3354	3331	6944	5023	3509	1964	3288	5740	2425	6247	2523	3253	3775	4651	7208	5519	3290	3741	3244	3030	3960	2189	3243	25527	1625	1527	3781	3759	2903	3403	2967	2915	3074	3714	1981
ybfP		166	511	91	240	195	41	146	164	151	258	174	179	178	113	251	281	159	228	113	86	121	76	248	64	72	142	109	198	121	240	278	185	173	211	203	164	2028	165	136	243	247	112	150	81	45	268	225	70
ybfG		210	1479	163	467	166	12	23			12	11	13	13	4	19	21	16	8	1	4	9	4	11	3	2	2	7	28	20	19	33	11	20	28	16	20	269	17	21	14	12	15	5	5	5	18	28	4
ybfH		136	296	51	308	35	7	19			5	4	3	1	16	9	4	3	6	2	2	5	1	7	1	2	4	1	5	2	10	8	6	7	19	16	3	95	4	7	6	7	4	5	3	3	16	16	4
potE		450	1649	190	788	774	145	315	124	64	86	67	79	88	69	61	261	227	180	72	41	86	64	191	105	98	131	137	190	244	79	86	87	85	92	75	75	813	55	50	82	110	82	119	37	48	111	93	40
speF		652	1492	514	1743	955	85	148	82	54	68	53	57	61	63	74	122	79	97	41	31	72	44	125	45	56	80	88	84	71	60	56	87	97	64	49	53	709	44	49	67	67	45	61	44	43	81	102	57
kdpE		89	137	13	35	3	115	179	92	77	97	77	91	74	83	91	303	265	93	55	63	149	55	130	65	76	98	104	187	241	84	105	98	81	108	63	69	805	36	41	96	113	84	100	86	67	66	78	86
kdpD		64	234	20	125	81	686	1066	373	314	292	197	243	265	225	226	1118	839	340	174	279	389	255	616	264	327	439	536	779	777	227	261	229	299	326	218	267	2133	206	124	374	439	407	421	268	259	299	315	197
kdpC		73	27	19	34	43	62	115	63	40	30	21	26	23	50	45	105	64	41	21	29	46	19	76	34	37	30	51	73	68	38	19	32	23	38	47	26	289	28	24	59	74	39	54	42	39	53	43	24
kdpB		165	174	96	63	64	65	111	53	52	37	25	28	30	38	48	58	41	70	28	21	56	42	85	49	72	64	73	67	38	13	29	33	34	26	28	31	263	23	12	57	44	52	65	114	137	47	45	30
kdpA		245	126	62	305	329	21	38	10	13	15	8	10	10	9	14	32	18	14	10	6	17	17	35	13	21	16	23	24	26	10	6	12	10	12	7	8	86	8	3	17	18	19	26	88	78	9	9	17
phr		178	551	144	274	254	176	209	640	524	156	106	114	123	121	126	197	164	225	122	44	68	133	235	240	251	201	221	233	152	123	147	138	128	803	470	113	3383	373	249	1003	897	2291	2161	79	82	884	924	361
ybgH		326	1166	132	719	266	1200	1408			176	105	126	99	141	200	356	282	268	149	131	195	163	331	145	186	157	184	309	303	149	142	187	174	188	122	80	1526	121	99	270	281	414	439	86	82	388	368	208
ybgI		284	290	275	62	82	2381	3104	993	872	1199	749	1197	1256	950	1173	3296	2497	1471	709	567	902	1038	2200	1040	1200	2229	2228	2691	1983	1223	1356	1138	1114	573	448	1173	6810	562	444	962	1015	1272	1472	632	597	1089	1141	596
ybgJ		10	13	11	52	185	1624	1972			648	528	599	674	690	707	2254	1766	898	386	319	595	664	1461	626	682	1119	1356	1726	1388	768	777	694	656	432	295	661	4185	344	218	687	765	776	981	388	352	658	665	323
ybgK		129	56	30	45	60	1358	1854			918	630	635	683	665	715	2855	2105	873	443	447	783	798	1483	715	791	1138	1398	1994	1529	744	801	714	595	558	356	707	4371	323	266	822	914	878	1067	319	332	751	872	390
ybgL		5	6	2	2	1	491	628			534	331	313	356	271	375	1437	994	466	240	223	402	336	777	343	375	579	771	918	705	378	393	354	336	417	247	338	2175	187	136	496	529	511	506	185	189	417	480	178
nei		242	454	38	473	249	277	343	360	274	1026	664	480	493	547	818	827	460	706	341	316	569	315	820	498	661	843	760	717	424	653	712	526	595	291	174	457	1867	158	126	272	293	292	381	166	133	340	317	122
gltA		1024	964	950	640	513	3259	5907	16005	13910	38748	20344	47918	44599	14732	17142	76056	80256	6364	2881	1348	2351	7018	20199	18602	22195	10906	13011	108572	80454	47529	49616	23580	18538	26166	18272	45783	288239	9522	11982	18139	15819	4581	4891	9020	8035	12197	13404	10517
sdhC		174	406	99	249	203	128	260	7486	6585	11345	7796	7067	6325	6320	8588	7014	4811	1033	495	492	921	1276	2887	7216	8470	1732	2378	12106	5812	8780	9417	4464	4194	12281	7334	6837	87051	3131	5328	5445	5124	483	512	4352	4166	3223	3635	3914
sdhD		369	192	167	98	5	36	54	2442	2135	2673	2113	2053	2167	1507	1860	3043	2184	209	117	193	367	477	1208	1901	1889	592	710	5995	2703	2052	2297	1356	1326	4353	1943	1747	20843	674	998	2130	1556	93	105	1665	1457	1157	1250	1119
sdhA		69	139	68	95	116	307	519	16735	14621	25053	17563	18967	17475	14322	13742	24083	18281	1541	764	1786	2968	2896	7145	12997	15291	5002	6657	44810	23081	19936	21577	10352	9449	28060	15721	18246	181639	6345	8217	12630	12095	725	868	12960	12439	6290	6974	8678
sdhB		70	156	104	63	147	264	399	5768	5011	10331	6403	10529	9041	5391	6618	10419	8071	469	243	746	1267	1036	2900	4773	5356	1791	2415	22251	11929	10291	11459	5036	4501	10478	5652	9359	81356	3205	4101	5601	4532	230	266	4834	4343	2604	2812	3270
sucA		409	284	154	319	369	2597	5005	19166	17209	43310	24861	28625	27625	14417	16028	35802	29814	2242	1279	3207	5864	4677	10372	13463	15624	8619	11265	74319	40163	27495	29220	15310	12341	37927	20872	28148	223349	9070	10720	21736	21646	1870	2465	19139	18665	9841	11253	11189
sucB		178	150	165	104	177	2235	4923	12423	11852	23013	14069	19450	18571	9329	10176	18974	17106	1460	945	2515	4212	2716	6895	7822	9277	5024	7068	46733	27264	19207	21339	11944	8867	26171	13247	19686	151115	6897	7868	15926	15193	1474	1749	10459	9530	5835	6837	7164
sucC		535	437	308	303	76	1977	4219	12974	11514	21371	12644	25392	23158	9647	11974	21045	20419	1451	763	1858	3318	2779	6310	7268	8172	4360	5939	52014	34537	26146	27580	14872	11909	26184	13561	24431	193379	8852	10137	18654	17198	1317	1465	8042	7552	5450	6193	7584
sucD		174	58	94	77	29	1476	3557	8242	7489	15955	9451	16841	15787	6368	7632	14818	15493	1224	708	1332	2227	1743	4147	5758	6516	3348	3925	36124	27891	16238	17859	10953	8719	19992	10964	16359	132901	5967	6848	13284	12373	1085	1298	5017	4708	3461	4088	6052
mngR		448	1791	379	1245	1131	382	727	202	147	255	184	236	236	203	279	354	225	336	168	171	269	149	390	211	198	207	220	327	149	277	318	354	343	258	166	192	2380	237	168	299	241	211	243	246	211	327	305	176
mngA		207	401	253	363	497	24	41	17	10	31	16	30	11	9	16	36	20	25	10	13	20	15	22	17	21	32	28	41	32	22	21	13	14	18	14	14	118	9	8	20	28	11	28	12	13	10	14	7
mngB		910	1477	597	1260	1560	604	788	205	134	187	125	227	192	190	242	483	374	407	186	169	239	166	417	153	179	277	256	436	317	234	272	298	284	203	129	199	1766	154	124	249	198	217	246	139	114	241	243	124
cydA		2937	1697	675	772	818	87525	150580	2052	1835	1614	1425	1651	1642	3146	3048	8663	8497	28601	15563	7049	13411	3084	7288	2192	2542	4593	4882	6255	6856	2297	2516	5293	5377	2411	1446	1675	33231	3713	1730	4151	3811	5191	6011	3474	3179	4473	5028	2287
cydB		2881	919	594	291	805	44376	70659	1445	1316	1379	1104	885	903	1853	1774	5677	5887	14443	8076	3844	7406	2165	4957	1617	2025	2716	3242	4634	4898	1356	1406	2272	2229	1637	956	887	16370	1754	830	2632	2723	3186	3667	2070	2060	3111	3523	1193
ybgT		10	5	8	54	1	1504	2155			17	23	93	82	124	165	206	238	215	141	91	190	47	170	32	17	40	38	228	284	91	157	233	355	59	16	78	2249	200	109	86	49	41	72	72	30	200	92	20
ybgE		74	249	59	106	73	3349	6638	264	164	124	150	209	217	239	318	872	800	1620	754	365	478	327	794	209	219	278	371	817	772	301	339	475	602	301	176	168	4511	310	181	386	395	256	429	263	264	561	481	175
ybgC		413	351	102	362	138	1095	1751	1126	962	693	721	1019	951	1391	1368	595	360	992	442	560	925	464	1397	395	434	764	889	434	350	1038	915	1025	965	1546	1141	952	13483	1136	1047	1318	1463	520	786	526	449	1563	1599	522
tolQ		190	250	130	156	130	1228	2336	1419	1115	959	888	957	871	1464	1678	887	451	1179	521	884	1420	765	1739	553	497	889	955	657	369	1099	1062	1086	1212	1893	1008	978	12367	1010	1061	1823	1722	681	822	660	637	1753	1838	501
tolR		233	140	171	52	83	477	864	678	546	372	311	431	452	529	688	505	234	426	243	399	663	305	774	168	191	313	383	469	212	460	499	615	599	1081	488	427	6452	394	419	788	829	206	352	301	264	828	903	198
tolA		432	504	78	97	98	1689	3010	1968	1659	1717	1615	1294	1290	1459	2292	1644	986	2320	1106	1173	2053	998	2478	840	1044	1531	1717	1670	951	1449	1452	1337	1454	2698	1973	1215	16045	1217	1245	2400	2202	1245	1535	845	795	2706	2851	762
tolB		667	1200	374	626	415	8902	17038	7790	6318	4081	3454	5280	5295	5224	7136	9447	6397	5771	2671	3100	5421	3811	9624	3465	4135	4824	6182	8786	5551	5109	5156	5520	5434	8210	4220	5242	60328	3395	4985	7861	6946	3465	4643	3523	3090	8050	8614	2743
pal		1500	362	1978	346	266	9332	17296	9652	8541	4294	3577	6491	6459	6112	7806	10981	7839	6593	3012	3745	7552	3916	9926	3100	3395	3987	4968	9947	5949	5758	6600	7185	6677	11966	6182	6515	88313	4859	7550	9768	8406	3616	4792	4381	3930	9297	9427	4212
ybgF		808	556	879	163	239	4512	7817			3757	2817	4346	4400	4657	5679	4956	3541	4808	2151	2453	4731	2142	6003	2385	2842	3083	4288	5695	3586	4497	4618	4432	4240	6227	3494	4306	40077	2733	4104	5313	4178	2526	3248	2804	2386	5266	5813	2141
lysT		0	44	3	161	171	4049	7402	15939	9201	3606	3241	3370	2220	9386	9586	1298	672	3984	1889	5166	6476	695	1970	1808	2237	2273	2969	1140	633	5651	5175	3078	4189	7003	6638	2670	99650	6872	12373	4499	5096	3194	3844	4173	3705	5115	4455	4451
valT		2	13	63	0	0	352	644	1404	778	193	150	235	210	573	614	181	141	195	102	588	1757	85	255	113	173	119	249	181	141	289	333	192	270	559	249	197	6147	355	509	396	469	204	205	449	277	537	425	191
lysW		3	0	0	33	0	293	588	883	572	255	150	148	114	409	404	127	81	232	120	535	587	54	156	115	167	159	217	104	69	226	230	239	223	563	332	127	4584	262	401	335	375	256	256	261	194	316	348	257
valZ		2	39	0	1	1	784	1432	2575	2010	536	393	171	187	666	651	280	209	498	230	1428	2693	137	335	304	384	317	672	242	192	358	307	236	242	1294	607	193	7040	389	620	885	1124	579	562	772	663	712	800	525
lysY		0	1	0	2	0	268	455	1155	693	145	121	128	85	432	411	108	83	159	80	468	995	44	106	101	131	99	132	110	82	201	217	155	189	500	264	127	4369	228	385	273	371	188	202	274	250	343	267	180
lysZ		32	49	1	7	0	345	666	1591	978	442	367	264	192	829	769	157	118	452	241	812	1160	63	165	166	234	294	387	132	125	469	465	312	404	709	542	249	7202	415	863	429	453	345	454	327	219	489	470	413
lysQ		0	24	2	0	6	258	600	942	563	192	115	87	74	302	338	66	51	119	71	396	660	42	91	90	142	76	101	81	64	153	124	74	116	380	238	67	3596	144	334	197	264	194	164	164	109	230	226	179
nadA		414	1391	293	726	619	10219	4835	1693	1421	7227	5162	9759	9997	6032	8184	20142	15733	10719	5244	1995	3470	6950	18334	4657	5222	7203	7423	24469	22006	10437	11055	12276	12513	1076	829	9028	10705	1281	912	1860	1599	661	943	120	108	1614	1704	628
pnuC		486	1400	800	2285	897	4708	2311	1090	857	4606	3339	5487	5069	3696	3821	12986	12424	6935	3247	1122	1629	3429	10439	2823	2987	3835	3706	16867	18250	5392	6618	7719	7838	1097	898	4786	9558	1098	811	1684	1471	802	1100	100	79	1452	1418	554
zitB		183	724	135	401	193	650	535	318	299	911	610	835	728	882	1024	2294	2204	1106	542	267	463	629	1648	590	684	606	724	2923	3607	1125	1128	956	969	337	198	762	2447	221	196	392	411	318	376	104	100	372	412	159
ybgS		265	763	467	796	204	312	442	208	172	84	51	161	169	74	85	2443	1591	143	77	34	65	84	261	315	374	439	452	768	1329	196	213	324	278	125	110	156	2562	118	84	276	277	3616	2361	28	24	175	158	255
aroG		3410	5599	2594	1519	1041	9452	15421	10057	8524	13076	10033	10421	10911	12115	15595	12004	7898	22155	10348	1357	2341	8485	20794	11565	13842	15988	19127	8986	2976	11377	12866	12849	12159	8576	6016	10157	58187	4547	5025	8481	7865	10902	13158	1012	820	13543	14444	5627
gpmA		3460	1235	1927	482	1319	2936	4838	7905	6624	5406	4455	8033	7974	4803	6536	14207	12413	25418	11902	4891	9555	3537	9096	4247	5140	5926	6087	11866	12795	7304	8217	8179	7993	6623	5004	7923	80935	4890	6899	8393	7550	11718	15527	8239	7224	8569	8654	5910
galM		353	209	106	752	167	1861	3130	1514	1350	1555	896	1220	1289	1127	1223	5282	4980	1734	835	1143	2051	1114	2762	1788	2030	1623	2117	4732	4580	1534	1626	1390	1232	1566	905	1295	11168	708	475	1964	1896	1408	1595	1212	1161	1074	1202	964
galK		140	360	236	272	443	532	745	835	704	615	407	477	531	452	582	1777	2119	285	176	348	732	422	682	480	536	339	386	1899	1948	807	1050	609	613	898	459	488	6681	380	299	889	824	307	333	666	591	496	476	289
galT		6	22	0	23	37	322	409	387	372	429	298	211	195	246	287	917	1094	235	111	295	540	186	477	347	332	214	279	896	910	395	422	242	201	393	208	193	2563	160	139	410	426	203	197	479	490	280	303	196
galE		384	1281	186	1191	880	885	1087	599	537	709	454	600	434	694	642	1364	1464	451	267	446	872	295	864	645	622	452	533	1403	1339	809	869	626	610	604	390	547	5844	339	370	648	537	334	396	792	678	510	499	380
modF		595	335	223	431	341	646	1156	1036	970	1783	1136	1713	1579	1492	1419	1854	1147	1502	641	586	1002	1414	3617	783	993	2824	3468	1986	571	1787	1773	1473	1362	736	514	1713	9470	595	462	1132	1220	443	595	796	740	1466	1561	798
modE		107	44	7	99	21	719	1125	410	298	421	359	547	513	528	565	573	436	596	275	329	557	303	801	350	389	602	597	614	402	417	511	479	539	390	268	475	3464	217	257	362	361	226	326	326	274	482	383	238
ybhT		550	292	764	16	376	1045	2026			195	372	3164	1361	1204	1128	1056	1101	623	214	163	393	313	1040	318	248	414	396	2096	1256	1305	1419	1877	2736	1458	676	1516	22397	1157	1352	846	502	128	671	252	163	1309	1014	259
modA		67	589	239	169	178	305	667	761	634	230	154	217	169	241	256	210	242	246	102	188	344	105	226	119	157	148	144	557	325	351	421	292	331	291	212	199	4190	279	166	491	429	134	142	320	306	231	233	138
modB		12	96	1	223	5	229	327	437	390	230	155	107	94	151	141	300	251	238	130	138	227	122	313	148	181	157	195	480	309	194	208	135	132	229	151	88	2092	150	68	338	326	112	147	167	160	200	229	128
modC		246	181	70	290	149	343	605	543	477	254	211	174	188	181	197	389	364	300	159	170	301	142	351	211	232	228	252	590	327	198	274	241	229	351	195	170	2657	143	111	390	374	148	227	221	201	212	236	177
ybhA		508	398	219	897	59	718	1105	461	349	252	247	378	315	431	481	306	166	280	98	475	783	169	394	222	260	276	300	263	141	359	347	418	390	350	240	292	3617	225	276	405	339	134	177	334	310	271	270	237
ybhE		108	341	79	330	200	2339	2513			836	580	1205	1312	818	810	8629	9351	1078	407	817	1374	922	2136	855	1122	2001	2542	4280	9216	1045	1227	1175	1054	592	432	1364	5818	397	307	1094	1239	1794	1761	803	700	749	813	614
ybhD		668	724	422	938	1324	93	136	77	41	43	45	91	72	83	98	283	246	41	19	36	83	37	90	44	42	57	99	220	398	114	106	67	89	65	41	83	580	51	47	62	64	49	63	33	27	87	69	22
ybhH		287	481	397	816	202	18	32	4	1	7	2	7	4	4	5	4	3	5	2	1	11	1	8	5	5	8	3	6	7	7	3	8	5	10	10	3	85	3	8	1	7	4	3	4	3	5	4	4
ybhI		391	1726	244	689	297	45	78	18	14	14	12	16	14	14	24	48	35	21	12	8	13	16	27	14	11	14	19	31	36	28	20	17	16	12	17	14	114	11	7	14	23	10	12	8	8	19	38	7
ybhJ		524	1369	326	944	582	195	334	218	172	210	179	229	188	222	296	335	207	251	104	149	268	102	298	178	192	131	189	264	190	221	250	220	229	230	154	188	1880	123	163	212	193	123	124	100	94	212	244	121
ybhC		238	309	106	340	178	3493	8028	2685	2215	1885	1495	2142	2070	2347	2516	1738	612	2456	1115	2346	4114	1276	3312	889	1162	1496	1826	1499	437	1848	2040	2493	2412	1888	1209	1996	20950	1329	1374	2432	2204	784	1168	1773	1690	1815	2035	1250
ybhB		193	161	16	62	29	612	846	587	470	588	412	539	457	377	318	2146	1732	578	318	103	204	202	527	512	607	903	872	1357	2061	624	657	717	645	838	687	553	5012	419	314	925	1017	1508	1538	210	180	489	572	595
bioA		50	100	30	74	58	300	972	877	770	1000	707	586	580	453	428	170	112	739	381	51	111	329	684	823	915	815	991	1123	579	670	759	1073	1081	1366	933	594	5606	503	366	1162	1227	2895	3525	40	33	853	906	629
bioB		369	127	85	169	63	718	2336	1368	1128	2074	1400	2085	2064	1215	1456	220	157	1214	724	48	95	912	1995	1726	1965	2010	2324	1859	535	2291	2198	2785	2663	1406	917	2095	10547	1019	705	1747	1785	2508	3157	41	30	1860	2187	962
bioF		10	22	26	20	118	306	902	801	696	1407	1071	452	624	340	347	100	76	770	494	39	55	538	1003	1202	1363	1214	1404	1259	323	534	578	975	860	1349	794	590	3642	307	165	1029	1265	2015	2558	35	20	1063	1208	606
bioC		157	13	14	122	242	186	466	440	414	813	597	270	415	246	268	63	62	422	263	23	46	246	605	588	779	619	720	725	196	413	390	568	483	795	487	354	2405	212	147	586	627	935	1104	14	20	625	642	306
bioD		262	130	66	49	57	337	885	632	477	1247	872	662	629	486	647	88	75	688	442	18	46	254	755	933	1191	840	918	921	236	836	915	1204	1157	957	796	642	4699	509	317	713	691	1295	1467	16	16	908	953	462
uvrB		681	869	545	730	273	4858	6222	1559	1315	2804	2152	2384	2353	2530	2702	10103	9280	2783	1384	1578	2646	1659	3675	3118	3684	2987	3619	8392	10955	2759	3176	2959	2697	2161	1487	2333	10174	849	701	1853	1733	3167	3105	778	779	1737	1946	939
ybhK		313	828	313	621	173	554	911	551	456	307	277	293	275	386	383	708	567	523	260	328	561	288	644	388	423	417	493	660	555	334	358	436	489	466	343	321	4162	290	281	499	481	404	520	590	520	519	553	289
moaA		140	135	249	252	111	1396	1898	1541	1133	1145	891	1385	1377	1254	1323	1984	1681	1494	897	751	1252	571	1275	1357	1493	1379	1445	1639	1099	1151	1291	1057	1070	1203	899	1392	13159	839	1155	1228	1269	2525	2296	1315	1112	1387	1373	921
moaB		29	181	159	333	113	811	769	394	357	188	131	674	483	348	372	1498	1403	225	109	264	560	165	372	139	147	212	257	774	778	382	497	426	402	353	169	644	4709	257	364	431	358	607	636	364	366	274	288	256
moaC		70	30	34	4	5	458	453	379	361	144	110	312	365	165	214	1258	1041	178	88	191	356	122	296	121	117	214	269	618	597	185	231	251	205	279	172	320	3018	176	183	323	382	584	573	350	350	218	205	186
moaD		46	22	0	1	30	100	119	110	91	20	34	81	112	57	37	391	302	55	16	63	100	38	71	22	23	47	40	180	174	79	54	58	62	92	46	81	829	59	60	119	124	107	132	83	108	68	65	47
moaE		12	33	69	10	32	239	225	352	243	134	116	222	247	106	124	949	767	214	102	162	275	120	237	148	150	242	328	462	413	148	156	177	156	211	164	222	2055	111	102	247	316	490	484	295	253	174	180	219
ybhL		554	604	433	1162	654	1884	2705	928	755	832	610	862	939	703	685	4599	5936	1586	775	500	912	427	1289	849	1133	1439	1471	4619	8345	917	932	956	840	788	668	905	7201	600	531	999	999	1815	1732	613	500	853	794	881
ybhM		599	2194	569	1603	655	66	138	59	51	27	32	74	49	20	60	294	261	40	17	25	35	18	80	22	19	44	41	158	286	79	99	78	96	80	49	70	842	65	75	76	56	58	59	24	33	129	102	44
ybhN		178	368	158	230	210	60	84	100	79	67	49	59	50	44	65	1002	851	65	28	20	39	79	158	174	169	170	176	385	613	112	127	103	78	71	67	76	435	37	25	122	165	326	302	17	12	101	103	44
ybhO		223	205	8	73	117	100	156			116	82	145	181	93	92	2000	2100	123	60	23	66	111	320	220	268	324	447	872	1311	195	222	192	130	183	110	163	795	64	37	268	287	617	502	17	11	173	196	67
ybhP		30	27	65	123	9	101	157	184	181	110	52	164	144	75	99	1884	1808	101	49	39	50	100	261	178	249	379	408	794	1212	215	250	157	137	152	120	217	861	71	42	247	288	618	453	14	9	195	177	88
ybhQ		256	155	87	123	43	217	444	126	68	397	269	280	203	182	167	1306	1731	430	177	94	208	135	278	221	296	94	128	3980	3425	414	442	305	400	709	447	221	6473	234	179	933	694	87	148	773	663	160	177	320
ybhR		171	425	100	419	118	172	264	195	148	245	149	203	173	188	220	728	762	200	100	130	231	143	316	193	227	172	185	1237	1105	305	385	218	233	343	198	151	3242	151	161	424	398	193	211	243	220	240	219	144
ybhS		57	108	17	96	38	125	194	130	109	156	103	67	79	104	121	465	613	113	45	102	167	101	251	149	155	154	192	527	899	117	143	66	70	124	90	69	913	59	50	159	240	196	191	156	156	112	125	91
ybhF		106	149	77	179	61	535	756	386	350	297	211	339	303	291	304	1678	2145	267	163	343	568	313	666	310	433	439	503	1988	3161	398	497	234	180	276	150	283	2939	150	131	510	534	461	509	421	395	338	320	246
ybhG		145	292	37	100	39	465	593	216	146	165	89	165	150	147	124	839	1085	124	61	155	272	165	309	135	181	239	293	1194	1954	203	215	112	104	128	70	147	1424	55	67	232	233	251	219	251	233	181	151	122
ybiH		70	632	128	566	37	258	402			99	81	127	98	138	127	303	293	132	64	120	217	75	192	126	146	159	168	555	620	152	178	96	69	122	93	126	1205	60	81	122	137	199	192	158	148	128	174	91
rhlE		213	204	29	269	142	852	1165	2595	2107	1716	1505	307	322	1504	1691	624	493	2773	1316	1839	3214	1034	2400	1440	1697	1202	1511	859	545	600	612	788	663	1630	1111	337	2902	297	581	721	1091	1645	1507	334	311	2915	3289	725
dps		980	1126	1129	470	652	3166	4198	3208	2510	1578	682	2969	3218	761	1028	51442	59259	2139	991	460	1040	658	1928	4788	6272	12262	11974	30526	89814	4319	4434	3598	2499	1548	1397	3449	11214	1595	808	2464	1993	28703	21034	779	591	1623	1699	2235
rhtA		312	836	182	1111	923	150	252	169	130	256	248	97	128	127	182	266	182	244	124	118	172	99	254	127	182	211	198	137	139	166	189	193	165	251	238	105	1571	85	102	194	188	171	194	105	107	252	246	112
ompX		955	161	1644	217	378	48374	73221	11569	9287	18573	15656	34604	31341	25825	29970	82501	66847	31553	13090	26160	49700	6409	23033	13658	20572	25783	30457	42065	46081	27416	29444	40405	35918	6682	5747	33597	58201	3812	8255	9491	7993	22182	19888	18107	14491	10372	11104	8793
ybiP		279	794	307	329	462	256	634			2295	1496	478	435	941	1323	777	418	1257	558	515	902	355	815	1039	1150	560	550	531	392	824	976	844	833	1550	1254	370	7277	661	670	1099	1385	1099	976	360	303	1339	1311	386
yliL		69	812	42	151	16	107	233			630	474	1774	1539	1701	1936	2265	1985	1110	518	232	494	498	1978	1029	910	459	676	3089	2036	1627	1980	1574	1926	1633	518	1318	15632	811	1040	1313	1172	744	1035	243	212	1814	1436	416
rybA		29	579	58	508	93	31	72	2797	2385	382	220	842	508	717	788	372	468	403	241	21	46	81	315	379	547	195	164	562	632	476	855	497	1018	269	187	362	8065	451	591	225	115	320	395	27	21	434	226	118
mntR		140	56	117	335	57	337	655	739	470	357	318	586	569	559	828	649	526	516	218	235	424	313	757	353	458	490	524	789	772	650	672	674	734	569	493	554	6844	488	459	580	558	413	555	327	301	679	498	343
ybiR		186	335	139	138	60	123	230	574	554	492	370	262	262	382	424	539	310	394	198	335	588	275	598	382	506	370	426	467	345	335	360	338	358	729	525	233	3543	230	255	617	578	357	443	280	264	550	558	295
ybiS		486	243	697	774	348	4880	8951			2618	2084	2223	2390	2472	2803	3929	1955	3630	1675	1678	2913	1756	4699	1743	2153	3467	3946	1790	1268	1982	2003	2875	2757	3412	2499	2159	19367	1576	1637	2767	2857	2428	2729	810	716	3045	3433	1413
ybiT		601	1329	1292	568	559	1527	3519	3550	2921	3116	2481	2038	1975	3581	3745	2472	1070	3688	1772	2404	4242	1445	3413	3466	4149	2272	2619	2807	1148	3075	3396	2916	2983	3914	2564	2023	22567	1629	1786	3179	3163	2814	3113	1715	1472	3062	3324	2081
ybiU		125	400	161	474	469	96	226	435	372	215	142	204	220	207	229	777	465	176	102	131	216	128	386	229	256	245	291	343	328	312	279	265	242	291	222	199	2028	125	125	437	497	325	359	104	97	456	507	141
ybiV		307	755	246	276	253	388	890	589	464	250	188	427	348	421	438	505	320	459	176	179	370	188	652	300	351	480	464	327	245	515	507	430	418	433	307	420	3267	320	350	492	484	490	602	253	245	707	750	348
ybiW		140	278	133	515	102	182	269	103	76	114	104	98	126	115	112	257	232	167	96	45	88	87	194	142	165	154	169	223	239	92	103	107	128	135	116	92	914	86	60	115	152	151	154	52	47	134	147	94
ybiY		133	163	59	49	44	33	60	18	17	17	3	17	22	16	24	37	23	35	10	12	20	27	43	14	14	21	27	23	26	22	26	11	30	13	14	18	151	14	12	25	20	15	21	15	10	38	28	6
fsaA		88	118	39	76	50	166	235	65	67	52	37	44	64	57	40	165	120	86	49	63	100	52	113	96	68	71	118	112	76	48	45	54	60	47	39	64	366	18	30	37	52	84	62	56	48	47	63	27
moeB		76	81	20	72	42	500	691	351	267	216	189	186	190	241	222	351	269	276	151	426	743	141	387	241	293	244	303	425	214	177	220	211	208	315	167	183	1533	97	125	251	254	204	290	298	304	224	253	140
moeA		101	115	18	165	100	1321	1773	678	610	662	489	402	390	505	505	826	639	567	353	952	1812	345	997	586	841	739	848	939	479	414	402	435	453	670	414	495	3136	231	214	567	594	552	690	669	637	547	621	385
iaaA		259	169	85	107	221	2001	3249	1671	1443	1264	991	1609	1621	1160	1200	1922	1219	2075	1097	625	870	2140	5151	1063	1311	2991	3568	1224	976	1111	1214	3210	3242	985	939	1726	16193	969	737	1477	1719	1750	2207	368	363	1915	2095	1354
cmr		206	1138	280	513	513	775	1315			717	621	909	907	689	793	1757	1399	949	579	685	911	969	2570	452	510	1404	1614	979	1344	706	794	1845	1946	349	257	792	2935	150	219	341	367	181	222	237	264	577	552	149
ybjH		99	55	37	70	82	126	209	111	64	65	60	104	98	89	114	212	164	101	74	87	172	77	230	52	43	88	107	156	155	111	109	152	184	86	44	100	609	44	48	72	71	34	64	55	39	101	97	49
ybjI		743	2377	1010	943	823	748	905	340	274	269	253	474	406	384	545	561	419	454	169	264	382	308	759	323	359	264	342	645	306	521	492	459	461	318	195	407	3780	280	254	409	280	277	344	309	259	568	551	268
ybjJ		177	664	252	391	206	370	592	368	271	277	206	222	197	297	262	450	242	474	231	236	327	272	592	382	384	236	282	353	168	285	258	323	316	261	148	207	2383	143	148	320	328	280	402	349	301	405	444	277
ybjK		225	203	73	578	199	123	188			131	76	48	73	85	98	164	139	114	61	73	99	39	100	104	153	50	33	301	149	118	160	85	78	149	118	62	1546	71	60	160	121	40	57	180	171	61	72	93
rybB		1	9	0	1	0	5	14	7	9	3	2	13	8	10	31	7	5	3	3	5	4	0	6	3	3	3	3	8	4	7	10	4	16	15	6	5	274	15	20	11	6	1	6	4	0	14	2	0
ybjL		1087	894	571	948	1467	1337	2600	1415	1223	1591	1068	1043	1001	1078	1223	2101	1387	1766	779	588	978	641	1724	824	1012	1477	1541	1439	966	1163	1280	1427	1517	1848	1486	969	14501	1018	1139	1489	1323	995	1232	598	476	1794	1940	1060
ybjM		179	50	22	91	250	2773	3698	70	80	162	96	237	186	116	154	699	756	496	269	40	95	89	250	259	319	388	429	800	885	256	306	223	162	37	55	238	658	60	44	50	60	45	54	101	61	76	45	75
grxA		688	1236	1563	883	1131	823	913	130	105	338	258	2562	2368	762	951	8323	9509	550	224	147	248	361	1585	904	1247	2435	3108	6972	11129	2020	2574	2395	1990	57	54	2302	2277	128	166	99	63	47	57	74	45	103	92	60
poxB		339	756	1184	544	428	2033	1806	1312	1101	3160	1702	8265	8694	3594	3769	42393	47977	2619	934	677	1285	3350	8545	7411	9343	18342	22637	38149	55097	9289	9485	5638	4065	1193	778	9342	5795	663	383	2021	2173	6698	5939	90	76	1328	1552	757
hcr		80	62	18	29	97	68	78	28	18	18	19	11	11	23	13	38	27	19	9	11	24	7	40	23	22	29	44	40	28	14	16	15	11	20	15	13	118	4	9	13	28	28	30	25	22	13	21	7
hcp		153	347	29	435	95	30	56	55	50	46	23	24	16	48	66	37	27	38	20	26	39	30	60	41	45	40	39	30	25	40	44	32	20	44	39	17	205	14	14	37	40	40	43	61	46	40	41	16
ybjE		572	1881	289	708	495	864	1944			406	332	348	281	616	606	336	169	614	281	227	396	189	684	201	290	401	451	233	193	412	429	347	428	433	298	309	5311	303	343	547	489	332	524	128	107	599	550	435
aqpZ		239	308	86	92	152	143	248	136	123	153	120	77	77	72	94	961	1043	239	120	39	65	162	334	131	154	224	238	476	1134	120	112	103	107	190	171	91	1130	105	53	270	315	369	374	38	42	215	220	109
ybjD		380	741	174	434	520	887	1324	513	446	406	292	492	476	420	466	1406	1496	496	254	672	1213	262	592	361	383	382	424	872	1134	407	463	515	552	414	309	507	3808	233	268	475	526	404	448	409	358	432	434	341
ybjX		295	588	94	1411	241	4906	9450	1299	1109	940	760	1769	1791	1562	1782	2601	1273	1216	543	2784	4747	666	1553	1074	1309	1549	1902	1730	1207	1097	1154	2043	1860	912	717	1804	8143	642	769	1509	1503	450	535	1298	1281	948	979	850
macA		424	261	84	393	250	431	858	413	355	427	349	480	438	367	504	1024	918	530	249	130	232	397	898	337	402	549	563	1181	1085	478	529	435	487	452	279	430	3233	253	233	481	478	434	442	173	152	634	650	212
macB		440	346	129	511	196	622	1103	548	517	815	563	457	485	460	529	1513	1432	985	449	210	399	547	1252	711	780	714	733	1684	1542	596	644	526	532	727	545	411	4269	312	293	729	768	680	857	301	259	735	801	372
cspD		656	183	510	278	432	8257	10851	1028	734	3195	1954	6980	6703	2325	2382	33706	74786	4683	2694	383	542	984	3030	2525	2602	3191	3359	54669	99842	9405	10865	5512	6250	3978	3385	6260	105346	5764	1850	6230	6885	3361	3934	2561	2028	1646	1510	2021
clpS		527	1352	497	975	756	1268	2108	1133	607	767	651	1324	1450	1239	2099	2084	2166	1194	503	434	762	949	2000	855	929	1045	1127	2370	2456	1556	1467	1239	1274	815	576	1282	9441	944	758	951	1082	876	1059	402	387	1679	1464	458
clpA		801	1215	801	555	609	9150	11521	7650	6539	11349	7486	10119	10497	7937	8103	32329	37341	8544	4315	3368	5818	6607	17235	10652	12649	12784	15046	40518	35419	9295	10452	9308	8407	6642	4338	10700	50354	3114	3165	6959	6641	11335	11047	4247	3857	9815	11166	3943
serW		2	8	220	0	53	28	40	136	79	48	32	48	17	51	73	28	19	20	9	85	98	10	31	15	25	12	5	41	23	49	48	46	63	122	72	31	1357	108	137	85	79	37	41	51	53	70	83	37
infA		1795	1318	638	350	243	1719	3826	11716	8874	5107	5019	5047	4246	6219	9551	3643	1898	7467	3676	3937	6555	1773	5608	3959	4497	4072	4450	2967	1500	6020	7032	6942	7231	13113	10922	4795	130601	7899	13252	10528	8457	5499	6951	4721	3653	10458	8698	7686
aat		212	338	15	228	31	706	977	431	330	387	317	237	229	396	409	437	294	542	289	284	426	260	732	297	358	293	338	405	321	270	302	315	339	540	311	262	2877	204	199	481	500	301	489	181	184	452	461	257
cydC		454	681	199	354	111	2212	3205	1004	907	969	766	778	786	1265	1253	852	460	1911	1121	734	1233	789	1958	906	1091	1001	1218	1156	386	854	902	1025	1050	1108	788	801	7378	628	629	1216	1303	744	1040	503	469	1110	1208	656
cydD		606	860	211	334	373	2311	3378	973	864	968	776	728	761	1067	1167	878	510	2150	1202	829	1424	832	1732	791	877	1044	1211	724	255	782	877	1043	1100	1112	779	711	7842	639	585	1261	1323	728	1038	523	522	1067	1081	678
trxB		337	537	324	167	123	2685	4505	3358	2999	2176	1750	2194	2142	1958	2275	2570	1406	2255	1089	2568	4366	1187	3236	1499	1782	2228	2449	2953	1130	1856	2140	2145	2025	2628	1924	2340	21166	1329	1494	2712	2572	1851	2436	3127	2669	2392	2530	2091
lrp		1831	705	1379	810	474	6314	17045	7136	5962	4494	3255	7351	7346	5114	6689	6308	4342	7749	3745	2976	4612	3594	9760	4942	6052	6536	7840	12524	6405	7408	8385	8557	8632	7225	5378	7103	79049	5338	4768	8086	7394	8445	8866	2351	2050	9721	10380	4894
ftsK		931	1462	549	791	468	6560	11487	6601	5664	10622	7908	5530	5349	7831	8867	11627	11432	8280	4295	5091	9054	5346	11415	9877	11310	8118	9178	12973	10804	7003	7574	7204	6886	8653	6169	5425	46808	3355	3551	6790	7424	7569	8299	3329	3131	8752	9281	4167
lolA		409	447	214	354	273	1679	2662	1393	1143	1701	1325	1501	1249	1762	2267	2830	3217	1533	719	914	1763	1169	2609	1665	1683	1405	1679	3605	3198	1744	1739	1582	1454	2156	1139	1415	9704	768	878	1518	1379	1452	1490	712	606	1951	2071	651
ycaJ		356	281	101	175	7	1025	1505			1821	1436	1025	990	1373	1655	2252	2026	1303	631	969	1772	938	2269	1493	1687	1270	1575	2655	2207	1349	1430	1550	1440	2693	1573	1018	9235	621	820	1439	1376	1401	1476	643	578	2073	2161	710
serS		676	386	252	182	138	6287	8421	3953	3354	5663	4088	3951	3761	4676	4967	6042	4330	7067	3491	4103	7052	3030	7017	5674	6589	5994	7184	6905	2978	4373	4698	4219	3933	3972	2644	3948	31159	2350	2011	4494	4441	5823	6498	4880	4671	4064	4780	2789
dmsA		545	1193	417	1143	569	159	267	142	115	190	129	119	84	94	156	274	189	126	67	89	167	82	221	120	117	124	161	185	207	124	130	143	151	175	105	116	999	70	64	154	136	117	127	187	166	164	171	66
dmsB		64	237	124	274	254	44	68	29	28	21	15	22	18	29	30	79	39	22	9	17	31	24	46	7	17	24	30	68	61	44	32	32	28	26	13	21	222	15	21	33	28	15	20	33	19	36	28	9
dmsC		153	255	22	110	49	97	111	69	58	81	66	38	40	41	34	212	207	148	66	31	44	66	136	74	62	125	115	217	234	50	51	38	43	68	75	42	362	23	23	70	98	98	103	46	41	60	80	40
ycaC		639	496	457	444	388	734	741	454	330	134	75	477	567	118	176	16319	16039	303	148	19	23	388	1298	132	172	1331	1280	3130	8884	484	547	1052	775	496	474	553	5575	577	251	1169	1292	3066	3281	21	21	548	498	460
ycaD		517	1901	893	1511	1327	1905	2754	411	331	283	275	230	192	317	289	522	318	451	202	257	431	574	1197	116	133	1235	1147	203	281	166	168	337	394	396	359	202	2242	236	207	390	494	217	312	92	75	515	521	146
ycaM		803	1737	869	1868	786	110	176	72	50	81	47	62	60	46	58	195	125	84	34	38	69	32	106	18	19	51	72	173	179	85	91	94	90	198	149	70	2533	167	92	270	227	33	34	382	326	96	99	44
ycaN		415	493	982	751	558	297	590	43	33	28	14	75	69	62	77	142	88	71	29	38	89	58	172	21	22	54	55	81	55	67	84	75	81	56	31	75	641	71	42	86	54	34	55	93	83	80	101	28
ycaK		207	1614	312	1453	521	195	476	111	98	84	62	74	59	52	94	46	28	111	48	34	79	33	120	16	29	30	22	74	28	82	82	123	166	121	90	65	2045	115	148	155	121	33	60	66	43	185	162	67
pflA		356	398	290	355	223	3472	4199	676	542	772	469	662	643	584	629	2478	2390	1402	589	427	812	482	1258	475	568	818	885	1745	2340	666	726	782	768	825	633	614	6192	399	459	789	846	954	864	490	442	790	851	468
pflB		6085	2266	2850	1249	1344	91471	95369	15490	13240	14729	10457	18594	18743	16888	17843	53988	48457	29092	12768	8847	17102	12311	32011	12657	15618	15798	20450	48460	48977	19635	20968	21578	19750	20629	10786	18994	146796	11579	10888	23581	21669	22760	23445	12057	10946	20265	23061	10087
focA		405	1092	485	640	753	4003	5553	839	664	591	532	1245	1056	1160	1211	3514	3033	1768	669	452	832	656	1958	633	644	824	919	2738	3295	1318	1412	1245	1313	957	645	1187	15587	744	735	1224	1046	1176	1274	947	878	1334	1114	835
ycaO		548	598	251	546	351	922	2872	3563	2986	2923	2529	1266	1164	2835	3097	1092	429	2061	860	2240	4041	1023	2414	1858	2266	1107	1331	1012	423	1989	2002	2437	2247	5405	3517	1224	20398	1496	2106	3092	2806	1321	1586	1693	1511	4006	4431	1697
ycaP		335	395	153	416	336	179	264	232	168	223	147	397	402	198	283	1806	2072	327	112	51	50	182	409	259	260	399	416	1825	3040	528	588	447	361	216	209	400	3252	187	127	401	430	466	538	37	44	321	270	182
serC		3468	1188	2642	1066	731	17176	37912	14830	13065	12613	10015	16873	16719	18073	19333	19704	9924	24781	10613	2474	3962	14214	39349	13008	15537	22631	27010	11498	5234	12858	15304	19230	18289	9281	5850	17760	80834	7364	8634	11857	10730	9387	14310	1566	1377	24831	26782	9122
aroA		2884	1862	1827	787	1016	4771	10187	6415	5191	6723	5830	4997	5452	7476	8009	5391	2374	8141	3690	827	1537	4792	13399	4983	5564	6448	7231	3630	1454	5478	5295	6190	5818	4708	3455	5137	33861	2906	4619	4554	4806	4061	5844	760	623	12424	12310	3442
ycaL		298	331	136	342	359	84	185	174	135	219	175	102	91	158	206	155	92	222	127	62	97	129	353	116	140	110	151	113	116	152	150	173	156	203	134	100	1216	92	153	206	164	121	150	52	68	423	435	93
cmk		380	138	71	242	129	2143	3308	4869	3819	2199	2317	3241	2766	4088	6765	3132	2145	2504	886	3821	8191	1495	4090	2150	2165	1753	2031	2916	2125	5102	4504	2683	3001	4812	2645	3130	34624	2894	3071	4704	4405	1710	2050	2836	2368	4404	4279	1430
rpsA		10925	3698	5134	726	1861	63997	143447	94053	82459	60240	48470	49003	44895	69102	78780	51957	33175	71618	33236	87609	175735	36596	89524	50097	60050	42728	54515	70604	31877	59415	65039	59869	57195	112101	67137	46049	652249	42674	48987	92853	84265	41659	51563	98603	87461	82269	90840	47045
ihfB		205	256	98	166	88	5697	7231	2862	2282	1593	1573	2030	2322	1416	1791	8898	11766	2365	953	1628	2696	1028	2846	1018	1239	1472	1805	6573	10541	1747	2038	2363	2468	3537	2336	1920	22823	1332	1597	2660	2710	1589	2217	1595	1375	2508	2670	1618
ycaI		1203	2566	1058	2523	567	205	369	276	236	350	218	199	172	271	300	500	408	370	177	195	337	192	395	260	294	247	245	934	752	261	297	233	266	377	319	203	2830	190	208	328	316	246	285	149	131	329	371	157
msbA		1103	2385	1049	1607	612	1572	3246	3785	3160	3117	2416	1692	1607	3030	3049	2186	935	3203	1451	2646	4900	1455	3377	2823	3097	1816	2074	2014	1037	2512	2669	3114	2976	4670	2929	1678	26851	1910	2068	3581	3538	2625	3348	2307	2179	3261	3671	2157
lpxK		64	180	59	52	9	265	610	1005	841	881	685	295	281	501	553	748	534	811	451	734	974	487	877	759	897	442	545	671	591	437	510	551	542	1429	884	287	4666	338	292	960	1093	714	943	589	571	769	901	494
ycaQ		116	819	390	217	798	168	291	256	177	298	238	163	163	230	283	291	208	275	129	168	238	208	386	179	238	198	234	269	241	220	236	244	205	513	273	131	1666	141	155	324	283	220	251	146	128	390	419	114
ycaR		69	97	30	97	23	293	459	241	191	51	79	368	259	348	411	272	188	85	43	96	204	78	226	104	72	91	86	279	156	227	456	258	383	227	120	288	3326	231	315	181	162	39	114	140	131	242	169	57
kdsB		212	313	225	312	108	2157	3586	1534	1332	1174	958	1293	1336	1345	1343	2197	1626	1577	753	1057	1531	751	1820	1068	1371	1305	1778	2263	1282	1231	1408	1452	1338	1739	974	1138	12310	709	843	1702	1613	1034	1354	1020	850	1357	1455	1036
ycbJ		204	308	40	259	208	418	691	183	177	288	193	186	121	296	384	530	379	215	92	128	282	113	294	236	249	204	204	417	334	259	292	220	251	274	147	172	1709	139	127	256	291	157	143	145	147	246	274	84
ycbC		263	282	71	57	53	195	395			131	132	115	129	147	147	145	94	156	80	57	104	85	238	114	119	120	140	162	116	121	181	126	138	146	112	93	1570	127	72	163	141	99	109	66	49	177	159	69
smtA		56	172	141	186	92	845	1392			931	687	708	627	701	894	869	663	880	411	784	1504	555	1281	649	698	627	690	1408	654	827	880	639	755	937	626	631	6806	467	464	1009	958	433	573	889	774	845	893	486
mukF		525	252	244	156	166	1383	2169	1276	1025	1544	1091	1114	910	1243	1423	1356	1018	1533	749	848	1880	718	1983	1179	1329	1031	1247	2324	947	1216	1521	1416	1331	1563	1052	1105	10855	815	707	1468	1574	788	1002	1372	1149	1482	1264	812
mukE		143	416	146	73	234	933	1501	854	773	793	529	762	658	928	1103	1123	713	679	343	684	1573	471	1290	545	601	504	700	1664	663	862	926	820	733	1291	587	677	7541	533	514	1160	998	360	475	764	733	952	1001	394
mukB		640	430	201	279	316	5929	9229	5820	4881	7503	4964	3966	4132	4925	5083	6285	4508	6788	3430	5270	9310	3978	8822	5667	6216	5051	6052	12726	5495	4897	5453	4837	4599	8539	5396	4193	42714	3015	2959	7142	7294	4011	4854	5835	5257	5916	6614	3467
ycbB		988	2196	843	1834	1949	1072	1402			1105	698	899	976	740	792	7071	9168	943	503	545	885	876	2049	1364	1579	1700	1910	6519	10729	981	1143	906	811	911	654	971	5998	446	398	1103	1077	2427	2105	466	409	1264	1279	547
ycbK		2476	899	877	439	599	3434	6968			4172	2852	4484	4683	4788	6093	5782	3138	5280	2611	825	1657	2730	7950	6806	7868	5227	5631	17703	4507	4933	5165	5600	5877	3851	2321	4281	26832	3301	1971	4724	3763	5269	5708	1396	1125	6616	6786	1333
ycbL		1012	655	423	475	613	2623	5312			4328	3050	3015	3064	3441	3994	4489	2379	5274	2734	1139	1758	2714	6360	6861	7448	4006	4366	15407	3572	3289	3882	4407	4323	4337	2682	2938	24019	2435	1558	4294	3779	4879	5264	1188	1097	5622	5809	1505
aspC		1527	763	983	591	333	8073	13916	11545	9569	10369	8305	10849	11041	10374	11452	11441	6617	11090	4845	2019	3731	3974	10003	6511	7538	9848	11492	15000	5228	11231	11888	9931	9659	14324	9555	11094	106448	5894	6808	12712	12199	4643	6744	2087	1871	9336	9680	6972
ompF		16295	16300	22406	5550	12452	120317	315096	190444	167830	93866	59421	140043	118370	76412	132615	20858	26585	113488	58502	4856	9756	82232	271752	9826	12522	4542	5695	116933	32130	163778	157791	94169	95642	275562	202458	126211	4348963	233290	287266	289132	240122	7456	16588	13265	11228	323461	319653	109667
asnS		1460	641	834	476	575	16509	29940	11083	9557	15979	11475	12454	11866	16239	17040	11744	5870	19697	9462	9882	16836	7732	21433	11180	13752	13313	14648	10945	4274	14828	16138	15353	15104	11277	8788	11871	92228	6763	6931	10698	10632	6897	8883	7188	6373	10315	10981	7212
pncB		885	766	787	694	444	9100	12834	4679	3773	10437	7615	6691	7202	7890	8192	7303	3936	12723	5866	5193	9201	4780	11628	14627	17231	13643	15193	6993	2475	5914	6553	8390	7870	4950	3899	6598	21857	2081	1938	4068	4748	5443	6656	1313	1171	4446	4820	3327
pepN		1023	1565	546	1040	1024	7635	8760	3803	3294	6335	3913	7200	6984	4345	5322	11675	12490	3682	1704	3082	5599	3026	7942	3940	4723	5508	6791	18356	13657	7058	7408	4795	4470	4725	2973	7031	46169	2177	2233	5134	4288	4140	4423	4181	3723	3632	3868	2257
ssuB		97	50	36	107	54	91	141	121	67	58	55	96	75	106	139	173	169	80	28	25	48	75	165	119	109	98	149	228	161	96	124	88	124	97	70	86	1027	50	67	90	110	113	105	29	27	119	73	41
ssuC		75	63	126	360	49	18	37	25	10	7	6	5	9	19	21	15	20	11	6	4	9	20	50	34	31	23	43	58	27	8	11	12	16	18	9	13	125	3	4	21	24	12	12	6	3	17	6	7
ssuD		91	41	10	63	9	40	78	48	24	14	32	29	23	50	73	42	30	27	11	20	29	35	96	85	100	79	98	103	36	12	24	39	36	49	33	22	343	15	14	58	57	22	34	11	8	19	29	12
ssuA		102	62	16	78	50	18	47	23	13	9	17	16	7	69	59	22	16	13	5	13	17	34	63	63	68	30	55	45	20	12	12	32	33	28	17	19	279	10	9	40	42	17	18	2	2	19	16	10
ssuE		312	298	203	1072	322	19	58	30	21	18	15	10	21	64	56	18	22	14	4	8	13	22	63	68	76	28	33	27	21	17	11	28	31	29	22	9	269	15	10	29	42	19	27	10	7	32	20	10
ycbQ		661	1557	1450	1566	122	96	157			16	21	41	39	26	34	60	64	30	14	22	53	27	71	19	19	28	29	95	70	42	47	48	64	31	37	46	595	44	34	52	34	12	18	11	15	41	32	18
ycbR		606	789	442	637	288	36	44			16	13	20	27	10	27	39	25	21	7	12	27	9	32	7	10	15	19	21	24	20	31	27	23	12	6	26	213	14	14	19	19	19	10	18	8	24	33	15
ycbS		948	2841	912	2846	878	150	330			104	97	139	137	136	161	298	228	199	71	62	108	100	241	89	109	137	151	178	240	178	192	161	155	163	90	136	1276	100	101	127	173	122	145	66	54	200	194	96
ycbT		602	1564	273	942	1084	146	234			133	71	118	92	96	124	255	184	150	74	35	51	93	184	72	76	112	132	185	192	115	126	119	124	114	101	82	1206	80	72	151	118	103	128	71	56	168	175	84
ycbU		396	2650	301	255	248	41	69	48	35	38	26	29	23	33	42	60	55	39	29	10	22	25	56	19	18	30	33	46	39	39	43	35	44	42	34	29	287	37	31	27	29	21	29	16	17	42	44	25
ycbV		240	534	151	1053	210	49	84	26	26	23	19	33	18	31	23	60	50	32	8	9	21	18	55	9	16	31	23	42	39	24	43	39	37	39	21	23	262	22	14	37	44	19	32	14	15	37	40	16
ycbF		47	29	2	73	0	204	376	150	119	171	101	156	139	178	193	256	195	296	169	47	87	109	264	156	217	241	205	197	128	143	160	136	146	126	86	114	1257	86	92	133	153	122	160	64	55	173	155	80
pyrD		360	883	539	136	733	781	2418	2638	2110	873	660	609	555	1205	1437	393	126	1402	666	492	667	256	648	500	717	778	891	213	66	759	914	602	637	1483	1049	546	13617	1197	1430	1630	1620	901	1289	300	269	1040	1143	927
ycbW		323	80	227	1931	382	1067	3290			622	464	691	585	528	615	1254	931	1046	423	267	351	392	1434	339	419	671	698	876	577	664	856	1178	1282	924	932	592	9157	619	551	890	695	761	902	304	224	1304	1265	791
ycbX		370	305	195	214	134	685	1393	875	816	1073	750	981	929	1028	1163	1297	785	1514	600	687	1122	743	1876	855	970	952	1081	1712	767	1155	1147	1053	1016	832	569	1003	7202	480	560	1104	885	723	913	632	636	1139	1297	600
ycbY		406	559	247	766	628	1648	3039			1676	1244	1111	973	1411	1797	1376	721	1251	648	2035	3202	718	1594	1273	1465	1016	1349	1182	663	1209	1409	1491	1387	2972	1828	1016	14794	995	1121	2307	2198	1234	1316	1376	1261	1742	1998	1113
uup		339	470	208	351	92	1559	3286	2421	2038	1866	1449	1625	1559	1839	2181	2122	1542	1911	851	2161	3575	1013	2379	1717	1914	1521	2016	2692	1915	1763	1840	1984	1970	3219	1891	1607	14487	1097	1204	2476	2270	1376	1645	1400	1292	2049	2368	1110
pqiA		483	602	353	1653	359	526	852	660	495	736	517	623	601	713	793	1389	1488	678	301	853	1442	312	822	637	827	720	896	1449	1670	571	628	672	635	935	541	517	3828	274	287	676	694	782	743	422	374	764	779	294
pqiB		441	962	322	530	255	875	1584	871	730	1151	806	1066	1014	972	1205	1522	1355	1014	390	1091	2058	635	1373	931	1159	1145	1510	1652	1459	946	1007	1007	1001	1108	711	1018	5180	408	479	943	820	878	849	576	585	923	1067	398
ymbA		311	446	198	246	148	441	795			415	359	470	431	355	455	714	728	482	207	454	827	214	590	349	440	443	501	822	798	385	364	468	455	527	302	416	2546	181	217	381	379	337	392	270	220	452	396	154
rmf		2298	559	1275	330	377	52810	65918	7415	4074	1135	1472	25919	22045	9816	9700	72170	81344	12152	6015	148	363	8373	19832	16493	11279	9637	8966	91499	120435	15059	19531	37532	37265	4761	5920	23683	198604	26020	7633	15117	17045	14437	33451	189	148	11467	6097	5033
fabA		191	294	62	126	26	2647	6980	6525	5315	7022	5354	4832	4464	4443	5093	5769	3935	7511	3261	5625	8335	1502	3751	4395	5506	3785	3726	9833	5699	6643	7333	10355	10516	9368	7102	4571	63583	4033	4674	6013	5147	3249	4010	7370	6619	4437	4578	5905
ycbZ		960	1266	544	1335	490	1395	2027	2472	2100	3047	2192	1861	1839	2164	2777	4681	4226	1995	1039	1225	2195	1337	3233	2172	2459	1922	2140	4732	5301	2535	2896	2472	2475	4230	2576	1855	24029	1627	1663	3279	3170	2259	2480	1231	1143	2672	2623	1434
ycbG		338	755	230	181	572	636	1231			232	174	322	322	212	296	416	484	293	126	179	298	159	409	196	239	234	238	724	572	334	350	368	366	243	216	304	3992	243	224	308	274	216	259	325	261	400	397	197
ompA		5034	689	3369	446	1063	120214	186955	107128	93367	45221	38286	58164	59644	72484	78671	332932	246649	69101	33216	71232	118841	33703	97399	36423	47750	58622	70411	94426	114090	61465	68394	84322	70910	78698	49865	61308	548367	38464	48776	82559	78422	94717	107873	61191	54595	74654	81953	51714
sulA		815	965	566	734	1296	6262	8310	814	643	3623	2528	3901	3550	3880	4993	6581	6733	4140	2191	783	1174	1479	4090	6239	7223	3166	3472	6955	4974	4663	5253	3949	4150	1077	919	3528	12131	648	691	1244	1047	1177	1271	501	432	987	1063	736
yccR		376	2571	637	706	1198	302	511			295	182	427	385	281	303	767	898	444	197	81	139	215	431	223	239	292	304	988	1280	482	540	373	383	253	194	399	3752	220	170	298	270	176	209	215	182	302	300	153
yccS		435	769	455	633	572	706	1526	944	787	663	494	360	396	601	623	839	699	722	379	703	1328	417	979	597	709	633	700	705	760	435	424	487	532	890	581	357	4925	301	394	712	807	571	648	645	586	789	872	558
yccF		222	275	46	917	272	259	622	298	269	148	156	113	90	169	169	178	98	132	63	150	273	121	258	121	158	112	149	101	68	132	129	151	159	328	192	78	1893	96	146	227	252	149	205	160	150	272	267	175
helD		307	616	271	265	92	1494	2383	1040	823	904	656	899	858	758	906	2464	2186	1144	560	586	960	562	1463	789	962	1040	1274	1662	1436	850	961	900	920	962	626	890	7515	527	492	1082	1049	884	1024	636	558	978	958	702
mgsA		121	150	21	48	112	2370	3539	885	748	1205	840	1311	1117	812	821	1671	1654	1510	693	408	857	394	1064	589	780	748	912	5024	2832	1864	1904	1261	1364	1790	1228	1203	26497	1070	912	2074	1620	459	574	2248	1911	619	636	1096
yccT		220	210	190	436	94	68	141	87	76	75	47	77	86	57	72	746	883	95	45	26	46	88	169	59	64	129	145	502	903	85	111	71	79	113	83	79	747	56	44	127	144	177	173	22	15	92	86	50
yccU		95	615	255	259	105	979	1173	501	379	358	296	478	492	342	453	2598	2840	580	298	145	208	288	661	368	466	728	717	1780	3261	546	635	632	634	363	397	535	4380	372	261	501	567	1016	912	134	149	435	399	290
yccV		140	16	17	16	13	1550	2571			508	438	709	695	949	952	4538	5264	1061	499	574	1211	339	1099	614	797	649	736	3654	6592	767	857	624	681	838	535	718	6912	574	531	1041	1110	2174	1699	678	540	753	748	393
yccW		582	678	225	836	420	1122	2433			611	546	570	530	882	1041	549	345	632	305	985	1670	335	820	421	554	478	602	500	446	625	677	696	728	1218	724	477	8559	608	599	976	881	452	552	708	597	732	787	487
yccX		155	121	223	165	61	201	313	141	104	68	53	136	141	78	122	757	849	131	61	32	57	120	215	74	105	170	195	574	1070	159	155	136	138	99	80	141	1139	75	81	138	136	151	168	50	45	162	129	72
yccK		83	213	46	71	9	571	908			189	171	334	307	345	409	500	439	278	84	204	348	102	367	123	133	189	147	466	519	352	399	460	521	397	289	280	5419	352	416	375	428	193	223	262	240	505	504	170
yccA		929	834	507	1420	586	7017	7244	4125	3681	3201	2152	2541	2485	2230	2036	5825	4754	5310	2204	1167	2028	2114	4862	2588	3156	1848	2114	5129	3450	2283	2353	2950	3030	3403	2996	2591	29055	2063	2118	3732	4093	3807	4620	1489	1233	4016	4273	3390
serT		10	8	4	28	12	11	21	551	365	134	188	19	20	142	126	25	15	51	23	156	17	7	27	63	52	16	30	38	44	87	81	71	87	535	595	33	4170	226	275	111	341	58	118	159	113	125	131	155
hyaA		291	64	52	90	2	115	111	36	23	26	29	28	39	22	20	171	159	31	16	8	18	18	51	46	36	70	73	121	191	30	29	26	24	30	32	19	225	22	12	46	54	92	81	11	8	36	47	23
hyaB		101	89	129	70	168	136	115	34	24	33	22	20	26	34	23	132	144	18	9	20	13	25	56	41	36	71	78	106	152	38	27	20	20	49	27	26	240	16	18	65	57	83	69	11	9	49	58	23
hyaC		68	118	34	241	105	34	45	6	10	10	16	14	11	14	23	55	50	21	11	3	8	20	32	20	25	28	30	39	56	20	22	12	17	20	12	15	155	13	6	28	32	32	37	10	2	34	33	10
hyaD		2	79	2	20	12	55	59	12	19	14	17	12	11	18	17	50	54	15	7	11	19	12	36	18	17	26	31	52	57	12	15	16	7	24	8	9	110	15	4	24	27	32	28	9	3	16	19	10
hyaE		0	27	3	2	6	16	15	7	7	4	5	4	5	4	5	14	18	8	3	1	11	14	11	7	8	10	12	19	27	5	6	3	5	12	4	1	43	4	2	5	15	8	11	0	2	18	13	2
hyaF		39	175	39	106	70	43	54	40	25	27	18	19	23	23	36	95	87	38	28	15	20	38	62	41	39	51	56	64	95	25	28	26	20	33	31	12	252	13	18	56	60	63	54	15	15	39	36	25
appC		414	440	182	630	402	158	195	86	95	81	58	64	47	64	69	346	173	128	54	24	48	57	107	96	126	235	226	169	158	85	71	72	57	112	69	51	581	55	29	147	162	738	764	35	26	120	127	52
appB		242	1484	638	984	607	122	151	70	52	60	64	91	79	64	70	326	187	112	64	34	49	59	161	95	81	205	184	201	209	92	103	104	82	117	81	86	1033	84	59	122	148	599	646	34	43	121	111	40
appA		64	335	75	243	88	251	426	117	76	120	68	98	128	85	105	549	398	145	85	42	116	102	262	116	155	238	243	301	285	110	116	134	109	129	74	94	853	82	42	163	188	640	562	54	59	181	185	71
yccC		670	1209	356	989	585	457	853			323	252	331	330	366	374	829	684	599	298	146	256	231	597	398	516	558	602	795	842	328	343	371	403	330	239	343	3006	231	192	352	335	432	518	242	202	383	376	228
etp		253	81	8	35	9	31	66	25	20	7	5	13	12	8	18	39	43	17	6	4	11	16	26	11	8	15	14	31	37	16	13	9	22	20	13	21	157	15	15	21	22	18	16	23	22	30	28	13
yccZ		654	1936	805	530	378	83	171			38	28	49	31	45	60	88	78	60	22	16	34	27	70	45	48	52	44	73	68	52	56	49	51	46	25	49	465	35	40	61	35	46	39	43	42	70	68	28
ymcA		299	867	298	511	332	131	213			100	75	71	57	88	100	170	146	104	74	49	102	65	171	96	110	97	111	122	100	81	89	68	81	137	90	68	826	46	65	120	99	91	97	93	74	128	143	70
ymcB		153	111	34	287	91	15	29			8	8	11	12	9	14	29	15	12	10	11	17	13	17	13	20	18	8	16	14	9	9	13	17	23	13	14	138	14	6	19	22	15	16	29	12	28	26	7
ymcC		25	6	13	2	5	4	9			4	1	0	1	3	9	3	6	2	0	1	4	2	4	3	2	8	4	6	7	3	2	3	4	32	26	3	172	22	14	26	23	13	14	20	23	25	29	12
serX		0	0	98	49	86	18	27	23	9	14	16	23	16	28	26	25	22	16	4	33	50	5	12	28	30	31	32	32	34	15	12	12	25	9	6	9	271	15	40	4	8	2	2	12	9	5	4	3
lpxL		82	295	123	320	574	957	1599	590	522	521	394	415	396	453	489	584	446	758	374	559	1052	331	756	536	691	570	599	497	358	402	401	499	478	541	379	384	4101	216	311	470	440	248	310	900	820	421	472	344
yceA		602	143	130	371	99	247	492			995	1025	1308	1036	1237	1505	855	343	947	454	1342	2209	572	1378	726	914	1018	1183	563	223	1144	1189	1576	1708	1975	1356	1104	17390	1173	1252	1738	1618	991	1153	509	504	1034	1080	1038
yceI		694	557	217	246	550	276	625	721	595	333	269	750	660	358	632	469	422	406	152	112	190	327	851	209	251	220	313	980	619	591	555	640	629	542	307	698	6759	309	574	677	568	216	277	107	106	545	548	273
yceJ		606	1603	148	1046	506	44	93	81	52	86	37	74	60	54	86	92	69	52	34	22	33	60	125	28	26	34	48	90	45	69	77	69	65	66	34	39	485	34	38	74	71	24	28	16	11	102	91	18
yceO		433	522	915	557	2010	15	24	12	8	5	4	18	16	5	10	16	9	0	3	2	4	3	19	0	2	3	5	12	7	16	19	26	22	12	4	12	97	14	7	12	1	5	3	2	1	13	18	2
solA		103	145	84	141	99	2398	4378	1009	907	884	639	1239	1139	1048	1407	1561	908	1203	598	739	1227	849	2242	516	621	1072	1326	1441	556	1106	1114	1057	990	827	487	1276	7504	614	623	1104	941	466	606	507	482	988	1088	580
yceP		431	887	610	278	246	3206	3600			1332	974	915	667	1633	1761	3435	6495	1393	555	405	772	475	1107	713	759	702	930	2684	6131	1455	1560	917	945	1350	1280	844	13195	981	1471	1051	1363	734	635	887	776	1453	1292	628
dinI		286	14	31	12	112	1210	2185	526	299	348	380	779	774	773	1065	531	539	693	286	143	230	216	522	357	362	370	553	570	275	839	795	500	617	270	204	520	4878	286	349	300	388	104	182	139	109	299	238	221
pyrC		434	278	112	333	66	5293	11769	4298	3559	1177	974	2044	1898	3320	3614	1528	720	3092	1760	443	768	861	2126	1684	1957	2093	2527	1535	436	1889	2030	1123	1035	1496	988	1975	20319	1633	1574	3005	2970	1060	1591	401	317	1903	1970	1445
yceB		297	190	272	515	97	859	1339	515	442	774	517	533	486	519	761	1109	928	1116	514	356	613	304	887	922	1094	780	832	1246	1072	581	696	728	673	457	379	526	5194	342	370	560	521	1186	1365	447	327	775	779	519
grxB		350	234	205	96	98	5615	5967	1210	976	615	442	1486	1646	919	988	7599	8146	1587	808	406	739	624	1835	1569	1887	2394	2439	6868	10914	1229	1288	1829	1483	537	379	1626	7694	531	558	873	726	3385	3392	515	468	957	1021	1074
mdtH		256	395	130	352	296	163	211	95	92	176	145	73	91	87	95	266	173	266	103	37	68	197	359	80	102	334	352	146	83	71	79	92	93	126	103	64	638	63	38	145	194	110	148	34	33	197	193	49
rimJ		332	1302	397	596	1078	1547	2202	475	408	591	392	1079	849	646	652	1379	1307	840	334	281	538	458	1379	271	323	688	798	2438	2009	866	954	837	812	437	304	1048	6460	461	381	613	432	371	446	529	420	594	574	294
yceH		187	314	249	166	4	1447	1955	375	305	301	189	555	542	363	424	1042	1160	382	165	232	369	438	975	173	196	376	548	1697	1433	506	508	476	509	347	140	523	4111	207	215	462	372	212	255	362	358	459	406	159
mviM		43	102	30	85	103	915	1250			423	238	351	341	304	313	932	1166	464	258	238	398	324	846	258	265	481	562	1380	1338	305	372	339	295	441	245	397	2852	175	142	398	430	289	392	309	314	364	391	257
mviN		329	232	78	310	238	530	1161			1275	1036	332	390	758	866	682	441	1206	605	843	1476	497	1134	894	995	841	905	679	430	535	585	620	622	945	647	383	4757	319	334	629	741	501	626	367	317	697	690	465
rne		1320	693	351	430	412	8427	14255	8677	7333	9056	6210	6257	5705	8047	10280	11305	9621	7196	4046	6024	11353	5724	12454	5835	6248	4999	6396	20673	12096	8684	8877	7074	7012	13565	7711	6204	78608	5515	5605	12421	11769	4847	5709	5674	5401	9342	10497	4400
yceQ		365	300	267	254	386	1386	2286	1300	937	999	824	1695	1361	1257	1695	3069	2661	1326	595	582	1216	541	2034	584	659	884	989	4057	3105	1814	1864	1684	1955	2111	1386	1475	20635	1484	1546	2300	1532	794	1008	885	644	1981	1893	751
rluC		446	166	122	636	414	1268	2278	1758	1390	1329	1240	781	756	1126	1643	671	336	1198	554	1075	1988	433	1026	715	846	730	929	585	389	988	1149	1276	1315	1883	1397	721	14202	945	1001	1541	1472	602	709	1291	1094	1025	1058	945
yceF		110	509	386	328	304	1330	2451	765	569	342	285	676	729	609	681	2395	2023	652	263	292	455	410	902	403	439	617	678	1720	2101	839	907	771	766	615	418	690	6522	503	450	924	838	722	774	233	215	758	670	425
sraB		101	88	36	47	1	135	309	383	138	259	201	641	475	672	794	235	135	291	163	89	235	51	274	87	101	162	102	353	222	541	805	501	853	342	282	412	8542	441	610	226	101	132	195	130	100	433	225	111
yceD		1988	1098	882	284	376	8954	19576	19220	14419	15051	11371	11080	10267	17333	17514	7938	4495	14015	6598	13824	25986	5206	15255	6359	7798	8065	9378	13561	6807	12863	14033	13299	13889	23724	15182	10482	147151	9017	12623	15274	13500	8350	10018	13873	12157	15143	16018	8624
rpmF		286	28	95	35	105	4799	9986	6725	3904	1842	1986	3468	3705	5194	5439	1865	1382	3126	1362	4213	6879	1294	3717	1045	1101	1616	1989	4022	2473	3548	4078	3728	4145	6819	3195	3264	54161	2624	4193	3195	3344	1306	1840	5877	4815	4164	3452	1802
plsX		825	522	434	1343	878	1874	3969	5475	4310	3699	3213	2788	2525	3939	4182	3257	1999	3892	1891	3465	5385	1571	4002	2618	3344	3187	3700	3179	2033	3345	3919	3942	3987	7909	4832	2620	34764	2548	2969	4542	4488	2858	3559	2594	2194	4581	4904	2689
fabH		193	116	20	161	91	3578	7039	5796	4738	3814	3090	2864	3031	4027	4255	5606	4288	4051	1728	5272	8975	2504	5782	3155	3454	3055	4108	5599	4055	3520	3838	3732	3761	6725	3832	2963	29695	2085	2452	5103	4934	2416	3006	4454	4153	5249	5269	2439
fabD		799	411	482	425	141	4867	8796	5709	4737	3780	2885	4137	4163	4838	5745	6914	5949	3996	1771	5935	11935	2868	6096	2946	3278	2765	3481	7854	5581	4946	5074	4457	4358	6942	3442	4020	38001	2573	3312	5598	4726	2393	2975	5163	4630	5494	5862	2448
fabG		1951	2085	915	1034	882	11558	19369	11896	9368	10542	7455	10222	10432	10274	11448	20390	20688	12306	5474	8974	15936	5964	14644	6851	8666	8448	11531	26746	26903	12982	13355	11863	11278	15540	9564	9920	101448	6881	7335	12886	12699	6778	8075	10090	9381	11170	11997	6798
acpP		5228	3839	4180	901	1545	47599	88742	25748	18939	8132	8967	38827	37083	24127	31025	29332	28909	25515	11674	10207	21150	7752	28980	9641	10001	14218	16375	42388	35528	32641	41188	48390	47665	22849	18882	33344	507969	31206	36573	25432	19398	9284	13943	23209	16467	29569	21381	18638
fabF		1010	680	405	192	443	6793	11831	8348	7184	11149	8213	6160	6454	6951	7394	10871	8622	10035	5066	10368	17150	4594	12440	5926	7480	7972	9720	12008	9197	7527	7939	7723	7414	11840	7552	6074	62273	3989	4501	9625	8591	5051	5984	9544	8251	9312	10497	5221
pabC		208	93	19	578	93	319	619	365	325	470	387	312	267	351	397	572	449	480	230	229	417	243	552	414	420	423	487	509	427	305	393	421	441	439	276	287	2637	186	192	357	356	302	382	168	149	416	394	225
yceG		198	283	96	85	81	387	740			585	389	348	356	476	665	696	471	412	234	396	747	263	665	527	544	425	457	606	387	505	490	521	587	630	332	363	3824	307	310	514	464	341	442	247	219	555	587	222
tmk		16	21	17	3	9	431	740	464	387	498	339	344	347	420	503	709	473	369	216	422	695	324	733	431	487	446	601	671	412	383	430	470	449	590	301	328	2780	199	202	446	448	322	367	279	252	439	481	180
holB		120	177	51	84	14	404	771	617	518	692	452	321	312	563	569	788	495	481	273	483	953	379	826	649	691	453	639	726	486	393	381	391	375	750	394	321	2533	209	243	527	558	450	510	336	304	569	602	259
ycfH		463	625	196	742	267	1199	2188	1733	1481	2161	1424	1384	1217	1761	1954	5718	6031	2018	1113	882	1483	744	2131	1842	2229	1675	1818	4762	8957	1805	1972	1481	1461	1674	1258	1316	9843	813	1409	1615	1556	3013	2625	615	538	1820	1849	1320
ptsG		546	99	393	265	110	12252	14260	18510	16283	30228	17521	7631	6052	9113	9011	9286	10755	11504	6055	4832	8742	3014	7289	10134	13214	6396	7969	7234	9430	7740	8028	1486	1360	2295	1533	5550	9828	793	4966	2772	2634	3200	4482	6523	5857	6273	7405	6609
fhuE		2285	3866	2173	3007	2588	145	278	680	637	1040	655	703	813	596	795	277	254	4990	2435	373	634	594	1427	583	670	725	818	446	232	526	561	278	341	1037	602	910	2316	198	368	761	642	2302	3527	143	142	1298	1337	253
hinT		246	159	415	455	163	1257	2045	545	501	346	294	810	728	504	530	3060	3199	664	261	382	703	437	1191	229	252	557	629	2221	3063	653	836	740	718	654	369	785	6067	453	381	875	714	512	563	427	412	667	694	313
ycfL		220	121	92	96	136	872	1392	457	331	188	158	575	656	376	431	2273	2553	318	119	271	452	280	957	113	101	266	326	1796	2435	545	682	688	593	402	184	608	4808	290	269	587	505	225	285	359	330	606	556	159
ycfM		12	19	6	13	55	956	1537			360	237	357	431	378	345	2593	2931	438	246	402	815	397	978	220	327	509	598	1873	2844	457	541	370	337	505	306	417	2898	257	184	629	619	586	704	329	314	539	559	305
ycfN		19	265	32	404	111	424	609			450	335	368	385	370	490	870	711	426	199	339	575	361	816	331	349	407	510	689	557	456	460	356	398	435	287	361	2568	207	211	489	449	330	378	306	300	480	510	237
nagZ		276	209	223	243	205	1149	1818	996	863	1015	782	993	923	1035	1214	2194	1842	1115	461	698	1326	753	1934	682	733	982	1236	2002	1616	1136	1269	1087	1064	1132	672	911	7177	533	594	1124	1014	711	860	673	574	1234	1319	513
ycfP		552	695	719	410	705	1653	2530	977	773	856	663	1098	1011	1073	1084	4961	5129	1154	521	511	980	610	1815	796	860	1346	1375	3160	4393	1199	1236	1118	1006	1021	632	1128	8013	624	585	1103	988	1163	1254	822	682	1130	1184	615
ndh		830	498	436	1094	915	13084	11519	2386	1772	824	825	789	870	1404	1582	1034	690	4720	2171	1892	3305	567	1334	1215	1201	545	635	643	382	718	771	1221	1099	819	689	877	11346	395	695	1015	1058	4840	4946	317	268	1820	1686	994
ycfJ		218	83	8	330	188	631	2165	234	178	515	420	323	298	687	699	500	338	974	427	318	476	239	505	2117	2116	1151	1074	750	333	351	367	450	447	243	157	306	1816	80	91	204	246	800	680	38	32	298	303	94
ycfQ		302	364	648	89	27	520	847			127	120	165	163	154	172	282	202	204	82	143	263	136	307	204	217	206	234	242	171	140	173	194	195	594	418	152	5336	294	250	591	560	219	249	111	105	504	596	303
ycfR		123	163	66	182	294	449	1075			57	88	144	143	283	362	257	172	364	130	339	609	148	324	232	206	238	237	182	217	102	116	199	194	50	35	161	440	35	87	53	50	199	190	29	23	92	103	41
ycfS		441	149	64	294	227	566	645			706	452	608	529	508	606	2581	1861	589	294	147	228	273	650	461	544	92	120	1769	2025	807	813	858	736	614	394	518	5664	376	276	989	1053	303	317	72	73	410	441	215
mfd		534	438	321	456	332	3247	5627	2841	2416	2734	1925	2050	1947	2648	3068	2286	1651	3098	1691	1671	3122	1600	3757	3448	3770	2728	3342	3912	1381	2324	2443	2030	1938	2666	1758	1981	17267	1383	1423	3076	3299	2167	2589	1840	1712	2409	2795	1823
ycfT		679	1879	734	1671	751	98	178	54	29	55	50	77	85	50	80	89	78	72	29	21	34	32	108	56	54	74	75	78	75	69	69	71	68	54	41	99	730	53	51	61	61	30	49	23	16	90	76	34
lolC		419	505	149	515	313	1164	2309	2185	1810	2318	1706	1330	1444	1840	2008	2017	1024	2681	1154	1296	2363	1095	2577	1458	1622	1872	2182	1619	620	1462	1571	1663	1592	2563	1633	1360	12021	871	910	2316	2364	1268	1622	1167	1118	2141	2372	1126
lolD		57	33	27	30	31	616	1121	840	644	927	834	369	412	550	568	683	374	994	449	488	789	485	1020	607	741	636	859	737	293	411	472	511	509	1097	656	375	3704	251	260	803	851	549	683	382	348	787	903	344
lolE		558	678	615	561	396	1184	2350	1703	1379	2194	1813	1120	1117	1727	1838	1753	1312	2443	1133	953	1603	1012	2578	1771	1873	1449	1561	2494	1473	1418	1627	1937	1784	2591	1649	1104	13549	906	945	2273	1947	1267	1613	819	666	2297	2215	949
ycfX		197	294	216	648	26	863	1570			1229	957	695	689	911	985	1612	1583	1237	606	544	918	644	1661	907	1047	834	986	2219	1712	941	1006	968	844	1948	1063	687	7639	514	554	1454	1333	700	915	428	439	1398	1415	519
cobB		204	92	132	210	74	910	1426	839	606	787	626	638	593	629	793	1161	1131	719	364	297	635	463	1125	536	580	554	682	1688	1220	742	792	750	667	1267	776	633	7866	489	554	1052	930	460	581	396	328	1172	1116	432
ycfZ		358	727	373	896	456	28	70	134	105	64	72	62	32	68	128	61	31	44	17	73	125	13	67	27	20	22	21	65	29	91	106	61	61	204	106	47	1248	79	142	121	90	16	45	89	66	170	131	59
ymfA		152	35	80	255	365	8	27	96	81	41	34	32	37	38	59	31	11	21	8	40	114	11	38	7	19	8	16	16	9	44	55	28	55	132	59	33	740	46	94	67	45	17	31	56	43	74	96	37
potD		981	947	624	820	522	3863	7998	3673	3106	1366	1195	2239	2067	1722	2263	2833	2247	1987	819	1658	2880	1831	4710	818	930	1290	1640	3732	2910	1918	2211	3021	3140	3358	1885	2167	34162	1598	2313	2864	2321	1318	2097	2040	1816	3107	3087	2114
potC		125	315	67	174	29	362	976	1265	1005	452	392	416	360	617	874	548	304	428	168	561	1030	306	819	235	305	287	370	396	365	572	499	624	634	1257	608	378	6580	392	702	788	559	285	480	573	542	875	949	448
potB		248	581	190	388	138	372	1059	1459	1270	552	439	363	333	691	704	449	187	453	180	774	1506	387	897	293	351	332	473	337	159	482	519	655	602	1735	708	337	6687	377	624	897	754	398	504	710	649	1032	1012	604
potA		455	1335	349	1322	768	808	2084	2932	2499	1506	1190	849	807	1499	1679	838	347	1104	458	1606	2759	656	1551	615	727	787	924	576	275	1259	1365	1570	1672	3257	1954	840	18393	1063	1636	1842	1575	1001	1276	1322	1165	2095	2186	1352
pepT		624	955	569	995	583	1632	2637	703	517	574	407	904	935	549	607	6925	7206	928	415	214	379	507	1514	409	522	997	1225	2892	5440	812	919	1262	1133	540	437	884	5737	383	323	849	779	1006	918	417	337	833	796	362
ycfD		310	153	137	163	211	2539	4477			1901	1578	1644	1765	1858	1869	4794	3600	2353	1114	1086	1725	1326	3289	1494	1734	1962	2249	3137	2732	1786	2036	2389	2283	2851	1844	1671	19887	1314	1239	2956	2807	2022	2335	883	749	2334	2532	1288
phoQ		525	819	218	843	502	970	1693	1450	1145	1247	887	1368	1380	1428	1725	3629	3192	1123	548	1237	2386	841	1915	973	1045	993	1145	2467	2536	1434	1649	1536	1546	1656	965	1391	12115	790	891	1806	1960	954	984	729	627	1165	1302	873
phoP		445	905	710	712	753	1920	3386	1725	1382	1139	1074	2643	2834	1589	2711	3630	3206	1258	602	1374	2333	776	2558	979	1136	1543	1570	3374	3158	2319	2693	2747	2749	1897	1363	2670	24312	1503	1706	2100	1643	799	1177	909	809	1784	1595	1149
purB		457	353	142	597	229	4124	7898	5966	5459	2805	2372	2785	2552	3732	4128	2461	1096	3516	1966	1577	2865	2035	4765	2636	3072	2542	3039	3350	1407	2954	3257	3367	3137	6949	3793	2699	38008	2242	3327	5434	4707	1509	2697	1274	1277	4944	5542	3426
hflD		22	19	0	9	35	532	1019	1483	1214	788	683	399	380	842	915	585	256	623	358	834	1336	497	1049	658	732	435	700	664	340	604	549	428	453	1902	970	423	5344	382	431	1221	1321	466	621	420	447	985	1133	562
trmU		241	57	103	153	103	2099	4514			3586	2890	2029	1590	3836	4488	1635	645	2469	1295	2740	4693	1319	3044	2800	3308	1838	2260	1590	660	2833	2956	2545	2524	6324	3912	1870	32336	2315	2720	4163	4253	2448	2844	1482	1399	3528	3881	2267
ymfB		8	40	10	24	30	198	333			152	133	160	137	213	296	234	147	156	71	162	295	110	283	164	200	133	151	280	229	180	197	214	238	500	197	152	2138	151	169	341	333	145	173	117	98	325	304	99
ymfC		107	436	10	118	400	233	364			447	324	280	255	269	524	359	158	362	163	290	518	218	403	347	385	315	322	376	218	333	401	371	368	798	604	225	4564	293	302	638	751	351	446	229	194	518	518	267
icd		3823	2799	6477	2533	3383	9984	28402	42113	35948	35358	24728	35264	32086	27781	35958	16743	11477	9567	4176	7097	11610	21033	50737	22267	26623	28050	36508	73059	21475	37620	43062	28776	28433	44016	27395	33717	238489	14338	21902	25725	22179	8609	12591	10075	9390	29100	30515	20056
minE		675	363	520	1437	526	1007	1459	461	379	427	314	829	691	670	650	1188	1245	566	294	307	664	214	920	212	259	278	398	1702	1377	879	1024	837	801	645	367	755	8816	650	595	720	609	258	363	673	481	812	843	278
minD		756	334	572	109	745	3712	5975	1885	1652	1918	1157	2036	2041	1501	1547	4896	4946	2481	1123	1448	2413	1221	3696	840	1085	1557	2157	5994	5079	2073	2457	2156	2216	2219	1173	2007	24234	1537	1250	3067	2473	1279	1834	2649	2232	2589	2927	1161
minC		567	611	330	345	186	1775	2830	1511	1271	1461	918	1441	1251	1588	1878	2431	2060	2044	979	977	1841	1141	2735	893	989	1329	1646	3052	2055	1702	1718	1323	1347	1424	871	1347	14387	1010	912	2059	1669	1033	1416	1446	1370	1945	2168	785
ycgJ		1593	1128	722	2016	549	883	1762	494	457	421	347	841	753	555	774	1467	1301	1032	372	311	573	306	1184	213	317	579	538	1568	1752	873	926	1058	1076	555	431	816	8678	724	755	713	493	469	673	422	291	1061	957	518
ycgK		907	811	249	357	424	321	586			124	99	215	245	118	178	388	389	238	106	142	237	111	259	70	103	151	153	558	488	199	192	240	251	149	112	235	1958	146	173	243	162	151	179	195	169	226	230	201
ycgL		300	143	102	313	870	1123	2321	487	365	205	177	770	727	400	543	682	460	560	196	201	421	254	835	148	179	412	468	648	437	577	637	762	863	370	250	739	6270	457	529	553	384	265	326	430	344	682	610	258
ycgM		41	189	100	166	55	1179	2056	401	382	231	174	472	410	292	304	1125	856	654	257	241	385	287	781	184	221	415	588	958	769	359	380	444	490	362	206	458	3632	250	250	514	426	388	494	399	322	531	561	234
ycgN		336	164	179	656	513	351	847	317	283	165	141	372	296	281	415	813	802	271	120	208	354	153	440	172	199	275	332	658	963	339	360	326	415	278	188	329	3902	338	370	357	282	311	373	280	237	433	412	225
hlyE		849	1094	428	1645	1209	69	113	26	40	41	22	75	57	19	40	403	575	53	20	17	25	10	85	27	34	46	40	314	608	131	145	123	130	48	38	78	816	60	52	84	53	39	62	20	19	91	51	20
umuD		283	465	338	1062	93	569	879	52	37	135	108	289	251	220	253	696	684	383	180	56	109	118	325	244	290	258	285	519	781	227	216	250	241	62	39	237	702	25	43	74	58	120	147	38	25	90	85	35
umuC		274	669	158	179	132	685	1072	145	125	267	233	350	352	357	432	911	971	630	272	182	251	239	576	361	375	453	503	716	953	348	383	309	290	202	111	309	1118	63	91	184	182	202	260	84	78	194	162	79
dsbB		33	406	24	73	48	626	1225	890	682	556	405	282	229	340	353	333	251	953	388	357	559	248	537	368	445	389	493	399	247	323	344	328	367	1577	1463	272	9297	551	584	961	1387	503	778	497	483	895	974	1077
nhaB		582	1333	758	972	317	894	2912	1300	1237	954	641	497	489	775	869	659	420	994	533	1180	2314	537	1467	766	843	801	990	702	376	623	654	578	587	1131	755	502	6903	568	483	1072	992	666	943	1101	1075	1332	1454	764
fadR		376	457	544	360	302	1300	2251	1637	1347	3007	2131	1740	1556	1704	1726	2212	1682	2570	1317	565	987	818	2347	1631	1852	1573	1737	4271	1991	2260	2613	2215	2264	4318	3167	1701	26422	1807	1333	3503	2925	1410	1678	973	936	1862	2235	1195
ycgB		438	1197	726	1221	762	471	582	1191	928	831	379	1444	1716	427	501	30361	47824	749	369	74	115	1029	2693	1522	1787	2833	3108	26870	58737	2043	2328	1502	1118	1090	773	1649	7021	785	336	2113	2208	6735	5212	67	48	1536	1554	608
dadA		211	471	128	494	19	289	476	489	480	1931	1273	616	658	506	548	1057	1646	769	438	1169	1766	240	513	1236	1465	547	682	6107	3431	885	896	508	446	1595	1071	657	7415	388	252	1241	1048	2059	1852	4514	4306	246	248	497
dadX		114	120	99	147	57	195	318	419	324	923	603	282	321	314	342	647	869	393	241	683	1101	172	352	732	784	384	431	2540	1572	418	471	267	240	1093	716	315	4152	229	151	732	648	1299	1117	2476	2388	265	259	282
cvrA		1109	2340	599	1981	1643	640	1202	1080	956	1421	1068	765	723	956	1072	1397	1048	1391	692	386	559	726	1745	1374	1690	1306	1531	1049	644	926	961	947	957	1181	922	737	7042	534	592	1085	1136	1529	1758	512	447	1518	1704	819
ldcA		54	165	72	152	151	404	814	330	282	270	208	305	280	323	323	467	395	502	230	165	286	221	540	376	493	500	566	504	389	294	289	260	232	236	201	288	2179	195	188	285	313	328	449	192	150	354	362	222
emtA		192	212	43	64	108	713	1418	578	506	296	213	426	432	378	522	483	253	384	182	375	556	337	734	212	282	367	422	354	160	357	431	451	487	474	258	387	4522	323	293	476	493	232	377	343	319	477	428	265
ycgR		232	471	215	383	141	31	79	1078	906	61	61	81	65	98	124	78	44	61	40	85	126	41	94	31	50	47	67	57	32	80	71	78	90	109	54	59	921	69	63	105	117	60	69	58	33	123	103	51
ymgE		33	11	9	64	379	68	126	70	45	37	32	55	76	31	32	1082	1758	60	29	14	16	57	90	68	66	142	131	659	1864	75	65	38	45	51	54	52	520	57	18	79	145	364	327	13	7	75	72	52
ycgY		277	1654	228	238	358	31	76	36	31	14	12	30	18	10	19	397	498	17	9	9	6	10	32	7	10	8	15	339	1021	57	51	43	35	42	31	28	340	54	17	61	56	57	55	11	17	60	56	22
treA		281	421	341	607	498	317	371	456	349	324	215	457	378	170	250	6234	9815	190	112	129	264	181	459	242	296	323	448	10159	27190	988	1030	379	315	529	366	480	4598	329	172	1125	1045	566	509	223	220	325	332	286
dhaH		993	1835	569	906	688	4581	3097			2384	1917	1699	1337	2053	2382	44190	51730	2518	1285	937	1599	1163	2809	766	952	1253	1468	2044	1519	2200	2497	1046	982	650	475	1526	11349	650	873	3469	2895	427	597	2764	2536	1553	1713	696
dhaL		109	113	54	91	62	1271	770	556	507	546	476	412	369	500	609	23307	30237	668	334	311	499	349	792	147	195	280	313	638	572	575	675	222	225	170	81	359	3091	181	229	1313	996	95	128	819	722	374	431	167
dhaK		510	1029	310	307	43	3143	2474	1681	1424	2208	1632	1206	1041	1811	2287	62419	83236	3071	1471	743	1262	830	2203	631	731	1094	1290	1656	1461	1781	1919	604	538	422	261	1018	8536	548	684	3452	3103	261	388	2816	2636	966	1053	748
dhaR		543	1020	736	602	571	371	710	229	195	317	195	307	294	244	317	1177	866	346	141	257	432	230	468	220	246	280	336	642	665	350	350	296	298	180	174	275	2015	141	135	325	320	190	262	367	326	279	253	151
ycgV		1850	5136	2677	4541	2918	1446	2055	302	221	315	242	252	226	322	346	780	621	427	220	123	223	277	537	291	358	369	359	493	494	287	330	295	298	362	250	222	2444	203	202	298	321	349	387	153	141	447	439	164
ychF		785	1752	557	1035	630	3137	6138	2743	2316	1854	1443	1879	1656	2184	2842	1994	1155	1582	788	2232	4022	776	1791	873	1055	665	921	1210	637	2105	2344	2461	2457	3169	1732	1633	23530	1494	1912	2581	2146	771	1007	1779	1570	1733	1871	1356
pth		248	422	31	284	333	686	1334	612	524	459	385	415	384	476	610	637	387	544	200	605	969	197	525	336	433	344	444	446	398	477	579	598	652	721	447	396	5606	365	363	678	519	293	405	534	404	449	491	376
ychH		63	354	109	611	16	460	602	332	192	195	123	262	212	205	228	1366	2888	314	130	30	46	84	203	279	353	363	382	3168	8132	417	364	275	224	299	258	214	8876	213	414	272	309	377	368	361	339	139	161	432
ychM		360	569	295	626	782	219	659			404	290	202	189	286	287	427	402	401	200	247	392	208	557	347	401	424	394	579	541	249	293	243	261	611	434	197	3430	350	244	511	510	362	399	256	255	476	466	266
prsA		430	331	291	273	75	7097	13706			4083	3185	4352	4057	6839	6476	4408	2392	6244	2921	3657	6814	1922	5158	3722	4421	3943	4354	6918	2610	5580	6057	4077	4304	11091	5962	4290	92717	6141	5724	12162	11046	3901	5599	4437	4161	5605	6049	5086
ispE		270	75	50	83	83	3361	6181	3033	2578	1580	1420	1355	1226	2692	2580	2824	1991	1998	885	1067	2515	711	1884	1323	1347	1470	2130	2997	1978	1918	1730	1307	1218	3365	2043	1392	22922	1545	1725	3594	3896	1186	1674	1478	1607	1705	1953	1057
lolB		475	196	183	181	254	1048	1617	1092	905	958	713	682	689	732	849	2175	1515	895	383	532	815	583	1173	972	1126	984	1082	1647	1528	848	931	808	768	977	654	715	5988	426	374	1014	1030	819	956	413	396	798	873	545
hemA		118	195	289	114	228	1858	3268	1963	1584	3090	2074	964	922	1571	1600	2744	1941	2306	1094	1344	2247	802	1828	2228	2683	1772	1957	3629	3093	1493	1768	1616	1522	2799	2228	989	11983	904	899	2162	2510	1492	1592	1303	1163	1887	2100	1259
prfA		223	568	141	378	173	821	1647	1184	1072	1442	970	662	612	1193	1402	1559	1080	977	431	1076	2118	533	1244	949	1103	688	950	2109	1637	1084	1176	1143	992	2345	1095	661	7346	656	771	1508	1287	616	641	715	731	1542	1708	523
prmC		73	52	20	27	22	254	492	491	407	533	418	139	146	339	383	517	359	340	150	385	725	192	454	361	421	237	324	679	470	303	295	273	245	994	498	175	1985	143	172	466	474	261	272	284	245	590	587	180
ychQ		181	599	100	3	52	82	145	233	169	142	146	78	114	141	168	263	155	119	55	148	204	81	218	127	100	79	105	226	177	138	135	178	170	346	178	84	1208	75	81	249	166	64	86	108	99	330	278	82
ychA		748	744	483	705	379	1565	2616	1492	1154	1483	1143	2344	2153	1824	2484	2444	1595	1560	626	969	1586	777	2464	1260	1367	1671	2024	2629	1209	1998	2454	2659	2640	2113	1201	2169	14360	1115	1261	1727	1380	911	1086	936	828	2111	1938	703
kdsA		317	220	185	155	108	4957	7413	2468	2161	2412	2000	2715	2731	2618	2908	4466	3031	2926	1273	1661	2808	1264	3276	1931	2329	3124	3589	3778	2163	2666	2717	2792	2689	3223	2134	2711	22617	1645	1749	2702	2568	1577	1849	1954	1738	2539	2718	1685
ldrA		0	0	0	0	0	52	79	34	22	42	22	25	28	45	65	100	94	36	19	40	63	38	57	63	40	35	61	93	82	36	38	41	28	45	16	0	130	7	9	15	17	6	16	16	9	25	17	5
rdlB		13	0	0	6	0	24	46	69	33	34	29	25	14	19	23	64	47	43	35	26	32	12	21	40	39	39	51	46	56	9	21	14	24	56	74	35	612	39	43	57	79	94	84	16	28	93	77	40
ldrC		25	28	7	0	13	37	122	18	13	51	38	22	30	37	18	54	83	54	33	21	23	22	43	31	57	49	45	92	105	27	32	29	27	20	43	7	171	16	8	20	37	26	19	4	3	11	9	24
rdlC		17	122	19	20	42	23	65	142	69	223	183	189	225	226	191	350	323	311	140	62	39	120	150	223	232	207	230	359	656	287	285	196	222	117	167	142	1162	82	88	80	162	216	155	60	62	119	109	79
chaA		767	1539	498	552	951	760	1658	1398	1200	1343	1008	993	989	1171	1188	1868	1246	1591	717	736	1283	730	2390	958	1277	625	715	1596	1491	1048	1232	1403	1353	1160	906	989	8894	701	1006	1048	1098	1027	1208	867	700	1767	1881	1101
chaB		275	169	85	404	627	189	341	152	130	71	61	267	293	70	125	1933	2163	106	38	16	45	102	296	118	130	234	300	1514	2764	388	463	350	273	158	94	254	1409	127	84	310	190	364	342	21	21	218	233	60
chaC		156	147	189	124	49	766	1588	344	319	464	546	524	463	483	552	2118	2366	806	345	111	191	3140	7725	769	864	720	824	1740	2623	496	652	780	788	424	313	426	2369	254	167	501	423	844	885	76	90	4370	4099	204
ychN		176	422	499	583	39	1139	2147	775	555	458	375	815	815	531	653	869	876	996	409	374	536	325	972	307	368	550	615	1264	946	923	860	669	606	541	457	825	7397	429	621	583	624	359	505	671	580	827	852	518
ychP		620	847	373	647	475	419	829			790	534	507	546	534	716	1061	566	870	405	168	270	504	1078	1014	1116	867	994	838	516	615	697	760	730	473	454	466	4349	265	233	522	596	1111	1062	216	203	935	918	294
narL		123	14	63	168	71	441	694	290	240	190	131	220	225	195	202	599	635	254	105	338	733	165	404	172	195	204	284	601	660	183	258	218	226	226	112	185	1573	101	126	191	161	181	228	246	246	214	220	175
narX		449	800	174	463	217	573	1181	638	568	548	374	373	351	483	553	863	783	633	312	596	1046	295	713	430	504	555	660	775	741	499	452	422	402	590	398	356	3148	254	284	451	516	467	515	567	533	488	566	357
narK		205	498	392	946	543	67	117	26	19	36	17	36	25	28	38	96	76	43	18	10	23	13	58	30	20	32	40	63	73	37	27	30	33	40	21	21	285	22	26	129	39	44	47	3314	3052	47	41	25
narG		414	458	231	561	594	164	277	118	122	128	72	84	77	104	95	365	294	163	73	96	143	84	210	140	195	160	172	230	217	75	90	97	112	108	84	95	627	58	50	312	121	151	146	7536	6994	125	160	81
narH		270	221	55	147	40	106	199	72	60	61	43	66	61	55	68	256	177	93	37	40	73	61	139	108	88	109	105	155	206	61	56	57	102	85	62	49	514	34	33	89	96	84	92	920	859	83	105	29
narJ		70	5	1	8	28	33	42	14	15	13	9	7	12	21	12	51	35	20	6	20	19	11	34	15	15	24	26	32	27	9	10	11	10	19	15	17	77	15	4	16	11	16	12	149	145	10	19	4
narI		22	137	40	178	127	51	80	26	25	29	17	15	14	13	23	70	70	43	18	12	24	18	43	28	30	36	46	43	65	17	14	17	20	32	16	17	94	10	13	34	32	42	43	192	188	19	18	18
ychS		1	4	0	0	0	3	9	37	19	30	24	10	4	26	42	19	6	18	6	49	76	6	15	25	33	9	5	37	9	19	17	8	9	29	40	6	139	7	9	18	27	37	20	10	5	21	17	9
rttR		43	0	0	0	1	23	29	265	219	89	47	22	7	137	156	22	8	29	12	256	590	7	27	27	21	16	15	21	10	51	49	19	12	50	37	23	344	34	123	49	42	28	39	39	54	51	88	50
tpr		0	0	0	0	0	0	0	0	0	0	0	0	0	0	0	0	0	0	0	0	0	0	0	0	0	0	0	0	0	0	0	0	0	0	0	0	0	0	0	0	0	0	0	0	0	0	0	0
tyrV		0	8	4	33	29	252	378	753	508	126	105	81	69	352	410	78	52	68	24	575	1520	23	82	25	40	30	53	59	48	158	116	52	91	388	197	69	2236	160	315	194	316	97	88	339	333	242	216	119
tyrT		0	27	3	11	11	490	597	1179	887	380	338	207	136	655	659	127	90	218	115	1002	1096	43	137	112	127	137	227	137	91	357	335	182	209	780	560	192	6056	448	695	391	580	334	257	629	588	425	439	330
purU		997	769	644	1785	327	3684	7494	2588	2174	1450	1282	1969	1864	2362	2412	2508	1645	2606	1206	1568	2741	726	2454	810	938	1668	1802	2135	1332	1911	2138	1976	1899	2557	1659	1900	21171	1634	2405	2224	1644	1119	1553	854	674	2565	2443	1921
ychJ		482	668	263	792	701	739	1330	1016	795	508	539	711	695	712	868	699	544	1073	415	383	610	318	983	396	460	646	651	849	391	711	770	858	925	893	713	606	8326	566	724	824	686	417	683	424	360	1150	1021	676
rssA		467	588	427	986	419	645	1204	1462	1090	1245	830	1235	1237	996	1375	5242	5581	1100	513	383	600	725	1766	642	869	1095	1290	5771	7761	1893	2123	1228	1270	1964	1150	1171	12616	1087	867	2369	2174	2195	1996	396	350	1573	1572	772
rssB		478	664	402	461	590	604	1141	1073	815	1109	742	1042	885	853	1037	6903	7252	955	439	282	464	591	1704	858	859	1284	1428	5388	8170	1520	1685	1133	1054	1662	1070	1004	8109	801	549	1793	1661	2052	1973	262	223	1269	1390	631
galU		1844	602	1238	2789	1750	3647	6962	2723	2335	1849	1409	2249	2198	1356	1960	9084	8553	2218	964	1716	2609	1183	3274	1081	1344	2149	2428	5186	7442	2143	2583	2931	2676	3887	2618	2090	32421	1894	2241	3467	2715	2273	2536	2805	2469	2664	2712	1932
hns		2921	1207	1737	1626	310	17223	30112	12381	10250	7234	5006	10806	10880	4236	8694	21604	20874	9809	3889	5053	9052	4247	11848	2234	3193	9521	9588	14515	17359	11100	11887	11359	10187	16679	14842	11453	172482	14774	13983	18768	16500	14373	14647	17361	15051	18063	18909	9546
tdk		884	1412	1035	2540	1179	1097	2028	682	583	221	184	465	431	456	482	457	261	496	204	568	911	129	489	106	160	288	371	271	161	407	440	568	565	667	484	432	8864	604	875	725	470	328	423	639	485	800	852	630
cls		363	472	536	671	435	1703	3503			1103	791	1082	1063	1068	1057	2200	1990	1585	719	760	1257	789	1909	702	826	1264	1462	1698	1232	1104	1277	1122	1031	872	621	1091	7627	546	538	1095	1046	817	970	827	794	1216	1356	735
kch		1285	2294	1315	3549	2266	953	1269	372	301	522	323	626	567	375	559	1528	897	898	384	174	366	208	791	162	225	985	875	614	539	617	686	708	750	628	560	555	6855	885	790	862	526	955	1182	395	260	1246	1159	466
yciI		920	852	721	1548	376	1770	3002	829	609	672	568	1655	1512	988	863	1084	749	2280	968	181	306	853	2163	491	559	2115	2229	1491	645	1068	1177	1330	1378	486	401	1659	9882	591	792	731	657	743	1307	538	500	1321	1210	998
tonB		490	283	462	1607	110	392	1080	1539	1391	1696	1363	1337	1551	1244	1426	478	501	4051	1717	1055	1744	1512	3004	893	1130	2397	2482	1299	389	1121	1144	696	830	1623	1166	1433	6463	563	813	1656	1605	1939	2600	695	603	1742	2002	836
yciA		231	176	96	311	41	587	1098	858	618	367	311	617	532	764	833	468	209	727	283	397	617	278	812	185	191	429	395	409	154	759	685	808	1027	842	535	518	9265	724	797	813	739	314	375	597	568	920	832	369
yciB		194	236	126	172	238	471	939	600	466	324	278	311	258	344	365	834	668	462	200	184	331	176	631	254	277	437	425	628	670	315	381	318	323	932	595	289	5538	448	428	757	704	576	610	380	307	710	688	371
yciC		240	617	57	342	198	381	603	614	583	288	216	240	215	297	273	467	353	369	149	180	317	144	430	145	166	312	361	386	367	255	226	229	205	889	629	224	5017	407	370	804	742	469	550	385	331	629	711	373
ompW		653	713	481	1341	1075	83	122	92	72	55	26	89	75	45	54	161	190	49	22	14	20	31	80	37	30	52	51	182	151	78	75	72	80	60	50	66	1614	82	63	103	90	43	48	109	111	71	53	66
yciE		409	383	313	790	1172	154	334	112	86	72	42	193	200	61	131	1731	1417	96	41	18	45	29	159	266	365	128	178	594	1087	261	273	605	602	210	128	220	1933	308	129	391	220	886	733	43	13	162	163	144
yciF		585	1683	240	365	144	69	131	84	60	37	24	93	120	14	68	1187	1043	35	15	9	12	32	91	128	137	73	104	493	897	144	162	368	378	119	66	123	1106	197	90	242	173	616	498	1	4	102	82	61
yciG		128	636	9	350	20	219	454	124	81	50	28	128	179	33	57	3265	2635	82	64	5	6	73	129	1027	1095	486	490	1369	2990	160	222	1007	933	115	113	174	998	176	56	240	217	2193	2016	2	1	164	123	85
trpA		255	191	56	121	54	2299	3089	3458	2894	2186	1683	3221	5243	2217	2530	1738	2174	2793	1936	189	242	1077	2709	2027	2427	1397	1732	4482	6300	2087	2292	2343	2940	2754	1929	5077	16402	3131	1706	5651	5457	2313	3017	155	147	1711	1898	1588
trpB		268	468	92	130	91	3078	4054	4827	3999	2334	1736	3989	6599	3028	3513	2282	2519	2886	1836	216	374	1642	3542	2146	2427	1463	2133	5969	8626	2593	2650	2827	3440	3209	1698	6380	18666	3332	1861	7470	7221	2587	3291	225	246	2336	2680	1655
trpC		417	434	230	389	83	2205	3160	3394	2849	2366	1767	5472	7635	3164	3482	2270	2196	2966	1792	164	357	1302	3454	2141	2350	1583	1741	5594	8481	2790	2919	3416	4277	1764	1239	8026	18202	3552	1846	6276	5448	2557	3483	208	231	2239	2418	1456
trpD		59	73	13	38	51	2261	3110	2872	2508	1379	964	3690	6503	1795	1895	1487	1301	2257	1432	115	132	888	1872	1190	1372	802	1154	4178	7228	1436	1417	2559	3061	899	581	6324	11955	2550	1018	5850	5770	2291	2643	61	57	1102	1328	987
trpE		273	93	222	336	72	2771	3671	2545	2384	1274	795	5071	7931	1702	2245	1344	1072	1669	956	112	166	723	1744	1051	1166	708	904	4680	4606	1780	1705	2685	3107	659	420	8175	16169	3695	1097	6104	5280	2851	2665	40	28	1022	1097	938
trpL		31	6	29	270	37	41	65	45	19	5	19	222	204	34	96	65	64	17	3	2	3	9	66	7	14	18	13	204	89	70	138	139	233	50	11	206	1270	143	61	78	25	41	92	0	4	75	42	7
yciV		103	853	156	185	54	694	1187			550	500	556	563	607	689	1061	1352	625	273	332	634	314	735	454	447	526	723	1064	1586	630	640	431	491	769	589	532	4520	344	396	706	823	727	854	380	353	656	704	393
yciO		246	105	95	128	78	662	1186	621	550	324	257	531	472	520	575	1819	2240	416	193	351	659	249	771	314	327	403	483	1520	2516	587	646	561	562	745	357	500	4596	348	365	642	558	529	593	343	281	603	659	273
yciQ		953	2994	746	2559	1170	278	529	530	362	437	333	360	263	405	516	948	862	494	171	139	228	187	596	297	364	321	370	590	874	401	506	371	410	557	487	298	3526	302	298	451	458	518	553	189	157	591	564	266
rluB		206	178	209	201	31	1186	3288	4711	3866	2834	2313	1160	1034	2605	3483	1100	854	1949	832	2457	3958	825	2040	2047	2519	1145	1405	1206	926	2072	2152	1655	1662	5454	3877	1205	23031	1445	2225	2797	2961	1892	1958	1566	1334	2967	3124	2014
btuR		247	70	145	410	89	330	654	342	297	210	178	279	284	322	487	324	234	225	103	177	331	196	467	217	236	205	246	515	227	330	356	252	311	1017	458	316	6007	430	498	812	723	149	217	271	261	533	544	208
yciK		175	460	360	458	277	717	1247	332	305	342	218	425	424	351	391	413	349	374	168	176	312	303	641	271	323	308	404	705	325	377	426	346	339	1549	922	420	8303	753	821	1247	1224	247	283	444	499	660	765	424
sohB		403	1037	413	944	464	2397	4133	1242	1072	1150	887	1777	1547	1051	1653	2213	1604	1881	784	620	1038	1015	2650	981	1049	1573	1836	2127	1078	1467	1693	2079	2085	1234	992	1587	13266	1035	938	1368	1158	1198	1519	632	528	1837	1706	784
yciN		280	180	13	166	77	1202	2256	472	340	314	339	767	776	580	931	902	788	639	275	714	1192	327	883	452	460	450	459	1093	977	867	797	821	853	533	374	730	8692	625	861	574	555	395	575	1158	888	766	621	351
topA		1115	866	675	734	799	3587	10300	8731	7435	8220	6190	5438	4883	7407	8295	10610	7564	7054	3231	6232	10363	3578	8839	7425	9085	4686	5988	11440	7691	7289	8063	7744	7643	11595	7668	5070	66022	5142	5316	10139	9779	6059	6720	6506	5881	9519	10673	5445
cysB		1849	1797	785	1263	1375	1578	3979	1581	1352	2158	1357	2145	2038	1705	2658	2357	1454	1943	1027	672	1198	999	2564	2084	2424	1059	1145	1608	775	2475	2637	6808	7818	1073	926	2152	21218	1106	1132	1649	1393	805	1114	751	679	1693	1684	1158
yciX		516	1068	440	1861	928	2710	3856	234	216	918	581	2420	1763	637	1492	7184	8439	1046	449	150	283	516	1594	566	673	451	517	12978	18997	2688	2932	2667	2909	1139	999	2083	23735	2083	1672	2327	1475	581	828	155	134	1626	1456	967
acnA		820	1301	700	1074	1022	652	1088	4117	3386	9094	5453	12222	12612	6117	7200	62502	87570	1817	711	1707	2711	3256	7524	12218	14962	14906	17124	58072	99967	13332	14741	8446	6300	4989	3684	13054	31501	1855	1704	5409	5546	3553	3091	1495	1499	3369	3702	2977
ribA		462	275	787	184	749	1722	2821	1069	909	1884	1426	2722	2847	1972	2309	3019	3366	1855	671	1057	1978	831	2334	1660	1950	2737	3237	4562	4690	2150	2344	2128	2235	1257	931	2584	11111	626	862	1120	1055	925	1006	881	717	1184	1143	776
pgpB		222	385	127	448	146	358	701	562	463	437	349	483	523	398	529	1641	1771	613	298	232	345	333	768	471	561	487	589	1400	1920	649	634	521	519	561	419	473	4093	301	265	539	624	557	622	225	245	587	609	325
yciS		448	31	101	258	283	602	1270			369	281	790	686	684	673	1055	975	722	298	182	323	346	882	526	497	438	518	1317	1029	727	926	959	1015	533	396	585	7314	553	484	526	505	326	498	389	296	717	563	366
yciM		246	260	215	161	63	764	1489			1063	696	908	793	865	977	2127	1899	1410	669	539	1019	576	1469	985	1105	994	1216	2061	1682	948	1043	1017	990	1164	728	839	7535	493	524	1083	997	1033	1112	637	553	1197	1242	765
pyrF		260	858	246	601	336	572	1290	1200	1001	291	299	290	293	578	563	369	233	599	259	607	961	217	491	389	540	374	394	336	210	302	335	308	282	546	369	269	5076	339	425	606	642	415	474	392	334	434	451	480
yciH		72	28	19	18	55	171	401	325	235	37	26	98	80	115	195	141	114	80	46	150	215	64	98	98	107	59	74	108	135	94	99	78	102	127	51	72	1664	85	119	112	137	81	86	87	73	94	98	64
osmB		427	157	81	200	31	1576	3717	282	218	204	172	589	618	481	737	4112	5556	294	109	115	194	233	595	1256	1304	800	916	2814	7069	576	632	626	645	173	127	581	2533	164	133	186	239	933	808	52	52	157	142	157
yciT		494	1188	741	958	1404	1993	3281	705	537	1479	916	1153	1150	914	1418	1443	932	2476	1040	694	1293	582	1792	850	1034	1327	1367	1992	939	1231	1235	985	969	1498	1089	1195	13182	1047	946	1564	1315	1457	1867	1139	998	1648	1733	950
gmr		1004	3732	1157	2203	1441	539	1046			624	407	832	765	628	783	4728	4213	486	223	457	665	316	970	499	526	529	573	2031	3157	1062	1141	981	914	826	551	752	5968	410	316	1073	1045	712	639	287	307	586	609	370
rnb		613	602	540	329	402	3935	12915	7985	6706	4728	3642	4588	4176	6717	8002	2774	1017	6092	3384	3719	6592	2447	6001	6166	7358	4937	6310	2756	678	5559	5512	8457	8611	8343	4710	4542	53146	4252	4623	7616	6866	4927	5371	2736	2633	5779	6846	4264
yciW		403	713	289	346	558	470	1140	1467	1268	1049	917	1359	1482	862	1265	770	117	1457	978	223	435	532	1240	2642	3085	1151	1404	662	199	1167	1200	4599	4911	1345	877	1474	13130	755	716	1240	1260	1569	1530	105	103	610	685	1053
fabI		484	516	310	105	208	9990	21000	8325	7129	7129	5674	4935	4926	6569	6340	9389	6185	9084	3937	7164	12995	2889	7030	4485	5891	6400	7491	9806	7091	5350	5652	5708	5425	9448	6825	5111	50530	3558	4308	7664	8256	4697	6014	6405	5780	5760	6501	6187
ycjD		77	73	56	336	127	41	88	95	78	148	85	75	75	96	88	173	185	245	102	36	61	38	90	73	119	76	92	359	252	130	167	102	83	172	141	79	1092	74	79	143	138	94	91	48	39	119	132	56
sapF		113	737	238	310	183	270	641	354	369	294	246	249	255	322	342	549	542	339	174	233	494	175	446	252	296	268	331	529	566	302	276	310	311	542	337	268	2304	163	182	375	368	303	345	218	230	389	457	194
sapD		271	648	145	214	325	500	1072	715	558	513	421	421	437	536	584	1030	1060	569	252	418	653	313	755	349	473	480	606	1007	1060	542	572	595	543	809	518	458	4034	320	358	673	603	513	533	369	317	681	678	335
sapC		23	39	5	69	4	166	463	269	224	163	130	69	76	98	124	306	349	192	93	166	267	127	204	157	174	162	232	304	331	110	102	90	108	300	161	95	931	54	67	220	255	179	220	165	138	182	220	125
sapB		146	611	116	213	188	296	684	412	313	254	181	208	227	253	250	598	629	316	170	290	500	154	409	224	249	288	319	515	678	243	228	230	231	436	209	239	2044	130	169	371	387	309	327	233	213	354	380	193
sapA		533	610	293	775	393	835	2116	1069	911	947	668	905	812	894	1081	2160	2112	888	408	799	1409	619	1464	637	751	915	1154	1851	2138	974	1027	830	813	1262	782	850	6518	557	517	1165	1134	937	1030	620	598	1133	1214	510
ymjA		206	826	260	467	808	245	467	473	330	584	509	526	564	495	588	587	272	585	219	164	298	232	700	393	463	554	568	360	160	529	581	674	677	763	519	526	4944	445	400	547	502	378	486	231	185	606	676	313
pspF		300	603	130	422	351	227	499	141	121	169	111	139	136	147	165	233	166	181	86	71	132	92	258	108	129	137	179	169	126	172	137	154	146	127	77	130	906	54	57	114	119	91	105	117	127	158	157	86
pspA		756	1155	848	502	422	2888	5647	503	433	290	222	664	578	655	1485	557	454	401	183	324	699	363	848	955	1100	202	254	2819	2763	663	657	777	857	409	318	614	8603	411	706	565	484	235	349	427	368	687	724	429
pspB		77	825	23	49	3	160	340	38	28	13	13	33	37	57	60	87	104	18	10	20	46	53	79	45	30	12	21	171	200	23	28	30	36	26	13	31	240	15	25	39	29	19	20	21	23	61	54	8
pspC		14	105	51	126	141	306	565	51	54	37	31	75	60	78	100	178	216	55	27	30	51	60	139	96	99	56	54	356	374	64	72	63	73	41	38	54	454	36	31	59	57	54	74	35	39	102	98	25
pspD		78	2	12	36	36	192	330	48	28	14	18	48	37	50	72	144	126	24	9	21	29	46	85	22	23	21	31	192	259	49	27	45	47	27	7	42	228	23	20	46	48	15	19	19	23	58	62	10
pspE		75	310	37	60	32	829	1034	258	215	347	225	670	595	182	274	684	941	407	202	168	195	112	285	182	209	215	250	1997	1751	518	745	455	508	458	375	549	9016	366	279	470	472	126	183	424	324	223	210	258
ycjM		1790	6768	1531	4279	2047	79	203	13	14	23	13	39	34	29	63	51	43	40	19	50	86	10	31	26	30	28	28	107	35	52	55	42	58	15	21	44	301	33	22	38	25	8	14	252	218	18	22	15
ycjN		314	424	218	656	129	20	48	8	6	12	8	10	11	11	15	19	17	21	6	11	21	9	20	10	11	9	16	26	25	11	8	13	11	11	4	9	95	15	5	15	14	4	10	77	71	13	13	9
ycjO		129	243	39	204	214	11	31	8	6	5	8	6	3	4	4	29	20	6	3	6	11	5	9	6	7	13	13	18	20	7	8	6	5	13	5	7	56	10	2	12	7	6	4	15	14	7	5	2
ycjP		85	141	33	88	143	18	30	12	16	8	9	16	11	13	14	32	40	4	4	8	6	5	21	6	9	19	18	31	44	13	16	17	8	14	10	6	100	16	1	15	11	14	14	16	16	4	12	11
ycjQ		15	50	38	94	14	32	67	19	21	18	15	13	16	13	15	75	70	24	7	11	27	13	43	18	18	23	33	54	52	16	22	23	16	27	14	23	171	8	13	29	26	23	22	39	26	18	24	3
ycjR		271	218	5	347	8	30	49	17	17	17	11	29	29	16	17	96	87	22	15	12	19	22	46	23	18	41	39	62	64	25	27	21	19	24	16	14	178	17	8	22	42	21	35	19	27	17	29	10
ycjS		151	215	50	221	187	33	57	31	22	45	25	24	36	37	34	131	88	50	26	22	35	32	78	48	44	50	56	102	82	48	42	30	41	33	28	29	207	21	26	57	59	33	33	33	31	38	38	18
ycjT		210	611	393	580	203	66	125	82	53	66	44	40	38	62	54	149	137	93	41	30	55	68	129	77	90	88	96	136	115	51	54	54	69	76	41	46	426	36	32	67	91	72	91	52	48	84	76	28
ycjU		1	2	5	42	1	14	26	2	4	5	6	2	4	6	2	7	10	6	5	5	4	7	9	1	5	8	9	11	11	3	2	1	1	7	2	5	26	5	0	3	6	4	6	6	10	7	10	3
ycjV		379	428	166	1083	111	12	31			4	5	10	5	20	13	23	20	8	4	8	10	3	22	9	12	11	12	20	11	14	8	11	20	9	11	7	66	9	6	7	8	2	7	6	10	9	16	4
ymjB		1	43	0	2	2	2	4			0	0	0	0	0	0	1	0	0	1	0	0	0	0	0	0	1	0	1	1	0	0	3	1	2	1	1	20	0	0	0	0	1	0	0	0	0	0	0
ompG		197	262	239	307	257	17	47	15	6	9	6	8	1	10	9	16	7	7	5	5	19	7	12	7	7	3	2	6	9	7	13	7	5	6	2	4	103	7	3	8	13	3	9	16	13	9	12	11
ycjW		787	1087	561	1191	702	320	685	167	124	107	93	160	118	123	186	138	94	140	57	72	129	59	179	51	57	93	132	114	45	136	171	156	173	195	131	128	1928	133	140	179	159	47	74	178	122	159	159	109
ycjX		152	120	140	102	139	660	1186	224	156	221	147	225	228	203	174	462	429	358	161	190	352	175	378	196	227	269	324	891	494	193	240	166	131	209	165	229	1507	126	122	324	395	266	304	375	334	183	181	176
ycjF		91	110	14	37	35	476	777	193	169	150	100	198	201	176	170	386	332	242	115	141	203	124	270	144	149	204	219	739	428	173	194	129	138	259	174	182	1918	205	139	360	430	180	215	303	244	142	130	154
tyrR		550	971	336	810	564	2086	4439	1362	1133	1373	898	1273	1093	1163	1289	3881	3483	1624	743	983	1743	1149	2292	1068	1237	1345	1624	3433	3325	1430	1513	1440	1332	1570	1081	1218	10592	865	824	1725	1709	1090	1362	1148	1123	1711	1862	925
tpx		754	226	569	58	247	2401	9434	9162	7230	7059	5590	7831	7805	7504	7911	6407	5338	5828	2904	4477	7496	4868	12556	4172	4762	7726	7945	8986	5568	7018	7338	6267	6070	7745	5955	7820	57896	4316	5722	5273	5423	4574	6310	6662	5788	6816	6986	5710
ycjG		204	461	75	187	61	373	813	442	357	544	340	513	437	458	594	1587	1697	527	229	157	271	490	796	437	487	500	612	1871	2143	658	731	542	506	625	436	464	4281	391	301	674	683	548	599	240	234	656	717	242
mpaA		117	68	31	44	276	516	952	437	289	454	335	490	464	424	418	1439	1409	572	287	155	261	375	869	323	395	653	752	1137	1225	498	548	438	399	514	346	492	3281	290	203	605	622	503	535	203	229	528	550	232
ymjC		148	62	96	31	175	11	18	8	8	3	4	8	10	10	21	61	65	4	2	4	2	8	20	8	3	3	6	38	55	26	22	23	20	38	8	14	338	20	17	43	12	4	6	5	2	37	27	1
ycjY		864	4335	585	1837	1613	75	152	81	56	75	52	103	123	57	86	591	533	86	34	26	36	54	181	84	84	133	114	320	503	111	130	132	144	230	143	102	2014	137	133	277	230	162	231	69	53	202	195	98
ycjZ		1437	3749	1000	2688	1421	317	764			313	186	323	272	246	259	785	670	327	125	191	269	129	430	186	256	218	244	459	443	317	394	334	343	197	170	285	2107	153	188	205	204	175	261	184	169	352	320	189
mppA		1185	2031	354	1585	916	1334	3176	693	639	1175	618	1343	1113	776	851	3621	3732	822	438	466	775	355	1187	360	441	483	631	4053	4368	1905	2122	1282	1215	1216	848	1207	16012	803	605	1542	1195	385	423	1660	1458	588	610	509
yncA		142	400	231	250	251	751	1604			549	353	1079	1111	583	596	1299	1049	921	364	122	224	521	1275	317	423	1047	1251	1090	714	880	822	938	893	324	227	792	2964	213	185	464	443	1345	1342	142	132	593	583	242
yncB		242	400	222	431	117	477	575			377	204	528	538	253	293	5624	5373	375	173	82	133	283	683	499	622	954	1092	3282	6241	673	770	630	484	443	368	522	3128	270	182	667	630	2451	2283	87	90	420	409	359
yncC		180	408	254	364	627	476	855			250	157	520	455	224	330	3440	3280	248	116	76	131	162	715	143	172	410	498	1963	3287	680	774	567	540	341	301	503	2481	262	183	566	576	1339	962	95	66	373	388	202
narZ		49	48	22	85	46	92	195	212	169	129	77	130	100	61	100	1522	1399	115	65	48	66	92	213	104	105	173	201	612	1184	191	206	136	113	231	139	93	1072	97	58	302	317	375	301	70	66	282	286	97
narU		691	913	295	1107	734	72	130	76	50	53	50	51	71	32	80	1520	1277	53	27	11	39	37	104	46	64	96	117	271	759	108	135	92	86	103	54	61	743	120	66	148	136	237	181	39	32	104	97	44
yddJ		981	5835	1509	6099	607	11	26			5	1	3	6	2	2	35	22	6	2	1	5	1	5	4	5	4	3	28	29	13	7	25	21	7	3	6	217	20	12	6	6	4	11	2	0	13	7	6
yddK		5385	16957	7280	15621	6054	12	16	2	1	8	4	7	10	2	6	10	7	5	1	1	4	1	8	3	3	2	3	12	11	4	5	7	14	4	3	2	68	7	7	3	1	1	2	3	0	10	12	2
yddL		419	863	333	279	102	7	11	0	1	0	2	3	4	1	4	1	1	1	0	0	1	1	1	2	1	1	2	1	2	3	4	1	3	1	1	0	25	2	2	4	3	0	0	1	1	4	4	0
yddG		582	382	289	872	401	309	748	150	139	75	88	150	127	133	148	136	53	206	84	82	140	54	206	83	79	168	205	83	36	123	125	152	158	98	74	134	1445	59	98	134	89	96	123	125	108	127	152	152
fdnG		371	572	243	472	476	77	147	52	35	34	25	33	25	42	43	93	99	51	27	23	49	40	71	59	66	90	70	99	97	38	40	33	36	59	56	49	287	27	31	159	50	58	56	3765	3460	52	50	31
fdnH		96	68	8	59	16	26	78	15	11	14	8	18	21	27	19	34	24	20	14	19	23	25	54	28	32	29	48	50	17	21	26	21	24	21	18	17	197	15	12	43	25	21	28	466	460	24	36	5
fdnI		223	461	173	449	327	116	224	62	48	78	67	133	121	147	131	164	170	134	53	44	68	52	139	82	120	89	108	211	214	122	156	122	123	101	79	143	1158	78	102	147	115	126	123	428	411	95	83	53
yddM		238	76	79	261	91	739	1359	430	321	983	676	699	760	486	614	2151	1681	1200	588	186	241	379	999	776	861	823	863	1538	1486	865	931	984	933	656	551	704	3727	452	284	611	689	1178	940	384	278	863	1005	264
adhP		270	403	370	437	389	564	652	934	725	629	405	873	1032	625	632	13316	12581	637	337	176	317	731	1534	1087	1181	1846	2003	4849	9442	1411	1651	2447	2078	1542	997	982	7606	953	468	2404	2139	6550	5801	183	156	1161	1319	587
sfcA		700	1377	230	707	855	3086	7106			4812	3246	3476	3161	3350	5336	3811	3064	2615	1056	3420	6264	1376	3572	2924	3668	3177	3837	6516	3574	4781	4717	3677	3383	8087	4955	3613	41736	3103	3123	7732	6722	2568	2686	4686	4356	2821	3214	3044
sra		87	168	418	146	389	3951	6318	1799	1271	313	303	2860	3221	721	1174	35643	42881	1064	447	65	97	889	4338	1774	1583	2920	2940	20662	49385	3526	4436	8380	7924	2126	1732	3304	38392	4443	2191	4903	3528	7307	10825	143	123	6042	4459	2183
bdm		598	472	344	1658	13	10	17	27	19	5	12	13	9	10	26	59	65	12	6	5	12	8	26	78	94	26	30	56	74	29	33	18	14	35	23	14	404	44	9	38	24	459	349	6	2	69	56	31
osmC		419	233	193	291	79	1676	2322	709	475	256	174	995	930	412	492	10664	12701	704	346	71	115	402	980	1372	1786	1970	2266	6312	14458	1128	1477	1936	1652	520	400	1003	7017	732	394	1091	942	4705	4041	117	86	746	651	963
ddpF		109	99	29	69	11	46	97	86	75	149	74	63	79	63	47	674	1091	78	35	23	47	724	1712	193	207	113	139	695	1656	179	183	93	71	260	160	101	958	39	28	256	274	325	235	17	22	782	845	61
ddpD		101	214	46	93	48	37	66	59	41	139	73	84	79	31	38	573	1027	45	19	10	24	895	2157	74	67	44	57	720	1712	176	212	102	79	273	167	75	1057	56	20	242	233	43	61	12	15	1250	1399	35
ddpC		64	268	52	156	50	34	61	53	44	112	80	69	51	39	46	518	907	39	34	16	22	887	2040	65	62	40	59	803	1491	163	148	63	49	281	137	69	1049	38	25	252	251	33	38	8	15	1734	1933	31
ddpB		89	88	58	115	61	19	42	40	37	122	75	58	65	21	24	754	1498	26	18	13	17	1411	3248	47	47	24	30	1419	2648	143	162	58	40	337	166	65	1018	31	22	300	240	18	27	16	16	2607	2972	34
ddpA		379	563	56	651	164	58	143	233	195	334	261	417	359	119	151	3683	7312	79	27	22	33	8230	18745	186	182	67	120	8699	16169	824	813	261	202	1073	504	373	6194	177	127	1063	713	75	70	31	38	13534	14828	115
ddpX		104	142	37	140	276	25	43	132	102	152	151	154	143	92	111	1213	2294	31	12	5	16	3971	11691	67	73	28	36	3597	6304	275	301	70	54	412	211	134	2144	73	43	414	282	18	20	18	9	7147	7687	43
dos		703	957	489	1117	964	171	333			235	157	236	271	185	242	1815	2413	233	125	45	53	296	727	144	155	590	704	925	1987	314	358	550	520	1230	748	273	4262	468	343	1093	1076	1760	1429	65	65	1200	1339	353
yddV		843	1569	540	733	707	148	407			179	102	347	349	136	219	2873	3397	247	108	34	49	192	751	79	104	549	658	1389	3200	339	410	668	668	1057	749	343	6968	702	581	1424	1025	1589	1429	51	34	1425	1480	403
yddW		274	366	105	277	131	584	1444			211	174	190	186	182	204	746	500	277	144	191	293	158	431	91	105	379	403	323	314	215	229	282	258	521	348	179	3416	271	215	464	468	658	663	294	234	347	364	204
gadC		1430	2152	1030	1827	1745	9719	2546	729	612	549	367	730	930	669	715	53020	38867	4121	2360	45	64	696	2236	532	616	26959	21915	4988	17202	2874	3154	2388	1888	585	518	908	2847	2807	205	3852	3069	68428	64462	52	45	2532	2633	316
gadB		686	975	591	1362	929	8096	2135	569	508	374	234	903	976	593	678	47718	31590	3167	1820	16	40	550	1785	470	484	22757	19068	4973	15618	3421	3836	2519	2061	412	352	1127	1972	3628	170	3504	2453	49984	46090	15	15	2288	2262	228
pqqL		1695	2571	1816	2578	1834	213	646	522	485	119	92	210	190	104	158	346	282	1075	494	86	177	93	261	52	87	172	180	247	167	214	257	158	220	301	256	233	2397	192	281	391	331	824	925	123	101	323	326	242
yddB		1409	1760	789	2440	2494	177	636	273	277	67	55	195	203	78	133	152	111	808	395	72	127	54	157	47	57	92	100	140	72	135	119	98	115	161	125	196	1210	102	151	179	162	795	853	57	62	206	206	91
yddA		1930	4090	3401	4456	2675	38	130	173	161	25	17	108	104	25	36	40	26	374	159	32	51	11	53	7	13	30	44	21	26	69	74	29	56	39	39	123	544	33	79	69	42	455	547	19	12	86	88	41
ydeM		2083	5028	1607	5303	4875	35	105	16	13	10	7	25	19	27	26	45	31	24	5	9	19	3	16	7	10	12	12	35	27	19	26	35	29	22	23	31	812	32	29	65	33	19	17	32	18	40	33	16
ydeV		572	1066	658	404	681	260	457			326	180	230	229	147	196	6243	4835	194	77	58	120	136	294	150	176	138	163	3238	13736	406	435	240	262	361	204	226	3250	178	115	354	362	141	158	157	123	207	163	114
ydeW		567	202	503	3147	2789	314	595			336	178	434	320	189	315	3159	1758	252	96	40	110	138	369	152	161	151	191	3029	7990	606	673	293	379	318	193	342	4644	260	152	395	333	127	161	322	238	202	218	129
ego		214	623	214	835	571	62	117			40	26	74	55	26	35	1280	891	39	17	12	22	15	51	21	45	25	35	1696	8710	80	97	30	50	67	34	47	804	40	22	81	75	27	32	45	33	19	36	22
lsrC		77	197	60	195	108	26	47	20	13	25	17	24	18	18	17	725	595	19	7	11	9	11	34	16	28	16	28	664	2946	33	56	17	19	39	20	21	341	18	3	47	50	29	28	14	17	22	21	10
lsrD		224	690	198	358	192	26	55	19	24	25	18	28	22	22	16	601	490	21	7	11	18	9	34	22	27	20	22	436	1967	37	41	20	26	56	26	17	390	19	17	69	65	22	28	27	24	25	33	12
lsrB		711	2783	584	572	1720	65	106	51	48	83	32	69	55	26	21	2112	1890	17	15	12	21	24	56	36	42	30	34	978	5337	117	164	68	56	139	70	53	1286	78	29	154	136	52	55	20	22	40	66	46
ydeH		1126	1323	808	1356	1003	508	524			314	252	232	190	376	456	614	454	254	114	81	126	78	193	277	310	83	97	460	529	364	384	428	539	785	697	257	5929	576	520	748	782	619	624	241	202	818	710	334
ydeI		601	1188	138	1084	2331	243	574	56	36	46	47	116	123	39	69	1981	1908	105	39	9	34	50	151	484	587	376	419	987	2310	137	149	240	209	41	43	100	609	40	16	60	62	783	580	10	10	91	78	35
ydeJ		414	101	303	645	1332	137	384	72	56	53	41	103	124	46	84	1574	1071	63	33	31	31	40	120	74	101	117	149	650	1217	159	170	201	185	71	58	128	658	83	33	175	94	246	249	15	20	119	98	26
dcp		708	994	405	813	405	3652	5734	1637	1424	1856	1113	2357	2177	1606	2130	2950	2036	1770	798	816	1469	997	2703	1855	1823	2114	2673	3392	2213	2034	2268	2011	1846	1444	1065	2311	16432	1178	1098	2147	2011	1147	1632	896	846	1222	1298	1107
ydfG		492	387	312	379	357	4294	8869	2086	1860	15085	6986	4885	4116	5500	6589	8745	7357	10746	6211	965	1592	4417	10280	18727	22790	7481	6489	8205	4749	5775	6225	5671	4625	1535	1086	4269	25382	1345	1442	2084	1915	1232	1601	1174	1042	2665	2595	1541
cspI		3435	2910	2482	1387	3028	682	1227	408	341	7777	5219	10175	8441	10184	13610	17033	14095	11016	5974	469	597	1593	13497	8932	13081	5933	5275	17681	5609	14044	15383	19779	15306	1580	1591	7645	15557	2603	1473	2796	1693	3570	3275	135	100	5435	5044	519
ydfP		512	1250	321	2207	731	41	104			429	256	218	151	349	401	510	351	628	341	17	30	121	476	745	777	235	182	327	102	309	300	349	349	36	36	150	205	36	20	40	31	53	65	10	8	138	79	13
ydfQ		113	164	168	181	161	33	82			63	36	19	17	38	40	51	56	26	15	8	23	21	40	36	37	30	25	35	32	37	33	35	19	28	21	20	96	13	6	20	12	13	11	8	4	29	41	10
dicC		2	29	4	32	0	23	88	7	6	2	2	2	7	3	6	17	16	4	0	0	5	3	11	2	5	4	6	4	15	3	3	6	11	5	2	7	48	5	0	6	5	5	5	2	7	7	5	1
dicA		975	1029	461	672	177	982	2037	1104	835	777	633	1570	1761	714	1898	1610	1252	1409	576	569	935	488	1556	453	563	882	949	1196	751	1967	1866	2017	2259	1233	865	1688	19767	1195	1280	1340	1183	758	985	844	718	1523	1543	606
ydfA		228	7	23	500	134	12	35	15	9	4	3	4	6	6	21	15	7	9	1	10	17	5	10	2	2	5	5	11	12	14	16	14	10	26	13	10	235	9	13	26	12	7	18	8	9	18	15	7
ydfB		8	166	4	4	0	16	20	8	3	6	7	9	4	5	12	5	12	13	6	5	9	3	8	6	7	13	11	6	13	9	6	5	9	11	11	8	115	6	11	5	18	30	20	9	3	12	7	5
ydfC		135	81	36	167	201	52	109	54	26	20	22	20	16	19	27	50	54	25	19	17	34	11	33	8	16	24	35	46	40	24	22	19	28	56	35	10	366	16	21	33	37	33	62	30	27	39	38	23
dicF		0	29	0	11	7	25	45	22	5	7	6	7	6	4	5	22	28	11	8	4	5	8	12	8	4	6	9	16	31	4	12	13	16	22	8	6	122	5	6	13	19	20	14	10	8	12	16	7
dicB		187	1175	62	864	253	22	45	2	4	3	4	11	5	5	6	18	13	2	1	3	9	2	4	2	4	5	4	10	12	8	10	16	5	4	3	5	107	3	13	8	3	7	7	4	2	4	2	2
speG		335	1752	95	1063	424	116	312	690	585	26	26	51	39	29	34	164	110	39	13	31	35	15	66	13	22	25	32	82	96	56	66	55	63	962	600	59	10423	763	845	1081	808	299	493	789	665	959	922	581
ynfC		753	1196	1264	1331	607	529	1368	367	386	178	132	715	626	280	367	1301	1023	348	152	156	216	189	607	111	125	262	341	785	964	682	697	559	573	399	264	665	5690	385	393	547	451	321	345	286	223	606	563	302
ynfD		130	11	30	54	16	249	379	152	110	68	44	96	83	48	62	588	809	76	50	46	97	50	137	83	110	112	107	483	1017	94	105	75	73	73	61	101	685	32	42	103	143	188	143	74	60	75	78	98
ynfE		514	1427	620	600	403	247	420	159	158	246	190	201	158	185	208	532	527	278	147	74	100	162	385	288	339	299	288	444	496	205	229	197	202	215	152	188	1576	116	117	221	213	281	275	93	70	282	272	126
ynfF		557	2038	399	1288	805	365	593	232	163	186	127	235	212	175	244	559	568	268	126	93	143	181	434	228	224	221	266	489	502	257	262	315	260	260	180	229	2125	173	128	301	271	177	200	106	115	289	350	157
ynfG		127	58	37	186	91	62	88	33	28	25	20	32	35	35	43	104	87	35	15	16	40	43	80	31	27	39	34	98	68	37	53	47	37	53	44	29	325	16	27	56	32	29	20	16	16	58	67	16
ynfH		247	132	20	118	141	142	298	134	92	104	82	63	73	113	108	174	174	170	64	55	111	94	233	94	119	152	162	241	165	80	107	98	81	161	112	80	962	64	56	156	151	94	115	55	69	185	178	89
dmsD		327	215	221	214	353	358	788	301	249	296	212	243	365	298	347	346	244	445	232	124	263	221	508	280	288	273	365	341	194	230	258	307	285	374	275	280	2228	258	163	323	374	309	341	257	225	463	367	202
clcB		170	563	124	216	230	138	316	146	111	183	130	76	65	99	140	141	81	214	94	145	238	83	212	159	201	174	217	130	79	111	102	78	86	201	148	89	881	83	73	142	197	197	216	100	84	216	232	96
ynfK		251	661	147	447	44	214	358			217	114	163	138	146	153	284	239	178	102	88	141	82	230	119	135	117	151	368	321	216	264	119	130	157	102	129	1506	70	129	157	163	117	137	389	352	162	145	119
dgsA		436	451	240	453	142	1474	2298			1622	920	1053	868	747	864	1143	1230	1214	713	375	637	466	1086	760	858	635	723	2057	1111	1445	1524	561	608	667	484	838	6961	384	817	856	728	343	542	1374	1168	746	796	1061
ynfL		235	124	27	302	104	103	268	76	65	69	64	77	81	58	77	330	295	80	30	48	87	60	180	52	58	109	109	208	239	115	103	104	71	65	68	98	551	44	41	84	96	83	92	55	52	126	136	53
ynfM		640	2733	239	3732	3287	286	529	434	311	363	233	161	189	222	197	289	224	1727	687	87	151	3419	7511	511	561	522	573	207	175	160	187	227	226	628	453	165	3694	223	159	548	580	2064	2558	207	184	7310	7969	364
asr		60	21	46	47	88	91	146	27	11	58	38	58	76	38	139	217	226	60	31	8	12	79	199	22	23	11752	11602	205	208	55	60	87	98	61	46	79	763	34	18	127	90	223	46	12	16	230	239	17
ydgD		275	297	862	303	432	608	1354	427	336	510	321	529	494	401	395	2963	3784	595	280	132	276	321	1023	319	381	3372	3191	2512	4144	598	669	476	503	489	371	495	3832	303	209	670	637	836	705	211	183	603	643	219
mdtI		2	101	0	177	3	13	36	67	53	210	159	13	14	60	58	44	46	85	43	15	37	15	39	116	124	45	37	39	40	32	40	65	63	278	223	5	229	19	16	69	105	51	44	11	13	127	123	35
mdtJ		161	642	65	253	327	40	160	434	286	1884	1507	246	191	810	837	88	39	711	353	155	222	87	373	697	1127	102	103	132	29	611	635	822	902	1357	1525	177	2672	272	210	656	650	293	387	52	54	1081	1069	287
ydgG		436	1110	646	874	754	184	452			210	119	178	144	157	250	273	207	169	98	55	100	58	149	167	195	85	90	246	207	194	221	165	183	160	141	140	1562	91	132	179	259	94	124	64	56	209	201	133
pntB		843	486	407	380	284	4875	14785	14783	12802	4942	3585	8502	8746	7342	7588	8654	8291	8451	4352	1668	2670	3079	6467	4607	5142	6206	8210	11162	7802	7870	8978	6723	6725	7076	5185	8322	121096	5688	7235	10767	12283	2917	5948	2971	2951	6485	7115	9680
pntA		677	1202	459	564	402	7725	23078	15074	13903	4251	2999	14225	12996	9329	11279	10877	10122	9272	4240	2165	3406	3258	7142	3578	4164	6743	8884	12375	9400	12244	13484	9700	9636	5717	3972	13290	145874	7892	9872	12688	11262	2874	5393	4250	3996	7680	8209	10783
ydgH		589	1078	437	1203	563	4157	7215	2208	2013	2141	1534	2577	2387	1932	2172	3497	3249	2995	1545	694	1220	1394	4053	1423	1782	2549	2590	3672	2885	2552	2786	2563	2418	2787	2112	2484	29866	1724	1657	2883	2799	1587	2151	1206	978	2674	2852	1808
ydgI		240	473	145	181	125	264	292	337	265	309	229	87	96	168	184	303	232	238	104	449	699	102	249	196	207	120	150	227	228	144	167	185	139	495	353	97	2166	130	145	335	440	334	346	171	139	291	295	194
folM		131	241	41	449	145	178	332	304	251	258	173	261	227	268	326	623	657	240	105	169	339	197	447	171	235	203	289	537	624	265	291	249	254	425	261	249	2506	195	204	363	376	232	279	133	111	391	380	145
ydgC		72	364	75	104	2003	94	201	297	209	202	188	452	344	382	438	453	303	214	100	54	107	166	629	135	136	278	347	467	217	403	414	301	370	387	220	340	3752	236	310	348	233	139	198	117	84	510	430	140
rstA		167	322	344	266	162	1264	2554	794	554	632	511	2207	1962	1213	1512	1784	894	1016	402	698	1344	558	1771	452	513	1157	1285	1476	617	1175	1248	1551	1739	1003	650	2285	13358	1195	1103	1900	1834	303	397	1158	1031	1324	1443	528
rstB		313	796	389	331	125	872	1795	658	544	664	505	1223	1310	953	957	1640	744	1033	531	474	910	558	1499	547	631	1109	1118	1330	473	695	859	1214	1230	967	618	1216	9062	633	639	1671	1647	373	596	802	678	844	970	558
tus		244	1263	350	1228	453	388	708	235	242	557	388	658	640	583	809	811	989	281	116	257	445	302	705	518	525	311	449	1433	1248	671	713	541	503	342	235	685	2907	191	212	346	357	165	199	199	175	281	262	156
fumC		375	1087	847	306	158	250	585	879	733	4731	3031	6873	6983	3171	4510	7113	9778	1278	464	1569	2562	2129	5503	3024	3841	3546	5181	13626	11384	5296	5364	3818	3339	2043	1324	7124	11618	329	480	1567	1402	635	613	607	561	956	1131	360
fumA		583	670	1017	859	1389	401	1039	3707	3329	5838	3232	5481	4419	2045	2941	2420	3019	710	389	595	971	1112	2490	2464	2971	2093	2376	13890	6578	5612	6113	1830	1770	4956	3696	4727	50898	1562	1788	3437	3020	541	622	3798	3622	1832	1931	2092
manA		650	437	440	362	141	2057	3250	758	751	723	516	643	572	571	795	730	543	965	438	618	1138	528	1013	919	998	694	893	1033	542	689	656	674	710	824	581	617	7728	526	434	928	806	657	939	899	862	817	820	631
ydgA		1338	1520	954	519	1168	2149	4611	3682	3192	2511	1660	3971	4096	2636	3678	16839	21779	2723	1155	2135	3774	1684	5101	2600	3081	3735	4335	18448	27805	5867	6331	3870	3303	3917	2347	4136	33867	2374	2326	5504	4625	5851	5498	2454	2089	4034	4242	2663
uidC		598	1824	543	1706	948	62	121	22	16	429	164	388	218	62	109	448	802	56	16	14	23	20	34	291	289	18	24	4608	2492	1133	1221	233	273	40	29	194	532	37	24	57	33	26	25	94	68	31	20	19
uidB		289	1162	112	103	463	106	91	20	23	606	235	345	209	121	144	727	1213	137	74	16	22	24	70	567	652	26	58	5697	3420	920	921	246	242	78	63	257	479	37	22	58	74	19	32	112	98	27	30	29
uidA		382	1470	550	697	362	710	475	66	59	2068	804	1962	1326	683	688	2902	3970	634	342	48	94	111	212	2062	2178	162	167	23309	12359	4453	4532	1217	1323	237	195	1370	1762	118	63	207	202	61	83	475	415	90	98	76
uidR		362	687	190	291	416	526	761	752	595	2999	1881	1636	1248	1608	1789	1882	2271	2098	1210	376	666	289	860	995	1311	634	569	7160	4449	3338	3249	1675	1834	2040	1549	1304	22681	1154	1214	1985	1691	754	899	1487	1391	1021	1044	909
hdhA		294	759	117	483	16	1365	2417	537	442	280	142	426	378	140	220	2468	2029	381	143	138	257	149	545	187	245	444	477	1274	2252	487	593	597	525	451	411	423	5180	383	273	891	794	1721	1546	712	589	524	599	519
malI		209	570	156	358	181	205	417	166	149	334	224	118	138	159	167	448	442	294	114	81	120	112	240	177	213	170	158	462	315	186	225	190	155	233	193	134	1571	98	89	313	336	159	170	163	145	219	203	119
malX		224	621	174	612	169	221	339	199	150	290	162	202	209	159	205	400	332	274	111	62	78	191	340	218	245	277	331	513	332	224	253	200	253	287	161	190	2608	133	103	340	301	160	205	281	259	225	228	94
malY		196	161	170	371	101	520	818	240	208	250	153	252	235	211	230	433	395	253	147	96	147	172	424	211	238	277	322	532	285	286	330	290	242	341	201	259	3745	220	180	402	331	194	283	349	325	277	277	160
add		174	404	66	194	50	889	624	331	271	261	158	187	210	201	259	459	250	228	141	1056	1884	176	398	328	370	183	262	489	257	202	237	692	620	359	187	220	2187	173	149	331	282	461	490	696	608	313	292	147
ydgJ		204	594	222	473	308	1088	2169	1255	1067	1319	1051	1390	1369	1672	1684	2080	1201	1697	882	400	758	1141	2518	1330	1480	1606	1873	1698	689	1508	1476	1508	1407	1672	1142	1383	11585	1082	793	2046	1930	1676	2096	615	591	2103	2203	804
blr		303	543	429	245	759	306	750	491	348	166	175	558	407	689	625	271	138	365	170	165	211	95	349	145	160	233	215	296	140	677	676	560	754	928	754	455	14372	1470	1405	770	612	325	620	464	369	1230	1031	541
ydgT		237	407	208	27	132	135	326			57	41	132	78	83	165	77	30	99	21	91	141	24	115	14	27	59	70	56	22	167	158	107	172	256	163	107	2271	603	408	471	203	568	897	279	217	709	623	128
ydgK		158	77	35	18	66	366	1031	776	556	430	332	293	252	602	610	292	121	758	291	398	552	149	442	246	269	304	320	179	98	476	417	372	429	984	745	294	6293	648	739	790	829	1082	1318	615	526	854	817	583
rsxA		48	4	6	77	16	179	592	998	835	797	511	482	346	816	819	479	236	1402	666	401	644	263	714	644	731	544	625	440	146	741	706	494	577	1365	898	494	7943	613	515	1099	1328	1209	1446	304	258	823	901	589
rsxB		35	132	74	69	54	133	385	749	598	444	362	296	287	503	515	431	148	701	346	353	645	224	477	329	355	270	350	281	102	384	476	347	405	1017	550	278	4638	402	346	827	949	614	724	199	198	590	608	319
rsxC		135	168	8	50	70	452	1489	2538	2122	1774	1247	1074	965	1642	1911	1031	393	2424	1414	1173	2057	680	1663	1238	1530	1092	1397	849	310	1417	1462	1176	1206	3613	2366	1073	13859	1218	1161	2499	2720	1857	2158	812	736	1739	1784	1022
rsxD		311	95	287	349	230	212	728	1006	808	531	456	302	288	609	609	291	107	882	466	444	794	288	567	509	615	361	433	352	133	469	385	305	330	1578	866	261	4163	290	373	915	772	538	661	362	360	654	683	417
rsxG		68	155	46	67	41	101	362	433	359	233	195	181	176	254	313	167	64	420	217	225	398	168	338	247	250	172	238	240	81	234	243	255	211	778	396	150	2456	146	202	439	365	233	302	214	168	439	395	162
rsxE		263	110	74	121	10	93	346	458	348	217	168	140	168	220	294	134	58	413	213	220	368	112	299	233	213	136	161	221	80	197	177	184	187	707	353	147	1915	154	187	388	365	208	270	241	213	356	394	154
nth		394	385	58	229	781	133	416	484	379	329	252	272	257	250	382	180	80	540	273	253	375	133	392	287	343	213	279	329	96	309	321	370	350	816	444	239	3422	276	278	520	376	310	359	326	241	496	489	234
ydgR		542	844	393	706	383	3190	2633			262	261	166	209	192	220	367	258	991	474	1991	3406	166	342	370	392	245	250	334	281	208	223	263	257	357	286	156	3622	358	272	753	673	908	739	3844	3483	292	347	324
gst		290	411	21	323	44	772	1371			331	220	664	663	362	439	2161	2184	416	203	156	294	411	1105	444	552	848	1021	1764	1925	489	576	586	569	377	246	650	3947	319	242	461	460	548	581	169	156	391	443	280
pdxY		149	115	110	27	58	589	1446	768	618	915	757	534	488	812	1105	665	488	881	377	296	494	579	1336	619	678	785	963	676	445	695	715	834	796	1305	797	571	6431	402	613	876	840	494	745	556	463	1151	1121	520
tyrS		1358	470	1308	573	527	7446	17115	5551	4620	5641	4364	6317	6438	7274	8408	5282	2682	7990	3517	4329	6875	3806	10140	4184	5050	5906	7405	6129	2145	6223	6619	7610	7588	6132	4019	6246	54012	3550	4660	6289	5501	4158	5546	5532	5059	6008	6554	4355
pdxH		150	87	214	128	205	2099	3523	1049	767	843	647	1231	1129	1014	1357	992	620	1287	559	403	736	761	1707	608	720	1278	1394	1011	346	1132	1193	1145	1195	1223	754	1162	10447	689	830	1069	925	574	757	576	550	1132	1114	585
ydhA		116	113	132	30	47	145	446			70	89	164	154	144	186	152	144	120	47	68	91	54	180	186	207	262	354	283	127	116	126	221	233	72	37	136	945	51	46	66	55	49	61	50	36	97	67	38
ydhH		921	2569	401	997	108	884	1638			467	336	527	491	512	550	637	471	539	234	196	308	296	758	446	522	518	701	841	431	481	557	518	499	462	311	517	4378	320	363	538	537	347	467	344	328	519	601	316
slyB		791	1120	758	1949	617	11836	21650	4104	3294	2412	2186	7870	7405	5095	5164	12872	12960	6291	2351	3249	6274	2573	7335	2664	3345	5722	6706	9988	12704	5031	5659	8255	8348	3823	3245	7293	71338	4005	4347	6903	6578	6210	7003	6608	5656	4362	3890	4189
slyA		654	294	433	84	130	2659	4669	2022	1532	1581	1166	1995	2037	1288	2235	3346	3050	2724	1245	727	1278	1067	2772	1258	1613	2226	2151	3597	3039	2282	2296	2212	2206	2372	2267	1982	31248	2084	2484	2928	2617	1968	2418	1359	1115	3489	3465	2155
ydhI		71	412	161	510	27	116	316	95	88	36	39	111	87	69	100	295	307	76	25	54	113	44	137	37	58	60	57	280	364	103	133	105	115	208	156	87	1661	109	109	218	178	108	101	65	63	232	205	90
ydhJ		160	396	189	356	55	144	334	162	100	128	87	94	83	107	135	169	89	168	89	147	216	53	169	114	104	90	114	206	67	133	106	122	122	221	159	100	1359	91	113	193	225	149	156	129	125	181	212	119
ydhK		311	765	124	678	200	166	414	263	192	216	147	135	149	161	183	846	863	241	114	159	321	139	278	283	325	225	255	853	1266	180	182	148	155	269	210	154	1572	107	81	272	303	411	371	150	158	232	246	149
sodC		61	4	33	17	118	334	486	349	270	187	101	307	277	213	249	4953	7110	214	110	76	133	164	440	577	652	558	687	3420	8990	414	470	299	294	276	195	300	2201	178	116	374	352	1836	1308	112	69	305	314	173
ydhF		185	256	272	252	123	679	896	465	378	321	255	403	407	369	386	2057	2178	366	162	192	354	240	596	321	364	422	548	1621	2375	498	491	443	413	426	276	417	4274	272	262	660	627	621	641	322	330	398	438	265
ydhL		63	129	0	55	11	76	140	44	30	16	11	41	46	37	29	195	324	28	8	11	12	17	57	10	15	29	56	157	332	40	43	36	41	45	24	41	443	33	25	42	52	29	44	14	25	32	41	14
ydhM		117	95	78	32	57	71	168			120	80	110	96	89	79	393	442	79	39	83	126	52	96	58	94	86	119	269	428	92	82	68	74	102	83	99	632	42	33	93	121	70	86	101	72	76	81	57
nemA		162	181	52	342	156	474	759	373	291	432	331	358	385	296	332	1811	1985	413	174	297	531	346	760	344	404	457	520	1497	2251	321	323	401	346	611	349	341	2653	140	172	419	434	350	432	261	221	475	445	231
gloA		96	32	8	15	17	1819	2963	1094	832	380	375	843	801	573	747	2642	2729	811	321	490	853	299	996	322	414	568	703	1528	2181	951	935	778	795	832	577	836	9796	570	702	1037	818	649	768	885	713	771	755	881
rnt		79	72	70	197	101	386	729	669	552	518	395	433	351	668	770	578	365	495	231	422	769	221	634	353	433	395	391	382	354	635	601	554	480	1022	551	427	5220	467	508	717	691	382	519	409	369	655	773	426
lhr		289	419	145	565	148	919	1194	863	727	1053	743	466	443	651	725	1178	1002	896	459	253	423	761	1449	976	1069	935	1156	1405	1029	628	690	687	568	1265	811	474	4480	318	352	1015	1077	888	1092	314	343	1194	1296	564
ydhD		385	347	279	399	388	4560	12514			3387	2694	3198	3125	1956	3116	3633	2554	6760	3050	1530	2265	1295	4006	1904	2661	3856	3294	4774	3590	2793	3030	3943	3636	3572	3957	3108	32951	2122	3502	3074	2698	1901	2116	2275	2039	4049	4117	3606
ydhO		336	525	129	203	439	809	1644			424	307	631	508	330	528	671	676	655	254	216	316	284	832	136	171	351	389	870	743	545	581	447	512	764	525	491	10193	510	671	876	628	192	273	699	634	761	680	450
sodB		1123	849	234	436	201	25049	44724	5609	4738	6481	4636	6239	5788	5752	6456	6093	6713	7355	2681	5504	11742	2917	7629	4080	5240	6245	7053	11291	9160	6969	7509	5479	5417	5427	3973	5911	57107	3309	3906	3390	3046	228	150	10983	9085	5064	5396	4733
ydhP		573	679	157	880	316	173	382	490	424	496	421	254	266	534	474	358	240	634	240	199	319	416	880	580	706	673	741	162	131	238	309	387	373	409	380	271	1768	144	207	319	387	564	670	113	117	844	970	381
purR		362	931	457	538	260	3296	7976	3539	2741	3564	2767	2387	2404	2936	3261	2829	1446	4994	2250	1069	1822	1668	4319	1957	2578	2813	3550	3021	1330	2564	2862	3348	3374	4784	3403	2355	29893	1860	2043	3738	3724	1546	2531	935	819	3424	3511	2354
ydhB		159	755	177	564	146	197	433			227	155	166	189	232	237	502	390	325	120	111	237	165	319	166	200	192	248	336	303	220	228	254	227	349	200	170	1865	103	141	307	329	170	230	152	128	299	328	130
ydhC		323	957	267	150	762	134	340			84	57	79	57	127	103	148	92	150	77	499	706	46	155	77	99	129	142	109	134	88	79	75	60	118	76	83	949	76	97	115	122	189	187	372	359	97	113	115
cfa		970	719	987	1150	683	8867	10973	2226	2006	766	507	1760	1864	1136	1288	15050	15031	2840	1386	750	1423	2108	6271	1168	1364	9292	9315	7606	13878	1687	1989	1963	1700	1297	1025	1877	14641	1356	936	2186	1927	14646	14862	1038	883	3066	3009	1730
ribC		609	1080	409	948	884	3520	5744	1465	1253	1052	877	1693	1588	1306	1736	1892	1301	1910	713	662	1113	624	2111	667	827	1350	1469	1924	1120	1563	1689	2136	1936	1373	1109	1642	18401	1298	1754	1684	1352	1070	1405	1766	1324	2140	2119	1450
mdtK		300	357	134	171	180	1107	1953	891	693	956	655	392	373	497	523	1228	921	1042	438	337	604	400	1007	398	457	660	678	916	864	543	595	679	656	1200	1077	392	5815	440	372	777	963	712	840	298	297	742	665	512
ydhQ		802	1054	437	922	1016	1794	2702	1242	1078	1190	927	1376	1486	1282	1514	7083	7284	1636	630	863	1365	1064	2488	1339	1591	1811	2019	5067	7178	1970	2236	1597	1479	1225	1107	1491	11507	1063	670	1842	1800	2721	2899	1221	1181	1327	1321	921
valV		88	25	48	46	1	14	54	81	58	23	33	8	7	21	13	9	4	19	11	91	82	4	13	15	16	10	25	3	9	13	11	11	19	65	79	6	333	16	32	46	54	20	40	89	81	51	82	34
valW		1	29	15	28	15	12	29	115	65	15	20	11	4	62	64	8	5	9	4	98	226	1	6	6	2	3	3	6	6	26	18	8	13	72	29	8	598	39	104	33	34	6	20	53	60	48	41	12
ydhR		401	313	215	191	221	2024	4174	1411	1178	801	612	1863	1821	1597	1724	1758	1859	1510	652	1253	1950	504	1680	578	729	1062	1230	2746	2292	1609	1687	1584	1730	1343	1087	1962	20703	1327	1977	1287	1294	937	1223	756	603	1480	1467	1246
ydhS		932	969	664	1798	358	298	482	458	380	269	138	607	598	225	309	6409	6745	344	144	102	165	252	788	318	387	700	807	4166	6927	802	996	667	548	487	290	576	4531	436	262	815	684	1650	1384	84	53	514	596	320
ydhT		5	134	33	78	63	51	68	67	46	65	31	61	54	70	70	358	272	40	20	15	42	53	100	70	72	68	91	169	283	84	81	51	52	69	49	47	442	37	27	97	122	107	92	11	14	45	73	35
ydhU		227	403	127	696	183	61	122	43	22	38	33	60	66	36	52	183	157	60	18	15	28	49	78	47	32	59	64	92	148	54	52	43	48	51	35	46	489	36	43	73	76	53	64	19	25	80	61	32
ydhX		61	144	113	193	186	63	129	34	25	34	25	64	38	58	66	84	84	57	24	17	28	35	70	23	34	35	59	70	52	43	56	37	51	49	41	48	471	29	51	57	51	43	34	18	21	68	72	39
ydhW		176	226	299	190	55	62	66	23	22	30	18	24	24	20	31	72	70	43	20	7	21	22	59	24	25	36	49	72	69	28	32	28	31	39	30	29	271	15	23	55	35	29	34	24	16	47	42	17
ydhV		762	1456	592	1173	903	101	158	37	31	60	35	62	51	50	53	251	250	50	17	20	50	34	83	35	36	48	57	180	309	80	82	74	71	71	33	51	584	38	47	62	49	45	51	47	41	54	46	31
ydhY		267	514	376	533	195	36	59	10	4	35	12	28	8	10	22	114	110	11	4	13	27	5	5	6	17	5	7	76	157	46	49	30	24	20	14	14	252	19	15	14	19	7	3	46	36	18	6	17
ydhZ		764	1929	1139	747	1561	277	522			269	316	936	755	296	590	1868	2554	561	209	70	150	183	556	315	360	278	276	2347	3537	758	1302	1448	1279	387	568	802	9959	622	610	588	452	182	344	161	73	607	359	730
pykF		1466	1282	1060	1328	836	33165	31299	10153	8721	4016	4175	8756	8256	5530	6772	25127	23931	10244	4553	9527	18191	4194	10495	2913	3646	5472	6454	12166	26182	4581	4884	7775	6772	8953	5658	8469	123045	3526	8015	8659	7431	9523	9123	11156	9954	14266	15414	6968
lpp		4403	1348	3418	191	843	109330	216552	153804	102095	36723	35461	77363	79773	61727	48448	172835	219762	102329	70282	27301	49171	19395	52335	18470	20738	57810	73037	157630	217797	59246	81288	125106	110310	198362	176121	78787	2237968	130609	127503	128386	143199	73134	129786	66646	47526	140477	122358	84445
ynhG		328	339	82	251	88	665	895			408	281	451	456	322	333	3598	6279	994	629	226	375	320	790	808	939	1271	1287	3648	9195	535	605	296	266	496	380	416	2723	249	210	518	621	3324	2850	166	131	498	492	425
sufE		656	582	208	201	368	69	96	372	277	311	234	556	684	392	424	1141	1255	1732	1068	92	188	169	492	550	634	449	428	1293	1402	542	566	313	278	612	401	599	2145	181	264	653	507	1515	1760	58	56	347	357	188
sufS		1023	407	796	226	229	222	418	1015	859	1085	668	1167	1389	1002	1070	3294	3878	4997	3210	293	590	628	1521	1830	2019	1253	1510	3519	4271	1131	1139	630	482	1645	884	1334	3943	360	462	1611	1525	5433	5764	183	158	775	922	587
sufD		1829	395	538	239	310	230	289	1089	947	1116	707	1369	1505	895	941	4162	4977	4980	3320	360	721	758	1617	2118	2284	1430	1667	3973	5448	1060	1146	615	504	1615	840	1696	3680	316	377	1653	1648	6065	6213	183	180	815	925	545
sufC		1063	212	274	317	224	98	163	646	500	679	464	1189	1504	444	634	3022	3547	2916	1983	229	379	403	1058	1212	1277	956	1088	2897	3948	922	965	531	505	858	494	1417	3393	274	332	1043	935	3546	3729	106	134	617	607	373
sufB		2256	1199	654	336	613	247	384	1146	950	1373	990	2327	2704	956	1123	6442	7792	5951	3614	454	881	966	2263	2398	2572	2235	2453	6047	8866	1564	1800	999	840	1390	873	2781	5742	522	572	1770	1634	8355	8632	248	257	1137	1253	805
sufA		479	1206	212	28	317	54	101	226	192	221	154	524	604	255	227	1344	1698	981	588	92	197	136	438	322	410	498	434	1222	2088	302	399	197	179	222	160	604	1391	140	143	306	291	1419	1621	49	46	208	226	134
rydB		104	1	34	30	4	47	72	56	45	6	21	60	61	53	91	60	49	29	11	5	11	26	139	88	71	71	94	59	49	45	67	58	88	58	30	40	304	42	42	41	53	83	136	10	10	176	111	34
ydiH		389	311	203	568	933	578	1201	386	286	139	131	235	275	260	498	431	268	332	155	47	72	283	926	651	691	567	677	287	186	170	187	330	371	494	260	260	2171	198	236	302	263	786	950	33	25	943	720	171
ydiI		203	426	74	96	33	1257	2119			584	579	958	948	874	1004	674	449	841	411	84	172	654	1781	565	653	886	1009	1753	581	896	1044	1042	1002	2050	1205	871	14022	925	1134	1515	1228	260	417	184	179	1474	1407	716
ydiJ		937	1009	789	323	317	9564	16359	6695	5986	7679	5741	6264	6395	7190	8232	7707	4553	6798	4082	823	1563	7167	16822	6483	6968	8109	10051	11476	3463	6935	7202	6628	5851	18112	10491	6785	85680	6264	7695	13741	12874	2394	3657	1339	1235	11889	13442	6778
ydiK		395	1248	955	907	313	658	1455	477	435	537	394	404	412	319	325	1473	1530	948	479	275	465	416	930	507	613	849	1000	1135	1412	328	478	472	527	576	500	345	4307	312	203	597	703	1107	1260	371	350	561	552	429
rprA		350	82	21	922	255	14	39	24	13	10	12	20	10	16	27	22	25	23	3	7	17	5	23	4	7	9	11	20	23	23	26	26	32	48	41	13	536	61	56	40	38	5	22	4	4	48	38	11
ydiL		298	362	236	590	292	17	46	6	6	6	6	16	18	6	21	18	14	12	8	4	6	2	17	8	7	8	7	16	16	8	22	8	11	7	5	9	110	9	6	15	22	9	4	5	8	12	21	11
ydiM		1334	1673	1785	3719	1050	18	84	16	10	5	8	14	11	10	7	24	24	18	6	3	13	8	33	8	11	11	9	22	13	12	23	12	6	15	10	13	180	18	14	22	22	13	12	11	9	36	25	9
ydiN		948	1215	508	1165	1227	17	56	4	4	1	0	5	8	5	3	8	9	6	2	5	6	1	5	6	6	6	4	11	13	7	5	6	7	7	8	5	63	10	3	8	13	7	5	7	1	6	12	2
ydiB		416	272	37	301	165	47	136	29	14	11	16	34	29	21	38	44	27	24	11	8	14	11	46	15	8	30	26	39	30	23	34	38	30	24	21	29	334	26	10	25	15	20	25	12	9	36	28	16
aroD		230	270	63	139	201	671	1215	282	217	182	124	320	316	217	276	462	282	383	184	82	149	226	619	139	149	319	402	457	188	227	290	300	279	250	129	289	2270	177	148	366	266	255	309	120	118	412	451	162
ydiF		592	3294	232	461	320	57	151	38	40	18	20	33	35	26	28	53	19	27	19	18	23	10	46	9	6	12	20	50	14	26	21	34	46	29	8	27	314	21	23	43	31	7	18	15	12	46	47	14
ydiO		85	46	177	111	14	56	106	35	33	20	19	28	27	28	30	39	24	26	18	16	17	22	46	12	18	24	23	34	26	17	27	32	33	24	29	24	247	20	24	31	29	26	23	14	10	41	41	17
ydiP		859	1688	1247	1338	1390	218	464	40	42	20	19	78	67	43	46	109	115	77	29	13	12	36	94	11	16	39	45	112	83	57	58	90	89	57	60	61	1099	86	58	82	43	35	42	46	46	107	71	41
ydiQ		160	413	102	278	14	35	72	36	23	14	12	23	20	21	14	60	43	37	12	10	15	23	40	27	30	45	36	48	29	27	25	28	25	20	26	22	177	11	13	31	33	26	31	17	13	29	32	15
ydiR		45	58	19	308	126	54	70	25	33	18	14	23	24	18	21	99	83	60	15	14	21	23	37	33	24	27	39	59	86	15	24	27	26	25	19	29	205	14	12	36	34	39	38	26	9	37	27	23
ydiS		124	148	43	52	25	49	65	36	18	27	16	24	38	20	24	118	96	48	21	13	21	31	68	31	38	52	74	85	87	21	23	30	32	17	11	27	150	17	16	30	47	44	52	16	18	43	48	23
ydiT		13	17	11	17	19	3	7	1	1	2	2	1	2	7	7	15	8	2	2	1	3	2	6	1	1	1	3	7	8	2	5	2	2	1	4	2	43	3	5	4	4	2	1	3	3	8	2	1
ydiD		419	536	266	297	347	91	194			101	77	68	77	94	122	233	168	79	34	20	57	55	184	79	85	83	118	233	154	154	189	107	130	138	93	76	816	118	111	135	118	91	95	25	27	137	165	69
pps		764	1169	428	622	297	7842	22071			10443	5848	1889	1839	9212	9719	23818	15676	3343	1398	323	543	5431	13715	4827	6007	9226	11662	32095	13588	18364	20899	13881	14222	11527	6820	2108	19682	9827	6625	16058	14561	3957	6323	467	411	6205	6951	5766
ydiA		754	393	855	394	373	1070	1743			486	276	445	407	518	554	1744	1831	456	195	157	304	347	866	226	301	565	613	1447	1332	720	732	529	551	448	267	495	3391	447	354	701	595	473	566	104	106	599	605	334
aroH		166	171	48	119	232	2009	3849	1289	1175	693	535	944	1206	989	1134	1005	651	1043	517	650	1270	554	1272	696	856	834	1061	827	584	631	711	855	888	810	575	1288	5533	977	644	1390	1486	765	854	421	423	1001	1020	564
ydiE		148	373	66	213	8	26	49	314	169	83	114	244	225	348	399	181	199	188	67	77	231	102	221	157	103	64	77	360	290	309	276	207	228	425	212	218	2226	182	247	292	257	101	164	60	50	290	268	73
ydiU		721	217	119	272	131	554	846			5293	3447	2004	2199	2774	2846	4765	4763	4679	2717	834	1314	1715	4100	6784	7978	3348	3609	6962	6299	2928	3073	2899	2570	4727	3592	2035	15731	1486	1175	3684	4307	6679	6375	587	539	3166	3398	1782
ydiV		717	1880	464	949	261	573	816			629	407	726	533	457	730	1412	910	416	170	136	203	95	631	134	190	473	433	644	788	774	849	717	666	1258	1049	602	11925	1076	1012	1082	712	382	502	314	237	1436	1316	525
nlpC		381	74	123	224	232	1412	2354	524	381	429	319	603	717	418	437	1673	1335	801	336	173	245	358	1006	240	305	663	617	1222	1476	652	726	724	713	832	649	640	10375	596	534	909	862	605	741	422	304	904	825	462
btuD		201	206	34	118	303	311	552	424	379	229	169	284	321	226	295	1792	1333	228	126	155	242	279	566	279	286	314	447	1177	1779	408	433	315	285	609	302	290	2871	203	183	654	619	601	638	161	171	518	572	230
btuE		100	111	78	68	185	642	1074	596	585	316	245	604	554	368	412	3254	2536	409	180	182	275	400	917	421	489	675	815	2091	3458	663	866	763	668	887	477	594	5764	393	294	950	867	1170	1203	224	206	755	803	379
btuC		97	112	90	199	44	322	501	385	310	336	234	111	122	169	172	338	320	323	178	208	338	220	380	242	273	226	296	357	358	149	158	145	141	525	365	152	1709	119	126	356	422	231	299	277	233	356	374	225
ihfA		508	97	337	85	228	5094	11503	4620	3019	1964	2001	7825	8547	4237	4467	21721	28569	4679	2143	2015	1986	2030	7378	2366	2310	3681	4156	19649	30648	7371	9554	10309	9676	7014	3773	7621	80938	4908	4676	7781	5943	4922	6372	3060	2424	6554	5873	2326
pheT		999	657	618	312	430	9064	19396	12882	11012	7174	5236	9095	9471	8193	8928	19336	16694	9596	4443	7710	13638	5505	12170	6012	6679	5601	7605	19083	17958	9273	10315	8976	9031	12997	6822	9633	78442	6074	5753	15472	14027	7934	9373	7709	7521	9713	10715	4961
pheS		322	336	107	446	177	3827	7652	5352	4389	3019	2497	3455	3831	3212	3891	4264	2160	3388	1657	3161	5771	1643	3926	2145	2374	2135	2726	4222	2080	3907	3797	3312	3304	4882	3495	3972	33457	2987	2545	5731	4973	1944	2858	3314	2968	3677	3721	2095
pheM		51	3	3	2	7	45	85	102	73	56	50	62	103	50	61	60	34	67	43	44	39	27	51	35	60	52	60	74	48	92	87	85	75	85	56	73	1049	46	39	79	96	44	63	84	53	80	53	54
rplT		2537	1303	1575	143	524	17729	44813	19234	14996	12122	10525	16872	17490	20680	21381	12678	8382	22291	10687	14442	25740	7893	24375	11103	12934	12659	15616	25203	13311	18487	19506	19540	19053	26689	16426	16095	196398	13370	17291	19474	16759	9918	13590	25948	21098	22156	23214	12327
rpmI		6267	2604	2125	497	1366	6230	15903	8829	5440	1982	1958	10957	10418	9248	16838	5342	3353	3311	1633	6832	18622	3550	11476	2468	2673	2104	3507	13163	5883	10342	13309	9848	12808	10304	3294	8562	133546	7952	13073	9216	5364	1588	2393	10827	7815	13153	9646	2152
infC		3387	1728	2031	459	707	34567	74269	30714	22713	15560	14237	32912	31609	27949	44942	30918	22136	25196	11033	21626	43962	13096	40109	11200	13197	16679	23099	46555	26948	36051	39757	39030	40604	42166	21735	29104	395179	24675	34200	40753	28048	12812	18563	31711	25973	41926	41560	13196
thrS		6058	4061	3640	2180	4345	34458	44214	22654	17851	20915	15972	23883	20902	23910	35324	32308	25755	21453	9493	14882	27310	11091	32598	17512	21548	17821	19986	41143	22988	30587	32458	27478	27936	27845	18331	21732	235412	18099	20840	28211	22825	12904	15671	16759	14939	30826	30830	12993
arpB		3381	12466	8602	11446	8788	98	241			124	115	169	168	162	263	207	135	187	67	39	40	42	187	271	346	126	118	266	193	288	283	254	283	107	130	136	1879	172	112	163	81	137	143	42	26	293	249	109
yniD		84	1	31	154	0	2	12	39	10	5	4	27	12	17	16	25	21	10	3	5	11	7	16	4	3	3	6	23	19	21	22	11	32	21	9	14	328	22	20	12	13	3	8	5	6	25	15	4
ydiY		229	479	79	175	181	493	1296	844	682	420	398	289	281	523	638	305	151	661	236	546	914	277	947	71	82	300	320	144	98	308	310	173	187	959	772	289	6428	513	630	828	700	238	362	354	267	949	992	240
pfkB		87	595	161	280	78	2810	3990	614	550	508	339	906	866	493	680	4092	4338	974	447	345	597	557	1431	700	805	1244	1393	2841	4083	935	1017	842	698	127	87	945	1186	57	59	181	153	706	725	172	177	136	158	122
ydiZ		1059	1812	883	308	963	561	939	623	507	260	169	1096	1163	385	731	7919	8029	406	163	54	114	381	1180	367	421	848	842	4517	9897	1713	1865	1348	1199	509	388	1138	6482	589	344	1147	903	1218	1356	42	44	854	757	263
yniA		196	102	249	287	125	778	1318	637	520	504	319	694	647	384	444	7052	8729	638	324	150	260	472	1209	684	793	1018	1265	4383	9765	848	1034	859	713	752	440	764	4439	363	238	1056	915	1623	1466	203	190	688	709	355
yniB		546	1257	274	1078	1048	657	1372	511	434	537	412	766	734	630	784	2056	2213	1005	405	197	419	382	1504	451	570	716	690	1867	2453	941	965	834	917	573	443	716	6634	501	466	690	522	813	913	464	363	844	752	422
yniC		275	444	174	546	85	722	1395			423	315	590	568	501	467	687	508	614	278	229	384	298	724	206	283	361	452	539	307	557	667	647	645	546	322	644	6686	379	414	653	563	280	404	457	404	442	492	314
ydjM		221	365	509	204	139	210	492	71	66	129	86	102	95	127	123	282	263	92	46	161	213	52	149	78	99	91	121	214	261	157	155	114	115	114	58	105	841	54	62	105	83	89	83	154	122	69	95	55
ydjN		652	570	872	961	414	2565	11611			5074	5393	3904	4201	5627	5510	1575	272	10996	5144	2679	4673	2283	5552	4053	5090	1556	2004	471	369	2582	2942	8575	8356	3769	2909	4126	29579	2300	3136	3226	4162	2771	4008	1411	1176	2860	3107	4393
ydjO		1153	3407	1345	1679	3686	42	179	559	591	410	560	452	429	263	723	164	29	486	283	203	277	40	326	157	235	39	56	32	40	302	368	1534	1507	241	237	422	2881	289	508	236	137	136	259	34	12	364	297	295
cedA		98	415	143	26	36	131	232	183	126	113	157	190	175	157	206	302	176	208	92	82	153	63	189	97	126	124	114	195	213	174	182	193	217	189	167	173	1892	153	208	167	197	181	187	126	122	191	196	147
katE		513	644	499	898	578	1466	3024	2520	2179	876	401	2197	2118	1023	1197	38404	35173	1064	624	177	347	1206	3062	5956	6964	6107	6848	17723	34933	3469	3882	3822	2832	1788	1228	2427	22247	1526	620	4284	4440	12773	10090	96	89	2193	2318	2221
chbG		198	630	282	387	440	201	427	120	81	131	89	137	129	127	117	393	335	228	93	60	82	149	344	163	234	153	195	332	257	164	139	138	147	191	126	133	1217	79	81	167	207	168	202	74	81	212	232	87
chbF		714	2070	674	2223	1305	153	327	99	55	54	58	81	92	95	130	147	127	71	34	37	36	55	148	65	50	50	67	119	100	137	111	105	126	116	67	103	868	60	70	101	129	32	61	48	43	138	134	30
chbR		672	1045	702	1126	1069	236	458	105	75	101	65	205	164	124	208	324	269	157	64	33	58	67	256	79	101	125	141	281	200	182	186	191	201	171	100	172	1528	108	125	151	111	87	93	89	66	213	178	53
chbA		103	182	192	81	74	43	87	27	25	17	13	44	32	26	29	74	70	25	11	14	20	18	41	14	22	25	33	62	54	39	49	31	39	45	33	26	405	33	26	39	44	13	19	31	26	44	40	7
chbC		221	713	102	562	466	153	259	90	78	93	75	131	81	63	76	503	600	128	87	25	53	41	110	45	41	75	93	257	405	151	170	186	163	201	163	102	1796	149	99	193	134	88	102	85	79	134	130	60
chbB		200	644	191	590	301	285	538	236	204	190	146	219	259	148	230	622	749	430	176	104	139	67	237	142	166	152	214	770	960	312	296	230	294	333	311	220	5081	265	285	376	312	266	276	292	239	255	239	243
osmE		364	174	177	196	165	543	847	2541	1829	582	319	1026	958	391	445	7731	12448	778	326	246	324	278	708	1439	2037	1883	1708	6554	13417	1342	1820	1108	1017	1924	2070	1143	24386	1475	1136	2706	2989	5855	5225	527	457	1616	1451	4649
nadE		435	281	415	224	283	4709	6820	2214	1859	1648	1232	2743	2649	1816	2912	5450	4492	2909	1364	1006	1858	3248	8437	1734	2009	2116	2660	4553	3535	2708	2874	2981	2855	1507	1141	2725	18358	1297	1416	2317	1789	1890	2183	1443	1360	5024	5185	1406
ydjQ		71	84	18	69	60	1028	1993			644	420	682	609	704	814	941	675	777	398	176	300	412	1216	988	1197	845	1016	922	555	692	687	718	665	362	249	656	2654	165	186	338	319	375	412	125	105	471	459	261
ydjR		70	201	143	82	168	52	97			72	53	69	70	112	152	110	58	78	46	37	52	63	116	109	118	60	82	82	57	91	76	61	57	72	55	96	549	46	36	85	80	61	64	25	16	71	87	25
spy		432	1323	166	705	903	314	445	156	114	155	117	305	241	113	337	1114	931	145	72	53	92	106	171	646	752	180	145	833	949	292	339	353	369	234	240	271	3579	179	256	320	279	291	257	115	86	139	145	182
astE		182	112	28	118	58	20	25	54	60	57	30	32	53	20	20	1119	1567	42	26	11	14	222	457	45	44	34	52	415	2205	71	62	42	35	76	73	41	313	13	10	60	56	30	42	14	6	228	252	15
astB		22	96	193	92	30	55	58	79	77	112	59	88	95	46	33	2218	3164	67	28	35	32	438	1025	80	97	92	81	1015	4980	138	130	82	42	235	109	96	610	32	16	111	115	83	64	30	21	690	765	19
astD		18	15	0	10	14	43	65	113	85	145	99	59	64	34	18	2244	3307	34	29	21	27	547	1222	78	76	50	79	1416	6022	80	113	61	27	361	174	65	607	23	16	111	127	42	45	38	17	1055	1229	29
astA		45	185	34	27	10	17	26	109	78	198	170	88	91	22	40	2339	3835	41	25	8	20	1130	2647	94	91	37	42	2499	8872	146	153	57	29	499	228	91	693	13	17	149	98	30	27	39	31	2161	2540	19
astC		132	219	26	381	1078	45	42	134	117	427	403	74	71	68	53	2187	4105	81	28	8	18	3269	6852	158	160	57	66	3471	11743	125	137	23	25	574	406	88	977	23	20	173	120	40	49	64	53	3800	3816	54
xthA		132	209	261	205	75	775	1209	876	661	587	446	523	561	646	659	833	634	514	222	587	944	239	648	433	517	440	574	783	610	593	617	497	493	815	542	500	6253	371	430	631	646	464	524	813	717	685	678	518
ydjX		329	523	565	426	701	131	259	113	100	93	48	126	82	63	147	175	168	86	32	48	93	62	154	34	44	89	66	156	123	128	148	100	126	128	107	74	1737	119	108	135	88	45	64	123	128	167	139	74
ydjY		322	626	32	313	507	31	85	55	37	25	20	32	30	57	58	52	49	24	12	25	47	31	51	16	19	18	27	73	54	47	66	36	45	26	22	38	813	26	20	54	46	7	10	79	53	62	57	21
ydjZ		64	43	29	163	317	53	95	53	54	27	15	36	56	48	38	142	130	39	23	25	26	37	88	27	30	34	33	100	125	36	60	34	50	61	39	28	585	36	30	57	66	28	24	51	51	71	62	33
ynjA		9	0	0	17	4	57	124	54	52	45	35	48	34	41	36	156	146	80	34	25	50	52	112	46	44	50	77	116	122	29	45	62	33	78	21	31	437	31	14	71	72	57	67	41	34	89	84	39
ynjB		28	116	3	26	9	157	335	194	147	128	77	80	106	112	130	414	311	195	98	63	129	107	279	78	102	137	203	294	257	114	133	109	105	192	99	111	1192	79	53	202	236	171	170	101	103	221	236	80
ynjC		36	37	38	21	44	63	123	109	69	112	80	39	42	66	62	257	175	135	84	31	65	87	166	86	92	89	152	127	125	50	62	46	32	124	88	42	536	34	32	145	178	108	132	45	53	121	131	76
ynjD		142	104	141	442	59	129	287	120	79	84	62	99	75	105	112	187	113	158	66	45	66	90	214	77	97	119	114	175	159	114	121	145	108	137	95	96	1189	93	66	140	155	69	106	71	56	156	159	91
ynjE		147	169	29	94	55	128	235	255	241	220	137	124	132	166	184	244	180	205	97	89	184	108	246	140	151	133	204	262	200	177	155	144	136	225	141	94	1959	135	63	273	292	95	90	214	196	232	242	138
ynjF		21	28	56	110	3	111	186	134	97	174	90	49	70	61	58	190	206	186	61	56	84	63	124	110	143	157	166	148	179	63	63	60	76	121	131	40	696	37	35	115	137	144	156	61	66	121	122	97
nudG		68	110	0	13	6	96	222	142	96	44	30	113	82	84	100	100	67	117	41	46	65	60	170	38	35	106	100	88	65	68	90	122	111	42	39	115	726	69	61	70	75	55	66	68	71	112	71	37
ynjH		209	118	149	117	463	94	133	128	142	23	21	56	65	42	65	137	127	48	24	23	50	42	97	16	34	43	55	117	105	52	65	51	78	44	30	55	526	40	25	63	65	29	41	29	25	83	94	15
gdhA		937	1439	689	1139	1032	9680	24583	14212	12077	1782	1312	1364	1348	1757	2387	2583	1534	5537	2692	2641	4720	5158	12779	2924	3513	8206	10049	4285	1624	1646	1748	2358	2124	9464	6517	1482	49769	6920	5919	8810	8056	6888	8937	836	716	23368	26329	3367
ynjI		873	2527	1154	1586	1840	152	372	403	382	274	225	230	178	176	317	178	90	249	125	137	201	152	507	173	211	240	267	174	65	281	353	381	359	449	300	183	3454	376	370	409	295	258	334	257	186	1365	1303	158
topB		204	206	107	89	70	1157	1668	1671	1447	2103	1495	1115	1108	1477	1526	1768	1427	1245	645	1787	3140	981	2380	1998	2307	1380	1717	3580	1584	1549	1734	1403	1226	2783	1524	1178	13497	923	884	2300	2242	1006	1265	2265	1965	1692	2036	1274
selD		94	310	94	113	140	1982	3221	1920	1720	2107	1619	1591	1602	2025	2243	2394	2260	1400	675	1971	3179	1322	3011	2035	2303	1712	2001	5252	2632	1968	2211	1694	1606	2544	1566	1639	18178	1169	1124	2606	2266	1081	1355	2566	2138	2200	2321	1421
ydjA		150	52	169	190	52	478	1071	1406	1048	1573	1156	1266	1318	1555	1640	1654	1426	1177	605	623	1114	995	2290	1680	1973	1605	1785	2784	1338	1696	1597	1302	1282	1235	1073	1256	10794	706	643	1283	1327	939	1202	830	744	1690	1713	931
sppA		630	979	277	752	474	1795	3514	1775	1574	2413	1736	1953	1863	2237	2421	2038	1256	2555	1177	938	1514	1479	3546	2190	2583	2398	2729	2439	1092	2051	2247	2269	2167	2178	1460	1920	15805	1080	1146	2196	1975	1526	1966	1311	1200	2511	2704	1201
ansA		494	1255	380	669	455	706	1415	1230	1093	3841	2409	2299	2103	2766	2869	3704	3363	2334	1254	647	1157	1024	2615	4779	5417	2060	2341	8200	6453	3516	3413	2152	2093	1478	833	1978	11003	749	863	1518	1292	555	763	732	645	1190	1316	621
gapA		12923	7779	8327	1914	3219	149066	184073	56248	48690	26883	24335	66595	64259	53580	50536	69441	60186	71590	32539	28961	55857	18123	53986	23647	30023	35035	39167	77431	73401	39563	44007	43378	39152	39646	27716	65437	868506	31029	46504	53989	46596	34316	42393	77492	67242	45369	49400	44782
yeaD		396	752	378	289	451	1870	2651	1153	963	464	351	1404	1166	939	1126	831	945	829	384	388	810	403	1155	513	587	566	752	1274	905	771	794	924	860	425	285	1261	21672	695	1029	1056	797	341	433	1256	1147	895	989	871
yeaE		83	143	84	136	72	289	506	371	346	335	174	288	311	244	368	565	485	385	186	150	238	67	166	347	373	388	516	824	445	364	452	312	328	556	308	268	3218	213	188	503	505	340	393	205	184	219	221	210
mipA		237	502	186	252	402	3057	8025	4942	3984	3244	2252	3226	3242	3361	3350	2660	1756	3402	1413	4385	7692	1249	3223	1600	1908	2187	2512	3496	1834	4037	4241	3548	3482	4133	3255	3158	37320	2446	3236	3627	3782	1726	2489	7999	7266	3054	3381	4026
yeaG		1109	1635	509	621	668	3366	3007	3168	2640	2794	2334	3856	4172	1877	2072	65586	113597	3685	1703	151	290	10671	28154	2445	3011	6001	6826	62066	141695	6698	7441	4915	3736	3543	2392	4434	23592	2322	1045	6496	6370	10180	8709	185	154	15708	17168	1501
yeaH		442	957	265	535	308	618	605	647	496	637	454	752	785	321	404	11793	25528	680	372	42	56	1507	3949	513	636	1263	1348	11114	29037	1395	1517	990	795	928	659	854	5638	457	266	1443	1374	2697	2224	35	41	3040	3185	300
yeaI		1576	3276	2394	3177	3934	49	91			18	16	38	44	21	27	224	329	31	13	8	7	6	61	21	27	23	31	222	521	64	49	51	53	44	31	32	376	26	30	61	37	52	55	32	17	171	139	23
yeaJ		855	1713	432	1040	880	418	1248			229	198	130	108	189	200	270	211	282	126	201	354	74	267	122	189	191	204	308	313	159	179	202	241	311	242	121	1641	156	195	212	190	225	222	421	312	247	234	160
rnd		154	98	49	14	87	416	841	877	752	772	519	379	367	531	608	592	689	627	299	258	510	261	684	466	524	593	671	1922	2444	453	405	372	399	1713	1093	470	8850	459	511	1024	1112	699	787	614	584	979	1066	533
fadD		606	1352	304	794	828	477	1070	1127	913	4147	1914	1692	1332	919	984	7019	15356	735	343	504	843	381	869	1924	2181	489	566	79789	120006	3006	3230	1313	1293	6090	4094	1521	44552	791	948	2519	2250	534	571	846	716	1141	1214	923
yeaY		320	156	47	40	56	501	1131	742	635	1028	719	323	317	536	591	884	244	869	383	474	705	421	929	788	813	710	730	2299	613	500	560	655	612	1754	1147	298	6231	419	437	973	980	672	690	502	461	992	1050	367
yeaZ		17	30	0	14	0	310	757			634	575	259	247	605	668	273	141	560	240	567	916	256	633	518	566	386	537	334	144	443	470	447	441	1748	1184	243	5829	324	507	945	1076	542	676	608	555	847	844	631
yoaA		210	470	200	179	87	713	1255	1032	879	1864	1282	792	743	1310	1377	1442	872	1362	690	643	1135	831	1779	1603	1971	1159	1383	1585	719	1152	1221	1094	1040	1918	1183	836	7005	516	515	1344	1396	931	970	623	580	1206	1348	751
yoaB		149	78	95	488	856	2413	4523	1661	1232	1160	1020	1686	1643	959	2106	1004	585	1912	784	767	1206	626	1512	1196	1426	1258	1449	1888	729	1646	1898	1760	1808	1346	1256	1577	19325	1205	1545	1546	1375	814	1076	1504	1270	1503	1496	1877
yoaC		694	1963	478	1688	993	1211	2044	405	252	355	209	926	748	264	668	5503	6245	404	174	78	162	262	873	200	253	600	586	2022	6595	1043	1252	1284	1296	552	608	851	7765	960	761	898	732	742	680	145	98	959	668	352
yoaH		17	24	62	90	85	418	700	465	326	148	197	357	362	251	363	377	281	299	141	93	148	223	501	174	153	194	236	405	301	322	390	537	545	578	599	326	7014	462	563	551	467	205	328	219	160	713	555	317
pabB		279	212	89	377	261	666	1534	514	435	306	230	296	255	475	523	444	262	417	198	260	541	228	477	247	290	339	377	390	259	331	312	284	280	451	311	314	3380	275	319	462	451	353	443	277	258	440	495	283
yeaB		115	334	144	368	10	402	914			265	164	304	269	287	322	637	513	345	161	170	270	168	422	219	305	413	487	571	548	298	321	188	256	272	204	223	2595	194	174	335	300	324	382	188	180	313	321	186
sdaA		417	230	199	924	206	1670	1683	473	445	471	302	502	495	555	564	2488	2248	602	309	488	830	294	735	652	725	594	634	2983	4376	403	513	556	523	625	434	495	5355	315	361	756	696	1193	974	1636	1512	532	597	313
yoaD		385	766	330	1119	282	115	200			102	56	92	92	72	98	649	878	107	70	35	90	89	172	91	128	119	145	391	778	100	124	89	103	109	74	75	966	65	61	126	154	256	166	56	50	119	121	70
yoaE		215	173	68	357	184	968	2027	908	803	1607	1187	921	830	927	884	1707	1378	2125	1061	476	765	1125	2430	967	1102	919	1004	1627	1006	1168	1236	1301	1388	1766	1277	905	11722	629	521	1632	1824	1235	1474	908	832	1757	2068	793
manX		812	894	444	926	538	3451	2589	6054	5303	2961	1760	5825	3576	1758	1729	9586	21127	1587	779	200	396	556	1508	833	926	959	1056	2677	4558	4158	4646	1096	1044	1461	983	3908	33159	1225	4706	2455	1881	1499	1695	1922	1639	2070	2078	2760
manY		341	941	130	405	165	1990	1585	3345	2859	1447	861	1839	1570	841	770	5589	11030	1095	541	218	462	661	1440	910	949	821	993	1652	2113	1463	1589	617	667	825	407	1426	11175	450	1317	1128	1017	629	788	1178	1031	1020	1138	1218
manZ		200	158	33	176	120	2811	2572	4732	4015	2302	1355	2358	1894	900	860	8294	16694	1380	712	239	388	656	1619	979	1150	1134	1275	2196	3149	1954	2056	874	784	1230	740	1881	16388	547	1697	1715	1629	1181	1424	1645	1473	1505	1574	2078
yobD		384	965	530	621	306	164	217	259	199	247	172	205	135	112	118	169	209	157	82	59	69	37	172	103	152	87	61	115	95	196	220	123	153	157	133	126	2004	96	178	183	137	103	158	134	101	162	144	137
yebN		304	463	798	381	307	170	349			146	73	40	29	85	105	65	35	54	24	110	204	26	62	75	68	24	30	53	34	77	86	69	87	136	101	43	681	69	55	92	107	54	45	102	76	98	92	60
rrmA		226	98	82	92	18	472	1150			1339	911	670	635	979	1006	1071	680	1281	614	605	999	524	1382	894	1001	775	832	1302	783	1100	1150	1002	977	1756	1190	554	9289	648	735	1521	1346	700	860	967	796	1497	1472	631
cspC		2475	3680	3041	785	1769	5736	11003	6865	4942	4444	4006	17707	15222	10705	10844	22691	32097	5972	2849	2968	5652	4719	20101	3096	3057	4005	4517	49708	50084	19094	25141	17789	19516	16878	6329	14319	280273	11445	14262	14991	8038	1992	3626	5776	4114	23182	18016	4263
yobF		1290	3108	1211	261	813	10891	23104	13522	9890	9323	8324	51220	41786	36532	38059	38297	50065	10860	5479	4876	8224	5147	39203	7923	7172	8023	7089	101195	82410	67867	71506	34585	43024	25467	13893	43741	763172	33933	43067	30504	11067	3127	5598	13697	7973	56247	38673	8271
yebO		1281	1057	1377	1267	1062	1962	5003	2754	2172	3432	3207	5901	5061	5446	5549	4516	2934	6946	2944	2569	3394	1306	6266	2486	3009	2430	2300	5494	2510	4899	6212	7902	8870	5687	4750	5149	69349	4958	6101	5623	4119	1776	2923	1756	1134	7999	7175	2735
yobG		362	835	97	432	100	474	1077			375	358	696	622	732	911	713	511	475	223	476	849	267	735	373	376	206	195	711	363	578	635	861	1163	790	534	579	11947	591	828	956	748	88	217	410	307	886	713	387
yobH		509	844	862	985	869	1091	1843	461	333	1064	1195	3936	4546	2203	3734	1360	799	1320	478	717	1325	659	2217	932	1219	1845	2059	1655	952	3688	3471	2426	2778	730	647	3885	11309	770	1035	710	783	305	399	432	397	1068	858	385
kdgR		371	673	272	934	238	2033	3506	938	836	859	687	1384	1045	1019	1273	1601	1524	1045	439	678	1267	487	1665	454	525	885	992	2056	2036	1438	1565	1178	1332	1365	1033	1227	15329	986	1104	1326	984	627	844	1435	1159	1326	1237	813
yebQ		278	589	309	985	459	65	177	142	119	91	59	44	45	79	103	96	61	73	41	77	149	74	176	83	77	92	77	112	95	87	78	54	59	157	106	36	634	54	47	126	134	162	142	99	73	272	224	43
htpX		390	168	200	415	262	3825	6595	2551	2179	3551	2793	4349	4024	2732	3397	4809	3730	3435	1614	2078	3191	1826	4893	2755	3279	1940	2278	7086	4011	3266	3968	4322	3999	3351	2356	4019	24645	1557	1474	3555	3338	1493	1955	1562	1411	2524	2804	1559
prc		1646	1277	1315	837	584	5261	12578	9817	8519	10145	7676	9146	8252	10313	11643	16871	11959	11316	5186	4164	7119	5267	13612	6506	7529	7351	8844	12894	8819	12155	13094	10614	10273	14833	9108	8891	101111	7264	7745	14648	12255	7112	8800	4591	4383	12810	14084	5943
proQ		592	198	227	188	380	4256	8808	5115	4273	4473	3469	4172	3584	4638	5801	6961	5128	5123	2312	3730	6790	2831	6625	2887	3464	3222	3903	5915	3694	5004	5360	4316	4374	7148	4285	3829	46389	3240	3481	6484	5460	2810	3507	4098	3867	5694	6008	2720
yebR		567	319	348	234	267	2843	6576			3394	2441	4587	4481	3031	4609	7550	5704	4472	1884	1130	2041	2024	5731	2201	2653	3743	4282	5697	4326	5435	5456	3676	4020	2948	1982	4298	32505	2428	2585	3790	3410	2278	2994	2453	2045	5016	4738	2153
yebS		655	1310	802	1001	949	345	671			554	427	515	515	509	537	1919	1884	718	298	199	358	315	813	620	733	718	785	1697	2248	649	719	526	601	754	594	482	5829	403	440	768	720	1091	1132	284	239	776	742	480
yebT		406	655	263	485	262	684	1513			1215	812	849	864	1063	1052	4436	3916	1252	642	535	866	842	1813	1246	1482	1549	1804	3548	4345	1183	1340	1006	1025	2224	1310	842	10670	762	698	2102	2099	2473	2399	550	511	1727	2003	971
yebU		285	320	169	322	389	385	873			522	429	248	279	465	544	330	170	461	235	504	822	257	640	360	487	397	411	316	227	334	320	353	366	881	546	303	4148	265	374	562	546	466	577	318	293	607	755	339
yebV		276	218	539	350	162	657	1806	862	475	193	223	1129	1166	529	515	5827	6831	461	223	68	141	362	981	2475	1789	2285	2288	13977	23005	1291	1560	1645	1291	1222	875	1238	9156	768	361	1258	1189	4414	4967	37	37	955	772	500
yebW		52	49	97	206	80	164	273	141	78	46	40	145	122	103	148	587	595	59	24	25	64	78	169	122	134	103	122	752	1030	164	181	130	150	162	90	126	1490	140	94	162	181	253	310	53	49	165	123	60
pphA		218	729	137	391	434	86	165	253	190	280	111	245	227	211	233	2150	1985	191	110	84	113	132	329	429	515	306	345	2568	4335	506	709	292	301	445	391	231	3092	407	204	632	766	1571	1216	63	47	588	517	183
ryeA		167	46	117	21	6	853	1910	791	510	549	658	6028	4819	2964	3384	504	881	953	583	119	276	647	2626	892	743	319	537	13020	3854	4231	4408	1705	3333	5276	2469	4342	128952	5268	4956	3194	2633	117	196	717	541	4481	2570	1066
ryeB		0	0	0	0	0	0	0			0	0	0	0	0	0	0	0	0	0	0	0	0	0	0	0	0	0	0	0	0	0	0	0	0	0	0	0	0	0	0	0	0	0	0	0	0	0	0
yebY		448	405	243	239	159	984	3004	836	576	702	594	1434	1352	1147	1857	1049	856	1060	465	475	798	214	699	675	702	537	679	1703	807	1687	1883	1705	1865	635	389	1316	15477	931	1329	824	609	336	528	553	568	984	942	485
yebZ		217	275	80	75	49	849	1640	1016	858	1514	1164	1051	1022	1346	1636	1506	1049	1595	759	762	1241	309	628	1445	1587	955	1107	1737	765	1269	1358	1120	1188	468	362	962	7873	528	529	686	726	657	926	769	739	664	664	659
yobA		429	595	147	732	245	896	1892	933	688	1189	825	1274	1745	751	1835	1588	1107	1426	576	723	1118	237	516	918	1241	1072	1285	1891	852	1787	1911	1593	1586	393	291	1397	9436	561	574	688	680	634	771	796	702	662	688	527
holE		227	94	49	425	159	633	1297	497	402	228	222	415	334	422	751	427	288	370	160	441	833	190	386	417	441	271	243	466	313	479	491	415	495	271	217	381	4835	434	482	323	300	146	222	302	337	372	337	255
yobB		117	311	143	107	54	457	631	233	183	176	121	232	242	242	261	611	546	201	77	66	145	145	297	163	178	134	136	465	411	212	249	188	234	179	115	180	1918	140	143	208	189	137	187	161	153	218	192	128
exoX		65	164	64	137	16	461	894	320	266	267	206	329	285	276	308	778	657	426	237	162	266	294	778	349	434	384	461	685	530	252	291	360	310	336	176	301	2535	165	133	410	335	336	400	191	201	420	462	203
ptrB		442	638	469	820	250	674	1104	888	650	875	600	780	848	698	807	3764	4169	866	455	272	446	441	1155	925	1078	1018	1034	2917	4084	1054	1175	958	877	1073	701	752	6589	477	448	1210	1211	1299	1290	287	293	830	947	514
yebE		309	1181	232	438	186	749	822	169	142	338	262	289	249	315	516	891	794	340	159	103	185	194	411	718	804	177	210	1112	863	286	375	341	294	226	181	286	1798	117	127	291	370	247	216	89	82	236	217	124
yebF		134	162	226	113	229	1774	2945	1498	1172	1189	863	2198	2123	1451	2041	9165	9148	1598	800	430	755	1039	2269	2549	2667	2139	2502	6559	10141	3000	3612	3020	2552	1890	1641	1973	18326	1446	928	3030	2941	1923	2006	245	238	1133	1157	1634
yebG		724	208	383	139	381	2923	5197	620	490	885	951	2140	1767	2052	3268	3018	4017	1477	627	454	807	680	1904	2509	2383	889	1277	3755	3588	2518	2990	2172	2367	987	683	1911	11290	498	866	866	631	423	544	269	229	737	645	535
purT		185	280	338	604	323	3534	5877	2391	2039	665	611	819	742	1175	1418	637	328	1273	694	58	122	380	882	864	1133	574	695	843	259	926	1021	595	633	2010	1246	740	24727	1176	1750	2371	2282	377	704	83	65	1673	1762	1957
eda		33	91	35	19	15	3028	4585	996	931	677	569	499	604	541	558	759	523	1305	567	922	1488	659	1279	607	797	1091	1283	1044	595	464	506	512	499	968	634	532	7404	412	396	887	949	822	1084	1094	1043	904	1037	787
edd		330	593	165	516	122	1462	2228	866	606	485	434	647	636	778	968	499	363	757	289	748	1425	650	1427	506	571	684	842	790	378	532	584	535	578	560	359	604	5261	321	436	549	579	364	572	809	729	864	750	344
zwf		1226	842	2273	681	1913	19061	22879	3956	3474	8895	7279	13201	12935	8975	12930	9021	5712	9692	3649	9493	18238	6482	16840	7645	9412	15991	19443	10616	4858	8040	8413	9688	9437	4079	2770	12822	36755	2751	3244	4902	4334	3273	4316	5214	4888	5440	6086	2881
yebK		298	1522	149	666	434	886	1149	723	584	1090	742	1181	1035	795	888	1491	1160	1006	539	215	382	339	957	750	864	668	675	2057	1090	1252	1341	1086	1117	797	603	1015	11771	858	740	1240	1010	628	700	1368	1054	927	952	766
pykA		264	377	383	461	214	5954	7381	3502	3023	4602	2774	4176	3686	2576	2909	7227	6597	3034	1628	1369	2315	1670	4498	2117	2635	3511	4221	10687	8023	4458	5039	3328	3273	4918	3123	3741	46016	2998	2368	5544	5148	3082	3390	5471	5009	3583	3899	2948
lpxM		488	232	24	271	221	953	2049	1112	842	1027	679	816	726	777	1046	2126	1468	1003	408	570	977	564	1416	1025	1041	944	1054	1791	1259	1061	1075	998	967	1484	930	791	9005	656	622	1155	1107	796	968	838	768	843	835	561
yebA		2817	675	146	463	730	798	1654			2223	1375	1238	1104	1312	1608	1784	1087	1089	540	564	942	549	1201	2511	2923	874	1107	3686	1517	1980	2109	1669	1688	2897	1851	1215	18290	1381	1161	2922	2544	1257	1180	1546	1458	1528	1550	1227
znuA		8226	2961	77	968	1539	408	769	1499	1139	1403	972	1035	805	1205	1557	953	589	721	307	482	933	301	794	1315	1506	475	521	2038	871	1454	1499	1219	1281	1808	1167	875	13775	1004	1208	2035	1774	967	1058	1379	1132	1084	1115	643
znuC		477	398	113	599	395	604	1152	607	520	428	324	579	482	465	657	511	316	569	247	239	512	309	757	461	485	419	521	615	250	525	576	588	615	829	532	494	5891	391	452	700	651	401	469	322	276	589	597	273
znuB		615	944	1083	882	558	248	481	366	296	371	302	186	211	293	296	356	279	414	192	207	337	229	505	351	410	302	318	381	253	231	281	310	284	495	394	202	2249	145	170	404	406	283	349	154	160	373	354	186
ruvB		134	669	120	322	150	1769	3021	543	467	899	662	889	843	842	919	1760	1461	1054	494	478	827	585	1555	861	1106	953	1125	1710	1027	905	1081	1010	940	816	472	840	5063	358	270	774	775	528	605	436	412	701	745	454
ruvA		171	202	150	258	94	1504	2376	559	375	768	581	934	937	847	1008	1396	1135	866	365	443	600	510	1337	609	780	778	982	1718	821	1068	1111	965	999	696	412	889	5508	357	296	691	579	386	501	419	381	597	672	311
yebB		571	1952	184	902	838	47	109	23	32	22	15	22	17	26	49	79	44	32	12	28	49	12	27	20	30	21	21	70	73	34	46	32	38	35	32	25	350	35	24	26	34	23	37	38	15	53	47	22
ruvC		26	113	22	15	85	503	1076	1200	948	674	599	372	451	616	632	653	466	688	328	998	1795	587	1177	383	460	562	613	936	548	491	517	517	616	1886	897	353	6356	357	462	1034	974	565	742	1022	877	1415	1526	503
yebC		458	548	494	366	269	1927	4113	2284	1773	1629	1496	1204	1272	1520	1671	1567	1077	1415	680	1603	2960	1169	2789	921	988	1232	1251	2069	1290	1463	1656	1537	1534	3197	2018	1183	17688	948	1387	1921	1812	1160	1546	1882	1583	2704	2673	1223
nudB		79	210	21	14	137	833	1728	1216	1060	774	613	740	833	991	1121	1008	669	688	305	1008	1631	563	1649	424	444	509	673	1329	729	994	978	971	984	2019	802	809	9648	691	751	1344	1112	597	752	907	733	1613	1693	458
aspS		718	618	401	291	148	4508	10089	6344	5313	5539	4414	3507	3458	4405	4676	4643	2908	4915	2325	4687	8138	3448	8180	3634	4234	4127	4998	5419	2777	3979	4393	4645	4589	8678	5715	3480	44996	2829	3300	6396	6377	4121	5480	4424	3996	6304	7029	3788
yecD		190	536	150	82	220	271	487	249	252	274	193	341	317	338	324	512	395	264	128	190	308	175	423	213	265	319	444	509	364	309	333	314	280	237	124	298	1963	132	151	300	292	230	275	363	276	270	328	191
yecE		112	121	37	869	96	117	276	241	179	232	151	228	186	203	266	542	387	179	111	151	282	176	376	223	228	231	257	364	331	218	248	207	249	211	130	197	1742	103	117	240	243	159	189	240	216	252	285	128
yecN		96	141	141	177	49	696	1325	358	319	605	566	465	349	531	437	1373	1246	948	416	175	386	255	749	355	465	606	748	857	1026	505	482	455	463	650	561	439	3410	297	281	538	553	380	512	152	136	384	477	436
yecO		159	224	94	133	34	530	975			668	554	478	485	674	768	1620	1140	668	293	470	954	326	994	360	439	521	557	913	888	580	637	577	524	916	573	420	4705	412	360	826	850	462	609	342	290	750	788	347
yecP		184	153	85	664	357	603	1183			780	673	456	463	587	613	1725	1184	748	393	553	888	324	939	424	498	579	666	910	911	512	602	685	619	951	710	518	4790	403	344	828	860	652	641	389	320	771	768	369
torZ		469	449	253	1368	1139	215	396	119	102	182	85	141	125	116	154	235	200	139	65	85	151	120	229	119	138	120	158	485	272	130	149	162	161	224	157	148	1499	99	84	193	182	116	116	100	84	140	160	83
torY		707	2702	1246	2057	1098	41	75	23	22	61	36	32	21	29	54	48	26	45	25	17	30	30	78	41	50	28	19	96	40	47	46	55	77	84	67	35	639	52	32	63	68	37	25	13	18	39	43	22
cutC		251	41	102	79	88	629	1116	656	374	830	624	500	445	646	722	1092	548	1112	588	264	496	537	1107	1385	967	749	1021	2011	936	529	667	662	639	1247	1146	491	6259	378	306	842	969	942	1129	391	325	1026	836	352
yecM		305	369	52	84	96	477	984	281	242	253	224	377	363	333	407	530	327	352	164	189	357	257	658	290	304	439	429	524	273	432	424	491	477	310	164	389	3265	223	202	343	303	260	355	230	199	354	392	173
argS		426	591	166	356	132	3836	8149	3516	2900	2277	2002	2190	1885	3095	3336	1797	804	2719	1330	3203	5587	1308	3162	1683	2022	1927	2365	1654	890	2207	2417	2932	3050	4376	3012	2029	28224	1947	2387	3292	3030	1590	2064	2844	2379	2684	2745	2111
tyrP		224	577	599	371	221	40	67	363	382	216	120	88	86	168	211	181	158	141	61	146	210	77	151	156	190	105	102	160	87	133	154	99	121	242	165	74	1743	162	131	237	254	103	150	305	213	196	210	222
yecA		378	440	249	547	229	1585	2412	1016	770	1396	1102	1264	1163	1309	1697	2023	1759	1934	828	566	977	1117	2290	1384	1419	1483	1647	2182	1238	1431	1643	1553	1509	965	911	1212	9914	807	685	1172	1286	1184	1423	579	520	1559	1498	621
leuZ		33	97	0	40	8	1081	1321	1225	524	4390	2335	527	444	1038	1179	140	90	1020	558	510	766	80	209	336	356	599	838	190	91	780	683	684	710	1699	3347	460	18220	1000	2153	972	1745	1383	1269	1364	1031	1082	1200	1270
cysT		3	5	14	2	21	1626	1842	1772	1153	633	879	389	328	1121	1042	160	93	352	143	576	853	132	354	134	102	220	339	223	90	669	508	914	938	3096	1624	348	15595	1013	1837	1252	1776	263	448	1522	1143	1289	1124	497
glyW		103	20	32	34	2	217	271	474	146	195	162	233	131	499	508	45	16	56	16	108	139	30	75	17	16	41	54	61	29	311	274	324	506	667	260	166	7913	495	1000	250	282	88	90	299	213	413	229	75
pgsA		72	121	38	82	48	1002	1838	655	505	703	443	583	583	447	467	807	519	1227	552	304	439	528	1178	403	473	1048	1034	813	359	496	536	568	599	697	630	565	6436	355	365	781	745	550	784	730	701	758	783	598
uvrC		77	181	80	108	6	51	83	2973	2554	811	522	207	177	457	554	340	162	434	179	311	534	176	371	445	471	200	244	289	128	467	512	439	508	4161	2468	223	19128	1349	1661	3375	3217	2453	2904	2218	1929	4426	4737	1726
dsrA		6	67	0	127	54	3	0	14	13	7	3	5	3	12	8	6	3	5	3	4	4	2	4	6	1	2	3	5	0	6	12	3	3	34	24	2	258	38	22	47	52	321	217	1	3	33	33	47
yedP		224	306	207	151	147	122	203	267	203	178	106	164	172	130	125	825	699	115	54	37	64	117	227	166	187	299	335	894	1147	198	223	157	159	268	189	172	1516	141	61	369	328	1355	981	39	35	226	227	103
yedQ		294	698	319	746	449	598	1047			979	708	601	550	699	739	3001	2897	876	432	272	486	452	1069	922	1013	874	933	2729	4077	810	1025	670	667	905	682	599	4810	394	337	854	1010	1448	1442	285	224	825	817	405
yodC		44	96	36	65	3	173	284	243	95	103	112	370	261	300	349	1404	1577	174	60	34	36	206	323	186	176	198	229	1034	2322	505	583	378	397	198	130	266	2290	174	142	203	279	370	533	83	61	231	154	70
yedI		304	1213	161	337	656	408	746	582	433	840	535	577	617	690	884	2447	2492	965	456	231	390	526	1195	723	895	1104	1176	2348	3512	835	1002	713	696	622	563	588	5282	439	350	705	765	1080	1191	294	258	715	698	335
yedA		228	110	60	504	945	38	114	149	106	83	67	22	19	33	38	32	29	44	24	37	56	29	82	31	42	44	43	32	27	26	24	18	18	131	79	18	708	38	56	99	103	89	114	75	80	236	253	39
yodA		1438	4252	1244	1628	1669	36	62			72	43	42	45	37	89	79	45	36	21	42	50	11	78	15	40	24	22	40	57	75	75	63	75	129	120	68	2109	82	260	198	90	97	105	115	66	124	107	101
yodB		383	1204	602	1569	499	92	188	124	86	261	164	189	147	167	334	431	407	217	104	183	279	53	125	144	185	137	121	419	631	225	313	197	187	140	205	160	2883	216	171	258	189	176	187	97	96	173	155	189
serU		61	187	22	22	46	119	134	138	65	339	297	192	222	357	385	261	205	264	157	427	509	113	192	334	390	109	171	200	151	195	239	212	302	295	191	173	5419	141	136	321	148	43	52	106	120	77	65	78
yeeI		922	3461	338	1684	600	1465	2024			1824	737	2797	2403	881	1171	5964	8377	1954	1057	111	168	285	792	1226	1470	465	505	22895	14435	3528	4271	2447	2806	3985	2710	2388	72823	3127	2440	5265	3260	391	551	1598	1350	765	787	2356
asnT		5	156	14	46	97	21	21	28	10	8	5	30	28	18	16	60	92	8	4	5	14	7	11	3	6	6	8	207	135	28	41	17	30	101	24	16	1744	52	55	62	46	3	7	28	14	27	15	12
yeeJ		3346	8473	3017	7194	3022	994	1609	716	656	934	688	922	891	832	1067	1832	1453	1233	629	406	618	671	1719	984	1100	1177	1267	1593	1310	927	960	990	1086	1004	688	791	6961	594	592	981	987	1125	1189	469	442	1286	1374	573
yeeL		2606	10980	2535	6617	6952	48	102			41	27	53	58	17	50	80	37	47	16	12	16	13	73	11	28	22	22	51	50	63	54	56	62	103	78	51	1047	112	111	102	50	39	60	46	39	134	103	55
shiA		627	1224	616	1335	438	1292	2805	1492	1239	1582	988	1947	1973	1402	1622	2352	1936	2558	1074	328	609	260	718	1049	1255	2098	2354	2538	1265	1971	1880	1462	1499	1079	853	1982	10831	794	894	1768	1602	10238	10090	726	647	813	794	1114
amn		1214	1026	950	922	1104	1784	3240	1788	1638	2294	1565	2321	2319	2193	2495	4113	4688	2074	1026	788	1466	1336	3459	1710	2034	2438	2920	4806	3688	2264	2357	2018	1924	1808	1276	2361	14381	1025	1112	1993	2060	3129	3150	1024	977	2028	2236	1166
yeeN		1993	2869	1454	3149	2707	5791	10363	2925	2574	1873	1685	3146	3059	1505	3832	1502	998	3434	1361	1921	2951	664	2770	1015	1375	1435	1648	1758	771	3311	3570	4157	4665	3052	2700	2952	50944	2713	5667	2978	1851	1138	1479	2356	1605	4921	4310	3119
asnW		0	295	0	4	4	9	8	23	10	10	8	1	4	14	16	4	0	2	0	19	1	0	1	1	1	4	3	2	2	5	9	8	9	16	17	2	142	16	32	6	8	2	4	9	8	16	14	1
yeeO		779	2986	986	1740	804	575	1020	315	267	451	401	518	490	433	489	1320	834	1087	512	109	164	1011	2800	614	705	958	965	811	883	505	578	1071	1359	345	394	473	3490	229	202	440	395	932	1118	111	86	3305	3282	278
asnU		0	0	0	0	0	1	2	7	3	0	0	0	0	1	3	1	0	2	0	2	2	3	17	0	0	0	0	2	1	3	1	2	2	1	2	0	28	2	3	1	1	0	1	0	0	14	1	0
cbl		470	1093	501	455	349	500	799	1356	1110	816	1017	682	691	857	1183	540	190	1372	654	404	599	10210	32214	592	648	592	680	462	236	616	662	4852	5493	1597	1335	729	15337	896	1091	1330	1008	661	870	216	198	30879	29657	776
nac		1369	2345	334	1130	1308	520	347	727	583	679	1316	176	142	667	1004	354	302	1744	655	45	74	28613	79692	124	126	207	205	280	346	265	277	428	410	226	170	156	1699	159	239	886	222	199	170	35	36	63374	64998	123
asnV		22	19	4	282	0	1	1	0	0	4	1	3	2	2	4	3	6	4	3	1	0	4	7	0	0	1	3	3	5	1	1	4	1	1	3	4	31	2	3	2	6	8	7	3	0	3	0	3
erfK		290	527	181	485	397	653	1146			573	449	556	584	448	493	2609	3746	626	304	400	497	402	997	423	512	782	811	2775	4725	690	720	572	559	827	747	524	6739	525	505	806	946	1328	1321	357	332	962	907	518
cobT		476	791	262	333	200	836	1531	562	466	724	603	651	632	565	687	1085	790	743	381	274	465	651	1214	393	426	597	694	878	601	629	653	621	591	507	382	564	4362	345	315	640	639	363	549	321	305	780	772	324
cobS		225	348	71	190	204	362	673	202	166	280	198	107	140	154	158	259	190	343	165	88	151	248	428	161	159	247	259	213	154	105	160	145	170	122	154	120	987	67	58	198	214	163	225	137	116	253	203	130
cobU		282	201	156	676	211	421	743	251	198	421	299	452	397	430	536	623	468	601	339	138	277	287	783	285	331	418	417	561	395	462	548	494	540	219	206	443	2748	209	178	324	309	185	290	195	164	440	379	163
yeeX		1215	1083	1310	731	644	10560	13103			1288	1185	3894	4131	1882	2783	4592	5121	4422	1631	1565	2864	1008	3535	1306	1644	2877	3115	2942	3940	2037	2143	2823	2773	1759	1361	3922	49601	1522	3223	2256	1768	1664	1968	3402	2764	3302	3319	3134
yeeA		514	527	193	416	707	461	622	232	221	323	241	291	289	238	308	2077	2651	310	143	110	161	157	404	268	298	251	306	1888	3138	490	554	332	298	394	312	275	3117	190	171	366	371	250	287	178	185	320	305	159
sbmC		314	443	106	870	353	1132	1349	166	74	142	157	427	346	282	466	1848	2722	331	157	34	78	132	296	355	354	237	222	2755	4933	746	930	591	652	167	178	325	5107	226	158	231	193	175	210	199	141	251	149	105
dacD		507	1532	231	648	682	263	403	292	241	425	335	421	360	378	523	517	416	458	211	116	199	231	618	394	426	458	555	550	411	443	461	388	425	290	328	382	3099	231	254	323	349	299	400	215	180	473	463	220
sbcB		790	734	322	1337	532	1198	1887	760	641	879	656	749	724	707	902	1043	716	991	479	548	987	508	1219	1077	1134	821	1013	1370	530	765	836	799	798	871	549	708	6214	479	459	995	838	685	843	662	591	891	936	573
yeeD		396	474	714	49	41	559	2432			125	204	302	376	289	318	157	61	529	231	278	526	221	479	233	192	136	156	231	66	268	301	956	1127	933	603	302	8727	695	550	744	603	297	400	302	281	1249	1098	235
yeeE		799	1129	473	2396	1400	1354	5566			790	761	813	711	592	727	477	88	1740	820	707	1071	545	1253	682	856	418	476	326	111	719	764	2176	2224	904	753	744	12259	1068	631	1365	1124	770	1015	397	354	1219	1129	559
yeeF		329	763	370	734	535	107	5975			119	79	70	52	100	139	152	68	158	77	175	284	71	143	89	104	89	106	88	91	69	67	85	76	2041	1434	148	36383	2274	3412	3508	3299	1188	1764	2563	2285	2035	2165	2438
yeeY		268	631	208	146	95	533	677	275	207	1448	1018	827	763	1078	1572	2328	2163	1369	709	429	674	576	1573	1619	1887	922	978	2611	2173	1358	1420	1100	1085	220	173	782	1745	155	154	242	275	357	382	102	87	367	408	122
yeeZ		761	174	357	165	157	7258	10617	1081	801	4819	3751	4946	4915	5335	6172	9554	8978	6557	3181	1666	2917	3857	9449	5863	6714	5414	6495	11522	7099	5051	6290	5869	5994	742	553	5112	7855	570	627	778	814	841	952	577	575	1360	1133	546
yefM		1111	1087	547	879	228	4799	8218	436	364	1920	1905	4990	5793	4688	5517	7544	6700	3395	1537	1120	2248	2170	6248	2419	2117	2322	2343	8352	5074	6014	6195	6520	6792	373	232	4612	5272	378	391	413	390	178	236	232	153	566	512	144
hisL		206	53	110	102	246	510	557	344	55	36	75	1002	341	785	807	237	236	102	56	15	105	48	91	78	14	99	51	398	258	649	736	322	651	70	41	430	4615	336	493	128	91	11	45	22	11	217	185	14
hisG		903	562	226	180	99	10339	15310	3534	3154	5436	3346	6289	5616	6012	7281	13194	6748	5631	2932	2601	4947	3007	7091	3647	4022	2123	2566	10672	4006	6336	6507	6267	6035	1583	1089	6143	15962	1083	1903	2035	1977	1576	2005	211	191	2871	3165	1848
hisD		47	15	46	49	143	10839	16145	3979	3581	5635	3482	5296	5396	4761	5431	17254	10055	5077	2768	2320	4046	4784	10175	3320	3294	2040	2770	11756	5213	4927	5189	5676	5358	2488	1272	5541	12671	852	1406	2270	2460	1708	2051	195	195	3255	3892	1652
hisC		362	115	113	40	11	7754	11261	2884	2582	4292	2684	4689	4501	3712	4240	13029	8267	3694	2114	1297	2759	3515	8312	2022	2101	1517	2035	8946	4468	4048	4523	5045	5000	1972	1082	4803	11040	722	1108	1688	1610	1314	1586	88	94	2442	2762	1137
hisB		756	386	344	210	282	11313	16985	4215	3442	6156	3736	8321	8186	5754	6561	19625	12462	5798	2936	1867	3662	5851	14340	2464	2679	2453	3069	14372	7290	7177	7614	9654	8885	3321	1744	8056	19024	1200	1656	2745	2548	2104	2483	287	278	3836	4262	1544
hisH		120	33	13	21	17	3720	5350	1377	1256	1903	1194	1705	1853	1456	1622	5988	4249	1848	950	632	1244	2184	4939	689	747	752	1043	4711	2392	1620	1767	2176	1930	1398	585	1813	4664	307	344	932	930	660	797	102	87	1272	1431	440
hisA		106	11	28	24	11	4739	6415	2056	1712	3092	2268	2902	3107	2384	2413	7387	5418	3111	1556	868	1601	3316	6870	1072	1126	1076	1528	6436	3364	2752	2968	3634	3351	2018	1192	2917	7919	485	608	1403	1300	1018	1144	135	129	1871	2029	660
hisF		880	289	303	126	178	6314	8613	2600	2369	4008	2986	5370	4795	3132	4570	9630	6786	4181	2010	1024	1973	3912	10058	1195	1375	1536	1953	8963	4495	4996	5535	7246	6686	3115	1520	5251	13634	950	1112	2112	1685	1294	1628	179	162	2718	3011	822
hisI		390	124	253	33	190	4759	6668	2729	2099	3496	2445	3247	3388	2565	3454	6207	4812	4216	1943	863	1679	3065	6723	1006	1198	1486	1947	6195	3506	3392	3636	4366	4049	2821	1552	3435	10896	741	916	1553	1755	1363	1502	219	234	2007	2135	774
cld		3440	2997	3165	3784	1946	4805	10778			5979	4703	7185	6034	6005	8602	5836	2882	8000	3289	3789	6418	2999	8923	4245	5028	5136	5811	4450	2046	7148	8216	9966	10541	8973	7211	6428	115570	7418	8350	10257	8103	4370	4962	4027	3128	8962	8611	5125
ugd		1188	3356	1408	4056	2102	511	1328	819	732	620	442	980	799	1115	1656	1598	1200	901	431	396	697	262	1148	467	568	620	737	961	954	1400	1534	992	1109	1018	670	896	34859	893	1449	1408	952	507	609	455	369	1495	1444	715
gnd		5711	3168	5746	1551	2275	72721	114614	16083	14404	18375	13622	27032	27383	25861	27865	52292	36014	38620	17036	20889	40195	13324	35552	15383	18726	31891	40478	45499	31932	23036	25795	31833	30828	13312	7982	26615	128408	7237	13346	13678	11899	8421	11112	17957	16377	15985	18154	12152
galF		861	978	330	732	676	7654	13833	6186	4840	4994	3708	4335	3925	3975	5028	7458	6061	5184	2282	2696	4654	1968	5670	2463	2983	4418	5104	6614	6853	4507	5221	5638	5755	8694	6221	4151	61577	3828	4628	7016	6518	4256	4895	3897	3428	5336	5566	4032
wcaM		1267	5266	1174	2542	1156	248	359	206	177	290	215	453	401	251	390	593	466	308	136	72	173	124	411	215	273	276	312	512	391	379	390	359	424	298	242	409	5412	196	208	361	259	158	239	136	134	380	390	161
wcaL		43	89	103	115	46	40	71	91	64	28	33	26	24	28	29	71	65	20	17	17	30	31	69	64	55	45	46	75	70	39	45	27	32	113	103	29	1892	34	27	138	148	103	127	49	65	168	164	54
wcaK		172	204	142	302	89	65	123	63	58	42	38	40	31	56	56	131	107	60	18	22	41	56	95	72	75	55	94	96	96	43	46	36	34	72	52	50	2273	34	19	109	102	45	53	31	21	101	139	32
wzxC		197	466	327	678	169	42	70	49	31	39	30	30	25	39	34	92	70	54	21	11	27	39	83	67	72	43	58	74	61	41	30	40	33	45	49	28	1633	22	26	47	67	39	42	13	22	78	69	19
wcaJ		163	295	207	311	116	21	36	35	19	20	14	12	9	20	21	49	61	23	7	12	19	20	32	43	58	26	39	59	70	15	17	15	14	22	15	8	1372	9	6	46	49	29	20	13	8	43	45	10
cpsG		24	168	60	120	38	47	96	36	29	33	19	27	31	29	18	157	135	28	12	21	40	27	57	41	62	58	51	107	138	27	26	26	28	72	46	30	3442	22	16	82	79	40	38	19	11	83	106	27
cpsB		77	360	54	190	98	53	106	43	24	23	19	23	22	25	26	89	60	29	15	15	18	34	83	79	66	44	55	55	56	21	45	28	30	49	41	26	3226	17	18	73	98	39	60	19	12	109	121	19
wcaI		81	216	4	68	12	33	49	38	15	11	15	8	10	16	9	44	20	17	7	10	7	23	61	45	40	27	23	20	26	4	9	13	14	37	18	8	2023	6	4	47	68	22	25	5	7	71	73	10
nudD		1	9	17	18	11	16	38			7	10	7	9	8	6	12	7	7	3	12	8	9	22	27	13	12	11	15	4	12	6	6	6	35	17	5	1766	3	15	30	30	9	12	3	3	43	60	7
fcl		83	67	4	71	3	43	74	42	22	10	10	14	5	12	18	25	12	17	11	8	27	30	61	57	52	14	29	31	11	4	12	10	14	59	32	5	3503	5	9	85	93	18	35	7	12	112	99	14
gmd		50	115	76	92	162	80	148	61	47	19	18	20	28	34	27	48	43	36	20	9	42	44	144	94	73	38	48	46	26	15	22	28	26	95	58	18	8468	23	35	160	159	33	52	30	18	242	276	36
wcaF		71	361	68	112	88	11	18	15	6	0	4	2	8	7	5	13	11	6	6	2	9	6	31	9	15	4	5	10	4	8	5	10	5	17	14	3	1816	5	10	30	23	7	7	2	3	47	52	9
wcaE		481	570	227	617	485	18	26	11	2	2	9	4	5	5	8	16	10	5	1	3	8	10	34	27	28	4	7	13	10	3	11	7	6	41	19	7	3028	8	13	42	50	13	17	7	1	88	77	3
wcaD		1137	2637	1051	1909	1967	23	46	15	20	11	8	15	8	15	16	39	23	14	5	6	13	12	47	53	60	19	23	35	30	17	18	12	20	49	56	26	6228	18	13	71	55	48	49	6	4	156	131	16
wcaC		108	232	22	190	34	21	32	16	21	16	6	7	7	10	15	25	25	17	11	7	14	8	24	45	47	18	26	20	25	9	12	9	11	43	20	9	1290	5	5	22	22	15	29	10	6	32	39	8
wcaB		18	89	6	20	76	24	30	12	9	7	5	5	5	10	6	16	16	5	3	1	7	10	21	12	11	5	10	14	8	8	5	4	12	84	53	10	973	31	67	80	62	4	12	11	14	29	30	8
wcaA		166	377	75	193	94	22	45	14	15	9	8	3	5	7	15	26	18	12	4	5	14	12	18	29	37	10	14	28	15	7	5	5	15	85	35	3	1917	19	18	70	63	14	22	11	13	47	64	11
wzc		330	354	178	460	296	33	106	71	39	33	29	26	43	35	43	62	40	50	20	25	45	35	91	85	98	40	61	48	59	39	38	30	30	131	83	32	6301	17	33	157	151	55	89	24	20	167	165	33
wzb		12	56	13	28	1	2	3	6	3	1	1	0	3	0	2	6	1	0	3	1	2	1	3	9	1	1	3	6	3	1	3	2	3	14	5	3	899	1	1	15	16	3	5	2	0	18	17	2
wza		691	979	692	707	351	24	28	31	10	7	1	9	7	5	6	10	13	6	4	6	10	13	19	43	19	15	9	11	14	8	5	8	10	76	46	11	5645	2	5	94	120	28	36	9	6	108	118	14
yegH		378	366	213	3411	2599	475	1268	689	498	448	321	286	279	421	436	1161	1157	493	256	351	582	375	811	347	416	405	530	658	772	392	407	416	420	794	530	297	4285	347	335	668	754	838	890	468	467	872	977	376
asmA		423	296	324	343	252	1674	3122	1707	1435	1306	973	1065	1062	1143	1174	1818	1415	1974	973	792	1302	800	1731	1180	1347	1068	1295	2058	1308	1148	1244	1153	1295	1788	1361	1034	15914	837	962	1599	1789	1183	1552	1267	1089	1758	1796	1209
dcd		12	11	28	39	102	1379	2402	1089	868	764	541	668	559	719	772	1086	935	1023	507	603	1002	440	1005	589	674	786	824	1336	792	706	741	773	821	1325	854	691	9697	579	612	1073	1128	592	719	950	809	971	995	617
udk		568	478	133	592	226	907	1634	940	737	722	604	523	559	694	891	640	308	725	371	578	1037	294	858	419	490	597	653	512	246	658	674	777	781	1448	891	502	9797	681	756	1091	986	520	600	856	801	826	933	571
thiD		185	90	33	206	153	467	958	810	742	955	707	431	477	645	644	1048	912	671	469	226	391	500	981	863	978	804	935	1482	1772	491	523	445	405	1530	733	420	6555	314	311	1111	1220	1075	1357	92	67	604	666	489
thiM		297	262	329	313	146	877	1956	1592	1148	1169	996	666	646	1354	1512	748	393	933	622	301	591	567	1372	980	1163	967	1122	992	557	862	794	566	636	2155	1494	694	12030	720	642	1519	1647	1772	2276	217	231	1118	1010	981
yohL		189	418	99	588	298	666	1318			670	501	872	852	695	823	1569	1113	155	61	100	120	636	1612	620	691	577	545	1543	1208	1064	1044	1128	1024	653	474	803	8567	695	550	718	640	96	88	159	150	1319	1281	700
yohM		326	930	318	1337	400	1000	2532			1119	713	783	718	665	942	795	488	84	34	49	72	1281	3494	560	678	603	674	1092	458	833	857	1092	1176	1099	796	762	10907	1474	602	956	877	50	52	77	46	2366	2685	860
yohN		262	285	41	496	48	789	1556			464	364	523	501	443	605	508	350	475	206	199	396	337	1155	351	404	473	522	519	320	628	580	557	600	461	358	468	5309	639	412	492	404	308	379	998	807	956	884	336
yehA		1819	4064	2232	6217	3357	51	123	36	22	48	50	43	40	24	74	55	35	23	8	7	13	13	72	16	21	20	13	45	28	44	62	55	68	48	45	31	583	89	38	38	19	13	24	19	16	122	80	33
yehB		1258	2631	862	4473	1111	137	310	27	25	40	10	46	32	27	33	98	52	40	14	22	28	23	49	17	22	25	31	50	35	39	38	24	46	24	16	28	347	27	17	36	29	23	22	65	44	50	38	31
yehC		450	1205	216	722	336	7	5	2	1	1	0	1	0	0	4	2	1	3	0	0	5	0	0	0	5	0	1	4	3	4	0	3	0	1	1	2	26	0	2	2	0	0	2	15	7	5	3	0
yehD		664	2833	589	1307	860	8	23	6	4	6	3	5	8	6	14	12	6	10	1	7	8	2	6	4	2	3	3	20	9	12	14	14	16	8	5	16	166	9	28	9	7	3	2	60	46	14	9	9
yehE		1100	484	457	4174	773	337	540	221	148	195	121	337	391	225	218	1777	2160	298	139	59	117	97	338	109	137	349	385	1236	2736	393	392	318	354	285	224	346	4457	335	259	377	363	538	591	74	60	364	304	248
mrp		815	888	343	706	483	5630	8300	3182	2523	3510	2775	2399	2354	2977	3175	4081	3297	4163	1999	2508	4145	1643	3819	2647	3213	3388	3766	4399	2588	2542	2777	2420	2221	3963	3277	2616	23181	1744	1863	2930	3191	2139	2051	2992	2731	2765	3019	2183
metG		842	293	479	1299	147	7992	14297	5273	4799	5582	4057	4429	3935	5928	5649	4781	2561	5806	3262	3696	6816	3196	8339	3933	4657	4359	5260	4147	2486	4600	4917	4645	4154	6002	3831	4303	37948	2742	3003	5281	5124	3551	4485	4164	3902	5090	6044	3562
yohD		168	57	8	381	11	331	483	320	221	370	222	234	189	229	177	1051	999	421	201	95	154	212	429	426	472	494	570	746	1191	252	292	189	193	362	359	183	2018	174	104	443	542	828	820	162	153	348	374	267
yohF		22	103	137	105	85	99	152	147	118	97	37	117	105	81	86	1702	2300	128	51	38	43	66	207	152	217	236	301	1360	3079	179	205	109	85	134	95	119	811	77	39	209	214	858	676	29	26	136	142	87
yohG		136	199	197	143	310	11	44			25	10	2	17	18	20	20	15	18	8	11	13	11	13	16	16	14	16	22	9	7	18	6	15	17	10	13	74	8	5	22	23	11	17	16	10	22	13	7
yohH		29	51	67	56	9	0	2			2	3	8	3	1	6	5	8	1	1	2	5	2	7	3	1	0	4	2	3	3	4	3	2	5	3	2	21	1	1	2	4	1	0	2	0	4	3	0
dusC		163	1793	63	598	527	164	364	256	256	269	232	103	92	160	175	286	252	173	66	228	371	78	186	171	149	151	167	226	482	127	121	157	176	410	309	93	1986	119	159	194	229	336	266	180	156	168	176	190
yohJ		242	373	122	1034	261	58	291	49	25	6	9	22	24	23	18	129	149	26	6	12	15	18	63	14	15	40	35	87	228	12	26	26	30	31	20	23	565	27	29	46	24	72	92	13	7	122	129	53
yohK		49	114	62	158	44	90	279	62	43	44	34	31	43	26	20	344	420	56	35	23	45	27	110	44	31	83	116	216	491	33	41	51	37	74	49	32	415	28	32	53	87	177	135	26	20	116	119	18
cdd		127	78	39	151	181	200	445	171	150	2554	1375	71	89	84	65	743	980	158	75	106	232	216	466	60	92	181	219	468	820	100	105	107	112	3329	2220	81	871	76	48	123	104	287	288	641	624	392	419	67
sanA		286	924	349	618	1341	297	495	135	130	276	167	111	130	133	120	146	83	138	66	126	298	52	153	35	37	102	147	86	48	101	87	148	138	480	302	104	1323	86	136	144	104	68	112	297	247	159	186	101
yeiS		78	65	20	93	126	223	394	62	59	37	48	93	68	78	115	60	37	76	22	24	45	28	90	7	19	28	29	44	38	63	96	121	141	184	136	86	978	104	113	40	45	15	32	140	75	89	75	32
yeiT		124	216	128	59	36	239	181			44	37	57	32	26	32	780	1103	35	18	25	32	23	48	42	50	40	43	253	610	79	91	57	72	169	91	33	890	81	54	109	107	18	33	105	103	53	55	45
yeiA		275	431	80	609	247	242	228			224	73	141	101	87	87	1076	1609	49	29	18	51	33	94	31	55	54	80	1003	1242	281	361	147	142	278	151	118	3102	145	73	241	261	40	66	176	156	72	73	44
mglC		222	398	150	359	502	36	100	286	259	1100	288	682	408	84	74	712	1442	49	29	12	24	27	53	42	45	35	37	5430	2517	1214	1455	303	283	1148	735	399	22753	431	207	1197	1291	32	43	910	822	69	68	103
mglA		791	1780	1446	2432	1109	51	101	551	457	1063	256	1791	1082	130	187	1629	3281	34	21	10	29	20	76	46	51	22	39	11785	5225	2941	3562	642	716	1833	1005	1141	56590	971	484	2402	1722	55	65	2137	1894	130	123	203
mglB		148	339	138	362	214	78	109	740	750	1482	506	4105	2619	259	380	10885	25845	120	87	23	39	59	180	181	197	83	111	31969	28263	6278	7277	1675	1487	3592	2322	2823	112990	2168	984	6111	4413	104	69	3917	3339	190	183	471
galS		703	500	172	795	208	46	73	339	243	756	574	166	131	248	283	205	235	219	138	37	72	135	266	291	295	145	152	1215	558	413	385	250	236	930	591	149	4247	154	179	587	506	281	264	362	322	505	499	128
yeiB		284	146	157	98	65	401	726	2091	1772	3624	2773	551	665	1185	1205	837	494	1488	810	315	427	1256	2566	1526	1631	1219	1537	1141	235	825	949	1068	1193	4632	2950	584	9853	557	637	2568	2921	1795	2018	263	254	3011	3348	836
folE		1960	897	1088	287	590	4223	9824	9877	8169	13044	9736	9266	8380	12727	15670	4210	2813	6829	3404	1311	2602	5442	15700	5227	6092	7540	9108	9537	2113	10927	10513	9783	11227	16439	10200	9283	87370	5936	7998	13063	10589	7848	8098	1145	978	16152	17497	3876
yeiG		274	864	333	254	489	682	961	1126	866	887	668	597	688	717	741	1062	995	1014	494	358	738	603	1138	984	1162	938	1045	1828	910	752	751	640	577	1119	827	645	6436	388	391	892	1113	764	1107	317	270	757	846	746
cirA		2083	1277	398	1253	1547	194	330	6879	6343	3183	2882	2047	2297	3086	3599	301	299	15571	7043	1792	2751	938	2096	1098	1358	1034	1274	656	334	1806	1673	508	559	6406	4059	2548	11383	398	2808	3830	3763	8180	24032	501	482	3045	3190	2187
lysP		277	778	136	349	480	388	753	8341	6942	1022	654	372	302	682	636	1922	1943	966	442	496	1029	334	743	779	1032	669	673	2748	3969	694	763	475	424	4081	3006	420	37771	2296	3728	3104	3153	2187	3485	1127	1035	4221	4006	4275
yeiE		144	374	144	278	221	396	832	484	376	932	534	312	336	476	492	1972	2894	879	377	317	493	456	839	753	833	195	220	4688	5357	628	767	227	174	774	547	367	2051	220	167	789	818	693	783	454	445	845	850	174
yeiH		116	374	66	427	117	482	1131	317	227	442	313	116	143	319	283	452	399	767	359	199	322	226	501	434	529	251	258	802	668	280	344	144	141	333	252	162	1423	126	102	296	453	365	605	244	210	364	405	144
nfo		394	283	121	240	232	1514	1773	593	412	2800	1848	2205	2172	1860	2540	2447	2191	1950	794	1304	2502	944	2077	2110	2715	2909	3407	5222	3995	2261	2293	1822	1800	672	390	2169	4241	306	324	674	684	578	677	590	539	683	751	397
fruA		147	384	342	294	261	3465	2025	1058	823	1141	802	27271	25779	763	920	4706	5115	1243	747	2516	4197	610	1415	1720	1837	1024	1174	2787	4366	671	789	903	785	1205	881	23522	183664	369	333	1933	1451	1178	1018	21600	20323	679	712	600
fruK		142	272	70	102	56	1764	971	616	513	274	225	26066	21525	468	615	2137	2563	515	330	1437	2653	236	572	853	1027	304	397	1129	1816	360	407	477	382	749	460	21317	159644	248	254	1327	1038	533	448	15983	14802	328	382	302
fruB		109	495	118	361	50	1863	1129	579	484	310	227	20192	17998	533	591	1616	2407	665	457	1392	2644	128	348	1146	1236	245	260	589	505	261	305	394	326	664	500	16527	147608	196	408	1282	1146	261	193	15648	14201	184	237	417
setB		243	509	80	156	109	58	67	159	145	197	181	102	123	143	177	93	58	149	69	57	105	52	126	138	121	79	103	61	54	118	99	89	99	300	215	84	1494	101	104	222	280	123	144	72	48	197	200	82
yeiW		11	22	0	5	18	55	81	138	84	66	57	52	61	97	143	103	53	51	33	38	54	44	97	42	46	29	54	55	55	73	81	86	120	277	145	68	1589	155	165	156	200	51	50	41	57	131	121	37
yeiP		365	657	134	404	193	1341	2363	1120	949	594	545	893	774	897	974	573	321	778	341	641	1149	266	767	237	355	528	568	479	235	700	675	1016	917	1168	913	817	15199	942	959	1401	1115	354	491	1019	858	722	781	650
yeiQ		553	540	623	810	1479	86	158	365	324	639	418	360	307	288	396	465	448	303	190	102	194	89	198	246	295	100	98	702	282	520	524	272	283	717	473	312	4479	245	258	633	637	103	132	746	636	196	207	200
yeiR		51	116	15	29	112	86	201	270	229	79	48	122	80	61	115	93	59	87	42	79	136	84	149	85	84	114	132	100	52	73	86	55	87	392	262	80	2418	160	158	445	393	310	359	830	738	452	509	205
yeiU		756	1415	347	3175	1179	156	479			421	318	481	415	418	852	203	83	394	188	1008	1963	92	351	441	552	176	205	194	107	500	591	437	560	1058	707	461	10653	617	1117	1135	812	376	482	1723	1487	978	968	789
spr		1782	1844	808	456	481	11327	15644			13510	10150	17440	13213	13459	15843	7191	4637	19587	9153	3698	6783	4577	19663	8017	9764	4991	5753	10287	2964	18384	18792	14867	18725	20769	16557	13777	277143	19507	20055	19984	16009	5217	7126	10854	8758	24118	21861	14762
rtn		642	1288	183	442	259	343	581			1007	608	433	370	571	757	430	225	639	361	167	328	238	736	446	532	240	297	453	168	665	639	517	565	1950	1250	370	10729	791	795	1292	1232	355	521	586	571	1471	1461	678
yejA		394	708	204	1032	226	524	1111	451	388	344	271	245	228	279	334	732	749	466	203	173	301	187	503	252	281	424	463	457	520	296	293	305	319	682	501	271	4187	289	318	552	476	414	466	333	292	700	648	281
yejB		185	390	283	196	534	138	311	200	158	116	94	73	74	84	100	298	304	146	76	70	124	74	200	104	113	138	142	208	216	96	92	90	98	268	169	84	1440	96	125	242	280	172	237	123	128	265	271	166
yejE		120	192	62	152	124	157	338	294	245	207	157	113	106	169	180	349	340	225	99	95	157	98	257	170	173	171	182	285	305	173	147	147	131	342	271	100	2060	151	140	307	368	231	323	171	154	369	326	169
yejF		544	316	295	315	342	556	1028	1687	1225	1795	1056	833	780	1242	1490	1667	1675	979	493	491	848	553	1306	1945	2127	822	970	2058	1638	1014	1179	732	689	1978	1353	770	10221	532	767	1343	1494	976	1029	615	575	1659	1747	679
yejG		411	532	36	595	511	131	339	3229	2502	2271	1955	2999	2627	2105	3063	4354	6032	558	249	393	628	1013	2334	2873	3123	1242	1376	7613	8878	2545	2908	1222	1108	3579	2825	2880	24791	745	2197	1574	1564	1010	1038	976	903	3129	2971	1018
bcr		367	579	373	423	311	687	1262	1490	1281	1943	1410	726	775	954	931	1953	1228	1687	890	882	1451	563	1430	1491	1643	880	981	1384	1042	951	977	896	869	2258	1596	645	7794	535	526	1486	1789	1544	1659	812	711	1661	1740	848
rsuA		218	187	40	115	137	1234	2078	1606	1338	1578	1129	885	831	1183	1298	1638	923	1905	816	990	1768	685	1615	1303	1600	1139	1354	1247	834	1084	1145	950	984	1979	1375	885	9325	713	746	1650	1843	1546	1647	768	763	1645	1891	835
yejH		295	530	98	350	438	380	641			528	364	309	306	391	413	705	505	393	252	268	490	243	599	532	546	313	392	529	358	385	406	412	358	626	428	347	2900	233	251	545	547	519	494	253	294	517	572	279
rplY		1162	289	164	74	220	4850	8666	6367	4782	2690	2577	2287	2083	2753	5415	1199	426	2705	1153	4627	8893	1700	3566	1665	1817	1283	1577	1645	499	3126	3567	3353	3862	6323	4109	2044	51633	3053	4112	5016	4409	2018	2558	4571	4148	4494	4107	2511
yejK		389	311	94	114	187	1320	2773	1302	1136	814	680	681	687	1210	1340	713	480	1014	456	919	1737	492	990	813	1004	771	820	877	531	843	853	564	638	1018	707	622	8459	554	726	1120	1048	588	795	861	815	968	1016	677
yejL		261	463	278	115	95	932	1905	1249	865	563	617	1175	947	1786	2046	956	520	996	422	620	1098	471	1294	668	608	562	698	1040	629	1474	1591	1349	1489	1894	1041	1169	14563	1097	1391	1312	1289	531	752	1013	863	1627	1416	547
yejM		604	536	304	308	414	1512	2991			3395	2521	1494	1443	2409	2590	2116	1213	3275	1749	1843	3304	1207	3026	2325	2783	1893	2243	1841	1078	1890	2116	2069	2077	4983	3065	1351	19545	1300	1525	3149	3387	2118	2556	1773	1497	3084	3337	1887
proL		89	330	22	192	0	66	115	36	26	137	111	57	64	36	86	26	15	62	30	207	24	10	38	18	37	35	42	16	6	113	121	88	122	32	12	56	255	8	19	9	8	6	9	8	2	22	6	4
narP		380	460	242	1382	298	3110	5331	392	298	1324	1119	801	726	879	1163	1048	994	1119	485	2962	4837	312	1032	418	519	557	730	1092	930	804	1014	1518	1453	348	329	680	4551	280	268	415	389	196	207	1079	891	320	319	329
ccmH		159	159	130	220	399	218	403	206	181	238	192	110	127	182	182	213	178	259	102	283	473	85	232	165	187	170	175	282	212	150	179	192	169	279	229	125	1689	106	114	241	285	156	189	167	170	224	224	144
ccmG		36	46	9	20	82	76	128	79	65	37	28	29	25	40	46	75	48	53	29	46	89	43	81	45	55	35	47	97	51	31	50	48	39	77	45	39	574	36	31	69	79	36	60	71	56	55	67	39
ccmF		92	214	78	352	86	192	411	232	176	212	162	69	85	110	126	175	125	214	129	182	277	140	230	207	243	155	205	237	146	110	121	80	105	248	174	75	1259	69	85	280	304	178	261	183	183	170	165	158
ccmE		2	5	15	6	2	86	167	59	51	30	19	38	28	48	42	77	52	38	20	53	104	38	81	21	26	47	51	104	47	42	46	47	54	65	32	29	526	34	43	70	64	29	53	60	51	75	50	35
ccmD		13	1	11	1	0	9	29	14	10	4	2	3	3	1	4	10	8	2	3	7	9	4	7	2	4	5	4	10	18	2	3	9	7	12	3	3	63	5	3	2	14	3	11	12	7	5	4	5
ccmC		18	91	6	48	135	154	356	105	97	53	37	40	30	51	45	92	58	85	48	74	96	51	85	43	47	75	82	112	68	38	56	45	39	99	57	42	645	41	32	86	100	49	92	105	126	50	78	70
ccmB		119	74	15	75	6	53	72	35	33	19	9	10	11	19	14	30	24	29	11	28	86	20	31	13	15	23	32	31	22	15	11	12	17	37	20	17	192	9	13	29	34	22	19	45	55	19	23	17
ccmA		8	42	62	59	6	132	230	59	60	65	35	62	52	94	84	120	116	82	32	96	156	51	111	28	52	34	75	191	125	85	69	85	75	105	41	74	955	57	65	107	103	55	64	145	116	86	83	38
napC		98	64	63	88	36	107	277	92	47	58	42	101	91	99	127	136	107	72	27	94	156	49	130	46	42	41	66	210	130	109	109	99	111	97	65	90	1215	75	69	123	107	31	48	169	138	120	83	35
napB		2	3	13	12	1	27	125	22	26	20	15	15	12	50	39	32	17	20	6	53	91	10	38	13	14	21	19	62	43	47	39	29	21	38	8	11	278	21	30	31	22	8	9	71	85	20	28	10
napH		58	71	19	81	55	28	164	32	25	29	30	15	4	26	36	47	21	31	10	62	141	10	38	26	24	27	21	65	31	19	26	21	15	30	30	14	229	18	17	32	37	8	12	128	124	14	23	14
napG		35	4	0	10	0	29	137	24	24	29	16	16	5	22	23	38	30	27	8	64	94	12	25	13	14	18	30	82	41	26	38	16	17	34	24	10	190	15	16	31	26	10	12	153	102	21	19	11
napA		219	295	140	270	238	254	1322	144	166	144	90	89	70	126	135	173	174	104	53	361	698	70	148	94	91	124	158	399	250	150	163	120	117	183	121	66	1523	79	110	204	171	60	70	1264	1172	96	114	113
napD		2	1	0	28	0	6	28	4	4	1	3	5	0	4	7	7	4	1	0	5	16	2	3	1	1	0	0	7	4	3	2	3	6	8	4	3	68	5	2	7	6	0	2	96	77	3	2	0
napF		58	294	38	31	169	16	99	12	15	20	8	2	11	10	7	15	9	11	2	31	49	4	9	13	12	10	9	15	18	7	19	7	9	22	15	6	192	6	19	27	25	6	12	377	337	7	9	21
eco		500	451	268	1062	271	1139	610	179	164	282	187	185	199	195	278	399	449	357	181	794	1443	76	202	270	287	258	295	458	492	210	225	188	170	124	115	228	1168	90	94	136	138	433	380	1053	916	127	105	98
mqo		296	183	447	657	367	128	255	2056	1583	1869	1467	3214	3054	2085	2495	494	327	939	476	862	1401	869	2073	1016	1224	2997	3922	672	290	1712	1873	789	804	489	360	3235	8499	256	806	605	500	1666	1955	1907	1807	1895	1950	587
yojI		839	545	132	377	258	184	450	1697	1446	997	790	554	558	1092	1138	276	186	1177	570	897	1602	595	1129	572	683	689	926	351	230	578	554	401	505	1681	1290	591	8493	589	1008	1471	1655	662	923	808	798	1253	1306	936
alkB		62	48	20	49	19	39	65	27	41	23	23	39	17	25	32	159	164	28	14	25	39	19	54	35	44	39	36	177	252	28	26	29	20	55	16	29	187	23	15	53	48	51	57	27	29	39	49	19
ada		28	85	20	116	13	149	279	153	114	117	77	58	62	55	60	550	668	118	55	90	189	107	175	172	216	166	255	613	1169	70	82	72	47	203	116	43	589	48	24	168	203	342	258	114	98	163	165	74
yojL		77	51	31	47	57	115	390			134	105	66	72	116	114	227	66	74	46	218	400	56	137	108	135	146	211	88	51	114	104	114	114	301	170	78	1299	121	128	208	253	203	198	208	218	230	252	97
ompC		2612	3047	2036	924	1620	107211	80102	34984	29995	31065	25671	40614	45467	25550	33374	192206	98767	60415	21939	33485	63258	12012	31988	40771	54838	100520	114832	79377	47867	48810	54968	63045	56400	20563	14363	45746	162996	47792	19089	57370	48290	73779	89778	182728	152930	30919	33524	63179
micF		700	2944	868	961	1310	21	31	29	21	30	27	87	114	44	108	78	125	43	9	10	12	6	54	25	39	84	76	115	58	108	131	85	104	22	18	90	446	82	54	68	40	73	133	41	25	86	53	26
rcsD		1785	3610	1546	3060	1805	3485	6203	3980	3189	4071	3238	5024	4601	4899	6127	5759	3936	5144	2351	1950	3608	2274	6292	4657	5381	4864	5130	5660	3088	5312	5845	5071	5197	4116	3113	4747	44222	3182	3476	4926	4496	3554	4561	2879	2621	5417	5197	2978
rcsB		1724	2696	2059	625	757	3651	6563	2904	2414	3143	2293	4272	3928	3242	4587	6949	5771	4197	1757	1943	3206	1853	5939	2877	3480	3385	4380	7438	5412	4188	4466	4418	4357	3964	2441	4231	39560	2347	2960	4084	3400	2776	3217	2542	2256	4174	4724	2189
rcsC		738	1184	1128	1812	1064	1969	3646	2293	1955	2757	2046	1927	1861	2398	2526	3102	1789	3376	1540	1150	2128	1407	3508	2061	2366	2248	2592	2332	1316	2319	2491	2620	2561	2899	2009	1826	18779	1280	1517	3016	2898	2058	2526	1847	1721	3178	3289	1716
atoS		1268	1854	845	2259	1785	228	424	123	115	181	123	184	169	283	267	605	469	241	92	68	103	118	378	262	180	270	293	418	383	228	242	211	256	250	179	200	2382	209	198	283	244	181	200	164	140	228	237	129
atoC		545	1176	537	1235	585	173	295	120	78	118	72	171	127	109	146	278	315	145	62	44	69	97	214	89	94	103	116	337	276	181	175	147	128	277	174	141	2026	140	165	249	210	108	110	109	125	194	167	106
atoD		357	363	80	1185	144	24	47	25	19	16	5	19	18	18	20	23	22	18	14	8	15	26	32	10	12	25	17	31	23	20	13	18	27	18	21	15	256	17	24	22	15	12	15	12	9	31	39	13
atoA		10	125	24	53	14	5	14	3	6	2	5	5	3	5	2	4	3	1	2	5	6	4	15	7	3	3	1	8	4	3	5	1	2	8	2	4	32	5	4	7	5	1	4	0	2	12	9	5
atoE		244	303	141	486	639	27	50	26	12	11	14	18	15	11	18	36	33	30	13	9	8	17	45	21	20	25	20	45	51	18	27	16	26	25	9	21	161	24	6	19	21	21	18	12	13	20	29	12
atoB		184	337	94	295	239	73	106	39	39	48	39	48	41	46	61	108	68	61	34	22	49	52	112	40	54	57	58	100	94	58	68	53	49	44	49	43	382	36	23	50	63	53	47	32	25	70	57	16
yfaP		115	114	51	197	42	68	105	37	22	26	19	49	39	46	63	97	77	31	22	16	29	59	91	43	31	33	35	99	67	54	59	42	49	88	55	46	870	63	64	63	64	33	40	19	20	106	69	14
yfaQ		475	185	167	252	259	71	92	68	64	52	43	39	40	40	46	118	117	61	32	15	34	41	102	62	62	63	94	114	107	38	44	43	50	130	112	25	757	64	60	126	189	62	69	33	36	73	72	48
yfaS		453	619	284	526	306	207	343			193	125	125	116	144	143	329	279	268	132	85	124	141	302	267	286	242	262	338	278	141	151	130	134	295	229	121	1450	132	110	298	324	223	242	154	124	197	239	126
yfaT		181	140	92	97	75	8	15	16	9	12	6	11	14	13	16	24	19	8	6	6	9	11	14	8	5	9	9	17	11	15	14	7	14	21	14	12	88	8	9	15	15	5	12	5	8	15	17	7
yfaA		421	2274	631	1073	899	82	96	80	76	114	91	64	65	52	106	97	67	97	46	56	93	56	134	63	73	90	104	101	76	67	79	85	76	189	106	58	826	76	54	111	113	44	70	56	54	128	118	37
gyrA		1028	766	446	616	546	10588	19668	12101	10498	10801	8070	7876	6873	11329	11970	7927	3976	10843	5122	10084	17656	4591	12212	7516	9083	6412	8083	9151	4138	9332	9771	9458	9001	16545	10559	7907	90281	6145	7622	11319	11455	9768	10630	10194	9409	11229	12701	7324
ubiG		249	173	26	194	72	1013	1846	886	813	971	845	885	944	952	1014	1005	589	1323	666	622	845	532	1274	1012	1293	988	1200	1152	537	822	883	802	828	1115	876	772	7703	585	568	1050	1053	904	1080	615	586	854	967	753
yfaL		1597	5929	1532	4451	2414	744	1150	599	437	694	506	465	453	635	690	949	639	689	379	250	429	620	1115	745	835	707	787	864	578	554	526	484	512	655	449	446	3890	331	297	606	663	566	695	287	291	786	742	297
nrdA		916	1077	337	1146	844	16309	6558	3934	3502	19945	15577	12841	12688	10355	12549	16321	8783	9357	4897	12152	23217	6962	16751	5464	6573	7164	8699	10706	5876	12943	13330	11497	11174	7730	4778	12972	51390	3147	3416	6008	5609	1574	2163	3611	3244	5965	6561	2766
nrdB		633	1255	363	1080	688	6438	3563	1299	1202	4360	3634	4459	4046	3312	3646	7213	4353	3320	1623	3966	8182	2081	5943	1597	1870	2364	3041	6379	4098	3874	4319	4059	3754	2507	1276	4485	18054	1090	1072	2151	1679	693	874	1537	1454	2099	2345	920
yfaE		0	7	4	30	3	617	319	227	133	194	256	480	459	309	337	621	349	286	137	404	623	259	580	121	138	201	317	542	398	388	457	430	467	226	103	416	2453	136	114	217	247	72	76	264	192	256	216	76
inaA		312	952	417	764	194	1034	1431	497	392	1176	987	2228	1940	1957	2322	1425	928	1620	449	595	1130	723	1686	1176	1433	2594	3217	1432	981	1542	1669	1389	1454	741	579	1997	5315	472	413	799	793	822	934	833	753	818	755	361
yfaH		164	232	110	202	45	13	24			31	21	33	15	18	27	93	103	21	15	10	21	5	34	17	19	20	18	80	26	31	39	45	59	20	25	15	256	79	16	124	75	17	19	122	107	48	44	14
glpQ		847	1680	682	1083	849	590	1006	403	325	340	232	638	605	376	401	4444	7983	594	235	164	308	267	788	205	238	422	526	6807	1079	513	604	2301	2567	425	377	562	6726	5259	449	7379	5807	495	589	5534	4905	649	667	268
glpT		212	473	374	297	338	52	73	52	42	63	35	76	62	30	23	1171	2002	25	18	25	60	24	47	39	50	48	50	1633	94	79	87	572	660	34	38	58	538	2672	15	5250	4072	35	47	7390	7087	36	44	19
glpA		123	833	388	1844	484	24	42	15	12	36	8	29	25	6	4	2108	3890	14	4	12	30	12	13	24	37	14	8	1110	19	41	47	492	463	9	12	33	150	955	5	2550	1972	5	15	3140	2951	7	17	21
glpB		74	125	9	147	94	30	62	25	17	34	9	32	32	19	24	2409	5485	23	4	21	32	23	24	21	23	15	24	2299	46	57	42	563	603	24	12	40	139	900	7	2209	1771	23	18	1145	1218	16	21	11
glpC		47	163	56	172	123	62	118	29	22	152	77	44	48	62	62	2404	6009	71	49	135	202	57	108	101	131	93	101	3002	144	93	89	585	592	38	23	54	295	892	20	1832	1732	40	34	778	763	52	43	18
menF		234	831	238	365	390	470	966	898	733	1146	689	594	485	832	1007	947	1031	618	259	911	1647	291	780	513	587	558	657	1144	656	917	900	674	605	1091	680	549	4978	371	410	997	1254	1791	1529	1034	1031	925	978	453
nuoN		99	119	75	58	72	1287	6476	3370	3271	7559	4701	2942	3476	2249	2157	5114	6672	1992	1120	2038	3356	1836	3977	3063	3722	3583	4373	9581	9119	3530	3471	3079	2724	8813	4972	3095	34772	1580	1162	6104	7120	957	1115	5377	5232	3537	4341	3338
nuoM		301	504	158	210	157	1235	5709	4452	4159	8505	5235	4519	4541	3465	3143	5965	6925	1807	1145	2540	4392	1959	4888	3701	4045	3450	4487	12215	10474	5246	5554	4550	3924	12227	6527	4579	68373	3283	2642	9558	9403	1153	1334	7621	7429	5571	6424	4593
nuoL		185	117	136	200	58	1526	5170	5970	5472	10630	6704	4756	5207	3719	3578	6970	8300	2016	1342	3182	5515	2688	5315	3994	4551	3974	5352	14964	12887	5571	5940	4760	4159	14608	8128	4878	76840	3297	2711	11285	12530	1228	1338	10349	10275	6215	7228	5241
nuoK		45	70	95	29	1	160	381	1103	914	1637	1309	1398	1361	1221	1196	1249	1357	388	227	494	1037	344	933	678	653	659	737	2814	2326	1793	1722	1355	1166	2514	1520	1397	22686	1053	815	2101	2011	154	199	1923	1867	1259	1253	809
nuoJ		245	243	174	188	180	384	950	1761	1294	3267	2268	2363	2551	1140	1357	1958	2207	675	465	785	1434	742	1565	1404	1560	1420	1575	4459	3427	2509	2784	2479	2209	3631	2556	2106	36738	1440	1317	3074	3261	374	366	2949	2808	1785	1878	1813
nuoI		54	63	0	25	23	493	964	1923	1492	2535	1762	2504	2347	1571	1845	2320	2666	508	312	920	1822	812	1853	980	1189	925	1253	5485	3950	2824	3039	2327	2282	4241	1851	2158	40502	1644	1408	3760	3614	244	305	3539	3332	2100	2311	1312
nuoH		203	348	178	313	212	1000	1615	3253	2719	5795	3837	3259	3621	2136	2107	4495	4858	1110	689	1640	2891	1394	3204	2131	2312	1907	2631	9639	7113	3797	4103	3674	3104	8027	3930	3158	56431	2168	1744	6354	6454	574	609	6247	6099	3590	3867	2724
nuoG		634	345	43	177	125	3547	4248	9989	9251	21596	12969	12960	11853	8945	8594	16601	17241	3683	2208	6459	12109	4582	10524	7205	8572	6862	9110	33604	23607	14675	15532	12705	11180	24745	12668	12419	182409	7703	6355	20836	19468	2362	2532	21412	20321	10560	12811	9101
nuoF		61	42	73	51	78	1812	1890	4347	3729	9513	5913	6142	5647	3749	3895	7635	7730	1538	947	2797	4655	2134	4330	3213	3780	3127	4251	16068	9867	6901	7168	5926	5116	10927	5860	5644	86704	3315	2734	8671	8639	845	954	10589	10197	4389	4978	3858
nuoE		132	19	63	46	2	752	744	2044	1574	2991	1725	2847	2541	1826	2159	3258	3497	487	332	1062	2240	998	1903	1103	1154	1241	1669	7253	4883	3522	3433	2203	2223	4340	1969	2491	37531	1505	1387	3627	3373	301	325	4209	4112	2031	2161	1222
nuoC		247	192	102	146	188	2411	2427	7366	6624	14494	8693	9524	9091	7361	7367	14969	14349	3205	1851	4597	8573	3409	7770	5399	6503	5338	6917	27375	17055	12255	12439	8483	7833	21152	10749	9197	143214	5435	4965	16662	14694	1690	1746	17209	16766	7782	9216	6458
nuoB		209	228	74	91	220	1243	1222	2883	2491	5175	3180	4788	4566	3005	3160	7749	7335	1695	881	1610	2705	1284	3267	1823	2095	2067	2702	12698	7923	5628	6225	4556	4680	8856	4205	4308	74336	2956	2471	7698	6010	668	839	7410	6487	3486	3592	2514
nuoA		388	1033	461	265	275	1473	1602	3399	2664	8359	4921	8891	6846	5415	5168	9656	9019	3152	1794	1269	2242	1402	3801	2840	3586	2451	2742	16945	11130	11303	11216	7085	7452	10528	6821	7556	121879	6080	5219	10112	6855	1162	1185	7565	6416	4266	4326	4142
lrhA		798	1988	589	524	775	2858	5381	1408	841	1383	1014	2566	1973	1669	1799	2115	2132	1359	638	403	838	776	1827	803	843	967	898	2778	2816	1690	1867	1549	2274	1150	784	1615	32022	1871	1912	1114	909	323	520	384	286	1441	935	452
yfbQ		600	705	350	486	1740	1225	3506			2024	1260	1559	1417	1460	1786	3145	1743	1542	669	428	888	2132	5545	1170	1312	2126	2412	2166	935	1920	2014	1970	2087	1996	1370	1457	21593	2015	1373	3304	3094	872	1218	804	754	3584	3874	1037
yfbR		316	919	164	767	281	447	642	190	162	200	146	204	258	215	231	298	187	352	158	113	217	140	387	219	209	239	302	355	132	213	270	263	268	193	131	243	2266	170	140	272	253	203	241	174	139	320	293	119
yfbS		454	533	203	418	366	391	632	416	317	390	313	279	285	327	299	596	439	571	270	195	281	283	631	427	483	433	474	585	423	312	323	330	304	329	298	246	4082	221	194	417	460	314	418	351	382	470	458	323
yfbT		134	18	23	17	5	3143	3129			657	480	672	779	460	486	1436	1654	1376	646	482	735	373	1062	499	626	877	1088	1316	1257	540	547	506	556	607	448	693	7638	318	336	699	809	642	810	925	757	683	724	640
yfbU		501	256	463	743	865	3333	3684	765	573	471	372	1265	988	861	896	1584	1465	1059	446	433	889	357	1260	411	445	718	713	1440	1137	866	932	866	868	610	369	1095	10483	546	591	869	573	493	632	836	707	865	915	563
yfbV		878	481	851	671	539	1426	3192	688	549	785	560	676	537	817	1011	2008	2262	1250	561	258	558	272	1013	720	924	888	1027	2167	3725	692	716	733	798	960	752	607	6448	491	468	761	681	1155	963	289	273	806	851	457
ackA		2693	1729	1193	3026	1983	21121	26611	2552	2293	1247	966	1762	1639	1619	1936	5830	4328	5599	2760	7496	14792	940	2813	1226	1438	1619	1849	5497	7938	1975	1947	1967	2017	2427	1526	1712	34863	1782	1715	3876	2983	3697	4913	13106	11675	2654	2819	1712
pta		987	305	251	393	136	14790	19342	2617	2288	2436	1741	1558	1435	1528	1668	4342	3691	3655	2087	5726	10607	2978	7067	1543	1850	1831	2184	6481	6994	1675	1751	1542	1451	2719	1654	1518	22249	1096	1092	3194	3134	2575	3329	12249	11817	2243	2737	1640
ubiX		101	174	89	383	181	247	584	541	543	391	262	149	161	294	348	287	111	355	173	176	311	146	317	392	476	189	239	196	118	252	253	191	240	559	389	153	3883	199	275	476	544	282	263	375	321	487	522	376
purF		411	391	103	287	127	7462	12992	6604	5470	1703	1410	2229	1818	4000	4289	1868	945	2868	1438	324	587	1300	3184	2112	2613	1447	2090	1692	965	2481	2648	1927	2085	4723	2524	1943	51776	2493	3935	5520	5438	1074	1945	370	350	4133	4612	3510
cvpA		313	795	269	529	469	4402	7065	5033	4008	1439	1562	1989	1655	5165	4895	1266	591	2219	1014	179	237	925	2371	1969	2149	994	1027	1162	523	3128	3134	2392	2693	5061	3109	1781	71823	3536	5238	4817	4552	841	1692	214	211	4047	3959	2980
dedD		18	26	24	6	27	846	1499	761	684	639	511	487	448	534	562	878	702	761	374	648	985	376	860	496	652	468	650	934	630	492	509	559	532	1060	660	475	6307	427	425	991	1021	591	711	679	738	776	900	431
folC		94	55	32	91	89	1215	2186	1332	1061	864	651	546	479	728	747	872	458	915	452	877	1658	540	1038	594	750	610	842	774	348	555	634	783	706	1720	1000	510	7298	480	531	1357	1296	658	805	997	922	1106	1151	716
accD		605	397	293	182	211	7102	11681	5822	4637	4499	3590	4715	4665	4332	4907	5773	3245	6023	2746	3922	5958	2523	7041	3037	4012	4460	5163	6155	2700	4567	5030	5721	6049	7726	5093	4526	60984	3465	4168	7449	6204	3588	4720	4649	4178	6107	6483	4276
dedA		490	642	273	310	332	1268	1821	1355	1095	1187	910	1579	1581	1566	1843	2610	1528	1526	711	850	1355	991	2922	1128	1311	1083	1307	2994	1569	1657	1747	1818	1866	2233	1148	1561	15651	978	1159	2018	1588	1299	1422	809	719	2194	2230	762
truA		179	236	66	85	74	1388	1955	1047	770	1103	937	804	914	989	1034	1487	907	1664	836	665	1171	753	1613	1051	1207	1255	1511	1613	1107	913	978	1009	909	1311	877	849	7954	523	538	1142	1203	1122	1276	673	619	1192	1170	546
usg		123	144	48	205	38	991	1720	1062	952	1009	749	593	628	1001	939	1248	777	989	550	1049	1841	709	1494	916	1059	750	1008	1096	650	747	760	681	725	1408	825	590	6652	470	511	1116	1245	889	1000	799	766	1107	1249	530
pdxB		235	247	288	214	169	2309	3942	1505	1258	1456	1025	1269	1230	1461	1506	2010	1478	1852	998	920	1553	796	2071	1309	1681	1644	2044	1682	1117	1374	1475	1241	1113	1226	997	1212	10688	725	783	1386	1519	1465	1842	1323	1198	1375	1365	1034
flk		150	456	42	240	83	667	1063	580	520	724	482	372	431	561	671	510	294	605	305	461	854	397	838	412	487	519	623	370	178	468	432	481	435	757	542	363	4299	263	369	615	713	346	433	514	469	629	648	355
yfcJ		54	244	26	182	10	212	585	248	181	383	362	163	182	410	385	226	94	503	267	468	709	304	493	400	510	374	513	169	89	237	244	210	226	220	148	148	1150	82	87	155	193	160	186	177	157	201	210	102
fabB		360	224	236	259	72	6909	12090	4698	4014	3534	2783	3239	3129	3333	2933	5503	5042	5188	2469	5323	9601	1636	3659	2283	2764	2608	2936	9586	3728	2837	3162	3882	3791	4018	3349	3327	27197	2436	2234	3897	4122	2106	2878	9978	9512	3817	3788	3484
trmC		230	848	81	529	301	1074	1517			528	363	438	436	529	587	693	496	722	310	711	1301	269	668	578	587	413	460	784	425	452	487	535	492	666	494	431	4921	324	353	647	631	444	525	902	773	598	636	456
yfcL		63	210	49	26	48	312	666	565	366	236	288	277	312	439	497	171	124	401	178	215	302	179	389	179	213	239	253	347	121	390	375	364	405	711	395	252	4189	255	322	505	433	138	226	329	250	625	590	212
yfcM		100	157	105	291	91	632	1372			786	673	870	754	1528	1845	548	286	966	428	425	856	477	1321	737	851	661	638	825	277	1349	1253	931	1087	1277	790	911	9048	657	950	1227	944	465	620	423	366	1288	1244	460
yfcA		218	46	11	62	26	422	925	1123	823	896	672	588	611	959	1042	684	406	968	470	506	836	530	1247	725	820	685	785	832	375	856	795	706	693	1306	743	537	6778	452	548	1134	1168	576	713	394	383	1172	1207	461
mepA		13	13	24	33	43	948	1932	1003	852	740	620	675	752	784	881	817	466	825	429	632	1147	595	1365	689	701	643	850	864	330	705	799	715	765	1141	540	643	7328	447	477	1011	1069	533	589	469	437	1053	1135	493
aroC		121	33	44	23	120	3187	5377	2221	2020	1692	1297	1416	1540	1412	1785	2135	1322	2198	1104	1450	2731	1382	3045	1359	1602	2092	2417	2245	874	1489	1497	1500	1268	2263	1311	1468	13029	926	900	2257	2230	1278	1680	1056	983	2180	2479	1231
prmB		309	225	249	503	208	2663	4686	1196	1006	787	592	713	636	788	1043	722	408	843	384	914	1957	454	1170	485	616	588	719	818	269	698	756	662	739	1301	778	694	7920	564	674	1107	1028	573	772	954	877	1066	1177	652
yfcN		143	148	152	220	400	798	1433			471	365	353	399	309	671	682	586	590	224	299	562	312	832	388	378	446	450	621	379	451	506	510	508	639	472	455	4752	310	369	613	561	301	404	422	376	690	654	345
yfcO		625	1853	692	1886	862	718	1272	723	530	513	416	908	858	1096	1169	1217	1063	756	357	309	628	499	1158	491	463	466	495	1465	1315	1037	1106	868	976	731	603	879	11368	761	816	833	889	445	642	477	438	1063	906	371
yfcP		202	522	30	67	131	32	48	16	18	16	3	21	19	15	18	32	14	20	12	6	21	17	41	14	11	13	17	21	18	15	19	18	17	27	9	16	223	11	10	17	25	6	15	18	17	22	18	8
yfcQ		145	189	205	597	450	25	47	13	8	13	4	13	10	13	13	16	13	16	5	6	19	13	33	11	9	12	19	22	7	15	12	14	10	34	16	14	193	14	16	24	17	8	13	13	8	26	17	11
yfcR		192	731	125	485	380	17	28	17	9	9	7	12	24	12	20	22	22	15	6	6	14	2	20	5	11	9	18	21	16	7	19	12	15	8	8	19	69	7	10	16	9	8	3	13	7	13	20	5
yfcS		175	582	7	762	130	24	28	10	15	8	5	6	14	8	11	15	17	6	1	4	13	7	17	12	11	5	14	18	14	9	8	13	14	5	5	10	70	8	5	10	15	12	5	7	7	9	14	4
yfcT		78	155	156	572	176	34	31			22	11	6	21	11	16	43	21	17	7	9	22	4	27	20	19	19	29	23	29	21	21	17	13	8	10	6	110	11	12	13	18	16	13	13	13	17	8	7
yfcU		385	1528	435	814	898	204	332			171	111	141	128	136	170	372	318	216	123	61	120	113	264	158	197	171	183	262	292	159	173	133	138	147	100	128	1200	91	83	166	179	184	164	80	67	207	187	79
yfcV		802	785	263	1252	676	11	13	6	8	3	5	3	3	4	3	10	16	1	2	3	10	2	3	8	5	7	0	8	16	8	8	4	7	5	6	5	54	2	5	6	4	6	3	7	6	9	9	7
sixA		215	122	166	280	197	2365	6475	1375	1133	2378	1345	1745	1446	2059	2028	3375	2697	3502	1622	1162	1815	804	2674	1927	2475	2234	2579	7248	6599	2101	2419	2240	2208	2545	1681	1666	21103	1442	1002	2254	2300	2242	2159	1171	998	1734	1850	1203
yfcX		321	574	163	577	373	179	311			2269	904	1151	880	470	510	3230	5842	358	188	77	150	154	343	1299	1378	202	312	21431	25028	2240	2461	690	609	3195	1880	903	21454	583	392	2084	1795	322	304	1208	1199	322	287	457
yfcY		69	355	30	142	97	40	50			1381	539	483	392	271	291	1416	2616	116	74	30	55	70	159	988	1131	104	134	22890	24792	1094	1047	412	350	1414	1027	427	10356	278	218	1053	920	163	116	1019	873	137	146	305
yfcZ		170	53	80	566	91	979	885	138	113	117	83	109	117	92	69	849	901	225	85	115	228	59	144	92	107	216	210	404	931	101	134	107	123	122	136	121	2012	79	112	134	197	185	158	964	871	119	110	224
fadL		552	1249	412	1167	277	654	1706	2025	1853	2666	1651	1512	1096	2030	2237	13286	27555	998	452	3830	6753	371	1054	909	1176	455	510	42318	113705	3012	3022	1931	1828	5431	3507	1404	46486	1425	2048	4343	3598	364	483	3038	2707	961	1140	1547
yfdF		2500	7653	3252	6751	2915	112	234	102	153	123	100	173	162	62	242	245	200	160	81	61	60	15	173	46	125	60	50	430	599	250	290	301	330	260	265	147	3730	274	318	313	93	91	131	80	39	354	293	139
vacJ		187	367	101	224	65	1673	3617			1012	836	919	954	1085	1103	1378	1232	1327	604	1255	1866	554	1442	813	971	1389	1756	1309	1024	893	956	1035	1015	1494	1257	896	14502	827	969	1601	1490	1229	1553	2408	2263	1213	1313	1377
yfdC		139	950	82	649	162	136	312	165	152	116	78	154	191	88	139	1563	1640	143	67	33	70	91	319	120	143	244	280	859	1164	196	211	199	156	116	99	219	1952	111	93	229	212	355	360	42	41	182	187	95
argW		2	259	0	27	0	33	59	116	42	32	26	63	45	122	127	55	32	22	8	52	82	39	90	19	13	10	10	63	48	66	90	48	73	90	42	97	1079	63	126	38	27	0	5	22	22	90	33	7
ypdJ		25	0	0	183	47	29	60	1	0	11	11	31	33	39	51	41	25	18	10	19	47	8	50	5	12	11	6	32	23	34	34	22	35	1	4	8	29	3	4	1	1	4	2	4	2	0	1	6
torI		126	733	16	36	22	310	688	834	435	226	276	1000	1046	711	2174	832	754	335	159	180	359	341	820	203	151	171	160	1274	736	1292	1478	713	1227	1066	632	886	21753	1507	1796	681	724	111	247	253	183	2096	1037	160
dsdC		667	1160	283	572	866	360	594	120	93	115	82	173	148	98	135	314	318	134	59	95	184	66	220	53	79	112	128	492	386	221	278	162	185	105	80	172	2215	112	99	181	138	73	96	337	288	122	130	103
dsdX		910	3233	684	1826	1858	79	107	53	45	68	32	52	56	37	53	143	143	57	44	19	41	41	91	32	34	46	73	153	103	60	53	57	56	77	43	38	504	34	32	61	67	54	74	291	246	64	75	28
dsdA		340	287	99	362	235	448	598	161	125	265	208	186	228	186	205	552	609	240	155	137	222	162	399	149	207	265	288	635	565	246	231	263	248	138	121	153	1268	86	89	187	195	155	190	348	308	153	193	91
emrY		467	1747	189	390	769	13	17	54	56	9	4	16	14	5	9	15	11	12	6	2	6	4	8	11	10	24	56	7	5	10	8	16	13	65	40	29	732	47	54	56	40	51	35	54	39	73	67	39
emrK		1157	1747	596	3074	2649	68	118	34	28	28	26	57	64	25	81	83	67	70	32	15	24	7	68	40	38	166	232	83	95	69	75	85	115	22	17	53	548	39	41	35	13	21	20	26	16	43	39	32
evgA		1204	2527	1263	883	2208	1450	1430	1098	960	1606	1063	2972	2860	1729	3155	2393	1902	3843	1422	719	1299	460	2228	985	1312	2649	2808	2959	2036	3159	3591	2895	3118	702	664	2675	11760	811	1202	717	398	1160	1211	1959	1266	1538	1297	935
evgS		5628	12576	5104	14358	11157	942	1267	2186	2020	3701	2380	2696	2572	2191	4575	2122	1513	5336	2051	666	1192	575	2171	1942	2704	2534	2619	2359	1293	4287	4541	3410	3167	1796	1265	2450	17492	1042	1891	1489	883	1660	1748	2542	1924	2466	2402	1503
yfdE		666	1817	951	1838	1182	52	101	38	22	35	28	28	27	36	44	83	57	42	21	19	20	10	50	34	29	36	29	55	53	28	41	35	39	32	22	32	371	38	33	38	30	37	29	29	18	54	51	21
glk		350	434	387	721	462	2281	2221	1160	976	1447	1176	4209	3698	1557	1549	4271	3950	2534	1207	434	644	473	1324	1520	1871	1232	1140	3975	3450	2270	2529	2233	2313	1752	1617	3722	46601	1545	1592	2916	2581	846	997	3218	2940	980	1026	1802
yfeO		387	451	107	482	298	301	412	235	229	262	201	250	260	200	236	1151	1065	588	375	92	193	194	425	258	287	322	348	811	1211	250	227	238	202	328	266	262	2296	162	132	417	489	800	804	150	159	287	343	146
ypeC		245	46	152	149	12	300	868	168	132	340	307	349	384	385	399	727	740	950	470	88	174	239	504	584	632	1143	1288	867	878	313	338	464	461	232	120	326	1075	78	47	159	174	945	1033	60	48	182	177	57
mntH		1173	1002	2387	6256	401	300	556	1178	1043	2592	1659	1401	1539	1142	1276	5906	6524	17892	8816	480	777	1225	2659	2500	2711	2244	2235	6414	9887	1513	1855	1283	1264	1868	1816	1444	8056	622	563	1585	1719	14285	18250	660	559	2350	2110	824
nupC		1131	1699	507	1876	964	2739	3680	2039	1853	3004	2050	1243	1192	1393	1682	2628	1820	2656	1365	879	1480	1465	3783	1249	1397	1172	1248	2828	2769	1500	1564	1547	1588	8923	5226	1151	12309	1029	1170	2350	1891	1335	1695	4869	4130	4007	4542	1359
alaX		10	14	5	7	0	36	39	193	64	21	32	6	8	15	24	11	8	19	13	47	40	33	31	7	10	7	12	11	12	7	13	8	10	125	66	6	514	22	33	46	81	7	23	63	60	44	39	9
alaW		19	25	0	13	1	29	57	302	149	157	97	10	9	32	29	15	13	83	49	66	44	24	54	30	47	32	38	16	12	6	24	12	14	199	211	7	612	27	45	59	152	66	83	111	82	65	74	71
yfeC		313	334	276	347	551	268	338	336	216	357	260	398	328	267	472	562	463	533	274	103	201	239	611	291	292	303	348	647	448	421	486	594	492	430	271	363	5086	341	391	432	470	184	243	509	437	455	358	240
yfeD		203	352	88	186	78	202	307	222	177	322	182	267	265	189	304	399	348	333	180	126	216	103	315	147	195	160	186	427	310	316	371	274	276	538	285	254	4327	336	296	446	347	144	173	384	320	418	342	170
gltX		1097	463	595	585	292	6607	11510	5676	4782	3752	3003	3028	3132	4905	4855	5411	3053	4940	2140	4913	9039	2003	5069	3247	3654	3751	4472	3824	2866	3779	3704	3940	4010	6629	3986	3092	38815	2686	3203	5548	4970	3106	3976	5130	4482	4850	5451	3262
valU		61	24	11	34	0	128	183	819	425	216	184	162	81	562	479	38	40	133	77	314	812	22	55	45	57	57	80	153	73	243	215	254	298	1282	517	137	6153	422	713	580	463	129	176	190	189	386	385	75
valX		12	28	0	40	20	265	451	1383	530	201	191	222	105	677	764	43	46	92	60	256	926	23	41	45	53	69	101	128	62	369	411	371	698	1448	600	182	12960	615	1198	596	504	132	147	271	231	529	377	84
valY		2	4	0	0	2	660	1049	4225	2151	1346	1598	319	247	1425	1216	133	102	1103	607	976	1081	111	122	312	196	493	890	250	185	719	543	622	798	3896	4074	357	19248	1237	1777	1398	3093	824	1201	1243	1071	1035	1146	615
lysV		0	0	0	0	0	0	0	11	3	5	8	0	0	1	0	0	0	1	0	1	0	0	0	0	0	0	1	0	1	0	0	0	1	5	6	0	18	1	0	4	8	1	2	10	1	1	0	1
xapR		144	1049	202	502	781	318	716	140	150	162	112	147	119	139	145	279	243	329	110	86	146	131	285	139	138	196	195	251	214	140	134	159	158	172	182	103	1424	109	96	206	187	187	218	110	103	217	214	133
xapB		384	1003	191	454	543	164	287	65	44	152	94	75	69	85	73	175	172	187	99	56	101	81	171	152	180	132	159	179	144	85	89	106	101	87	87	78	821	56	44	117	91	60	102	48	52	72	77	62
xapA		317	1011	302	253	74	32	45	16	9	22	9	16	13	6	10	26	31	16	9	7	9	6	19	8	14	12	12	32	37	13	29	12	13	23	17	15	258	19	14	24	36	5	12	15	10	11	10	12
yfeN		613	819	307	240	511	105	189	50	33	37	34	66	72	58	61	268	360	100	32	19	31	23	85	42	51	53	60	331	629	89	81	46	69	52	70	73	818	64	40	76	125	65	65	28	14	84	49	43
yfeR		318	1893	93	1345	701	175	283	122	88	101	99	97	103	102	106	224	152	179	91	69	127	91	172	120	152	123	139	121	112	92	82	99	98	91	77	83	743	71	61	96	118	121	143	92	93	110	102	74
yfeH		255	505	271	500	984	1119	1705	563	413	818	600	907	989	620	659	538	512	3552	1319	298	462	363	766	976	1213	449	547	807	335	729	724	624	699	451	324	920	3844	189	229	418	448	745	1048	279	255	416	384	325
ypeB		0	2	1	14	6	87	106	71	31	30	40	29	43	36	25	59	64	69	39	39	64	18	48	46	34	22	26	63	62	26	42	44	43	54	38	45	400	11	16	21	37	25	44	45	26	38	18	16
ligA		186	149	150	370	153	1553	2499	1401	1201	2244	1651	1667	1650	1779	1965	2895	2368	1511	607	2424	4461	891	1969	1873	2129	1937	2480	3357	3048	1464	1754	1931	1858	1738	1162	1732	7740	633	625	1470	1527	859	1087	1267	1190	980	1048	587
zipA		1226	964	781	1407	1327	3413	6540	2450	2226	2739	1885	4332	3681	2941	3854	6736	5926	3626	1743	2486	4757	1524	4684	1889	2236	3040	3217	6230	6252	4337	4652	4014	4199	2755	2003	4146	33812	2803	2371	3704	2993	2586	3109	3355	2921	3616	3617	2004
cysZ		435	1128	266	334	113	991	1882	395	354	423	293	417	393	400	489	488	363	597	250	330	557	209	594	417	532	625	695	483	281	354	361	516	469	650	516	463	3596	279	268	562	478	433	471	381	350	504	572	309
cysK		4172	1516	3521	674	1658	9502	14843	17456	16101	9363	8051	22482	22660	10260	12123	13361	3439	16901	9821	3273	6482	7774	20204	11313	14375	21539	25615	10033	3253	15689	17142	57809	58081	12243	9547	22808	258804	12561	12036	18367	16715	15603	18050	2796	2482	8987	10266	15909
ptsH		558	177	242	104	65	19537	21788	7984	6656	4485	3561	10417	7983	6041	8664	6936	5300	9978	4623	5810	11119	2099	6443	3676	4504	3430	4228	8972	6565	6211	6637	4356	4053	5261	2802	8427	74963	3031	8066	6343	4797	3403	4854	7533	6336	8217	8404	5669
ptsI		6857	5535	4959	1811	2803	60963	72574	27243	22761	16984	13169	32835	26640	20908	23630	27454	24862	40516	20093	21708	37713	8626	23196	14533	17604	13851	16870	25002	26520	17715	20089	11862	11612	13734	9123	26264	220599	8586	25060	17177	15315	14417	19501	21672	19241	26496	28757	21318
crr		2943	980	1657	448	482	23061	29494	8334	6763	4655	4112	13503	10579	6833	8466	31181	36975	14461	6967	6045	10309	3018	11286	4050	4865	5763	7013	20489	34657	7323	9125	8706	7721	6186	3547	11556	94141	4722	10381	7994	6436	7572	9216	8093	6571	11901	11531	7066
pdxK		225	496	126	324	156	880	1517	490	368	296	225	290	334	334	421	586	466	416	180	278	506	374	1079	188	222	440	526	602	401	408	409	281	301	479	342	323	3814	358	302	449	416	229	332	485	357	585	642	343
yfeK		253	157	111	1146	183	74	162	120	75	178	109	90	76	71	186	122	49	67	23	38	80	76	219	31	38	51	63	186	99	172	141	214	204	572	354	82	2979	171	99	284	272	68	87	87	90	260	244	37
yfeS		1986	5989	2194	4166	2293	419	979	1223	1104	1327	1015	1219	1184	1286	1710	674	428	1354	828	217	321	214	1321	851	1059	552	589	962	319	1523	1675	3043	3196	3130	2009	1157	18009	1375	1285	1959	1045	906	1043	279	205	2260	2291	717
cysM		520	87	396	70	93	1053	3145	5225	4259	3751	3252	2862	2919	3064	3884	1237	405	4644	2480	539	873	1617	3146	3384	3749	2626	3440	2167	462	3599	3673	7152	8095	8036	5573	3027	40626	2916	2561	5097	5018	3073	3636	491	486	4719	4986	2355
cysA		284	10	120	12	40	1717	4152	4614	4048	4866	4238	2487	2700	2580	2734	1215	67	5487	3501	485	710	1380	3295	4920	5734	3231	3935	1702	264	2630	2772	7242	7159	7759	5296	2721	30794	2071	1787	4555	5431	3858	3803	270	275	3095	3373	2919
cysW		191	18	58	54	23	651	1550	2975	2461	2731	2464	1151	1537	1358	1238	1034	47	3434	2015	285	531	822	1595	2680	3234	1266	1620	474	127	1337	1390	3821	3755	3335	2206	1356	18155	973	765	2359	3521	1988	2037	137	103	1155	1232	1609
cysU		102	79	24	6	15	588	1181	1779	1500	1603	1453	914	1177	730	767	849	37	2232	1421	192	317	621	1146	1777	2189	794	995	284	52	803	959	2712	2896	1036	800	996	11505	539	408	1174	1785	905	1155	38	48	393	437	1019
cysP		444	432	302	149	394	3225	7203	4997	4647	3595	3242	8533	8585	3549	4355	3501	129	6716	3915	627	1186	1546	3530	4416	5317	1980	2518	925	209	5769	6086	17304	17318	1636	1278	8955	61706	2570	2358	3585	3553	1836	2207	147	107	913	1012	3353
ucpA		296	529	81	204	64	674	1083	671	521	1403	814	655	560	509	529	1054	1368	784	401	544	921	328	765	617	748	501	584	3282	2167	1064	1096	606	634	1153	905	605	9912	442	342	1340	1097	294	403	3601	3262	470	486	493
yfeT		357	897	58	544	571	106	123			133	71	86	61	55	73	117	131	75	36	45	72	25	62	50	59	43	56	323	168	118	125	88	98	61	49	66	644	59	40	77	67	49	70	163	154	70	106	33
yfeU		141	778	49	235	84	184	309			111	72	111	111	54	96	256	329	84	51	82	133	49	157	57	62	83	114	374	399	161	181	115	116	85	68	85	1215	71	52	140	87	60	60	521	456	99	110	40
murP		115	297	59	86	26	166	267	149	69	188	126	111	113	120	139	375	415	155	76	87	139	114	237	116	160	131	159	396	453	165	170	109	101	152	101	114	1161	58	49	173	163	99	110	417	402	132	121	48
yfeW		251	894	186	238	270	149	282	165	129	273	161	144	120	128	131	409	546	155	98	115	176	92	203	115	178	134	131	449	619	234	267	162	173	263	157	144	1876	118	72	246	240	123	120	364	366	157	142	65
yfeX		103	95	27	70	17	1613	2326	1008	848	1317	876	740	703	857	864	1531	1098	1106	542	906	1384	761	1709	986	1173	982	1145	2093	1247	813	945	1085	1031	1597	1108	679	10256	566	547	1322	1256	815	944	1388	1200	1279	1363	811
yfeY		240	290	34	256	166	666	1434	570	467	1052	616	668	547	689	943	1085	583	795	369	356	739	312	803	439	481	391	580	1194	560	882	914	876	957	1500	971	572	9838	520	468	1137	1056	512	572	708	609	923	1007	320
yfeZ		129	129	66	48	37	177	321	166	125	111	80	152	116	104	115	381	226	128	65	111	186	123	234	76	75	83	90	244	204	132	164	174	165	125	64	115	1322	88	95	173	164	71	107	186	159	176	146	103
ypeA		101	896	120	170	82	750	1344	362	315	280	225	367	321	312	311	903	773	430	157	269	422	331	651	231	259	288	333	604	579	319	385	423	446	350	249	317	3559	194	201	396	405	206	272	423	350	348	326	262
amiA		381	432	138	244	244	892	1647	880	783	884	585	813	858	685	1270	961	590	979	458	505	928	394	1143	835	892	545	572	1143	650	1081	1187	1042	1098	1251	859	809	10815	728	848	1107	1025	622	680	754	599	1152	1209	601
hemF		116	64	60	43	18	321	570	470	352	348	280	206	204	265	286	402	306	376	196	280	491	212	455	402	391	275	309	489	354	233	237	243	227	528	336	229	2501	134	175	452	528	273	327	369	332	387	423	248
yfeG		59	170	127	62	70	114	165			92	59	40	48	55	42	195	217	77	36	61	94	55	97	104	99	81	91	151	170	47	52	56	50	135	75	36	751	42	45	105	161	109	134	94	58	103	109	63
yffI		1	67	0	1	0	42	49			21	12	15	21	18	17	150	159	26	10	4	28	11	34	19	32	30	29	66	112	14	16	19	26	99	32	25	547	35	26	61	95	49	79	46	39	53	70	26
eutL		11	11	71	5	3	63	84	78	59	21	24	27	13	23	22	158	181	27	14	18	39	30	55	31	18	26	50	94	119	16	18	26	15	83	41	22	410	30	12	87	85	45	76	59	72	67	64	30
eutC		38	32	5	58	3	96	125	153	127	61	49	58	64	38	49	330	330	54	31	24	78	57	126	75	64	69	74	152	204	46	63	50	50	135	92	52	955	81	85	186	174	132	131	140	136	142	150	85
eutB		350	920	181	300	281	1908	2887	2133	1822	3318	2387	1339	1173	2093	2163	3134	2294	3629	2074	990	1860	2135	3841	5157	5267	2827	3083	2365	1419	1665	1890	1615	1416	2566	2040	1262	14876	1104	876	2451	2935	2836	3301	1099	1031	2737	2859	1764
eutA		4	13	11	117	1	31	37	27	24	61	38	15	24	33	39	225	201	42	24	28	42	37	69	43	52	59	56	127	163	33	29	29	28	51	36	19	217	9	7	44	74	59	42	21	19	31	39	27
eutH		106	304	49	311	183	36	54	20	25	27	20	21	13	21	16	90	106	29	15	16	24	23	42	24	35	32	44	74	125	13	28	20	21	27	14	15	135	9	8	35	35	43	50	11	12	31	21	12
eutG		11	22	8	63	1	27	29	13	16	11	10	7	6	7	10	34	36	14	8	13	28	8	23	17	10	18	20	32	28	11	10	9	5	11	7	5	54	2	3	17	22	21	16	5	13	12	13	7
eutJ		0	21	4	9	1	10	16	12	5	5	3	3	6	7	5	26	17	3	3	5	13	8	13	2	5	4	9	16	21	10	8	9	9	2	3	6	45	3	2	12	5	4	9	4	6	3	7	0
eutE		27	46	1	31	23	15	17	13	10	17	8	7	5	13	9	29	33	10	6	7	12	10	23	12	14	13	13	34	36	7	11	11	10	27	7	13	76	4	3	13	19	13	10	3	9	12	24	6
cchB		39	33	0	5	1	3	4			5	0	4	2	6	2	8	7	2	1	7	3	5	6	5	2	0	2	9	6	2	2	4	3	3	3	3	28	2	1	3	7	1	2	4	2	7	5	0
cchA		12	10	8	2	7	28	30			12	13	12	9	3	10	66	83	25	7	3	8	17	25	29	14	15	15	50	67	8	15	12	10	13	12	9	104	4	7	19	19	15	21	16	11	22	17	8
eutI		56	16	2	59	6	15	29			23	11	15	4	10	15	60	89	11	4	11	12	24	34	14	15	12	17	74	96	21	19	19	14	35	24	12	154	14	8	18	32	17	11	14	13	25	23	8
eutT		0	1	0	5	4	16	17	14	7	12	3	4	4	5	3	40	45	7	7	4	5	8	21	4	14	10	18	44	44	7	6	10	8	25	12	5	69	3	3	9	13	2	6	13	13	10	6	8
eutQ		14	46	11	34	19	13	19	12	9	16	10	10	6	7	3	46	74	4	4	3	7	14	21	10	7	9	3	48	55	16	15	9	9	29	15	14	126	7	7	17	20	2	4	17	12	24	17	10
eutP		22	160	55	83	132	7	14	9	6	13	2	12	5	6	4	25	33	5	0	0	2	5	12	3	5	4	3	28	36	16	13	9	12	19	18	6	127	4	3	13	20	6	2	13	6	10	25	7
ypfE		10	19	88	18	121	2	2			12	8	5	7	5	9	12	9	3	0	2	2	6	26	3	1	2	2	27	21	7	13	9	15	36	18	13	124	13	12	23	22	5	4	12	5	16	11	9
maeB		232	582	345	839	351	1292	1946	4112	3555	5485	3251	6290	5462	3866	4370	6957	7135	1855	848	1055	1947	2114	5429	2888	3448	2861	3479	16270	10132	6971	7516	4717	4433	7906	4900	5845	64851	3872	3607	7713	7037	1997	2351	4837	4336	3604	3760	3250
talA		441	481	728	2021	687	924	1006	1589	1208	462	292	1051	1140	597	689	8862	6863	649	315	138	267	825	2171	1302	1400	2588	2720	3653	6358	1286	1290	1322	934	759	595	1145	7335	682	463	1566	1415	6887	6225	191	138	1814	1932	815
tktB		463	361	169	221	251	1384	1565	2615	2185	837	548	1220	1385	776	929	18788	14454	938	549	258	478	1696	3788	2722	3189	4174	5147	6255	11656	1407	1574	2028	1504	1423	884	1358	9161	824	527	2798	2907	12925	11061	218	190	2641	2951	1313
ypfG		225	152	31	108	94	290	919	183	147	554	513	415	370	641	669	1064	685	660	265	161	231	336	725	1584	1886	1357	1642	805	559	377	420	607	635	213	167	361	1218	104	68	183	196	829	701	70	54	282	278	82
yffH		681	1242	766	714	821	819	1141			586	469	759	697	534	926	649	429	908	425	210	366	458	1075	681	749	966	974	1029	415	776	748	832	826	584	459	764	5501	353	447	561	424	491	671	383	341	885	806	344
aegA		584	1263	349	949	466	225	357	125	88	166	128	123	125	126	134	305	295	171	89	73	163	115	281	170	198	302	359	467	438	127	107	118	107	131	111	150	802	57	48	123	135	120	134	161	149	135	153	64
narQ		702	913	290	871	501	828	1538	258	213	309	218	249	206	328	362	656	463	440	167	146	322	183	506	293	329	380	426	459	440	310	289	306	337	278	265	226	2792	214	240	303	304	196	236	272	211	416	445	229
acrD		549	1280	217	779	1170	334	635	316	284	311	215	182	150	259	315	498	369	356	151	210	301	147	393	229	313	293	390	387	358	218	225	226	230	405	327	181	2668	172	214	365	456	289	304	247	221	490	486	192
yffB		514	1848	654	1254	1336	481	894	286	248	149	111	440	383	235	289	558	440	181	64	146	421	74	289	45	58	147	159	454	428	479	410	376	369	266	182	418	2655	262	292	241	175	54	78	675	490	290	283	147
dapE		365	380	155	241	401	952	1939	1142	912	955	684	676	622	674	766	1244	939	985	400	603	969	427	949	329	416	619	801	991	941	762	765	755	662	1260	855	624	6007	374	489	947	857	457	568	1146	1062	984	1019	470
ypfN		15	129	1	47	172	128	213	149	98	69	64	199	181	200	183	509	570	76	30	96	167	51	172	36	30	60	58	542	820	217	311	236	207	242	140	183	1965	148	164	204	149	58	102	153	131	214	208	45
ypfH		117	309	19	178	130	549	684	326	277	320	231	206	256	229	236	1121	1213	330	160	166	267	222	442	340	366	389	444	888	1374	230	301	252	231	636	424	217	2716	212	190	501	526	460	504	246	236	359	412	219
ypfI		82	335	16	259	104	507	726			1413	1066	576	535	921	950	2148	2014	1024	592	543	920	542	1237	975	1201	944	1207	1456	1786	810	844	632	523	2479	1695	623	8730	701	780	1881	2053	1000	1201	975	905	1503	1675	930
ypfJ		447	206	62	154	237	1119	1804	1586	1261	1650	1250	1011	885	1263	1524	3149	3208	1493	819	459	712	833	1906	1791	2029	1566	1621	2606	3384	1206	1363	1048	1012	2913	2041	900	14740	1181	1284	2472	2637	1359	1616	868	792	2273	2468	1287
purC		1204	860	415	1145	848	9279	12837	4596	3905	2945	2404	3092	2890	3362	4196	2875	1959	4288	2113	135	277	2143	4980	3980	4478	3343	3861	4422	1401	3391	3806	3257	3022	5839	3669	3049	49991	2704	3281	5957	5204	1019	2145	239	188	5737	6185	3641
nlpB		297	67	54	54	48	5597	8610			4604	3178	2720	2822	3058	3204	4908	3053	5128	2467	2155	3543	2690	6044	3245	4013	3916	5273	6962	2316	2886	3214	3119	2855	4923	3039	2938	29018	1839	1700	4807	5104	3066	3815	2739	2422	4345	4974	2417
dapA		736	1699	522	1244	901	9262	14817	5259	4396	5709	4004	6143	6178	5714	6381	7350	4796	6311	2847	2848	4652	4310	10066	4760	5640	6015	6761	9280	3402	6304	6725	6164	6193	5769	3516	6156	57598	3718	3654	6575	6114	3606	4805	4085	3677	6473	6853	3291
gcvR		709	1388	408	468	597	1942	2648	770	667	1382	895	2025	1749	1501	1701	3028	2050	1990	787	534	1003	959	2651	1061	1372	1889	1969	2330	1388	1829	1920	1595	1440	591	392	1861	7966	674	632	1030	838	860	1042	985	863	1271	1423	652
bcp		673	826	473	206	848	6449	9354	3127	2537	2787	2101	4096	3549	4847	5049	4850	2538	4684	2153	1574	2832	1667	5397	1809	2338	3035	3550	3354	1437	4189	4351	4219	4241	2672	1722	3787	37816	3039	3444	3493	2734	1895	2788	3068	2642	3993	4043	1940
yfgO		86	538	49	205	139	733	1152	379	341	816	580	390	391	450	540	724	504	1036	422	306	431	453	932	604	654	679	743	713	412	449	496	463	463	441	402	418	2408	162	162	344	370	369	462	213	229	406	453	259
yfgC		388	512	40	242	281	2394	3728			1618	938	1397	1306	1180	1380	2673	1674	1674	704	477	899	990	2260	981	1132	1483	1781	3106	1401	1514	1533	1421	1357	1337	890	1372	9542	728	675	1519	1410	1061	1272	856	833	1541	1750	657
yfgD		143	68	35	25	42	2232	3383	1261	824	685	691	1229	1484	752	1330	1401	834	1321	605	454	735	672	1524	358	492	1226	1072	2149	856	1444	1455	1651	1646	1118	849	1269	14770	842	975	1167	1079	556	1044	737	625	1496	1273	672
hda		53	165	27	108	45	877	1205	1270	782	1090	884	517	500	672	689	698	372	1217	636	515	835	328	749	682	919	679	733	513	218	533	614	742	775	1029	1175	430	7362	357	455	812	1051	597	873	1009	824	893	699	726
uraA		135	335	73	149	271	433	1952	3225	2995	158	144	384	318	830	974	189	86	557	295	351	592	79	237	265	346	242	282	198	76	473	482	170	176	234	165	326	10993	706	666	1033	1000	155	196	435	382	249	246	466
upp		148	1096	192	55	253	2019	4098	3883	2964	469	424	967	759	1756	2189	409	206	939	380	993	1705	210	472	335	453	581	647	459	129	1302	1237	636	625	683	545	847	19414	1323	1786	1300	1370	470	604	1109	1024	542	664	928
purM		212	180	265	351	463	5401	8884	6371	5504	3377	2973	2575	2500	4942	5178	2340	892	3315	1898	102	179	1671	3466	3838	4255	1963	2660	1670	513	3747	4085	2775	2701	9511	5370	2633	65028	3389	4681	8118	8202	1030	2033	119	103	5700	6536	4425
purN		122	15	26	9	3	2442	3628	3132	2466	1332	1098	1167	1186	2250	2383	1134	441	1702	1018	207	373	673	1738	1461	1809	1061	1296	827	287	1699	1689	1092	1038	3981	2035	1106	24657	1399	1898	3355	3842	545	987	364	311	2831	2991	1884
ppk		645	1184	358	687	781	3961	5494	2371	2048	2970	1993	2619	2463	2625	3447	4248	3699	2829	1330	1445	2629	1394	4427	2311	2551	2396	2611	4072	2715	2845	3166	2708	2679	3622	2215	2599	23430	1785	2093	3441	2925	2148	2372	1814	1617	3747	4055	1742
ppx		193	120	88	121	91	2015	2931	1543	1258	1462	1063	1457	1345	1307	1604	2992	2549	1734	818	800	1390	885	2407	1222	1360	1354	1614	2465	1831	1451	1636	1562	1604	2257	1362	1364	14684	1103	1111	2165	1898	1258	1554	1025	975	2118	2211	950
yfgF		1253	3748	2279	3334	2336	223	322			110	84	148	152	119	179	219	151	158	80	55	121	115	377	100	103	86	96	174	187	133	172	175	182	179	152	149	1760	157	146	188	130	106	130	134	102	399	340	79
yfgG		824	2971	1296	1831	1186	2001	4303	2097	1701	765	661	1587	1593	1783	1791	3404	2806	2377	1088	521	1080	1434	3176	1215	1206	580	664	2366	2306	1723	1611	1421	1765	1747	1345	1414	18623	1472	1629	1911	2358	1076	1791	781	753	3820	3345	1382
yfgH		265	1136	55	497	770	70	75	66	56	98	57	90	51	54	125	96	15	104	59	56	154	21	90	44	37	13	27	32	19	121	132	104	143	54	56	55	614	69	68	68	96	56	73	51	29	130	112	28
yfgI		135	302	17	264	202	69	95	68	69	81	61	47	43	58	74	119	126	61	27	40	69	19	80	66	74	37	43	79	97	44	64	92	100	88	72	47	499	44	62	59	67	58	56	31	22	111	65	31
guaA		745	722	323	443	467	11682	11416	8004	6893	3775	3338	2253	2044	4448	4585	2196	1266	4266	2210	3511	6086	2209	5296	4017	4948	3005	3817	3056	1027	2300	2387	6571	5995	10358	5515	2283	27518	2113	3030	5144	4441	2802	4146	2897	2651	6144	6979	3027
guaB		538	516	144	323	247	21594	20614	8212	7363	3196	3273	1395	1347	4379	4664	903	291	3420	1743	2635	5022	1456	3450	3233	3682	2660	3689	787	367	1726	1624	6847	6355	11733	6852	1504	24482	2035	2989	4019	4084	2519	3785	1208	1013	4546	5084	3062
xseA		393	311	139	311	192	1654	3361	2408	1936	1382	985	1246	1161	1699	1883	1755	1010	1951	1006	1762	3391	844	1891	1201	1360	1494	1592	1082	818	1674	1731	1606	1791	2250	1595	1210	13215	1048	1081	1935	1962	2031	2191	967	923	1950	1849	998
yfgJ		39	132	1	58	1	127	211	203	119	35	38	102	101	109	159	191	183	62	38	104	187	41	140	61	40	40	49	217	203	143	170	132	161	281	127	89	1682	132	136	166	149	52	92	61	42	210	166	29
der		414	1019	387	625	491	2051	4540	3945	3370	3732	2960	2336	2171	3004	3585	6169	4271	2860	1453	2751	4563	1403	3943	2281	2558	2054	2559	5988	4923	3047	3511	3238	3064	7998	4243	2334	33618	2367	2517	5458	4755	3377	3578	1714	1650	4617	5034	1808
yfgL		422	198	171	267	124	4093	7398			5413	4013	2585	2751	3567	3878	6204	4989	4928	2674	2680	4383	2418	5610	3935	4506	3658	4295	6902	5690	3502	3722	3708	3429	8601	5665	2776	37111	2339	2312	6089	5899	4558	5313	3060	2716	5355	5755	2924
yfgM		243	144	104	181	58	1849	3215	1605	1504	1928	1292	1277	1096	1252	2112	1908	1366	1435	713	1060	2125	778	2197	1055	1205	968	1357	2429	1267	1678	1768	1389	1347	3057	1637	1218	12675	997	1084	2506	1995	1194	1379	1074	891	2228	2358	746
hisS		447	200	204	132	112	5347	8957	5364	4477	5847	4588	3727	3936	4339	5598	6679	4626	5473	2720	3239	5527	3269	7154	4257	4877	4146	4876	6945	4445	4785	5235	5083	5010	8337	5369	3783	46494	2953	3286	6968	6481	4106	4981	3262	2981	6362	6865	3116
ispG		557	443	312	267	164	3990	6171	2962	2377	3548	2840	2757	2922	2693	3263	5556	4264	3344	1685	1868	3090	1891	4964	2190	2490	3122	3685	5432	4371	3068	3488	3477	3243	5360	3151	2806	27482	1834	1968	4023	3618	2538	3107	2306	1937	4121	4527	1721
yfgA		423	452	179	224	451	2820	3793			2921	2044	2249	2054	2677	3046	4164	3464	2434	1356	1491	2794	1803	3716	1668	1973	2115	2501	3620	3126	2402	2614	2050	1934	4456	2456	2123	21893	1544	1649	3423	3387	1953	2290	1921	1785	3259	3526	1351
yfgB		630	88	146	501	113	1145	2110			2668	2238	1363	1224	2172	2341	2328	1416	1426	755	1836	3157	813	2231	1318	1662	1215	1476	2056	2089	1731	1945	1956	1954	6642	3572	1342	26677	1802	2069	3590	3485	1829	1854	1904	1677	2632	2944	1467
ndk		66	366	88	144	129	198	631	3154	2752	1972	1535	2522	1754	1855	1906	628	230	449	195	735	1474	303	851	650	755	534	665	786	219	2734	2826	1704	1858	4540	3033	1765	62431	2193	3134	3432	2661	351	440	2526	2234	1088	1040	2083
pbpC		215	300	162	707	179	195	353	286	237	588	383	211	228	270	331	674	640	438	219	167	237	235	452	367	416	371	412	482	486	380	358	261	259	314	182	224	1515	96	73	266	312	350	315	190	164	196	176	115
yfhM		1079	2291	531	1589	816	3411	5222	2119	1756	3512	2369	2505	2417	2394	2789	8702	11473	3649	1720	1151	1906	2243	5075	2490	2999	3275	3683	9722	12769	3125	3425	2624	2495	1862	1304	2441	12329	944	708	1805	1945	3136	3121	1535	1429	1609	1675	914
sseA		187	405	193	83	116	1742	1902	495	417	1001	583	915	725	625	748	2875	5109	891	386	338	621	290	770	556	703	472	532	8707	11141	1304	1452	746	761	1484	974	868	12330	704	630	1448	1082	472	648	1506	1409	379	453	509
ryfA		210	55	69	57	6	796	1757	256	150	194	200	240	175	242	205	146	266	472	271	111	294	76	170	135	84	289	511	242	299	238	192	128	109	281	275	197	2551	207	205	218	295	110	145	250	250	233	288	134
sseB		690	203	204	353	291	721	949	965	844	814	616	1458	1353	993	1280	594	431	627	366	752	1386	375	1278	549	701	492	660	2365	1073	1291	1456	1477	1499	1317	843	1380	14071	1326	1179	1062	809	397	498	855	717	1401	1306	580
pepB		367	77	38	76	44	1294	1642	1852	1670	1649	1193	1093	1272	1103	1237	1515	1549	993	660	1447	2537	934	2020	1319	1405	1073	1335	4136	2874	1188	1293	1207	1159	2518	1439	1195	11088	983	766	1784	1742	885	1070	1281	1251	1900	2008	939
yfhJ		178	57	175	190	120	273	396			152	186	289	322	309	444	284	177	200	106	366	729	235	514	175	159	121	158	605	271	288	348	390	451	641	273	277	3634	344	280	370	302	119	178	331	273	616	549	131
fdx		303	123	47	103	13	494	744	855	712	476	404	592	613	669	753	492	256	441	225	673	1405	542	938	486	446	288	441	1018	414	529	604	664	637	1158	516	603	5118	559	532	745	698	380	468	594	548	1102	1119	342
hscA		345	57	28	192	9	1982	3104	3779	3227	4117	3027	1968	2317	2614	2735	2682	1341	2939	1853	3619	6313	1798	4311	2559	3063	2093	2741	4021	1660	2333	2244	2271	2168	4933	3081	2352	18447	2056	1535	3245	3458	3056	3469	2674	2528	4092	4707	2060
hscB		395	153	26	17	128	318	401	1216	945	939	694	996	930	982	1277	767	332	692	418	869	1887	558	1466	590	603	480	534	1259	426	984	990	944	929	1378	621	1012	7144	1041	660	946	920	850	875	538	490	1600	1583	374
iscA		530	203	380	70	136	660	1027	1284	826	424	484	1977	1474	1029	1442	1056	533	777	377	496	1028	928	2148	612	524	428	536	2072	966	1066	1718	1756	2174	1193	655	1466	13577	1527	1050	899	749	688	1014	590	396	2113	1153	479
iscU		780	82	350	57	65	1011	1317	2737	2026	1738	1339	3411	3353	2097	3083	2665	1309	1531	800	1581	3164	1733	4588	1131	1112	1069	1309	4898	2197	2732	2927	2826	3017	2820	1229	3586	23241	3036	1809	2482	2114	1602	1954	1126	964	4014	4028	883
iscS		2261	1026	915	291	610	2739	3751	8148	6578	8072	6008	8740	9082	5185	7048	8459	4298	6270	4016	4699	8117	5555	14928	5359	6049	5086	6298	14340	6026	6759	7298	7659	7155	9035	5028	8980	56651	6951	3990	6991	6469	7999	8603	3203	2810	10913	11840	4534
iscR		441	400	208	103	111	845	1201	3277	2692	3666	2636	3365	3727	1972	2916	3859	2175	2785	1815	1700	2514	2153	5030	2693	3055	2422	2524	5829	2824	2767	2977	2745	2735	3073	1924	3592	20736	2510	1438	2363	2807	5782	6754	1076	960	3841	3858	1704
yfhQ		265	368	56	113	242	2322	3404			2182	1598	1131	1089	1542	1811	860	535	2059	1118	1541	2637	569	1609	1919	2853	1776	2112	1149	503	1250	1404	1548	1538	2886	2290	1020	18308	1119	1408	1846	2164	1394	1388	1696	1527	1502	1716	1430
suhB		435	104	104	66	283	987	2444	7622	5856	1832	1692	918	609	4266	4898	342	124	1332	691	3909	7059	346	882	1433	1650	638	938	232	138	1743	1704	1633	1772	10487	6735	861	53259	3911	6511	4719	5348	2832	2141	1477	1436	3432	3555	3186
yfhR		469	1015	913	1035	1292	87	137	263	151	145	104	88	101	200	235	153	126	110	47	180	271	52	119	147	190	82	89	202	159	160	169	122	136	354	226	95	1619	117	153	183	221	122	112	59	54	143	151	68
csiE		224	741	560	957	148	642	519	198	131	689	396	793	673	336	323	5875	8527	333	221	145	266	158	369	456	552	362	367	12246	17081	1229	1365	655	720	267	181	643	2914	165	100	382	397	546	538	704	644	177	185	121
hcaT		55	92	28	72	156	125	221	387	321	652	408	171	166	235	215	808	960	432	173	197	310	143	318	444	492	216	275	1875	1673	385	424	165	215	568	417	160	3295	125	130	464	579	229	311	408	386	273	292	326
hcaR		227	414	97	226	145	161	274	523	422	2777	1265	2255	1699	1074	1223	2844	2909	358	164	89	162	166	440	1500	1896	281	357	10394	4791	3456	3489	907	1023	1674	1253	1794	23389	662	878	1807	1318	164	143	3203	3087	315	289	1166
hcaE		342	639	148	1412	189	345	472	177	149	251	174	315	287	332	328	461	322	297	178	87	143	292	606	323	360	397	468	504	306	327	330	211	258	258	176	298	2699	193	143	309	320	203	264	198	135	300	310	151
hcaF		118	100	7	109	6	41	44	43	43	29	21	56	51	41	55	121	79	26	14	8	33	56	114	37	40	50	57	115	86	50	49	48	38	79	39	54	500	44	36	85	94	27	37	23	27	68	72	15
hcaC		3	21	18	24	3	16	26	18	14	10	8	17	13	28	23	51	43	5	5	0	11	20	44	11	9	18	15	50	41	31	23	17	24	43	17	25	274	21	16	47	41	9	17	13	16	26	29	10
hcaB		13	11	3	23	28	79	117	54	52	52	41	41	35	37	43	196	149	50	25	30	44	57	109	60	67	66	88	149	116	60	50	56	52	117	85	43	548	53	31	117	132	62	55	44	40	72	79	38
hcaD		133	278	187	363	86	144	251	78	76	84	63	68	69	59	83	276	220	117	47	32	57	87	200	95	116	97	137	231	155	73	94	86	81	198	96	84	887	64	47	164	188	83	77	39	41	98	98	58
yphA		115	130	94	30	55	166	251	131	86	57	34	146	133	59	92	1490	1594	107	51	30	39	49	234	62	62	306	333	628	1454	158	199	159	121	129	103	128	1477	126	84	244	222	410	384	29	35	108	115	106
yphB		71	359	20	210	137	118	177	70	45	72	40	57	42	51	67	283	186	81	50	36	65	69	142	62	101	77	106	162	173	51	83	45	51	95	59	39	632	44	30	92	118	73	81	60	38	95	80	45
yphC		34	224	31	191	100	153	232	66	58	70	43	44	43	57	92	154	148	71	27	36	64	62	147	60	73	77	102	142	144	64	50	66	58	99	66	72	646	54	36	86	111	56	68	48	47	77	82	38
yphD		88	218	67	212	136	39	50	30	16	25	21	9	20	16	17	59	61	26	16	18	22	29	29	17	24	29	26	49	48	14	16	18	24	20	10	12	140	21	9	38	25	25	33	17	17	26	14	10
yphE		139	65	68	142	70	61	130	44	31	35	29	25	29	40	27	100	88	49	19	27	49	39	53	45	43	36	25	99	57	32	29	24	27	72	46	25	303	19	17	43	57	39	46	39	44	33	49	30
yphF		280	805	179	581	164	52	107	33	18	11	3	19	19	17	21	75	65	8	8	10	19	7	23	8	14	5	15	48	42	16	24	21	29	22	26	17	282	28	21	27	23	29	16	38	24	32	29	15
yphG		234	1017	130	687	288	90	152	66	57	82	50	48	49	60	67	132	124	96	45	51	79	50	109	69	109	85	79	120	147	75	82	68	78	111	77	52	619	46	60	134	125	75	90	104	88	81	82	57
yphH		562	1181	540	624	474	325	530	240	217	248	176	224	167	272	309	386	294	252	141	166	239	131	393	216	236	175	206	262	211	233	281	276	299	451	237	203	2267	210	212	378	330	217	217	184	196	397	399	140
glyA		1705	1449	721	986	496	32340	44072	24717	21803	24782	18909	15199	13823	21511	24311	11205	6833	22534	11031	3206	5306	10406	24979	19415	23385	18089	21592	21210	7788	18492	20517	16844	18548	36244	24603	14834	235347	13829	17353	31311	31038	14285	18959	4900	4530	26686	30272	21110
hmp		515	579	142	368	275	422	588	269	231	165	113	152	140	154	199	282	184	173	86	181	341	109	272	162	187	158	224	482	297	187	209	133	190	280	207	116	3591	274	250	295	317	489	456	666	572	227	290	250
glnB		155	109	86	54	96	1372	1790	719	612	351	336	623	668	441	536	940	716	781	365	258	388	290	767	327	341	562	702	1047	612	638	736	931	909	889	622	617	11543	623	816	994	813	408	588	849	645	760	662	754
yfhA		174	128	68	121	24	389	587			359	242	239	270	224	268	739	594	319	203	253	427	268	537	256	320	335	439	557	552	294	276	256	230	423	267	225	2571	183	179	404	391	313	377	281	273	376	357	212
yfhG		146	73	90	103	24	307	442			256	177	201	184	217	253	511	391	219	119	187	316	159	391	207	201	206	255	371	353	247	239	175	167	273	206	192	1513	116	116	274	310	230	219	187	173	240	297	129
yfhK		149	431	84	234	219	643	944			448	338	335	308	410	438	743	589	538	270	316	475	312	648	508	544	482	546	628	572	359	448	426	403	470	400	327	3475	274	240	470	507	454	444	401	361	434	430	324
sroF		426	709	340	350	639	5063	8841			244	609	2516	1368	1280	1202	1477	1393	847	458	173	784	1277	1978	1114	380	556	423	3332	3410	978	1685	1619	2572	5921	3100	1130	66806	4642	2807	3278	2712	321	1295	444	248	4741	2561	965
purL		672	499	192	325	186	17344	29551	15419	14171	7530	6541	5749	5730	10219	10354	5820	2394	9796	5907	456	802	4395	9823	8524	10335	5773	7716	6607	1987	7048	7636	5327	5106	18092	10959	5896	115598	6409	8608	16401	17921	3191	6161	545	462	11565	13167	10983
yfhD		513	882	205	221	319	444	741			382	350	297	263	544	570	295	201	312	150	521	895	105	242	310	363	231	254	197	188	344	346	402	416	611	454	264	4530	235	389	408	375	209	289	321	276	334	364	312
tadA		70	89	35	101	3	233	421	567	468	186	126	142	156	236	238	395	370	283	117	268	495	95	223	168	231	169	223	334	352	189	212	165	174	390	300	147	3228	169	273	384	465	242	337	224	234	275	271	226
yfhB		344	557	307	870	264	436	559			294	237	310	367	252	263	1111	1031	446	183	260	377	194	481	481	565	518	572	1036	1187	331	327	314	333	385	337	346	3110	220	199	525	493	513	571	291	241	426	420	331
yfhH		297	323	95	453	217	219	373	117	115	116	75	97	122	67	72	168	137	107	49	119	191	66	137	158	176	139	144	140	122	306	289	80	86	228	223	121	1392	72	65	135	132	76	95	215	203	141	136	120
yfhL		168	819	102	1444	72	229	565	778	562	331	215	186	107	574	767	110	35	213	74	285	516	45	175	138	228	99	99	68	43	456	425	259	329	609	493	177	7776	583	1206	411	513	165	185	239	223	716	671	395
acpS		25	94	5	48	33	325	331	208	156	65	72	88	94	96	126	186	172	139	45	100	181	95	235	58	68	86	124	200	144	118	92	103	113	149	80	88	1466	58	102	156	129	72	95	177	147	152	181	89
pdxJ		26	19	32	25	1	1038	1476	543	448	292	256	345	323	379	422	738	610	534	233	335	704	315	818	221	294	423	579	725	566	317	397	417	342	614	335	390	3768	197	223	619	510	304	360	508	435	538	600	322
recO		4	85	1	31	31	473	620	593	414	331	300	249	239	344	358	510	386	364	185	300	595	180	459	244	267	215	295	386	361	303	319	301	312	926	407	224	3187	221	263	634	590	242	312	380	319	526	572	226
era		254	166	32	264	152	2322	4080	3118	2478	1741	1442	1437	1423	2392	2690	2932	2441	1970	887	1675	3121	954	2255	1161	1405	1370	1711	2028	2333	1941	2039	2102	2079	4349	2169	1364	23575	1575	1890	3294	3141	1623	1868	1475	1464	2768	2972	1420
rnc		342	317	150	105	676	2484	3857	3275	2541	2336	1843	1641	1669	2502	2960	2981	2640	2405	1011	1657	2730	770	2215	1272	1536	1640	1896	2019	2802	2269	2483	2461	2792	3944	2706	1521	31564	2149	2486	3542	3074	2044	2304	1704	1437	3334	3173	1726
lepB		229	491	74	41	59	2804	5840	3699	2926	3182	2455	2296	2224	3319	3284	3130	1742	3514	1811	2312	3916	1433	4067	2317	2681	2207	2710	4122	2442	3075	3172	3751	3469	5750	3819	2248	34623	2333	2314	4568	4523	2578	3194	2966	2658	3866	3979	1976
lepA		722	770	302	383	352	4555	9361	5452	4674	5488	4004	3724	3287	4507	5602	5477	2724	4501	2286	4850	8426	2568	6622	3477	4184	3067	4005	6116	3006	4762	5330	5406	5166	9793	5420	3626	52934	3715	3697	7784	6910	3560	4039	4245	3994	5652	6592	2892
rseC		180	144	50	107	175	370	645	687	540	1175	868	472	536	661	810	1152	659	891	460	548	871	481	1099	909	910	571	637	1617	668	725	773	745	768	1901	1065	471	5680	419	335	1260	1170	753	821	424	395	1176	1282	317
rseB		539	565	292	245	112	2729	4254	2664	2235	4552	3028	2495	2641	3507	3840	5782	3107	3333	1710	1684	3457	1927	5166	3299	3438	2720	3171	8953	3668	3429	3567	3746	3541	7450	3995	2523	26978	1904	1413	4853	4448	3296	3360	1868	1623	4808	5222	1209
rseA		1069	501	96	176	106	3782	6481	2671	2152	5161	3336	2718	2711	3805	4249	8351	4781	4935	2536	1562	3112	3089	6828	5503	5610	4072	5056	21543	8226	3519	3913	4354	3909	8131	4565	2692	28595	2048	1303	5812	5313	5218	5221	2198	1912	6189	6688	1272
rpoE		516	375	457	453	359	4297	6755	3162	2362	9483	6485	4528	4584	5831	6429	11583	7187	10196	4608	1774	2816	3543	9344	6779	7830	6731	6762	26204	11739	6508	6666	8052	7716	11456	9619	4378	58087	4081	2429	8397	8256	8311	8877	3206	2807	9640	9451	2125
nadB		619	1124	140	307	588	3971	1912	1598	1229	11589	8251	9856	8877	8684	9829	17324	12835	11123	6183	1797	3207	8586	20977	9840	10719	7283	7483	18289	9964	11415	12404	12299	12184	1488	1013	8976	7180	965	825	1403	1731	726	871	132	95	2279	2418	558
yfiC		55	448	169	246	261	271	440	274	217	541	443	267	243	380	443	497	315	435	301	215	363	352	655	468	512	255	284	491	252	337	363	333	354	342	242	210	2265	185	170	337	365	154	184	198	181	272	343	147
srmB		187	176	137	84	147	1617	2839	2244	1843	1179	941	623	578	991	1483	977	588	727	326	1828	3255	516	1062	642	846	679	861	753	512	955	874	767	771	2620	1813	586	12506	752	1093	1786	1913	1167	1103	1378	1358	1455	1603	1049
yfiE		516	649	109	2000	364	237	458	224	164	204	141	195	193	172	201	381	262	270	106	134	177	143	277	183	232	211	209	288	166	200	194	276	262	253	181	163	1780	142	137	228	230	201	223	183	173	208	255	125
yfiK		90	360	72	329	46	92	209			44	31	57	49	57	41	82	81	136	63	20	26	49	106	56	63	69	76	98	103	57	58	51	65	69	57	30	759	41	48	80	74	76	97	44	58	70	70	65
yfiD		399	1559	388	671	278	601	547			69	74	189	168	81	73	168	233	218	96	34	58	33	102	75	74	45	42	316	267	106	122	133	141	447	380	178	24028	140	1306	766	440	269	289	1284	1085	934	856	2718
ung		354	286	226	1115	526	741	1105	384	360	228	195	271	335	245	307	415	314	410	215	337	571	225	506	196	266	338	384	542	262	290	306	263	286	274	215	297	2787	162	166	341	349	251	316	600	580	365	335	272
yfiF		31	58	12	41	10	1533	2838	1609	1371	1183	1011	770	698	857	1196	1815	1551	1283	516	1562	2406	566	1322	663	771	971	1172	1415	1183	804	946	1013	1086	2559	1513	767	12530	751	1067	1681	1608	735	970	1318	1174	1396	1542	811
trxC		99	676	265	445	172	245	413	783	608	471	398	642	624	522	587	574	547	391	178	250	395	296	664	329	359	413	427	690	539	611	596	504	524	834	602	625	7970	405	642	548	599	289	365	585	506	642	576	406
yfiP		134	104	143	183	91	171	289			232	210	135	133	219	198	142	71	247	119	201	337	106	285	140	157	151	210	143	51	139	176	158	159	462	269	109	1970	148	149	294	302	123	166	223	211	279	300	138
yfiQ		554	853	318	477	543	1080	1162			1343	688	1135	1004	684	711	4457	6584	747	394	273	500	371	882	740	925	561	675	9012	11339	1706	1876	1045	1085	2395	1440	1059	19834	924	663	2388	2009	727	919	1131	1035	780	798	826
pssA		956	1683	836	1580	988	2595	4558	3375	2815	3270	2184	3277	2797	3101	3605	7288	6733	3814	1725	2239	4280	1294	3855	2453	2840	2623	2869	6670	8283	3641	4168	3844	3787	4430	2966	3000	38985	2227	2972	4072	3628	2795	3236	3606	3049	3516	3835	2828
yfiM		20	192	159	12	0	20	44	1354	948	705	533	479	462	710	1361	1091	712	166	91	298	640	340	895	523	445	309	475	1215	884	1004	890	401	410	1912	816	463	6259	276	620	933	990	310	355	388	323	1211	1163	253
kgtP		1015	2519	1535	1595	750	794	2157	19574	15422	22895	16004	13367	12796	12842	14663	28024	22694	7563	3488	6050	10005	9574	24175	17845	20400	16811	19098	33774	21810	16922	19273	12677	11981	34015	23029	12528	163416	6717	11004	18941	17089	15742	16922	9181	7863	23624	23805	13206
rrfG		0	2	0	0	0	136	400	243	176	45	57	93	60	95	111	42	48	65	52	51	100	31	56	23	36	40	54	45	39	117	95	117	116	370	263	58	2815	127	286	121	204	53	99	107	91	110	98	62
rrlG		0	1	0	0	0	0	1	5	0	0	1	1	0	1	0	0	0	0	0	3	3	1	0	0	0	0	1	2	0	0	0	1	2	0	0	0	5	0	1	0	0	0	2	0	0	0	0	0
gltW		0	0	0	0	0	96	204	206	134	121	119	35	21	70	56	20	16	106	59	48	47	9	20	75	53	60	148	20	20	53	50	47	66	319	315	44	2438	109	198	102	106	79	146	54	34	91	108	116
rrsG		1514	1408	838	298	609	43838	50237	7712	1934	7705	4996	1592	1047	4977	124	37	45	751	259	20473	16797	4119	8083	2635	1036	2028	2959	1391	250	5	22	1369	5762	202	41	16	1188	46	45	395	458	5085	7222	363	11884	104	454	635
clpB		1127	1603	828	1864	799	23143	20031	2718	2396	2859	2005	3826	3664	2605	2898	6619	7465	3906	1596	3593	5712	1628	3946	2225	2609	3392	3884	17267	13370	2896	3647	3040	3149	3082	2338	3544	35066	2921	2447	4361	4538	3530	3922	10638	9728	2076	2184	2841
yfiH		202	509	164	372	93	580	1014	726	587	733	659	477	504	589	674	1953	1478	800	348	574	941	417	933	501	607	603	715	1533	1440	611	702	560	561	1516	823	458	5701	422	441	1168	1027	730	829	419	397	869	969	422
rluD		313	382	339	583	499	1408	2328	1822	1633	1584	1233	1391	1238	1092	2057	3692	2871	1676	714	1101	1925	778	2043	1138	1319	1229	1543	3472	3012	1964	2167	1689	1679	3192	1959	1423	18339	1323	1358	2777	2373	1636	1725	927	735	2233	2287	995
yfiO		1087	664	371	246	202	5617	10535			6864	4683	6087	5529	5579	7490	6709	4209	8997	4062	2351	4571	3472	7779	5043	5794	5058	5935	8873	3751	6874	6520	6166	5563	7271	5464	6219	59150	4137	4948	7253	7492	4369	4875	4625	4302	6658	7302	4503
yfiA		9019	13571	2221	1057	3756	19904	14582			3542	2437	11688	11405	2514	6081	23503	35696	5458	2723	1025	1633	2145	5773	5564	7287	1134	1150	45691	34808	7678	7811	11449	10936	2595	2084	11126	89264	3440	4296	4110	3310	2029	2236	7660	5994	5063	4730	3332
pheL		3	76	1	0	110	55	100	98	23	16	18	240	226	68	192	106	84	21	8	9	14	13	42	15	17	14	19	166	104	372	352	192	319	48	26	200	5483	315	144	88	59	15	26	22	19	96	59	14
pheA		1568	946	859	585	986	2408	5712	3211	2760	2125	1405	3092	3319	2508	3547	3963	2685	3381	1414	1288	2391	1560	3756	2164	2440	1961	2354	6587	4301	3279	3550	2747	2676	2184	1504	3520	26798	3607	1984	5492	4350	2343	2831	884	837	2880	3098	1575
tyrA		474	457	56	222	286	2791	5241	5502	4899	1636	1613	10643	20799	3273	3449	1780	1188	7531	3793	3327	5063	2031	4307	1566	1847	1996	2427	4243	16176	2165	2549	1433	1601	1418	915	19645	52435	11395	3859	15669	14369	1971	4408	579	561	4539	4838	2777
aroF		668	1006	184	862	247	3630	6998	9029	7742	2384	2221	18763	30074	6088	7006	2415	1655	10666	4540	4876	9100	3079	7219	2319	2609	3088	3531	11808	22088	3888	4240	1674	2158	1640	1079	31835	86489	21786	6681	26597	22977	2124	5289	581	571	7027	7630	3887
yfiL		324	2204	246	877	644	121	205	143	98	86	73	192	351	50	84	741	817	152	51	36	44	67	191	69	100	156	151	1269	3031	172	191	132	103	149	113	347	1794	257	124	441	403	224	243	54	36	178	234	115
yfiR		337	1144	309	687	1553	386	499	611	495	328	293	385	346	597	643	489	333	400	152	196	412	169	505	200	265	309	374	491	682	412	424	343	405	827	529	395	6969	446	720	573	606	276	329	319	297	739	687	536
yfiN		288	1120	296	776	416	253	407			401	307	241	266	340	399	386	232	330	179	260	422	152	412	232	292	265	282	237	220	296	303	312	355	709	438	247	3471	276	347	468	479	254	317	224	232	522	560	304
yfiB		124	221	128	174	152	317	403	483	423	272	231	249	240	332	490	327	261	289	111	284	491	151	380	178	178	148	236	281	253	335	331	302	315	828	463	249	3721	248	396	466	418	165	213	205	158	519	547	208
rplS		2190	609	1254	373	274	7834	14214	8446	6266	1661	2190	4999	4607	3894	9230	2398	954	3302	1582	6170	15442	2057	5857	1935	2030	1585	2015	4662	1545	6541	6742	7195	7192	10515	4138	4330	88498	5498	6964	8024	5581	1835	3722	8409	7136	7631	6565	2076
trmD		883	447	281	90	263	16825	32472	27592	22622	11723	9528	12778	12580	16960	23529	8911	3365	14240	6077	25402	46491	7057	20564	7659	9183	7662	11686	16578	5208	17781	17810	15476	15033	34653	15414	12628	201468	13356	16421	28707	24114	10202	12685	28466	25313	23609	24756	9768
rimM		1760	517	844	701	389	16269	30537	29218	21637	11404	10903	16698	15533	27871	28998	8693	3513	14799	6637	21181	37156	6010	19323	7867	9233	8546	10328	15662	5129	22786	23555	20538	21127	32815	18945	15023	302503	18695	24183	28460	23440	9541	13453	29424	24442	25674	24085	10691
rpsP		533	204	203	33	118	7351	14749	11845	9576	4699	4688	4429	4508	7116	7269	3197	1200	7707	2786	8808	12597	2464	6933	3822	4230	3389	4718	5580	1823	6199	6291	5806	5747	14454	7890	4257	80177	6044	6408	10852	9552	4606	6209	11163	9072	9222	9539	5029
ffh		260	368	120	166	306	4724	6489	3706	3360	4519	3217	2483	2669	2913	3505	4237	3443	3796	2156	2806	4861	1896	4506	4094	5136	3396	3969	4712	2461	2944	3161	3291	2938	5603	3836	2626	27049	1918	2150	4091	4219	3721	3959	3104	2774	4117	4837	2622
ypjD		283	182	74	363	399	916	1452	540	484	591	413	437	464	503	586	752	445	838	382	410	802	404	924	476	504	748	781	629	296	438	432	512	472	803	517	403	4574	380	365	796	826	546	707	532	538	757	787	436
yfjD		202	579	169	689	438	779	1203	876	711	919	669	848	786	976	1150	1223	632	1238	582	632	1307	650	1341	582	610	837	973	868	493	916	987	939	985	1212	760	847	8796	682	874	1192	1197	813	910	857	785	1163	1257	639
grpE		313	404	572	170	343	7832	8687	2732	2249	1577	1437	2576	2360	1630	2631	2268	1782	3447	1370	2670	4798	926	2180	1389	1502	1491	1679	4478	2436	2180	2549	2014	2125	2316	1841	2406	30069	1832	2758	2659	2614	1423	2070	7833	7265	1408	1375	2541
yfjB		297	1464	355	873	503	970	1310			619	496	761	701	654	879	1702	1576	769	317	303	514	475	1204	510	612	705	772	1306	1123	757	832	778	744	1055	688	749	8155	578	709	1038	955	579	721	545	533	900	1013	405
recN		605	512	115	433	198	10854	14559	532	454	2286	1686	2702	2506	2388	3437	8290	9833	2794	1185	1090	2123	1770	4056	2482	3007	2557	3350	6371	6509	2884	3181	2884	2735	1023	617	2564	7043	375	406	951	944	619	737	736	666	652	727	435
smpA		326	327	55	308	219	3940	5813			2047	1428	2320	2150	2356	2559	3388	3297	2535	1289	882	1453	903	2405	1205	1395	1680	2020	3266	2378	2378	2440	2501	2480	2979	2584	2070	25207	1778	1849	2299	2229	1348	1593	1893	1568	2503	2369	1356
yfjF		47	10	10	1	19	245	373	363	296	208	196	382	397	308	474	314	202	228	90	340	587	118	281	139	131	161	237	252	123	382	368	292	372	421	226	336	4096	232	314	348	339	113	155	486	433	336	344	163
yfjG		176	225	115	380	242	777	1288			671	595	782	793	794	813	950	646	827	407	645	1133	420	1050	618	735	785	844	955	371	684	812	971	1005	944	699	797	8783	487	625	907	825	452	623	989	891	888	834	627
smpB		244	482	177	324	665	2287	2707	1651	1336	1892	1325	1941	1850	1422	2117	2080	1733	1731	877	802	1322	696	2062	1199	1520	1405	1543	2542	1397	2032	2235	1939	1883	2519	1788	1899	22224	1448	1739	2111	1965	1074	1385	1181	975	1905	2021	1425
ssrA		7153	6335	10668	905	4004	1252962	1903337	696259	425983	423249	394659	468914	664835	372011	366932	907280	1137457	1013278	485501	137846	163349	169201	405515	393529	511391	814377	893088	1520244	1753486	432359	462089	637142	625734	686930	691975	479544	6105702	346431	394114	534406	645310	932949	868414	382665	335491	539435	512870	490557
ygaF		62	59	13	25	45	757	978			721	527	450	418	623	613	1345	1130	856	461	339	671	576	1209	606	652	791	1046	1152	1220	502	471	441	380	697	349	456	5643	51	76	540	553	648	637	22	31	126	145	139
gabD		165	22	8	44	7	1125	1422	520	399	790	520	487	584	546	595	3092	3369	535	317	436	701	2286	6121	502	623	817	1076	2524	4080	618	741	618	495	1715	834	547	10562	156	182	1338	1244	1556	1393	57	32	2583	2904	297
gabT		0	18	10	5	5	1251	1476	448	429	852	657	460	448	537	646	2867	2992	704	432	390	558	2580	6183	536	711	874	1134	2085	3163	545	643	597	485	1670	995	518	7380	154	131	1246	1321	1689	1544	54	41	2549	2894	324
gabP		180	745	86	380	173	348	460	167	127	263	198	198	183	221	272	1048	1125	290	144	108	157	1105	2916	218	232	218	285	793	1146	238	282	230	245	698	330	218	4084	73	83	540	490	680	565	28	24	1380	1364	174
nrdE		197	720	173	461	140	242	302	729	658	187	118	112	126	131	152	449	356	215	118	73	138	457	1153	234	279	197	220	310	328	142	194	171	189	1057	635	133	3141	303	240	1088	1054	5564	6301	251	241	942	988	411
nrdF		393	909	294	661	1691	64	100	390	366	64	48	60	50	72	66	101	55	79	43	32	34	124	367	73	90	46	48	81	66	69	98	59	75	635	368	67	2414	225	220	554	534	3344	3824	130	117	419	431	228
proV		393	711	289	886	628	296	1069	3260	2547	1235	751	996	971	2261	5039	562	357	2034	1251	8090	13688	129	426	31198	38795	719	954	1528	356	5309	5748	2424	2591	534	380	984	9504	727	903	876	462	1915	2095	9078	7463	1678	1358	10099
proW		73	25	8	38	11	186	550	1039	825	452	313	78	81	391	341	139	92	628	445	3436	5593	53	119	12320	15214	269	450	305	123	319	374	159	163	221	136	94	1001	50	84	259	183	600	630	3547	3467	209	263	4180
proX		155	358	51	110	83	201	521	1838	1431	626	401	529	505	1112	1385	328	194	903	517	4629	8605	151	265	18160	21261	414	582	1605	655	1824	1639	683	605	512	354	475	3888	168	333	542	357	777	808	6441	6117	385	435	6414
ygaX		17	110	36	61	234	30	47			13	23	30	14	33	70	21	19	21	6	141	319	21	57	425	402	39	57	27	16	45	39	19	22	21	10	19	150	15	13	27	18	25	24	89	85	39	28	54
ygaY		289	244	35	375	265	184	224			99	75	57	77	94	90	91	57	117	63	234	390	99	134	1159	1290	172	210	78	48	75	67	73	78	76	65	72	459	29	32	67	82	77	86	186	162	99	95	222
ygaZ		296	416	50	212	78	1444	2008	1323	1072	1480	1098	1317	1129	1468	1432	1277	904	2028	987	726	1176	862	1886	1630	1949	1524	1705	1349	623	1301	1305	1004	1037	1072	869	1098	9334	541	938	1013	1175	430	784	1101	968	1429	1415	1377
ygaH		203	86	86	328	61	314	466	452	384	303	272	368	363	360	624	334	194	383	128	212	429	185	440	232	269	222	247	444	158	445	459	292	315	501	210	338	3054	200	282	381	495	84	158	214	243	426	389	231
mprA		746	713	246	579	259	3586	5056	1675	1467	1424	1316	1696	1735	1125	1948	962	577	1979	949	1192	2290	557	1500	975	1194	1117	1364	1512	512	1527	1892	1642	1699	1852	1389	1540	20899	1257	2083	1931	1698	582	989	1940	1703	1615	1781	2421
emrA		173	617	124	687	104	479	1005	867	677	569	457	286	296	501	706	334	266	464	243	452	862	274	583	315	370	375	457	508	286	472	487	365	369	970	510	292	5293	393	514	675	641	226	285	569	558	732	841	515
emrB		33	99	34	137	61	316	649	685	587	518	379	177	188	280	328	642	623	436	239	378	580	240	477	373	465	383	528	547	640	275	288	177	183	882	535	162	3054	202	225	548	646	351	417	530	510	491	587	440
luxS		491	407	299	357	453	5344	6701	1465	1226	1108	775	2169	2156	647	971	12279	12345	2834	1361	828	1369	1035	3515	1016	1227	3565	3369	7620	11744	1352	1876	3154	2949	1418	987	1967	13417	797	973	1731	1436	3903	4510	1300	1109	2040	2147	1489
sraD		0	4	12	0	15	73	56			12	16	137	134	77	239	392	362	12	14	28	59	7	93	17	9	9	10	102	249	123	143	89	148	63	20	102	1596	95	173	59	32	31	30	47	23	147	51	11
gshA		2139	6134	1165	5078	4211	4984	6851	3367	2857	2677	2008	3194	3280	2686	3375	11117	11022	3269	1497	2425	3962	2238	5616	2094	2110	2838	3444	7534	10160	3344	3598	3699	3349	4265	2545	3201	29895	2063	2263	4611	4174	2930	3647	3644	3499	4126	4626	2168
yqaA		80	178	131	61	60	482	574	431	333	301	241	327	350	323	395	846	776	297	151	288	560	279	688	156	188	231	265	670	670	348	408	397	442	529	260	329	3601	197	256	548	475	153	276	487	450	527	533	222
yqaB		253	455	100	688	286	787	986	583	432	410	357	497	459	541	583	577	445	422	166	410	732	232	569	241	300	277	314	420	271	465	492	443	509	575	401	469	4965	361	410	528	435	245	287	347	388	418	431	301
argQ		24	62	2	27	25	364	474	2252	1414	950	739	240	205	899	965	114	57	341	190	910	1350	78	203	250	297	275	426	82	59	520	455	604	676	2121	1409	221	13318	836	1209	924	1554	591	636	1024	868	1001	978	668
argZ		12	46	2	28	0	236	333	1011	815	581	390	115	96	443	459	54	33	235	132	478	790	42	123	150	205	135	220	40	34	226	221	335	335	1299	886	106	6632	358	584	614	845	398	384	583	518	457	466	467
argY		31	35	39	0	3	526	698	1296	932	810	549	178	138	602	642	77	38	301	172	543	814	64	164	155	235	216	328	66	51	319	298	535	525	1756	1274	178	10131	498	748	810	1058	552	568	713	603	681	680	545
argV		13	16	3	2	12	789	1056	1253	1039	619	574	198	174	561	455	92	66	282	154	528	829	68	200	110	170	169	314	72	46	297	346	674	648	1656	1314	215	9512	675	744	979	1158	521	568	935	710	804	821	548
serV		48	8	48	152	22	2607	3235	5732	3959	4969	3932	559	504	1998	1789	364	206	1526	670	2347	2656	348	662	634	862	1241	1537	285	273	1101	1010	1388	1483	6326	6775	510	29808	1936	2463	2942	5343	2236	2406	3386	3019	2165	2516	2339
csrA		1970	2842	1757	1027	1722	4101	6751	5632	3703	2476	2230	5191	5111	4390	4047	24656	35077	5158	2154	2089	3239	2145	7214	2345	2899	4199	4707	26378	53730	6027	6556	6329	6456	7047	5090	4973	80858	4692	5274	7208	7386	6770	8944	3888	3154	7827	7412	3920
alaS		2124	2438	1071	1674	1319	19363	30595	14384	12474	11472	9211	9431	9019	13262	13391	9830	4812	16027	7265	11659	19654	7697	18487	8364	9617	10319	12792	12883	4268	10154	10490	11606	10848	17481	10826	9460	107128	8043	8907	16593	15402	7845	10866	14100	12659	16358	17732	8532
recX		89	198	49	44	73	158	189	60	59	261	194	103	121	181	199	180	162	152	61	120	238	51	157	213	218	83	153	270	195	163	170	160	170	303	194	74	905	45	59	120	113	69	87	63	44	131	145	45
recA		420	388	279	79	292	36729	42540	4298	3684	10132	7722	10345	8957	9939	12166	21304	21852	13693	6508	4413	7607	5094	12417	14206	17379	8489	11551	20215	13971	10584	13102	12287	11712	6164	4566	9619	54930	2700	2863	6388	6097	4642	5449	4290	3753	3947	4188	3686
ygaD		55	110	61	26	61	541	717			376	259	286	269	292	374	558	415	358	147	246	441	158	350	221	231	222	236	616	388	443	413	317	352	519	287	268	5512	276	282	581	503	242	283	479	440	297	343	255
mltB		88	549	74	480	206	1210	1737	558	489	787	512	604	585	644	748	1921	1396	711	364	522	905	479	1124	559	683	711	841	1287	1267	732	743	623	562	691	446	671	4087	335	309	694	738	805	790	412	374	578	665	337
gutQ		33	34	24	0	0	3	3	170	177	1	1	3	1	1	1	4	2	1	1	0	5	0	7	1	3	0	0	3	3	2	8	2	4	187	137	14	1281	102	48	219	201	126	138	271	256	143	154	109
norR		410	518	106	902	1148	660	799	111	93	471	257	262	251	161	162	965	1071	478	288	223	378	147	332	254	287	195	256	1570	1216	277	240	237	280	111	73	206	882	65	37	158	193	137	121	267	228	102	101	91
norV		851	1271	204	965	478	119	175	91	70	102	63	73	71	87	86	311	253	86	60	42	71	91	250	109	111	144	124	245	419	122	88	92	89	135	94	69	842	64	59	134	139	203	165	43	30	169	183	73
norW		99	74	3	146	45	70	125	54	40	51	27	52	44	38	40	181	125	70	27	28	35	56	142	58	63	67	80	116	120	43	57	58	52	57	37	39	341	25	18	59	62	70	55	37	32	80	98	24
hypF		273	122	15	97	47	290	384	170	156	147	109	96	87	118	137	291	299	157	89	117	194	127	293	183	169	144	187	290	325	89	101	94	98	178	136	78	1019	67	64	164	196	157	179	238	191	211	183	93
hydN		258	250	419	618	153	47	57	51	51	37	28	34	22	30	44	84	52	55	18	28	47	33	91	36	44	42	31	78	73	30	24	31	28	109	70	21	592	51	37	79	99	52	49	49	24	122	125	38
mutS		158	383	44	241	211	1509	2292	997	1006	1032	703	543	479	608	764	709	491	1053	615	1116	2079	570	1334	709	868	698	876	1692	751	612	677	544	537	1760	1092	496	9781	638	606	1455	1219	551	765	1418	1327	974	1052	633
pphB		555	1688	261	1196	1213	47	94	41	26	34	18	38	30	27	50	25	18	42	10	27	35	9	50	23	13	22	12	37	24	29	32	42	37	76	37	27	478	47	32	55	42	25	32	27	12	71	57	22
ygbI		310	1867	497	1051	485	524	749	229	157	295	214	280	257	201	261	490	483	429	181	105	191	152	339	257	255	181	225	849	478	362	419	295	378	355	337	242	5134	243	222	368	360	164	230	302	216	258	201	209
ygbJ		379	612	94	603	395	45	53	30	36	47	28	16	24	32	33	97	141	34	12	23	20	24	48	23	31	28	33	90	143	41	32	39	30	58	37	20	300	21	24	49	50	36	28	49	51	17	26	23
ygbK		135	193	26	108	49	88	117	82	81	75	59	41	30	37	47	162	203	83	60	51	71	44	106	55	69	63	101	150	236	46	51	45	36	82	65	37	344	39	25	67	90	68	68	87	66	54	74	51
ygbL		91	84	47	98	34	23	34	29	25	35	22	9	17	17	24	62	102	21	18	11	14	13	35	24	22	33	31	71	99	15	23	27	16	26	22	17	118	8	13	33	32	15	24	33	26	20	28	13
ygbM		198	512	177	257	286	51	85	38	31	32	32	35	48	38	53	147	189	44	28	24	47	31	79	50	41	27	60	124	210	37	51	46	29	66	48	41	460	33	52	72	62	49	42	51	50	51	64	38
ygbN		274	678	154	580	129	97	142	126	77	130	90	96	95	140	175	242	218	115	49	69	109	61	180	120	158	107	113	284	224	163	151	96	118	116	80	97	1015	81	72	146	136	83	112	60	53	148	146	51
rpoS		1744	751	1191	412	364	13076	20261	7881	6529	15353	9532	18136	16996	14222	16293	62288	74633	14416	7294	4633	7035	10947	31102	20359	24975	17593	22047	101320	84525	23142	26602	21795	21793	14340	8343	17676	147078	9486	5474	19775	16531	18788	19078	3969	3600	13931	15166	6473
nlpD		1449	661	1183	627	598	11316	17125	10988	7314	14173	12251	25756	26933	21105	28932	55726	62173	15739	7699	4458	7658	13470	31143	26955	26489	20431	22606	97140	80506	39336	39356	27874	29527	17878	12231	24919	228850	14665	8853	22610	22173	16182	18489	6373	5727	17940	16247	7413
pcm		19	161	65	133	43	1252	1627	837	671	846	662	664	662	765	880	1940	2110	709	337	563	1035	499	1285	645	675	720	900	2273	2269	779	868	652	661	1001	687	626	6168	403	411	987	928	494	607	755	712	841	820	496
surE		30	16	9	9	3	1038	1464			806	609	756	736	904	872	2093	2291	598	320	809	1633	564	1308	523	618	586	774	2703	2849	898	836	747	601	1137	663	733	6298	437	409	1086	1077	380	467	976	947	852	929	423
truD		154	187	45	152	120	1508	2268	1184	998	1170	893	957	981	965	1017	2242	2167	869	441	1053	1847	676	1531	779	885	816	970	2575	2341	929	1048	1114	1005	1649	979	879	8826	563	581	1408	1397	614	756	1178	1132	1193	1302	640
ispF		98	32	16	41	255	527	759	524	422	470	386	313	302	384	431	725	574	309	192	420	662	231	546	285	285	360	337	556	486	335	380	407	406	696	416	291	3084	236	256	463	454	258	326	452	409	481	446	216
ispD		68	98	46	52	131	604	918	799	702	852	644	404	376	596	712	961	755	513	285	817	1380	348	834	607	648	512	629	732	629	513	579	611	565	1279	719	357	4213	319	382	740	778	442	513	689	700	745	799	371
ftsB		43	88	48	148	47	1000	1554	937	665	763	641	867	670	1092	1298	1001	809	800	360	435	989	369	951	703	764	574	730	783	775	971	1074	1409	1316	1079	822	819	8008	739	762	877	952	568	652	793	684	920	787	485
ygbE		534	769	258	542	451	123	222	994	758	761	757	749	740	1048	1193	668	331	653	444	110	218	324	906	989	1146	595	685	624	273	1016	1018	2310	2595	1662	888	777	9882	902	787	904	991	869	908	484	443	986	891	483
cysC		828	1100	1365	318	631	624	1155	2422	2151	1487	1442	1515	1622	1441	1824	827	121	1825	1215	147	298	720	1976	1919	2070	1469	1977	979	197	1625	1807	5896	6162	3701	2103	1558	21532	1634	1500	2272	2075	2328	2412	115	91	2010	2121	1156
cysN		961	362	1083	187	303	3331	6303	9832	8720	5990	5297	5455	5864	5498	5872	3824	362	6956	5183	654	1202	3747	8141	7965	9246	6080	7591	3314	684	5250	5881	21306	21078	10695	6259	6006	68756	4345	3935	7934	8312	8506	9235	281	334	5819	6304	5046
cysD		980	475	306	529	175	2255	3988	6738	5866	4087	3642	5518	5917	3702	4650	2899	109	5444	3787	413	719	2121	4747	5345	6097	3783	4803	1286	176	4346	4667	17891	17968	4193	3018	5751	54353	3063	3235	4422	4563	4821	5278	169	145	2541	2861	4178
iap		250	382	283	396	223	802	1323	416	314	417	282	447	369	355	570	400	213	471	229	238	453	259	685	263	311	859	972	275	204	401	443	551	578	559	467	394	4040	322	375	472	469	329	372	239	231	612	581	274
ygbF		366	1584	379	811	329	154	269			106	110	168	171	95	139	188	145	184	81	42	34	84	221	79	121	133	115	209	95	170	193	273	318	124	106	134	1715	124	114	176	112	71	104	44	30	212	182	92
ygbT		124	445	158	206	173	197	262			82	81	73	82	79	82	183	172	127	56	36	55	74	183	47	61	85	116	161	115	77	98	94	104	147	104	74	808	67	74	130	141	64	87	57	54	138	148	74
ygcH		349	943	153	688	319	165	287			54	34	97	96	77	87	175	143	59	22	26	39	45	172	22	21	47	68	143	107	120	117	138	125	99	57	87	942	103	87	128	70	42	42	44	43	128	136	47
ygcI		178	340	108	525	356	147	245			33	33	73	53	60	74	175	149	62	32	15	39	58	120	38	31	46	64	124	111	102	109	116	121	93	75	59	736	72	64	105	94	55	74	40	39	123	103	46
ygcJ		1012	2661	422	3276	667	186	283			62	63	109	82	61	91	272	282	110	47	38	51	66	179	44	51	65	71	211	205	95	129	136	141	145	102	70	1089	78	101	141	114	71	81	61	54	160	164	83
ygcK		111	1194	64	665	706	81	118			9	7	39	38	30	25	61	76	15	6	2	14	19	42	6	8	7	14	50	61	48	56	50	51	37	20	42	327	27	40	43	41	15	12	18	11	56	49	11
ygcL		1451	4915	1349	3638	1099	216	247			69	50	141	136	82	123	219	220	77	44	23	46	38	155	40	51	54	70	184	177	140	181	171	215	151	109	122	1128	99	121	111	74	62	59	76	32	201	142	55
ygcB		2554	6919	3418	10472	4294	338	589			238	148	169	149	135	238	349	333	278	118	58	143	60	218	99	118	96	140	371	349	251	226	445	518	903	747	161	5206	497	501	535	475	180	209	283	240	469	447	211
cysH		1051	559	1344	89	472	3997	7478	6581	5409	4296	3725	5062	5252	5167	6294	1265	170	5992	3768	581	1072	2227	5492	4139	4974	3456	4645	4955	615	5749	5820	16651	17041	9088	5329	5446	69038	5331	4872	7170	6717	3475	3531	350	330	6316	6795	3405
cysI		463	421	456	54	148	6050	11382	11668	10504	8233	7248	8377	8675	9694	10794	3101	140	9910	6867	1097	2195	4687	9997	8066	9627	6246	8521	5782	552	9733	9511	27378	26341	15489	8326	9409	106449	8521	6969	12608	12389	6234	7164	544	503	8431	9851	6000
cysJ		624	142	371	238	225	5237	8501	11134	9788	7549	6696	7679	8494	6986	7919	4484	165	9513	6705	1183	2409	4029	8293	7312	8584	5118	6945	2549	329	7541	7798	22822	21481	9126	5518	8232	93722	6236	4882	10269	10718	5297	6282	317	318	4655	5368	6583
ygcM		113	741	226	1223	629	214	468			108	125	245	175	370	337	113	28	187	78	388	619	73	183	114	126	97	115	66	41	211	248	338	429	463	250	179	5208	298	504	367	346	99	137	484	378	261	235	246
ygcN		189	94	50	77	125	68	74	121	118	146	88	62	53	102	106	74	80	110	48	132	195	28	60	73	99	42	59	266	137	124	117	66	83	131	78	69	895	52	70	106	104	66	62	159	153	63	89	50
ygcO		20	50	0	3	0	12	14	17	11	9	9	10	4	12	16	19	10	17	6	8	21	6	11	2	5	8	3	28	23	13	18	6	6	17	10	11	112	11	14	21	18	2	4	6	10	7	8	7
ygcP		137	450	91	513	602	29	64	41	33	50	41	39	29	35	51	63	54	35	19	16	25	9	32	21	26	15	27	105	54	68	72	40	50	37	38	34	377	23	26	36	27	21	26	38	34	52	31	24
ygcQ		49	249	37	370	146	42	75	37	33	30	29	17	16	15	25	68	78	25	18	23	22	32	43	17	40	30	52	51	42	20	18	19	27	46	29	22	187	7	15	35	52	46	37	28	27	26	40	22
ygcR		1	34	33	26	6	27	32	14	18	14	12	8	8	9	6	43	26	16	9	5	20	16	23	17	21	18	24	25	35	7	15	18	25	23	16	11	88	4	9	17	24	21	21	13	9	24	9	11
ygcS		190	118	217	302	189	27	27	25	19	24	16	17	11	12	19	42	33	20	8	11	14	8	31	20	25	17	23	27	38	11	12	22	10	17	27	8	109	4	6	14	22	24	20	20	13	22	16	10
ygcU		429	407	122	876	929	75	117	48	42	31	19	41	46	28	31	135	148	39	24	17	29	26	48	29	20	31	44	83	170	44	48	55	50	53	36	37	659	28	33	58	66	36	45	29	24	59	45	26
ygcW		504	695	288	726	491	11	11	5	8	6	2	7	4	0	3	12	10	1	1	4	0	0	2	7	7	1	4	15	20	7	6	7	10	7	3	6	77	7	4	5	8	0	4	5	6	3	1	1
yqcE		289	566	349	582	861	62	77	29	18	26	24	40	22	29	23	35	29	24	15	26	44	21	41	21	25	20	31	38	34	28	35	20	17	24	22	18	290	25	22	34	31	17	32	29	38	32	39	15
ygcE		691	1485	739	747	504	113	154	65	50	79	56	70	70	67	82	111	82	117	39	30	50	54	107	67	71	71	60	126	86	72	50	66	76	74	56	53	698	41	52	71	84	56	62	48	53	79	90	39
ygcF		586	1242	170	3736	130	630	1054			1121	952	840	755	777	1017	1982	1776	1323	646	728	1259	330	803	958	1081	799	859	1732	2366	940	1058	1017	976	1143	1054	774	7676	493	627	1101	1322	829	919	927	720	975	898	577
ygcG		1560	5152	2159	4844	3593	38	45	46	51	41	25	42	31	20	67	66	33	35	17	15	41	12	32	22	21	16	19	37	27	46	49	49	52	64	48	29	572	40	76	43	31	39	29	37	19	104	77	31
eno		3230	1862	2162	1014	769	76100	65216	32092	26297	12275	13311	28142	29264	19072	18553	51940	54018	45225	22513	14532	25930	7955	23271	10635	14427	17839	18430	28211	50408	14425	17158	24225	20811	23257	18506	29295	461714	15661	24969	27370	25669	30941	31231	32647	28410	35554	37641	26798
pyrG		995	1184	492	446	493	11384	16254	13981	10396	6982	5928	9489	9493	11820	12293	13845	12992	12750	6705	9408	14152	3229	8507	8633	10560	7088	7615	8775	12379	7953	8511	7799	7817	10990	8049	9265	118142	6770	9141	11254	12033	10199	10857	10787	9757	11098	11306	7346
mazG		338	524	117	352	85	771	1053	790	582	769	670	539	588	519	706	1180	1060	894	446	343	586	471	1266	413	477	553	512	1707	1177	726	854	717	722	1309	894	503	8720	589	558	1078	948	794	980	570	448	1826	1754	459
chpA		372	1807	737	690	373	417	589			406	392	466	490	391	598	642	508	408	175	256	353	283	973	189	234	215	253	1128	665	691	724	533	644	844	430	482	6906	404	444	584	474	212	273	304	255	1345	1499	194
chpR		279	287	89	70	89	516	757			170	205	425	334	332	454	555	422	255	86	136	272	276	825	140	124	138	153	893	566	463	564	471	499	455	215	336	4747	296	303	407	309	114	208	234	196	1065	838	104
relA		860	1300	806	666	1046	4739	5733	3107	2689	4235	3658	2981	2790	3321	3791	5357	4564	4310	2089	1746	3314	5545	12902	2670	3164	2591	3343	10147	5019	3843	4094	3378	3175	5470	3020	2953	34595	2276	1976	5006	4488	2040	2651	2777	2512	11993	12943	1921
rumA		230	282	104	289	124	1128	1340			850	875	496	456	632	737	1113	1104	1067	546	366	714	1239	3297	479	525	508	559	1922	1205	600	739	713	785	1089	800	481	8083	511	452	1099	879	378	465	648	564	2769	2277	446
barA		1130	3634	972	1715	1453	1344	2173	1119	997	859	615	815	854	824	952	1466	980	1158	563	611	1032	505	1315	527	569	738	816	1027	645	880	955	939	1043	1340	923	814	10970	733	887	1352	1180	618	805	886	751	1330	1393	790
gudD		117	109	54	160	64	265	269	118	93	76	56	76	76	85	94	357	347	96	46	55	124	69	167	50	91	149	135	259	286	96	79	96	82	120	74	83	1293	69	52	155	179	99	113	96	75	95	128	72
gudX		151	133	49	65	226	106	137	62	43	51	45	48	41	43	58	151	132	55	40	28	46	56	131	64	78	69	73	135	126	53	56	51	45	66	57	50	1067	38	33	122	98	64	63	55	44	72	58	36
gudP		337	1093	55	541	134	27	28	31	19	45	24	27	20	29	31	71	65	18	9	24	38	31	44	57	42	22	29	73	55	28	41	31	36	49	25	29	1216	33	19	95	104	41	43	20	22	28	40	13
ygdL		219	153	53	250	111	841	1321			778	703	385	329	569	591	559	314	762	341	529	770	452	1037	523	579	535	571	588	324	470	570	584	539	874	635	389	4501	359	339	684	629	458	543	506	428	737	825	361
mltA		569	608	242	218	327	1899	3254	1215	922	938	775	1209	890	1600	1707	1065	651	1623	750	1070	1693	623	1591	845	1167	965	1261	993	542	1095	1347	1173	1212	866	619	988	7694	620	630	956	877	795	907	826	778	848	849	567
metZ		1	76	4	8	3	137	143	217	139	41	50	88	58	113	191	68	50	59	24	130	269	28	82	19	25	58	66	65	33	96	113	88	119	191	82	63	1627	117	219	123	99	37	40	48	47	119	111	26
metW		2	4	5	2	12	177	186	236	136	153	132	70	73	185	252	40	34	116	87	211	399	18	61	75	89	152	171	52	26	115	110	80	104	238	226	83	1876	132	261	108	95	104	98	96	82	105	95	112
metV		0	4	0	0	0	304	289	1112	630	217	257	35	46	194	264	36	15	56	49	463	460	43	58	88	86	62	83	26	22	114	107	129	139	893	636	32	3329	181	266	260	641	197	190	341	351	220	213	206
amiC		320	797	123	608	270	2630	2512	1057	863	1176	939	602	583	877	1002	691	378	1351	557	1064	1630	404	997	795	990	642	761	574	263	783	786	823	833	917	935	562	7709	516	538	952	1131	735	939	1571	1425	895	919	857
argA		485	689	163	395	578	16312	7958	1518	1537	227	182	445	335	428	411	801	415	622	310	143	214	465	1267	328	404	347	553	833	472	286	311	958	1223	247	185	385	5110	321	223	426	567	807	666	113	103	657	731	494
recD		136	274	123	160	146	1379	1485	823	612	634	491	371	398	582	604	556	463	756	393	350	589	470	1004	685	805	614	835	1170	586	473	436	547	564	978	611	408	4203	310	308	842	824	529	606	414	453	774	840	382
recB		365	578	245	824	721	2268	3097	1925	1641	2510	1788	1271	1208	1859	2123	1553	934	1861	1106	1177	2013	1314	2981	2434	2743	1839	2249	2871	1106	1468	1624	1714	1559	3115	1790	1337	12218	979	985	2581	2591	1399	1662	1335	1213	2368	2545	1067
ptr		977	1151	951	1825	675	2009	3861			1942	1289	1299	1297	1438	1738	2000	1209	1825	956	863	1431	1149	2718	1813	2088	1560	1929	2978	1205	1437	1595	1748	1717	3430	1954	1310	16586	1070	1074	2689	2256	1513	1722	1122	1134	2392	2702	963
recC		759	1251	348	587	679	1839	2479	1409	1277	1855	1276	1210	1170	1437	1563	2065	1710	1460	803	1210	2111	1091	2620	1626	1859	1434	1726	3403	1734	1348	1439	1170	1114	1990	1261	1153	11133	734	766	2047	2052	1232	1473	1761	1687	1879	1995	882
ppdC		2	78	44	169	49	44	73	36	34	31	30	44	37	70	66	72	57	26	9	23	23	27	71	36	32	18	27	197	117	65	60	35	38	74	30	45	669	41	31	95	72	15	20	29	27	51	70	17
ygdB		47	112	15	55	137	34	41	40	17	17	15	20	29	28	15	59	49	22	21	15	29	30	43	27	25	17	29	158	107	30	47	28	31	54	25	21	548	39	22	80	69	15	20	33	21	38	46	21
ppdB		82	332	115	187	15	35	58	33	44	42	34	52	43	44	52	83	94	43	20	21	37	24	68	34	38	34	37	262	151	47	74	38	54	92	52	37	1086	47	40	151	110	33	31	55	34	74	65	34
ppdA		11	105	9	128	94	15	20	36	22	59	43	11	21	28	41	46	38	53	14	32	45	14	17	41	45	18	11	127	58	36	35	30	21	79	35	15	570	40	25	87	92	25	28	14	29	27	27	13
thyA		206	456	160	459	244	1758	2559	1829	1396	1386	1217	1395	1391	2030	2202	1658	886	1680	866	1069	2117	812	2260	1172	1340	1103	1357	1873	1024	1855	1753	1480	1488	2936	1783	1389	18408	1149	1652	2309	2007	1162	1304	1174	1124	2018	2081	1203
lgt		204	216	170	82	197	1079	1701	1685	1292	1249	1005	698	716	1155	1243	1256	732	1383	657	822	1634	811	1829	1094	1194	1059	1113	1351	648	951	941	908	933	2084	1219	656	9976	567	748	1684	1791	1039	1361	904	881	1634	1762	946
ptsP		783	872	468	594	694	5496	6826	3529	3122	4022	2902	3023	2977	3485	3903	4609	3207	4150	2238	1952	3513	2450	5912	3462	3873	3626	4554	4942	2047	3185	3490	3515	3265	4570	2643	3140	24096	1776	1857	4181	4112	2798	3319	2338	2119	4160	4717	2255
nudH		783	742	304	608	525	3012	3729			2254	1867	3067	2637	2826	3464	2979	2354	2599	1186	1198	2066	1583	3670	1885	2302	2039	2382	3318	1378	2994	3038	3055	3111	2571	1656	2884	22027	1711	1808	2450	2258	1140	1546	1405	1348	2467	2453	1366
mutH		321	1451	250	295	356	352	600	176	140	178	138	158	173	158	218	266	202	220	101	108	186	93	251	205	260	201	197	225	159	209	212	198	201	191	148	153	1548	121	102	180	187	171	206	173	146	212	183	121
ygdQ		294	511	201	328	305	273	447	559	503	727	487	314	338	422	477	630	319	813	393	357	634	266	667	550	636	476	484	436	283	411	426	463	434	949	726	278	5645	377	468	672	673	586	788	576	488	836	839	609
ygdR		708	806	159	689	676	1321	2658	866	552	395	456	1758	1897	1217	1439	4926	8107	835	329	280	447	425	1179	998	792	963	1011	7484	12238	1855	2039	1905	2008	1138	807	1686	29958	1210	1229	1386	1429	633	1017	747	527	1172	1006	617
tas		262	255	142	54	65	2456	2965	1125	1002	1686	1208	1575	1624	1189	1416	6389	5341	1982	878	705	1154	1135	2687	1034	1176	1993	2432	4420	4625	1664	1720	1592	1354	1321	880	1717	7390	605	579	1483	1510	1624	1678	952	843	1456	1624	712
ygeD		102	98	17	111	249	280	367			483	340	208	230	280	274	1116	1100	544	295	196	324	306	641	338	437	409	485	846	1026	305	317	241	223	506	419	223	2455	194	141	571	728	581	629	312	333	447	504	282
aas		423	799	276	785	594	1110	1608	1007	876	979	704	875	859	956	988	2270	1998	1294	568	576	870	597	1537	553	678	1028	1097	1610	1722	887	960	964	882	1306	867	814	9442	746	728	1512	1437	869	1052	1051	868	1312	1466	669
rygA		0	5	0	0	9	6	4			0	0	1	1	7	5	16	9	3	3	1	5	1	4	0	0	3	1	7	11	1	0	8	5	8	4	4	60	8	4	5	5	3	6	15	18	9	5	6
rygB		53	389	0	26	10	7	19			5	4	20	10	13	18	24	14	10	4	5	10	3	24	12	13	11	8	23	20	12	17	14	21	25	8	18	277	27	24	20	11	6	12	27	14	21	15	10
galR		215	272	76	199	243	672	1225	468	376	482	316	475	427	508	515	881	878	558	275	278	523	364	831	391	452	455	585	1034	1096	401	415	421	419	435	298	407	2958	294	247	527	525	362	472	589	525	643	654	263
lysA		338	269	65	282	616	1187	2219	1122	970	419	339	837	931	795	759	621	295	906	332	203	361	694	1570	368	496	1462	1523	486	172	504	618	636	565	730	566	837	7972	694	608	913	994	349	555	91	97	1186	1269	821
lysR		78	145	165	193	133	248	326	139	109	172	102	121	132	127	151	288	251	178	103	110	218	114	234	155	172	159	147	261	179	146	155	134	126	137	82	140	1088	68	60	133	125	103	101	178	152	145	135	107
ygeA		348	401	176	604	101	979	1278	375	257	397	283	529	490	416	541	754	541	572	253	133	189	408	945	267	301	485	603	834	438	560	466	519	518	289	240	460	3121	213	243	369	334	282	338	237	230	525	504	187
araE		474	2663	628	1392	2438	332	562	251	176	461	279	376	342	238	292	782	800	424	197	115	191	258	621	178	265	254	280	872	725	442	513	369	418	277	231	293	2326	163	127	241	295	195	260	291	244	315	317	202
kduD		108	358	54	197	118	451	400	95	92	509	277	223	188	163	223	422	497	217	86	70	143	192	470	143	139	125	137	748	604	358	393	204	218	649	475	206	2518	105	97	373	344	66	90	370	272	136	111	121
kduI		423	1300	446	768	480	406	357	136	113	830	345	309	284	210	269	434	422	103	59	73	167	58	149	111	149	79	95	735	462	738	760	260	327	1185	763	295	5956	266	217	778	692	59	74	717	576	97	92	148
yqeF		678	2526	423	2460	1650	682	989	884	823	4143	2495	3453	2831	1863	2040	3980	4755	1272	687	525	905	632	1582	1689	1879	709	843	11007	5806	4246	4605	2113	2240	5928	3990	3232	48398	1955	1724	5976	4620	169	218	3714	3465	425	468	1870
lysS		1121	596	509	329	533	10889	16287	7616	6773	6931	5488	5345	4980	7630	8273	5850	3024	6110	3487	7005	13534	4939	11338	4962	5501	4975	5871	7980	3025	6188	6530	7161	6499	13669	7476	5291	54623	4006	5230	8627	7618	4319	5438	6236	6146	8589	9579	4016
prfB		1036	392	211	116	389	8049	11112	6121	5201	5230	4121	5245	4593	5195	7433	5342	2504	4183	2354	5088	10129	3637	8479	2955	3321	3830	4785	5317	2047	5926	5973	6246	6210	9897	5383	4986	55281	4236	5072	6978	6433	2953	3796	5055	4787	6795	7224	3044
recJ		119	213	48	193	62	1867	2309	1534	1428	1971	1504	1105	1125	1308	1392	2892	1910	1496	869	1342	2242	1091	2441	1507	1792	1460	1860	3137	1657	1298	1369	1359	1148	3220	1833	1082	12071	928	1018	2519	2624	1168	1356	1594	1360	1708	2077	1078
dsbC		439	810	182	646	435	1315	1739	824	724	938	710	1156	1051	844	1422	1843	1295	711	345	612	1171	549	1561	653	711	671	870	2138	1156	1346	1395	1241	1199	1571	798	1156	10670	874	944	1645	1175	517	606	786	669	1169	1270	477
xerD		338	382	71	330	145	1080	1298	854	744	999	737	884	799	974	1193	1614	1264	865	414	604	1031	597	1478	897	975	746	847	1733	1094	1093	1123	935	917	1320	860	789	8557	680	722	1288	1187	600	668	937	810	1000	1116	591
fldB		262	80	40	80	183	2185	3152	910	746	1383	1131	1867	1833	1624	1785	1499	1360	1500	641	1226	2068	672	1766	1794	2226	1944	2292	2238	1097	1349	1561	1625	1691	1227	798	1818	9756	529	757	1001	908	587	716	950	795	973	1015	673
ygfX		62	86	4	13	2	425	502	390	288	242	157	167	199	207	254	443	404	269	107	225	373	205	317	259	263	158	186	742	559	237	255	163	185	464	255	160	2805	111	136	412	456	145	146	325	288	279	316	172
ygfY		218	693	255	223	40	1281	1766			276	301	651	456	618	822	760	758	490	185	246	442	246	670	498	458	317	347	1429	983	624	831	808	741	842	554	536	10173	677	685	700	609	224	337	538	445	710	551	496
ygfZ		169	326	136	121	34	11242	9722	1501	1313	3215	2594	4137	4427	2932	3186	4500	4129	2520	1304	3194	5681	1820	4375	3014	3808	5290	6425	7293	5260	2839	2987	2852	2502	1692	1201	4343	15099	799	844	1963	1775	1025	1386	2526	2318	1545	1556	1295
yqfA		183	920	88	275	195	564	749	731	700	932	653	761	713	777	1078	1238	2616	1875	838	504	954	397	959	1445	1712	641	767	10426	8976	881	936	814	781	1908	1656	745	12719	1065	1108	1971	2305	2224	2724	947	936	2413	2580	1122
yqfB		586	1966	728	874	688	1151	1362	293	232	125	149	284	327	162	207	314	251	344	121	171	211	128	352	134	201	249	252	361	234	197	259	528	488	322	232	273	4107	278	286	267	263	133	218	355	249	393	327	369
bglA		725	1890	507	973	587	4903	5089	1454	1134	893	742	1426	1401	1226	1433	2103	1619	1531	732	1003	1846	883	2081	951	1211	1070	1302	2410	1502	1241	1416	1692	1564	1232	833	1476	14497	891	990	1603	1482	900	1238	1451	1294	1390	1362	1055
ygfF		73	74	81	82	25	91	126	268	218	149	110	96	84	99	114	244	231	88	66	38	74	61	160	103	120	122	136	211	216	121	154	123	85	318	231	89	2238	130	85	241	303	129	99	228	228	259	248	82
gcvP		525	152	78	420	272	3014	3696	4196	3662	2585	1601	1576	1552	1757	1721	3255	3762	1686	1053	147	310	1487	3464	1309	1547	1802	2360	4538	3205	1930	2025	1641	1450	5571	3383	1604	39904	1647	1525	4764	4710	1033	822	5834	5561	4439	5173	1352
gcvH		69	57	75	28	18	916	932	872	677	298	262	422	437	292	399	743	861	334	169	44	63	286	661	141	170	238	295	873	707	440	470	491	441	982	509	457	13399	458	533	962	916	103	110	1435	1311	848	921	263
gcvT		274	187	94	303	134	1124	1233	1955	1616	1261	787	907	937	827	870	1962	2109	988	525	83	122	722	1591	638	816	935	1137	2156	1654	1058	1119	846	836	2318	1557	895	22604	822	743	2200	2483	504	473	4633	4467	2196	2497	859
visC		345	405	161	423	325	1841	2007			1472	1037	848	929	1212	1237	1805	1504	1355	698	776	1329	596	1476	1403	1504	1005	1191	2178	1491	1023	1142	1058	1002	1297	932	884	6656	469	462	1059	1120	763	863	838	786	838	811	754
ubiH		32	68	4	4	18	2070	1969	1170	982	1411	945	474	711	683	699	1955	1477	1179	661	1003	1524	720	1536	1381	1697	1242	1595	2367	1501	655	709	720	646	1455	817	533	4143	273	233	1037	1171	868	959	901	786	783	1013	657
pepP		703	159	174	107	259	5436	5785	2473	2168	2556	1984	2504	2400	2738	3261	4595	3871	2285	1237	2146	3843	1766	4057	2621	3156	2437	3088	6186	3657	2745	3010	2696	2479	3218	1614	2614	15682	1233	1228	2592	2388	1364	1575	1877	1777	2158	2451	1317
ygfB		685	1012	624	824	233	2950	3613	1528	1169	1091	904	1177	1226	1122	1517	1653	1362	1237	713	905	1769	916	1828	1426	1491	1329	1494	2006	1039	1262	1356	1404	1429	1531	910	1152	10462	614	732	1173	1317	640	876	1069	970	1079	1239	843
zapA		1047	1370	373	372	596	2206	2682	2099	1522	2114	1560	2965	2603	2940	3315	3467	3130	2749	1179	1190	1994	1240	3283	2537	2440	2140	2068	6360	4739	3253	3381	3050	3286	4211	3376	3071	38308	3077	3680	3234	3089	1980	2156	3219	2517	4596	4146	1769
ssrS		1191	60	186	22	101	87252	129041	17467	4975	2549	4179	7481	5036	9268	7136	6256	13366	7925	9606	1528	6974	1972	1629	3114	1256	18070	11718	12216	20849	6025	6048	6159	6310	8461	12000	6108	148634	11477	7897	4165	10495	5118	12785	3802	4095	5429	5631	1071
ygfA		240	493	137	480	555	281	404			647	472	413	371	732	852	957	634	683	375	454	724	314	667	884	951	353	355	869	474	669	715	505	493	976	559	320	4285	392	368	847	935	600	594	297	268	820	855	222
rygC		266	509	32	200	159	338	446			139	156	212	275	252	211	276	243	291	141	36	32	51	135	164	146	152	150	277	390	338	351	245	314	288	284	238	5559	274	238	197	281	231	220	82	61	281	289	88
serA		2651	1911	1112	340	887	35128	58515	21501	18450	15388	12418	16204	15688	17618	20252	14532	7536	26693	11509	1054	1744	2300	5610	10108	12476	23427	27241	7619	2358	14811	16193	17533	17285	10648	8570	16985	92866	10128	11920	14180	15014	17986	26672	1020	914	10608	11397	12678
rpiA		535	568	245	209	1471	5556	8601	2400	2002	995	882	1844	1929	1702	2183	2805	1441	3051	1340	2143	3514	1544	4230	1249	1541	3226	3636	2162	911	1641	1846	2190	2053	2210	1605	1801	26732	1377	1626	2855	2212	1722	2382	2061	1830	2201	2312	2063
fbaA		4192	2179	2274	514	970	41800	31014	14977	13689	8258	6913	15469	15084	9862	10717	30144	27179	16466	8495	12457	25138	5543	15282	8033	9528	9957	12535	25644	24849	10444	12010	12329	11258	16461	10220	15880	295267	8555	12363	18494	15703	10520	12306	23397	20363	18033	19489	14907
pgk		1703	951	880	699	329	43046	30771	12176	10518	7067	5848	14232	14054	10806	11007	26413	25097	12585	6550	13502	24416	4971	12278	7967	9085	6933	8627	21500	23700	11320	11547	11126	9968	10740	6539	14419	228183	7290	10344	14065	12552	7405	8481	18748	17393	11810	13031	9544
epd		578	1011	550	1048	393	6697	5258	3767	2801	1982	1787	6062	5435	3160	3327	4339	4151	5190	3455	4528	8093	973	2573	1615	1781	1483	1813	3602	3252	2373	2707	2712	2587	3049	2133	5544	83858	1689	2786	3573	3360	1063	1619	6520	5869	2681	2563	2000
yggC		447	615	330	702	856	487	607	381	322	444	289	412	401	358	417	1162	1146	472	213	267	430	279	712	367	388	450	517	821	996	454	463	450	421	674	403	408	4233	338	309	628	574	401	471	358	292	576	622	286
yggD		333	726	167	322	290	502	686			235	250	404	367	404	466	610	462	337	169	177	391	188	494	237	308	342	325	548	403	428	435	458	414	594	331	400	4337	307	352	484	434	287	324	289	287	423	474	258
yggF		71	113	9	119	57	50	111	31	21	64	40	24	36	39	23	233	211	32	25	8	31	23	47	54	30	22	37	97	119	47	37	48	29	41	20	21	234	19	14	39	55	32	27	22	10	28	29	14
yggP		187	561	116	148	107	127	229	33	23	125	101	74	72	75	98	400	390	73	32	25	56	25	74	59	70	40	52	175	234	109	108	87	101	41	24	67	219	19	14	39	40	29	22	20	17	41	44	18
cmtA		297	3	0	227	960	7	5	28	19	6	5	12	5	4	13	3	3	4	0	2	0	0	2	2	0	2	0	10	2	19	19	25	20	39	23	5	258	18	13	32	26	17	21	15	20	27	29	9
tktA		428	338	187	196	116	24825	28701	10619	9830	7175	6341	4443	4365	7188	7286	2629	1115	8944	4296	7249	14220	4395	8642	4779	5699	5174	6623	3829	811	4022	4187	4601	4225	13606	8794	4426	79605	4385	4735	11272	12191	2958	4894	12887	12535	7050	8095	7360
yggG		607	828	326	569	247	1403	2372			658	447	979	883	743	913	3372	4362	767	325	417	740	494	1027	915	1067	953	1144	5291	7602	1228	1371	1106	1170	936	557	922	12135	723	459	1292	1064	498	436	609	619	555	506	389
speB		434	449	71	250	63	1576	1693	1128	970	956	745	868	899	1017	1029	2430	2127	1190	454	855	1467	455	1161	581	683	812	1039	2279	2751	1315	1295	1148	1069	972	640	820	5659	432	361	899	905	750	743	760	672	492	586	431
speA		822	864	410	771	342	6383	8672	7078	6297	6098	3998	7553	7200	5757	5644	18233	14568	6730	3313	2716	4768	3754	9239	3817	4492	5249	6608	15755	13788	9524	10616	7796	7126	6840	3902	7356	53486	3258	3455	6588	6411	2795	3151	3489	3250	3225	3591	3204
yqgB		36	113	7	84	4	189	209	186	110	60	67	377	340	180	253	420	187	84	33	97	147	57	291	45	41	52	68	420	143	388	563	459	531	439	121	284	6833	295	356	423	257	25	71	218	145	218	185	75
yqgC		168	307	2	61	73	841	1002	710	578	598	609	1093	963	976	1122	1283	653	726	292	295	522	381	888	359	311	335	439	1309	506	1571	1573	1006	1195	1573	999	979	18671	1081	1295	1379	1517	195	341	1006	892	771	702	705
yqgD		134	30	3	354	5	163	202	42	16	7	6	94	52	31	54	34	14	10	2	30	37	11	41	5	6	20	16	18	7	27	51	66	83	21	7	54	572	25	32	15	16	30	22	3	4	37	12	14
metK		267	569	293	464	211	17628	25228	3479	3207	1837	1524	3191	2993	2146	2240	3816	513	3149	1697	4106	8106	2289	6096	1016	1394	4426	4671	522	277	1871	2257	5033	3669	1506	1106	2991	23026	1399	1436	2285	2837	10204	8546	1977	1694	2144	2280	2835
galP		432	1381	155	1871	817	308	868	599	529	622	427	303	302	441	566	798	667	588	257	236	449	343	886	922	1138	1390	1543	695	643	564	682	419	351	293	211	353	2563	95	128	317	323	1018	879	717	715	374	445	268
sprT		75	116	58	86	95	165	172			130	95	85	91	133	139	102	50	110	53	114	166	55	133	113	143	116	120	85	56	97	110	100	134	130	78	62	900	57	63	97	141	69	89	124	114	102	118	71
endA		15	46	8	84	45	39	52	69	60	61	38	26	24	35	61	39	39	45	26	126	201	26	61	52	52	36	46	44	57	39	43	41	49	61	32	18	368	14	24	42	45	29	32	127	102	40	37	31
yggJ		153	218	101	25	93	671	900			399	375	327	379	333	411	580	426	464	210	387	715	318	694	308	362	427	516	636	494	355	329	326	325	459	324	292	2896	170	216	492	499	227	323	502	502	439	480	227
gshB		410	441	211	250	143	2469	3227	1305	1112	1297	882	1614	1548	1719	1825	2484	2029	1353	677	1197	2160	1019	2557	1056	1235	1405	1668	3263	2235	1490	1665	1421	1389	1443	779	1614	11182	780	941	1587	1403	835	970	1513	1363	1421	1611	691
yqgE		378	418	146	402	361	1905	3310	1416	1212	2239	1523	1982	1866	2564	2833	2781	1756	2434	1328	762	1568	1353	3511	2357	2918	2013	2089	2821	1331	2490	2565	2261	2129	2137	1448	1919	15734	1405	1273	2138	1920	1814	1915	789	706	2462	2559	925
yqgF		37	15	7	26	11	676	973	602	435	523	390	461	481	652	690	918	560	605	318	356	673	415	1161	575	657	442	591	873	369	575	583	541	510	808	331	411	3612	336	286	640	787	466	511	377	345	825	884	248
yggR		72	70	22	102	18	73	89	106	108	109	89	65	37	126	127	138	85	98	53	75	129	45	135	130	141	71	75	137	77	102	77	58	68	127	53	65	785	49	50	129	146	64	94	66	54	109	110	53
yggS		182	144	44	162	76	1074	1396	441	346	315	298	506	481	356	530	540	313	361	199	355	504	260	714	342	387	491	543	422	196	403	511	536	541	527	384	498	4141	352	297	580	468	228	328	464	393	558	575	266
yggT		247	405	89	141	129	790	1143	434	379	266	238	348	332	413	448	491	260	325	146	290	527	239	656	261	290	287	435	453	164	324	332	351	369	535	249	301	3222	264	276	590	428	197	236	449	341	510	481	233
yggU		115	3	30	18	4	335	419	228	191	107	84	317	258	262	443	301	205	111	33	154	377	135	338	86	66	78	127	304	104	275	299	297	318	313	88	288	2755	198	238	346	270	55	75	201	208	262	307	65
yggV		80	112	20	78	5	504	778			366	285	342	320	357	409	590	437	376	145	364	670	298	620	336	393	304	450	666	289	342	380	307	367	751	298	315	3200	240	259	624	603	233	276	435	382	471	517	256
yggW		192	114	32	179	140	936	1319			1006	766	794	759	934	1043	1232	745	954	474	592	1086	548	1268	857	1044	746	887	1280	597	893	868	876	832	1377	814	713	7137	571	590	1248	1217	540	675	869	755	972	1022	617
yggM		709	1653	991	2265	535	125	216	93	86	112	84	94	88	93	128	123	80	118	47	58	109	55	100	62	82	62	61	148	94	96	117	119	104	165	104	67	1231	103	97	93	94	46	86	114	97	147	148	61
ansB		518	673	132	846	578	198	278	253	210	493	260	136	134	268	296	575	438	249	127	147	262	90	281	258	308	194	221	631	588	243	295	249	226	661	523	138	2215	201	162	429	392	328	261	1069	1057	413	424	124
yggN		270	585	76	200	144	441	649	743	627	1189	847	392	390	574	729	1519	1239	620	255	405	780	388	831	618	697	589	638	1565	1396	532	575	623	630	1617	1354	355	6167	431	397	892	1019	728	778	633	530	936	916	347
yggL		696	312	304	384	321	2139	2690	1238	995	560	447	1093	928	891	1084	3589	3905	674	280	809	1595	571	1219	443	449	625	729	2369	3436	936	1131	1117	1168	1148	655	967	12679	806	1021	1171	1114	658	709	1177	1106	1059	955	700
yggH		191	415	54	166	102	1126	1840			789	658	829	741	943	1130	2262	2103	668	310	769	1427	394	917	560	678	674	771	1658	2261	893	890	790	902	1096	833	613	11107	604	844	944	978	721	815	1111	1029	840	735	790
mutY		138	129	24	104	38	750	1199	1182	847	1339	1053	724	671	1061	1391	1201	915	874	382	871	1489	543	1197	902	1034	849	1046	922	1018	888	903	725	715	1269	893	676	6491	471	604	995	1056	728	793	908	871	1049	1138	564
yggX		112	202	137	128	206	1538	1477	317	215	313	324	1673	1894	484	1474	817	809	456	162	543	1169	513	1269	242	255	546	803	2314	1416	871	975	1135	1309	344	158	1620	3754	205	313	319	210	96	151	320	284	379	287	107
mltC		387	541	472	333	324	1538	1680	867	686	2004	1537	2965	3247	2075	3167	1719	943	1363	577	1620	2750	1121	3023	1443	1757	1862	2385	2090	790	2106	2140	2401	2280	1135	693	3022	8215	480	658	955	785	481	598	588	524	1032	1166	456
nupG		1191	1566	759	1545	705	3436	2901	226	189	6583	3694	982	978	689	686	2153	2177	1328	662	886	1662	576	1507	537	656	744	842	2819	1998	1014	1082	1408	1416	3197	1909	886	2334	143	160	353	274	231	245	1904	1606	323	327	128
speC		227	491	172	301	249	2880	3793	1356	1108	629	504	1260	1080	1094	1316	2054	773	1353	655	386	619	608	1587	406	492	873	1111	755	339	1026	1081	1286	1264	1038	781	1156	15134	1282	1383	1989	1891	713	927	520	482	1007	1051	986
yqgA		272	674	258	542	766	128	144	68	68	93	48	59	71	44	60	241	219	124	66	34	51	35	115	67	84	112	112	174	255	71	59	57	62	108	83	60	714	46	51	115	117	133	138	87	116	96	106	53
pheV		0	2	0	0	0	11	15	25	2	4	5	7	13	9	8	16	8	5	3	8	0	3	8	7	0	4	6	7	9	16	14	16	24	32	15	4	415	27	24	17	30	8	12	3	2	14	11	4
pitB		439	625	451	543	135	144	223	28	27	339	237	85	111	217	380	335	186	214	104	416	753	81	234	176	205	126	160	164	196	166	150	155	153	46	46	76	274	23	32	33	45	46	42	28	11	46	48	21
gss		1749	1876	514	859	1162	5956	5266	1529	1289	1186	856	1446	1467	1570	1871	2874	2062	2326	1106	633	1121	1690	3729	1017	1206	2707	2925	2150	1620	1298	1398	1286	1187	1244	854	1479	9652	838	830	1505	1480	2098	2368	841	714	2259	2428	720
yghU		238	112	80	248	97	1981	2291	726	566	603	413	946	934	549	597	3384	2627	1115	508	124	205	607	1534	585	673	1054	1260	2269	2440	815	953	984	948	805	610	958	7136	520	371	1290	1307	1493	1585	109	122	848	914	442
hybG		26	253	37	150	142	76	107	38	57	32	27	58	57	61	56	156	136	52	19	20	55	43	106	35	34	42	48	129	105	50	58	64	84	77	25	58	549	30	37	61	72	41	51	34	51	72	90	19
hybF		0	1	49	35	3	47	45	26	22	36	15	15	19	25	28	43	41	31	17	22	36	12	48	23	16	18	46	43	25	28	22	23	27	31	18	14	159	21	10	32	33	17	21	41	40	27	21	9
hybE		124	142	25	84	1	144	229	70	79	64	57	67	54	75	63	143	104	77	48	84	156	47	163	71	70	80	112	171	95	66	65	72	96	89	57	63	539	39	34	84	77	46	70	118	117	98	99	35
hybD		14	165	107	299	30	257	315	114	107	120	89	151	144	161	177	214	175	188	70	120	214	99	260	101	126	171	220	304	184	131	159	138	155	150	79	115	1058	80	81	145	117	97	136	219	149	146	137	76
hybC		230	829	176	607	245	871	1269	400	348	403	342	328	313	389	413	717	576	467	268	381	654	319	700	335	378	436	497	772	688	392	399	396	405	477	380	318	3314	248	237	398	438	254	306	829	783	376	419	250
hybB		284	399	141	282	458	107	164	71	48	42	34	26	32	28	27	78	71	45	14	63	77	22	56	41	34	34	45	77	86	29	39	39	29	78	36	23	428	23	22	66	70	37	22	240	209	54	56	33
hybA		260	182	253	229	216	156	241	54	47	32	25	38	21	48	55	110	100	18	14	66	118	13	55	18	31	21	43	117	99	43	58	31	37	83	33	22	513	47	39	78	49	16	19	314	284	55	69	25
hybO		212	565	162	655	123	217	375	70	66	45	38	26	31	34	62	185	110	30	15	75	139	22	37	30	31	22	38	137	117	64	81	31	43	100	66	41	734	52	53	107	91	36	24	500	420	87	88	62
yghW		263	658	124	890	418	64	97	31	29	8	13	30	29	17	37	185	115	20	13	12	21	19	51	13	20	10	11	68	128	48	52	47	46	38	32	26	477	42	24	50	44	32	24	23	25	93	95	19
yghX		358	139	54	159	200	51	89			18	13	61	74	28	34	1056	896	61	22	3	10	40	114	44	55	107	129	553	1124	96	97	126	98	95	61	79	732	56	21	180	159	242	231	6	9	83	74	39
yghY		34	170	77	90	80	180	311			33	27	67	85	37	37	1829	1810	106	43	7	7	68	162	105	121	288	279	1060	2265	129	139	138	110	128	93	108	862	78	15	198	219	512	445	11	8	89	93	63
yghZ		480	287	241	597	245	321	176			123	76	206	176	63	69	1014	2000	130	53	64	100	46	95	121	108	91	102	2052	3753	196	252	136	160	182	137	178	2500	131	65	243	228	177	168	145	108	82	75	115
yqhA		456	1892	324	2045	595	342	683	873	648	511	406	709	620	650	579	660	393	711	316	366	723	501	1312	396	498	566	562	678	480	609	755	755	840	813	763	614	12695	680	912	813	923	580	894	1052	945	1103	897	1073
yghA		266	243	71	392	71	170	162	128	109	92	70	103	95	62	79	1901	2647	117	80	43	55	67	126	178	203	224	215	991	2946	139	163	87	91	100	76	134	1976	60	57	125	162	949	622	38	42	104	107	89
exbD		994	396	299	87	295	263	439	2652	2155	2815	2177	1968	2248	2596	2734	455	468	7320	3943	1271	1916	984	2991	2045	2649	2348	2673	1486	481	1943	2089	1343	1488	3610	2472	2198	10886	1158	2031	2888	3000	5084	6349	1245	1054	3725	3752	1402
exbB		782	1183	263	623	278	380	586	5135	3890	4921	3722	3177	3450	4320	4195	538	616	12152	5755	1745	2984	2062	4781	4343	5009	4572	4568	1968	561	2915	3088	1863	2039	5305	4409	3302	23267	2045	3341	4415	4706	8380	10791	2090	1780	5346	5656	3327
metC		747	1139	384	656	366	3719	5203	1318	1155	947	705	3181	2820	1610	1931	1753	699	2015	974	289	550	967	2757	874	1046	1780	2002	1404	655	2127	2325	4528	3447	997	834	2976	14609	801	885	1358	1405	2895	2492	252	216	1034	1093	888
yghB		149	345	45	149	41	579	760	452	427	519	402	521	555	487	535	676	505	742	368	192	312	297	717	474	525	580	574	803	653	519	553	688	588	661	561	423	5308	325	340	573	745	860	739	383	285	497	395	415
yqhC		176	338	180	831	365	363	463	102	101	63	46	159	151	66	113	406	380	111	61	143	278	158	476	89	104	88	111	236	297	99	114	84	76	92	74	140	904	49	68	76	79	117	95	185	163	84	76	72
yqhD		274	191	124	368	61	1831	1572	278	251	269	235	804	806	279	309	768	636	362	200	1470	2668	1112	2844	289	353	332	378	946	567	262	319	287	282	486	269	865	3269	152	257	390	400	277	280	1471	1387	190	183	291
dkgA		247	802	365	808	803	1287	791	542	403	344	218	912	831	313	396	6284	9238	378	194	297	626	572	1421	525	658	850	850	4301	10458	859	941	545	502	453	366	885	4569	356	314	699	678	1772	1563	467	508	407	412	382
yqhG		373	1101	210	633	416	107	190	115	80	71	60	79	68	79	97	252	270	76	36	51	89	51	150	49	54	61	83	161	246	85	106	81	60	152	96	64	965	57	85	113	108	75	98	61	58	128	98	62
yqhH		107	118	2	273	59	21	27	57	35	16	13	11	12	29	40	27	23	17	4	15	29	14	25	9	11	10	6	12	24	23	17	10	26	74	40	15	217	16	20	36	21	9	10	12	6	31	42	9
ygiQ		308	588	170	262	179	948	2455	3598	3148	2554	2027	972	849	2847	2977	1355	504	1840	942	1589	3062	870	2031	1482	1680	1053	1350	988	577	1899	1634	1469	1356	5456	3241	938	19567	1549	1928	3707	3840	1352	1546	848	820	2750	3178	1460
sufI		61	211	127	294	119	1816	2332			1690	1126	889	840	1264	1227	2245	2242	1435	894	1167	1926	936	2177	975	1188	1098	1330	3282	3477	1065	1244	1159	949	2334	1619	914	12452	944	830	1996	2073	900	1256	1394	1278	1706	1756	1036
plsC		245	460	122	285	350	939	1346	880	775	679	518	680	643	945	1051	1237	945	713	349	695	1326	445	1206	487	509	627	668	1266	1074	789	847	773	751	1235	678	650	8733	594	720	1083	967	414	571	802	696	1041	1041	511
parC		148	413	227	284	249	4418	6388	2519	2173	2700	2011	1719	1482	2247	2566	3088	1781	2416	1284	2572	4553	1249	3025	2015	2539	1952	2415	3133	1903	1914	2097	2008	1879	3011	2009	1581	16389	1222	1279	2755	2649	1273	1507	2603	2284	2066	2467	1459
parE		612	388	204	438	198	2922	4956	2736	2221	3932	2775	2662	2496	3252	3749	5366	3224	3244	1687	2776	4633	1966	4609	3030	3387	2768	3197	4920	2712	3515	3852	2978	2984	3831	2255	2387	22540	1602	1729	3541	3433	2128	2486	2367	2219	2928	3035	1451
yqiA		85	67	30	8	2	619	713	774	563	586	405	442	406	629	726	960	637	459	238	518	909	349	812	325	389	429	513	1013	609	578	576	383	387	829	382	448	4710	275	369	747	733	357	498	604	491	707	647	296
cpdA		101	32	6	25	54	1502	1772	913	784	999	651	586	703	719	648	1623	1273	888	536	742	1197	561	1288	677	896	875	1120	2068	1337	639	723	663	594	1334	705	572	7024	392	406	1105	1192	769	929	1007	856	792	889	473
yqiB		84	105	197	146	136	613	867	406	285	201	167	479	558	441	491	961	777	300	104	253	482	245	689	225	226	285	320	939	772	460	580	513	597	677	307	442	6604	355	409	528	495	228	323	306	281	595	503	158
nudF		321	203	254	282	568	1246	1603	868	664	670	528	1034	922	1146	1603	2534	1948	814	336	404	683	665	1420	605	660	783	858	2092	2113	1303	1273	969	964	937	621	1027	8233	670	748	1081	884	680	866	557	486	1108	1047	424
tolC		1043	892	886	804	644	14416	15917	4690	4044	4292	2845	8438	8506	5659	6017	16782	18639	4976	2286	5539	10931	3700	9559	3454	4206	7017	8451	19461	21884	6347	6445	6144	5342	4657	2789	8478	40024	2559	3230	5733	5112	3711	4411	6968	6247	4907	5647	3344
ygiA		52	77	6	30	1	110	102			59	41	194	167	202	327	383	374	50	21	101	249	70	161	62	63	42	62	472	477	179	251	175	187	161	62	156	1884	101	128	189	138	45	43	94	77	187	126	31
ygiB		115	21	0	4	21	1589	1702	1510	1249	1081	757	825	889	852	921	3520	3695	845	422	649	1285	561	1539	772	1027	507	717	5817	4887	1132	1293	964	982	2054	830	788	10056	687	492	2252	1994	602	603	687	614	982	1131	479
ygiC		741	1085	611	1030	774	3567	4355	2474	2173	3613	2334	3281	3023	2910	3029	7691	7320	2703	1258	1447	2711	1301	3584	2493	3129	1442	1705	12213	10050	4269	4892	3995	3852	5277	2973	3035	41532	2406	2032	5410	5084	1672	1833	1772	1609	2531	2875	1708
zupT		328	777	342	398	293	189	220	473	369	221	156	172	171	208	293	417	326	237	128	85	153	130	272	239	264	180	199	496	325	264	306	159	185	297	168	172	2070	179	154	262	317	172	173	116	111	239	210	107
ygiE		274	513	265	542	110	1160	1571			909	642	475	503	518	575	1396	1303	1451	668	241	344	629	1245	762	842	948	1018	1320	1154	489	556	576	625	570	506	467	3970	340	256	601	822	945	1064	495	447	877	806	409
ribB		695	997	826	364	565	2731	4396	3163	2712	7577	5261	2550	2503	4865	4821	5933	2655	6951	3379	1875	3327	1961	4717	6241	6961	4748	5476	5258	1839	4217	4363	6787	6534	6190	5020	2673	41960	3875	2438	8765	9197	2981	2983	2649	2435	3056	3459	2582
yqiC		326	838	332	244	460	1729	1953			650	639	1378	1189	718	1874	1253	840	875	362	387	758	546	1252	526	539	665	758	1367	599	1457	1627	1461	1588	1680	1297	1219	18102	1390	1592	1504	1401	995	1120	1094	966	1427	1462	830
yqiH		1506	1872	581	1185	1158	1425	1550	37	19	1045	809	1227	1318	505	1520	1443	964	1062	534	324	591	339	1444	742	939	850	1020	1667	919	1345	1609	1716	1766	44	28	1482	412	40	57	43	17	10	13	29	26	46	32	24
yqiI		2328	8381	2017	4029	2580	1097	1116	111	75	810	550	595	509	415	835	747	398	827	390	202	340	147	614	396	529	407	382	571	280	657	876	919	973	114	123	339	1537	179	150	140	110	124	120	134	77	213	149	92
glgS		87	273	97	547	420	1882	1423	292	201	87	76	258	273	197	273	2020	2516	250	129	24	47	162	363	154	124	276	299	932	2162	286	296	281	332	244	214	209	4127	334	318	373	424	289	400	377	301	446	367	241
yqiJ		932	2321	758	2624	3375	85	147	75	67	59	29	61	78	28	82	102	104	51	27	29	48	10	54	43	58	28	32	102	82	65	93	67	82	71	110	58	1238	87	94	102	50	44	52	42	29	162	147	55
yqiK		580	990	465	855	771	87	149	117	69	133	96	86	68	140	154	205	158	143	68	64	129	67	150	140	161	88	101	186	134	109	136	91	95	133	88	94	773	66	54	133	143	90	126	90	64	157	159	54
rygD		341	358	85	233	186	1365	1917			808	603	582	445	859	885	1138	1092	788	456	190	312	243	647	744	873	445	442	1178	1455	697	728	464	555	689	549	466	6969	508	481	470	535	751	734	193	156	550	560	218
rfaE		238	239	237	312	543	3653	4505			1804	1501	1579	1490	1898	1968	3047	2309	2172	1099	1439	2518	1238	2958	1485	1762	1674	1885	2833	2171	1658	1988	2012	1880	2746	1984	1622	19276	1280	1405	2521	2556	1538	1904	1895	1720	2034	2194	1382
glnE		204	601	271	550	510	3133	3540	1578	1397	1823	1262	1274	1409	1195	1409	3359	2916	1584	945	863	1533	1549	3072	1459	1689	1700	2003	3161	2307	1350	1400	1366	1232	1649	1117	1245	10311	832	659	1916	2139	1400	1703	1217	1186	1706	1798	943
ygiF		311	455	50	230	256	2172	2674	849	752	820	576	849	874	769	979	2015	1482	820	461	569	1036	813	1877	754	825	956	1169	1443	1066	875	923	856	822	758	491	866	5878	447	431	1009	1019	550	696	818	797	977	1121	503
htrG		576	290	49	307	217	1135	2291			1673	1146	1030	925	1129	1721	1314	321	939	488	692	1225	695	1552	1016	1157	998	1216	3852	794	1482	1559	1514	1565	3755	2210	985	16160	1032	691	2451	2222	816	916	1173	1074	2034	2140	523
cca		219	482	49	83	25	1221	1593	1126	946	1577	1138	964	918	1022	995	4412	3711	1412	717	762	1217	779	1840	1196	1467	1438	1746	4382	4987	1101	1308	1162	1051	2497	1503	949	10871	782	509	1997	2003	1998	2009	941	898	1447	1777	743
bacA		409	469	315	394	95	920	1637	682	542	611	496	588	624	628	687	853	615	841	367	496	744	409	958	486	536	494	579	730	514	613	667	667	639	540	387	531	6123	328	298	661	700	356	462	666	563	566	519	328
folB		68	201	120	277	239	269	448	261	212	127	120	191	126	243	278	107	52	146	63	149	254	90	168	86	100	98	108	96	58	227	197	230	249	137	88	156	2133	223	182	248	212	63	94	218	183	192	151	85
ygiH		154	148	61	132	74	471	693			367	305	326	341	406	373	489	358	409	172	141	259	222	522	356	396	357	471	443	239	400	343	334	368	271	214	287	3115	287	198	554	567	257	329	440	368	422	467	220
ygiP		604	1439	307	687	476	50	92			34	20	26	24	32	48	61	35	39	21	16	46	35	64	43	31	19	18	43	27	39	28	29	32	85	74	29	691	41	56	75	93	21	24	77	52	103	83	53
ttdA		681	1197	406	921	763	33	41	21	24	16	17	17	9	17	8	26	22	11	8	9	21	8	22	11	26	10	12	30	21	12	21	16	8	23	15	9	215	6	12	23	15	7	15	13	11	26	20	18
ttdB		99	69	17	109	86	12	30	10	13	3	6	2	2	8	15	19	9	6	3	5	12	8	17	10	10	6	8	17	18	9	8	6	5	11	13	4	103	12	5	13	12	4	7	7	11	11	7	6
ygjE		72	470	60	427	70	61	51			43	37	37	22	61	75	52	32	40	34	91	133	43	82	61	67	28	34	38	26	36	39	30	42	97	70	34	462	28	47	64	95	56	54	41	47	69	55	36
ygjD		101	40	21	28	263	1241	2003			611	499	334	307	588	564	554	318	585	323	644	983	204	645	487	523	666	852	418	296	325	354	374	367	1225	890	338	5356	341	429	796	855	501	578	744	690	589	623	564
rpsU		164	31	33	58	0	7559	13880	24339	20459	11475	13159	8913	10495	8327	9782	6369	2400	20502	9972	14863	20837	2947	9224	5694	7347	8472	11169	4723	2092	9321	11535	17308	16278	39577	33738	9114	304759	15420	19743	22859	25671	11001	15129	17689	14176	18167	19145	20836
dnaG		453	1394	281	427	165	2252	4044	4980	4191	3454	2503	2157	1861	3387	3943	4422	2752	2469	1463	3079	5564	1188	3424	1973	2408	1977	2330	4516	4000	3182	3330	3146	2933	8115	4919	2181	37919	3121	3416	5855	5820	3089	3337	2204	2029	4378	4922	2314
rpoD		1218	940	557	774	852	11163	14046	6745	5761	5227	4108	5097	5145	5113	5587	14343	11816	6013	3059	5476	9641	3394	7845	4701	5351	4843	5549	19668	18307	5369	5861	5417	5112	11567	6596	5159	49151	3536	4146	8125	7626	6671	6654	6564	6292	6654	7452	4184
ygjF		140	191	22	122	74	903	1363			267	183	272	316	201	200	986	1590	743	335	120	174	235	509	253	343	514	585	970	1697	248	288	222	213	202	180	281	1740	112	116	255	358	475	487	180	174	282	263	271
ileX		24	0	0	1	39	3	4	12	3	3	0	5	10	10	5	6	3	16	1	4	3	2	8	3	5	2	6	9	3	6	6	3	1	4	1	5	37	2	3	3	2	5	5	7	4	7	5	0
yqjH		115	334	102	258	1252	216	366			426	309	337	324	335	379	86	117	2417	1093	234	387	184	504	528	677	454	490	467	183	323	322	156	161	310	237	368	1802	141	188	413	345	585	768	386	384	352	444	299
yqjI		199	703	160	111	243	761	941			169	146	179	153	215	304	299	334	602	252	298	508	127	252	385	423	179	218	614	543	178	235	141	152	118	85	184	1510	131	151	168	164	179	196	290	271	140	174	190
aer		162	641	391	593	421	145	223	1090	980	227	155	151	164	180	204	391	374	167	76	70	153	134	332	338	372	166	208	416	376	197	202	153	168	195	200	160	1638	93	85	218	238	205	198	171	142	225	201	150
ygjG		293	795	153	363	673	456	740			1252	832	1444	1830	862	898	19508	36484	772	436	65	91	11097	23798	2085	2445	2867	3362	25015	56383	2805	2845	1624	1197	2242	1424	1705	6599	544	287	2335	2335	11765	8278	85	93	13855	15261	514
ygjH		94	455	178	157	227	13	12	37	28	36	27	21	25	20	21	388	742	14	12	7	8	168	369	55	41	27	30	474	992	58	57	30	31	62	53	36	616	33	17	73	62	100	81	101	98	277	248	12
ebgR		666	813	272	454	226	525	874	450	308	639	396	423	422	344	669	847	620	473	222	288	472	269	718	343	419	323	348	619	421	604	584	542	527	760	587	414	6684	448	463	682	658	359	351	556	481	702	718	286
ebgA		455	856	169	887	726	150	178	101	76	301	128	138	151	111	125	597	1016	109	82	64	151	54	132	113	138	105	93	635	878	240	246	171	147	496	324	129	2813	177	114	453	415	68	81	832	806	108	97	99
ebgC		109	403	100	197	183	73	85	11	4	65	38	97	84	62	67	252	501	48	21	29	46	14	35	20	28	31	39	244	446	108	148	101	91	78	24	89	796	59	19	78	50	5	6	126	118	16	11	10
uxaA		201	318	312	210	252	211	289	165	130	335	166	276	229	128	164	605	814	297	200	86	135	61	154	173	184	100	117	1386	833	427	509	322	318	406	271	276	3613	213	122	487	520	100	142	570	552	123	133	189
uxaC		379	768	342	687	652	280	303	157	129	385	159	288	271	190	218	705	964	307	188	68	149	85	161	187	187	77	99	1710	878	527	550	279	288	456	230	240	4065	256	165	634	534	87	102	819	768	114	132	215
exuT		461	823	197	559	346	162	183	138	114	178	131	84	93	94	106	845	1039	168	104	67	93	112	273	203	245	193	209	663	1140	126	135	113	96	216	152	81	1135	84	61	235	285	451	386	191	165	197	185	127
exuR		485	527	371	424	259	1419	2661	1329	1145	1746	1129	1345	1149	1287	1580	2405	2326	2394	1250	661	1240	832	2049	1908	2170	1202	1255	2949	1834	1398	1617	1570	1565	1786	1387	1280	12305	890	1082	1878	1820	1726	1879	1335	1178	1989	2083	1079
yqjA		826	2084	521	1114	927	1669	1960	592	455	950	785	1211	1065	799	1192	1919	1608	1144	518	320	503	518	1378	676	797	686	682	1536	1203	1188	1248	1366	1410	1227	1050	966	13374	1017	1024	953	986	746	997	569	461	1367	1079	644
yqjB		95	177	87	389	265	295	274			317	284	348	337	309	427	814	694	373	182	166	297	166	561	168	168	183	219	646	493	412	420	431	458	625	339	357	3558	243	310	500	503	267	315	213	219	512	537	158
yqjC		455	1365	365	391	541	1055	1101	1354	1071	923	559	2545	2619	1235	1910	17157	21609	1097	487	504	1142	949	2875	1223	1262	1903	2481	15490	27200	4044	4344	2204	2037	1962	963	2660	17330	1620	1149	2771	2190	3087	2834	629	556	2045	1922	989
yqjD		193	217	169	10	40	987	741	651	472	433	237	877	968	426	531	9393	11126	450	178	206	446	454	1080	479	504	925	993	6120	11709	1329	1407	1099	945	634	373	961	6181	487	357	983	754	1162	1167	243	233	643	631	450
yqjE		35	297	34	24	58	633	564	574	426	287	205	489	503	258	265	8666	10886	420	153	216	399	348	851	320	448	654	1000	4532	9718	523	698	617	500	576	337	495	3047	243	141	780	724	964	1104	222	172	426	503	303
yqjK		21	88	6	14	7	342	281	301	250	141	100	135	207	97	91	4787	6398	201	97	146	277	120	381	175	214	405	701	2423	5998	212	270	239	190	418	163	160	1423	120	64	451	540	614	710	129	144	245	273	194
yqjF		170	171	27	47	132	33	49	79	62	85	47	45	35	31	54	492	448	67	30	53	91	32	73	78	98	71	61	407	690	108	114	44	41	81	51	38	307	29	25	78	78	170	123	31	35	78	67	33
[truncated: 3,313 more rows]
[truncated: 13 more columns]

## Sheet: rpkm
Experiment	Comment	DGF_aldA	F1C2_aldA	DGF_aldA_paraquat	F1C2_aldA_paraquat	F1C2_aldA_paraquat	F1C2_aldA_v2	DGF_aldA_v2	mg1655_glc	mg1655_glc	F1C2_cyt	F1C2_cyt	F1C2_fruc	F1C2_fruc	F1C2_glc	F1C2_glc	F1C2_glyc	F1C2_glyc	F1C2_Fe_starve	F1C2_Fe_starve	F1C2_LB	F1C2_LB	F1C2_N_starve	F1C2_N_starve	F1C2_osm	F1C2_osm	F1C2_ph5	F1C2_ph5	F1C2-pyr	F1C2-pyr	F1C2_sorb	F1C2_sorb	F1C2_urid	F1C2_urid	E1C2_cyt	E1C2_cyt	E1C2_fruc	E1C2_fruc	E1C2_glc	E1C2_glc	E1C2_glyc	E1C2_glyc	E1C2_Fe_starve	E1C2_Fe_starve	E1C2_LB	E1C2_LB	E1C2_N_starve	E1C2_N_starve	E1C2_osm
[truncated: 5,266 more rows]
[truncated: 13 more columns]

[truncated: 1 more sheets: sodA_fumC_RPKM]
